# Supplementary material for: A Comprehensive Assessment of the Secretome Responsible for Host Adaptation of the Legume Root Pathogen Aphanomyces euteiches
Source: J Fungi (Basel). 2022 Jan 17;8(1):88. doi: 10.3390/jof8010088 (PMC8780586; doi:10.3390/jof8010088)
Supplement: Supplementary file 1 [file jof-08-00088-s001.zip]

Archive with 3 entries (3 files):
- jof-1513248-supplementary/Table S1_Kiselev_ATCC annotation_JoF.xlsx
- jof-1513248-supplementary/Table S2_Kiselev_oomycetes secretome_JoF.xlsx
- jof-1513248-supplementary/Table S3_Kiselev_Aeuteiches strains annotations_JoF.xlsx
