# Supplementary material for: A Comprehensive Assessment of the Secretome Responsible for Host Adaptation of the Legume Root Pathogen Aphanomyces euteiches
Source: J Fungi (Basel). 2022 Jan 17;8(1):88. doi: 10.3390/jof8010088 (PMC8780586; doi:10.3390/jof8010088)
Supplement: Supplementary file 1 [file jof-08-00088-s001.zip › jof-1513248-supplementary/Table S1_Kiselev_ATCC annotation_JoF.xlsx]

## Sheet: ST1a. ATCC proteome 
ST1a. A. euteiches genome annotation (ATCC201684 pea strain)*
* Data are also available in AphanoDB repository : http://www.polebio.lrsv.ups-tlse.fr/aphanoDB/
** Signal Peptide (SP) prediction using SignalP V5 / Transmembrane domain ( TM ) prediction using TMHMM 2.0
ID	length (AA)	blast annotation	Pfam	IPR	GO	SP/TM predictions **	SSP
Ae201684P_19183.1	1619	KAF0715251.1 hypothetical protein As57867_003473, partial [Aphanomyces stellatus]	PF00550 Phosphopantetheine attachment site / PF00501 AMP-binding enzyme / PF00668 Condensation domain	IPR001242 Condensation domain / IPR009081 Phosphopantetheine binding ACP domain / IPR000873 AMP-dependent synthetase/ligase	GO:0008152 metabolic process / GO:0003824 catalytic activity	-SP	-
Ae201684P_19182.1	658	KAF0705447.1 hypothetical protein As57867_007021, partial [Aphanomyces stellatus]	PF00550 Phosphopantetheine attachment site / PF00668 Condensation domain / PF00501 AMP-binding enzyme	IPR001242 Condensation domain / IPR009081 Phosphopantetheine binding ACP domain / IPR000873 AMP-dependent synthetase/ligase	GO:0008152 metabolic process / GO:0003824 catalytic activity	-SP	-
Ae201684P_22392.1	304	XP_025879680.1 ATP-dependent DNA helicase PIF1-like [Oryza sativa Japonica Group]	PF05970 PIF1-like helicase	IPR010285 DNA helicase Pif1-like	GO:0006281 DNA repair / GO:0003678 DNA helicase activity / GO:0000723 telomere maintenance	-SP	-
Ae201684P_22391.1	131	OWY91319.1 Helitron helicase [Phytophthora megakarya]	PF13538 UvrD-like helicase C-terminal domain	IPR027785 UvrD-like helicase C-terminal domain	-	-SP	-
Ae201684P_22393.1	277	-	-	-	-	-SP	-
Ae201684P_22390.1	202	OQR92055.1 splicing factor 3A [Achlya hypogyna]	PF12108 Splicing factor SF3a60 binding domain / PF16837 Pre-mRNA-splicing factor SF3A3, of SF3a complex, Prp9	IPR021966 Splicing factor SF3a60 binding domain / IPR031774 SF3A3 domain	GO:0003723 RNA binding / GO:0005681 spliceosomal complex / GO:0000398 mRNA splicing, via spliceosome	-SP	-
Ae201684P_22394.1	138	-	-	-	-	-SP	-
Ae201684P_18392.1	114	-	-	-	-	-SP	-
Ae201684P_11241.1	128	-	-	-	-	-SP	-
Ae201684P_8.1	1852	RHY99807.1 hypothetical protein DYB35_009719, partial [Aphanomyces astaci]	PF00078 Reverse transcriptase (RNA-dependent DNA polymerase)	IPR000477 Reverse transcriptase domain	-	-SP	-
Ae201684P_9.1	287	KAF0776221.1 hypothetical protein AaE_000079, partial [Aphanomyces astaci]	-	-	-	-SP	-
Ae201684P_14295.1	372	KAF0688995.1 hypothetical protein As57867_019436, partial [Aphanomyces stellatus]	-	-	-	+SP+TM	-
Ae201684P_14293.1	134	KAF0706554.1 hypothetical protein As57867_006718, partial [Aphanomyces stellatus]	-	-	-	+SP+TM	-
Ae201684P_14294.1	1171	RHY35872.1 hypothetical protein DYB38_001056, partial [Aphanomyces astaci]	-	-	-	-SP	-
Ae201684P_1905.1	329	KAF0707051.1 hypothetical protein AaE_013793, partial [Aphanomyces astaci]	-	-	-	-SP	-
Ae201684P_1906.1	143	EFX59903.1 hypothetical protein DAPPUDRAFT_280455, partial [Daphnia pulex]	-	-	-	-SP	-
Ae201684P_16352.1	811	KAF0688995.1 hypothetical protein As57867_019436, partial [Aphanomyces stellatus]	PF00078 Reverse transcriptase (RNA-dependent DNA polymerase)	IPR000477 Reverse transcriptase domain	-	-SP	-
Ae201684P_16353.1	200	KAF0706176.1 hypothetical protein As57867_006780, partial [Aphanomyces stellatus]	-	-	-	-SP	-
Ae201684P_16354.1	756	RHY35872.1 hypothetical protein DYB38_001056, partial [Aphanomyces astaci]	-	-	-	-SP	-
Ae201684P_16355.1	722	-	-	-	-	-SP	-
Ae201684P_22386.1	134	KAF0706554.1 hypothetical protein As57867_006718, partial [Aphanomyces stellatus]	-	-	-	-SP	-
Ae201684P_22385.1	1321	RHY99807.1 hypothetical protein DYB35_009719, partial [Aphanomyces astaci]	PF00078 Reverse transcriptase (RNA-dependent DNA polymerase)	IPR000477 Reverse transcriptase domain	-	-SP	-
Ae201684P_22384.1	796	RHY35872.1 hypothetical protein DYB38_001056, partial [Aphanomyces astaci]	-	-	-	-SP	-
Ae201684P_22389.1	354	KAF0688978.1 hypothetical protein As57867_019446, partial [Aphanomyces stellatus]	-	-	-	-SP	-
Ae201684P_22387.1	273	-	-	-	-	-SP	-
Ae201684P_22388.1	1119	RHY35872.1 hypothetical protein DYB38_001056, partial [Aphanomyces astaci]	-	-	-	-SP	-
Ae201684P_21885.1	715	KAF0691461.1 hypothetical protein As57867_017265, partial [Aphanomyces stellatus]	PF00078 Reverse transcriptase (RNA-dependent DNA polymerase)	IPR000477 Reverse transcriptase domain	-	-SP	-
Ae201684P_21886.1	389	RQM20499.1 hypothetical protein B5M09_010499, partial [Aphanomyces astaci]	-	-	-	-SP	-
Ae201684P_21884.1	2743	RHY35872.1 hypothetical protein DYB38_001056, partial [Aphanomyces astaci]	-	-	-	-SP	-
Ae201684P_21888.1	237	-	-	-	-	-SP	-
Ae201684P_21887.1	531	RHY35872.1 hypothetical protein DYB38_001056, partial [Aphanomyces astaci]	-	-	-	-SP	-
Ae201684P_21883.1	97	KAF0691422.1 hypothetical protein As57867_017282, partial [Aphanomyces stellatus]	-	-	-	-SP	-
Ae201684P_22395.1	230	XP_008877881.1 hypothetical protein, variant 26 [Aphanomyces invadans] ETV93564.1 hypothetical protein, variant 26 [Aphanomyces invadans]	-	-	-	-SP	-
Ae201684P_22396.1	221	OWZ09396.1 polyprotein [Phytophthora megakarya]	PF07727 Reverse transcriptase (RNA-dependent DNA polymerase)	IPR013103 Reverse transcriptase, RNA-dependent DNA polymerase	-	-SP	-
Ae201684P_9760.1	167	-	-	-	-	-SP	-
Ae201684P_9761.1	118	KAF0691031.1 hypothetical protein As57867_017612, partial [Aphanomyces stellatus]	PF01490 Transmembrane amino acid transporter protein	IPR013057 Amino acid transporter, transmembrane domain	-	-SP	-
Ae201684P_9764.1	125	ETO77261.1 hypothetical protein F444_07510, partial [Phytophthora parasitica P1976]	-	-	-	-SP	-
Ae201684P_9762.1	202	RHZ06599.1 hypothetical protein DYB31_013642, partial [Aphanomyces astaci]	PF01490 Transmembrane amino acid transporter protein	IPR013057 Amino acid transporter, transmembrane domain	-	-SP	-
Ae201684P_9763.1	195	RHZ34920.1 hypothetical protein DYB26_016069, partial [Aphanomyces astaci]	-	-	-	-SP	-
Ae201684P_21823.1	100	XP_003007673.1 ferulic acid esterase A [Verticillium alfalfae VaMs.102] EEY15752.1 ferulic acid esterase A [Verticillium alfalfae VaMs.102]	-	-	-	-SP	-
Ae201684P_21824.1	506	KAF0721478.1 hypothetical protein Ae201684_019123, partial [Aphanomyces euteiches]	PF04937 Protein of unknown function (DUF 659)	IPR007021 Domain of unknown function DUF659	-	-SP	-
Ae201684P_21822.1	118	-	-	-	-	-SP	-
Ae201684P_19204.1	1322	RHY99807.1 hypothetical protein DYB35_009719, partial [Aphanomyces astaci]	PF00078 Reverse transcriptase (RNA-dependent DNA polymerase)	IPR000477 Reverse transcriptase domain	-	-SP	-
Ae201684P_19203.1	134	KAF0706554.1 hypothetical protein As57867_006718, partial [Aphanomyces stellatus]	-	-	-	-SP	-
Ae201684P_19202.1	283	KAF0714279.1 hypothetical protein As57867_003919, partial [Aphanomyces stellatus]	-	-	-	-SP	-
Ae201684P_11568.1	1182	RHY15643.1 hypothetical protein DYB25_006580, partial [Aphanomyces astaci]	PF00078 Reverse transcriptase (RNA-dependent DNA polymerase)	IPR000477 Reverse transcriptase domain	-	-SP	-
Ae201684P_11571.1	186	-	-	-	-	-SP	-
Ae201684P_11569.1	381	KAF0773981.1 hypothetical protein AaE_002107, partial [Aphanomyces astaci]	-	-	-	-SP	-
Ae201684P_11572.1	338	KAF0711982.1 hypothetical protein As57867_004935, partial [Aphanomyces stellatus]	-	-	-	-SP	-
Ae201684P_11567.1	186	-	-	-	-	-SP	-
Ae201684P_11570.1	375	RHZ40551.1 hypothetical protein DYB31_013083, partial [Aphanomyces astaci]	-	-	-	-SP	-
Ae201684P_14296.1	411	XP_008879051.1 serine/threonine protein kinase [Aphanomyces invadans] ETV92300.1 serine/threonine protein kinase [Aphanomyces invadans]	PF00069 Protein kinase domain	IPR000719 Protein kinase domain	GO:0005524 ATP binding / GO:0004672 protein kinase activity / GO:0006468 protein phosphorylation	-SP	-
Ae201684P_14297.1	96	-	-	-	-	-SP	-
Ae201684P_14.1	78	-	-	-	-	+SP+TM	-
Ae201684P_15.1	251	KAF0708602.1 hypothetical protein As57867_006277, partial [Aphanomyces stellatus]	-	-	-	-SP	-
Ae201684P_16.1	1670	RQM20499.1 hypothetical protein B5M09_010499, partial [Aphanomyces astaci]	PF00078 Reverse transcriptase (RNA-dependent DNA polymerase)	IPR000477 Reverse transcriptase domain	-	-SP	-
Ae201684P_53.1	172	-	-	-	-	-SP	-
Ae201684P_54.1	166	KAF0707051.1 hypothetical protein AaE_013793, partial [Aphanomyces astaci]	-	-	-	-SP	-
Ae201684P_22382.1	909	KAF0748275.1 hypothetical protein AaE_007399, partial [Aphanomyces astaci]	PF14214 Helitron helicase-like domain at N-terminus	IPR025476 Helitron helicase-like domain	-	-SP	-
Ae201684P_22382.2	1279	KAF0748275.1 hypothetical protein AaE_007399, partial [Aphanomyces astaci]	PF05970 PIF1-like helicase / PF14214 Helitron helicase-like domain at N-terminus	IPR025476 Helitron helicase-like domain / IPR010285 DNA helicase Pif1-like	GO:0006281 DNA repair / GO:0003678 DNA helicase activity / GO:0000723 telomere maintenance	-SP	-
Ae201684P_22381.1	334	XP_028664778.1 LOW QUALITY PROTEIN: ATP-dependent DNA helicase PIF1-like [Erpetoichthys calabaricus]	PF05970 PIF1-like helicase / PF13538 UvrD-like helicase C-terminal domain	IPR027785 UvrD-like helicase C-terminal domain / IPR010285 DNA helicase Pif1-like	GO:0006281 DNA repair / GO:0003678 DNA helicase activity / GO:0000723 telomere maintenance	-SP	-
Ae201684P_22381.2	350	XP_028664778.1 LOW QUALITY PROTEIN: ATP-dependent DNA helicase PIF1-like [Erpetoichthys calabaricus]	PF05970 PIF1-like helicase / PF13538 UvrD-like helicase C-terminal domain	IPR027785 UvrD-like helicase C-terminal domain / IPR010285 DNA helicase Pif1-like	GO:0006281 DNA repair / GO:0003678 DNA helicase activity / GO:0000723 telomere maintenance	-SP	-
Ae201684P_22383.1	109	-	-	-	-	+SP-TM	SSP
Ae201684P_16356.1	335	RHZ18947.1 hypothetical protein DYB37_013333, partial [Aphanomyces astaci]	-	-	-	-SP	-
Ae201684P_16357.1	115	-	-	-	-	-SP	-
Ae201684P_16358.1	2217	KAF1329067.1 putative Pollike protein, partial [Globisporangium splendens]	PF00078 Reverse transcriptase (RNA-dependent DNA polymerase) / PF03372 Endonuclease/Exonuclease/phosphatase family	IPR000477 Reverse transcriptase domain / IPR005135 Endonuclease/exonuclease/phosphatase	-	-SP	-
Ae201684P_16359.1	115	-	-	-	-	-SP	-
Ae201684P_19901.1	1302	RHY99807.1 hypothetical protein DYB35_009719, partial [Aphanomyces astaci]	PF00078 Reverse transcriptase (RNA-dependent DNA polymerase)	IPR000477 Reverse transcriptase domain	-	-SP	-
Ae201684P_19902.1	629	RHY19028.1 hypothetical protein DYB32_010299, partial [Aphanomyces invadans]	-	-	-	-SP	-
Ae201684P_6899.1	811	KAF0688995.1 hypothetical protein As57867_019436, partial [Aphanomyces stellatus]	PF00078 Reverse transcriptase (RNA-dependent DNA polymerase)	IPR000477 Reverse transcriptase domain	-	-SP	-
Ae201684P_6897.1	999	RHY35872.1 hypothetical protein DYB38_001056, partial [Aphanomyces astaci]	-	-	-	-SP	-
Ae201684P_6898.1	282	RQM20499.1 hypothetical protein B5M09_010499, partial [Aphanomyces astaci]	-	-	-	-SP	-
Ae201684P_21059.1	754	RHY35872.1 hypothetical protein DYB38_001056, partial [Aphanomyces astaci]	-	-	-	-SP	-
Ae201684P_21058.1	1334	RHY99807.1 hypothetical protein DYB35_009719, partial [Aphanomyces astaci]	PF00078 Reverse transcriptase (RNA-dependent DNA polymerase)	IPR000477 Reverse transcriptase domain	-	-SP	-
Ae201684P_21688.1	271	KAF0687719.1 hypothetical protein As57867_020495, partial [Aphanomyces stellatus]	-	-	-	-SP	-
Ae201684P_21687.1	847	RQM20499.1 hypothetical protein B5M09_010499, partial [Aphanomyces astaci]	PF00078 Reverse transcriptase (RNA-dependent DNA polymerase)	IPR000477 Reverse transcriptase domain	-	-SP	-
Ae201684P_21686.1	733	RHY35872.1 hypothetical protein DYB38_001056, partial [Aphanomyces astaci]	-	-	-	-SP	-
Ae201684P_8260.1	808	RQM20499.1 hypothetical protein B5M09_010499, partial [Aphanomyces astaci]	PF00078 Reverse transcriptase (RNA-dependent DNA polymerase)	IPR000477 Reverse transcriptase domain	-	-SP	-
Ae201684P_8259.1	475	KAF0712396.1 hypothetical protein As57867_004830, partial [Aphanomyces stellatus]	-	-	-	-SP	-
Ae201684P_5072.1	208	RHY33410.1 hypothetical protein DYB32_001662, partial [Aphanomyces invadans]	PF00957 Synaptobrevin	IPR001388 Synaptobrevin	GO:0016021 integral component of membrane / GO:0016192 vesicle-mediated transport	-SP	-
Ae201684P_5069.1	138	-	-	-	-	-SP	-
Ae201684P_5073.1	238	OQR92437.1 Major Facilitator Superfamily (MFS) [Achlya hypogyna]	PF05631 Sugar-tranasporters, 12 TM	IPR008509 Molybdate-anion transporter	GO:0016021 integral component of membrane / GO:0015098 molybdate ion transmembrane transporter activity / GO:0015689 molybdate ion transport	-SP	-
Ae201684P_5068.1	406	-	-	-	-	-SP	-
Ae201684P_5070.1	271	-	-	-	-	-SP	-
Ae201684P_5071.1	4907	-	-	-	-	-SP	-
Ae201684P_19810.1	239	-	-	-	-	-SP	-
Ae201684P_19804.1	180	-	-	-	-	-SP	-
Ae201684P_19813.1	239	-	-	-	-	-SP	-
Ae201684P_19803.1	242	-	-	-	-	-SP	-
Ae201684P_19811.1	240	-	-	-	-	-SP	-
Ae201684P_19808.1	180	-	-	-	-	-SP	-
Ae201684P_19798.1	886	-	-	-	-	-SP	-
Ae201684P_19807.1	431	-	-	-	-	-SP	-
Ae201684P_19814.1	118	-	-	-	-	-SP	-
Ae201684P_19802.1	302	-	-	-	-	-SP	-
Ae201684P_19799.1	181	-	-	-	-	-SP	-
Ae201684P_19806.1	556	-	-	-	-	-SP	-
Ae201684P_19809.1	117	-	-	-	-	-SP	-
Ae201684P_19815.1	325	-	-	-	-	-SP	-
Ae201684P_19801.1	138	-	-	-	-	-SP	-
Ae201684P_19805.1	118	-	-	-	-	-SP	-
Ae201684P_19797.1	431	-	-	-	-	-SP	-
Ae201684P_19812.1	148	-	-	-	-	-SP	-
Ae201684P_19800.1	200	-	-	-	-	-SP	-
Ae201684P_139.1	179	KAF0707051.1 hypothetical protein AaE_013793, partial [Aphanomyces astaci]	-	-	-	-SP	-
Ae201684P_138.1	89	-	-	-	-	-SP	-
Ae201684P_136.1	144	-	-	-	-	-SP	-
Ae201684P_137.1	416	RHZ18947.1 hypothetical protein DYB37_013333, partial [Aphanomyces astaci]	-	-	-	-SP	-
Ae201684P_21848.1	99	-	-	-	-	+SP-TM	SSP
Ae201684P_21850.1	99	-	-	-	-	+SP-TM	SSP
Ae201684P_21841.1	99	-	-	-	-	+SP-TM	SSP
Ae201684P_21831.1	99	-	-	-	-	+SP-TM	SSP
Ae201684P_21832.1	99	-	-	-	-	+SP-TM	SSP
Ae201684P_21854.1	99	-	-	-	-	+SP-TM	SSP
Ae201684P_21836.1	99	-	-	-	-	+SP-TM	SSP
Ae201684P_21845.1	99	-	-	-	-	+SP-TM	SSP
Ae201684P_21842.1	99	-	-	-	-	+SP-TM	SSP
Ae201684P_21833.1	99	-	-	-	-	+SP-TM	SSP
Ae201684P_21849.1	99	-	-	-	-	+SP-TM	SSP
Ae201684P_21837.1	99	-	-	-	-	+SP-TM	SSP
Ae201684P_21846.1	99	-	-	-	-	+SP-TM	SSP
Ae201684P_21853.1	99	-	-	-	-	+SP-TM	SSP
Ae201684P_21834.1	99	-	-	-	-	+SP-TM	SSP
Ae201684P_21838.1	99	-	-	-	-	+SP-TM	SSP
Ae201684P_21843.1	99	-	-	-	-	+SP-TM	SSP
Ae201684P_21828.1	99	-	-	-	-	+SP-TM	SSP
Ae201684P_21847.1	99	-	-	-	-	+SP-TM	SSP
Ae201684P_21856.1	99	-	-	-	-	+SP-TM	SSP
Ae201684P_21830.1	99	-	-	-	-	+SP-TM	SSP
Ae201684P_21840.1	99	-	-	-	-	+SP-TM	SSP
Ae201684P_21839.1	99	-	-	-	-	+SP-TM	SSP
Ae201684P_21835.1	99	-	-	-	-	+SP-TM	SSP
Ae201684P_21851.1	99	-	-	-	-	+SP-TM	SSP
Ae201684P_21829.1	99	-	-	-	-	+SP-TM	SSP
Ae201684P_21852.1	99	-	-	-	-	+SP-TM	SSP
Ae201684P_21855.1	99	-	-	-	-	+SP-TM	SSP
Ae201684P_21844.1	99	-	-	-	-	+SP-TM	SSP
Ae201684P_21827.1	186	-	-	-	-	+SP-TM	SSP
Ae201684P_19556.1	417	RHZ18947.1 hypothetical protein DYB37_013333, partial [Aphanomyces astaci]	-	-	-	-SP	-
Ae201684P_19557.1	115	-	-	-	-	-SP	-
Ae201684P_21061.1	697	KAF0688675.1 hypothetical protein As57867_019656, partial [Aphanomyces stellatus]	PF07727 Reverse transcriptase (RNA-dependent DNA polymerase)	IPR013103 Reverse transcriptase, RNA-dependent DNA polymerase	-	-SP	-
Ae201684P_21060.1	697	KAF0688675.1 hypothetical protein As57867_019656, partial [Aphanomyces stellatus]	PF07727 Reverse transcriptase (RNA-dependent DNA polymerase)	IPR013103 Reverse transcriptase, RNA-dependent DNA polymerase	-	-SP	-
Ae201684P_21064.1	513	KAF0688675.1 hypothetical protein As57867_019656, partial [Aphanomyces stellatus]	PF07727 Reverse transcriptase (RNA-dependent DNA polymerase)	IPR013103 Reverse transcriptase, RNA-dependent DNA polymerase	-	-SP	-
Ae201684P_21063.1	670	KAF0688675.1 hypothetical protein As57867_019656, partial [Aphanomyces stellatus]	PF07727 Reverse transcriptase (RNA-dependent DNA polymerase)	IPR013103 Reverse transcriptase, RNA-dependent DNA polymerase	-	-SP	-
Ae201684P_21062.1	683	KAF0688675.1 hypothetical protein As57867_019656, partial [Aphanomyces stellatus]	PF07727 Reverse transcriptase (RNA-dependent DNA polymerase)	IPR013103 Reverse transcriptase, RNA-dependent DNA polymerase	-	-SP	-
Ae201684P_1502.1	416	RHZ18947.1 hypothetical protein DYB37_013333, partial [Aphanomyces astaci]	-	-	-	-SP	-
Ae201684P_1499.1	115	-	-	-	-	-SP	-
Ae201684P_1500.1	115	-	-	-	-	-SP	-
Ae201684P_1501.1	146	-	-	-	-	-SP	-
Ae201684P_9475.1	115	-	-	-	-	-SP	-
Ae201684P_9476.1	416	RHZ18947.1 hypothetical protein DYB37_013333, partial [Aphanomyces astaci]	-	-	-	-SP	-
Ae201684P_4.1	1059	RHY99807.1 hypothetical protein DYB35_009719, partial [Aphanomyces astaci]	PF00078 Reverse transcriptase (RNA-dependent DNA polymerase)	IPR000477 Reverse transcriptase domain	-	-SP	-
Ae201684P_10513.1	283	-	-	-	-	-SP	-
Ae201684P_10511.1	154	-	-	-	-	-SP	-
Ae201684P_10512.1	115	-	-	-	-	-SP	-
Ae201684P_19.1	279	KRH17852.1 hypothetical protein GLYMA_13G021700, partial [Glycine max]	-	-	-	-SP	-
Ae201684P_19197.1	493	RHZ32816.1 hypothetical protein DYB26_007148, partial [Aphanomyces astaci]	-	-	-	-SP	-
Ae201684P_19193.1	474	RHZ32816.1 hypothetical protein DYB26_007148, partial [Aphanomyces astaci]	-	-	-	-SP	-
Ae201684P_19198.1	493	RHZ32816.1 hypothetical protein DYB26_007148, partial [Aphanomyces astaci]	-	-	-	-SP	-
Ae201684P_19200.1	894	RHZ32816.1 hypothetical protein DYB26_007148, partial [Aphanomyces astaci]	-	-	-	-SP	-
Ae201684P_19201.1	470	RHZ32816.1 hypothetical protein DYB26_007148, partial [Aphanomyces astaci]	-	-	-	-SP	-
Ae201684P_19194.1	493	RHZ32816.1 hypothetical protein DYB26_007148, partial [Aphanomyces astaci]	-	-	-	-SP	-
Ae201684P_19196.1	477	RHZ32816.1 hypothetical protein DYB26_007148, partial [Aphanomyces astaci]	-	-	-	-SP	-
Ae201684P_19195.1	493	RHZ32816.1 hypothetical protein DYB26_007148, partial [Aphanomyces astaci]	-	-	-	-SP	-
Ae201684P_19192.1	456	RHZ32816.1 hypothetical protein DYB26_007148, partial [Aphanomyces astaci]	-	-	-	-SP	-
Ae201684P_19191.1	673	RHZ32816.1 hypothetical protein DYB26_007148, partial [Aphanomyces astaci]	-	-	-	-SP	-
Ae201684P_19199.1	493	RHZ32816.1 hypothetical protein DYB26_007148, partial [Aphanomyces astaci]	-	-	-	-SP	-
Ae201684P_19691.1	438	KAE8957782.1 hypothetical protein PR001_g31251, partial [Phytophthora rubi]	PF05970 PIF1-like helicase	IPR010285 DNA helicase Pif1-like	GO:0006281 DNA repair / GO:0003678 DNA helicase activity / GO:0000723 telomere maintenance	-SP	-
Ae201684P_19686.1	344	RQM25989.1 hypothetical protein B5M09_009306, partial [Aphanomyces astaci]	PF02891 MIZ/SP-RING zinc finger	IPR004181 Zinc finger, MIZ-type	GO:0008270 zinc ion binding	-SP	-
Ae201684P_19690.1	269	-	-	-	-	-SP	-
Ae201684P_19685.1	67	OQS07776.1 splicing factor 3A [Thraustotheca clavata]	PF11931 Domain of unknown function (DUF3449)	IPR024598 Domain of unknown function DUF3449	GO:0003723 RNA binding / GO:0005681 spliceosomal complex / GO:0000398 mRNA splicing, via spliceosome	-SP	-
Ae201684P_19689.1	170	RHY15189.1 hypothetical protein DYB32_010780, partial [Aphanomyces invadans]	-	-	-	-SP	-
Ae201684P_19684.1	289	OQS07777.1 splicing factor 3A, partial [Thraustotheca clavata]	PF12108 Splicing factor SF3a60 binding domain / PF16837 Pre-mRNA-splicing factor SF3A3, of SF3a complex, Prp9 / PF11931 Domain of unknown function (DUF3449)	IPR021966 Splicing factor SF3a60 binding domain / IPR031774 SF3A3 domain / IPR024598 Domain of unknown function DUF3449	GO:0003723 RNA binding / GO:0005681 spliceosomal complex / GO:0000398 mRNA splicing, via spliceosome	-SP	-
Ae201684P_19688.1	371	RHY80913.1 hypothetical protein DYB26_009322, partial [Aphanomyces astaci]	PF03184 DDE superfamily endonuclease	IPR004875 DDE superfamily endonuclease domain	GO:0003676 nucleic acid binding	-SP	-
Ae201684P_19687.1	110	-	-	-	-	-SP	-
Ae201684P_19687.2	214	POM66694.1 3-ketodihydrosphingosine reductase TSC10 [Phytophthora palmivora var. palmivora]	PF06699 GPI biosynthesis protein family Pig-F	IPR009580 GPI biosynthesis protein Pig-F	GO:0006506 GPI anchor biosynthetic process / GO:0016021 integral component of membrane / GO:0005789 endoplasmic reticulum membrane	-SP	-
Ae201684P_19693.1	203	OQR92055.1 splicing factor 3A [Achlya hypogyna]	PF12108 Splicing factor SF3a60 binding domain / PF16837 Pre-mRNA-splicing factor SF3A3, of SF3a complex, Prp9	IPR021966 Splicing factor SF3a60 binding domain / IPR031774 SF3A3 domain	GO:0003723 RNA binding / GO:0005681 spliceosomal complex / GO:0000398 mRNA splicing, via spliceosome	-SP	-
Ae201684P_19692.1	190	KAF0748275.1 hypothetical protein AaE_007399, partial [Aphanomyces astaci]	PF05970 PIF1-like helicase / PF13538 UvrD-like helicase C-terminal domain	IPR027785 UvrD-like helicase C-terminal domain / IPR010285 DNA helicase Pif1-like	GO:0006281 DNA repair / GO:0003678 DNA helicase activity / GO:0000723 telomere maintenance	-SP	-
Ae201684P_1503.1	417	RHZ18947.1 hypothetical protein DYB37_013333, partial [Aphanomyces astaci]	-	-	-	-SP	-
Ae201684P_1504.1	115	-	-	-	-	-SP	-
Ae201684P_20295.1	131	OWY91319.1 Helitron helicase [Phytophthora megakarya]	PF13538 UvrD-like helicase C-terminal domain	IPR027785 UvrD-like helicase C-terminal domain	-	-SP	-
Ae201684P_20293.1	317	RHY19616.1 hypothetical protein DYB32_010203, partial [Aphanomyces invadans]	PF02891 MIZ/SP-RING zinc finger	IPR004181 Zinc finger, MIZ-type	GO:0008270 zinc ion binding	-SP	-
Ae201684P_20297.1	326	RHY15189.1 hypothetical protein DYB32_010780, partial [Aphanomyces invadans]	-	-	-	-SP	-
Ae201684P_20296.1	169	KAF0774899.1 hypothetical protein AaE_001401, partial [Aphanomyces astaci]	PF05970 PIF1-like helicase	IPR010285 DNA helicase Pif1-like	GO:0006281 DNA repair / GO:0003678 DNA helicase activity / GO:0000723 telomere maintenance	-SP	-
Ae201684P_20298.1	387	RHY80913.1 hypothetical protein DYB26_009322, partial [Aphanomyces astaci]	PF03184 DDE superfamily endonuclease	IPR004875 DDE superfamily endonuclease domain	GO:0003676 nucleic acid binding	-SP	-
Ae201684P_20294.1	498	OQR92055.1 splicing factor 3A [Achlya hypogyna]	PF12108 Splicing factor SF3a60 binding domain / PF11931 Domain of unknown function (DUF3449) / PF16837 Pre-mRNA-splicing factor SF3A3, of SF3a complex, Prp9 / PF12171 Zinc-finger double-stranded RNA-binding	IPR021966 Splicing factor SF3a60 binding domain / IPR031774 SF3A3 domain / IPR022755 Zinc finger, double-stranded RNA binding / IPR024598 Domain of unknown function DUF3449	GO:0003723 RNA binding / GO:0005681 spliceosomal complex / GO:0000398 mRNA splicing, via spliceosome / GO:0008270 zinc ion binding / GO:0003676 nucleic acid binding	-SP	-
Ae201684P_21882.1	442	KAF0721339.1 hypothetical protein Ae201684_019175, partial [Aphanomyces euteiches]	PF00069 Protein kinase domain	IPR000719 Protein kinase domain	GO:0005524 ATP binding / GO:0004672 protein kinase activity / GO:0006468 protein phosphorylation	-SP	-
Ae201684P_21874.1	223	RHY49084.1 hypothetical protein DYB38_012141, partial [Aphanomyces astaci]	-	-	-	-SP	-
Ae201684P_21871.1	385	RQM30078.1 hypothetical protein B5M09_009358, partial [Aphanomyces astaci]	PF00415 Regulator of chromosome condensation (RCC1) repeat	IPR000408 Regulator of chromosome condensation, RCC1	-	-SP	-
Ae201684P_21878.1	336	KAF0721430.1 hypothetical protein Ae201684_019140, partial [Aphanomyces euteiches]	-	-	-	-SP	-
Ae201684P_21873.1	110	-	-	-	-	-SP	-
Ae201684P_21869.1	423	XP_008868990.1 hypothetical protein, variant 3, partial [Aphanomyces invadans] ETW02385.1 hypothetical protein, variant 3, partial [Aphanomyces invadans]	PF00415 Regulator of chromosome condensation (RCC1) repeat	IPR000408 Regulator of chromosome condensation, RCC1	-	-SP	-
Ae201684P_21877.1	1077	OQR92830.1 cytochrome b5-like protein [Achlya hypogyna]	PF00612 IQ calmodulin-binding motif / PF00415 Regulator of chromosome condensation (RCC1) repeat	IPR000408 Regulator of chromosome condensation, RCC1 / IPR000048 IQ motif, EF-hand binding site	GO:0005515 protein binding	-SP	-
Ae201684P_21870.1	141	OQS00881.1 transmembrane protein [Thraustotheca clavata]	-	-	-	-SP	-
Ae201684P_21881.1	132	-	-	-	-	-SP	-
Ae201684P_21872.1	538	RHY96553.1 hypothetical protein DYB26_001915, partial [Aphanomyces astaci]	-	-	-	-SP	-
Ae201684P_21876.1	124	OQR97393.1 sporangia induced hypothetical protein [Thraustotheca clavata]	-	-	-	-SP	-
Ae201684P_21880.1	116	-	-	-	-	-SP	-
Ae201684P_21875.1	146	RHY00140.1 hypothetical protein DYB36_007165, partial [Aphanomyces astaci]	-	-	-	-SP	-
Ae201684P_21879.1	107	TYZ68974.1 hypothetical protein PybrP1_001386, partial [Pythium brassicum]	-	-	-	-SP	-
Ae201684P_24.1	612	-	-	-	-	-SP	-
Ae201684P_23.1	1337	RHY99807.1 hypothetical protein DYB35_009719, partial [Aphanomyces astaci]	PF00078 Reverse transcriptase (RNA-dependent DNA polymerase)	IPR000477 Reverse transcriptase domain	-	-SP	-
Ae201684P_22.1	401	RHY35872.1 hypothetical protein DYB38_001056, partial [Aphanomyces astaci]	-	-	-	-SP	-
Ae201684P_19672.1	115	-	-	-	-	-SP	-
Ae201684P_19667.1	115	-	-	-	-	-SP	-
Ae201684P_19671.1	563	RHZ18947.1 hypothetical protein DYB37_013333, partial [Aphanomyces astaci]	-	-	-	-SP	-
Ae201684P_19670.1	589	RHY10548.1 hypothetical protein DYB25_005040, partial [Aphanomyces astaci]	PF00078 Reverse transcriptase (RNA-dependent DNA polymerase)	IPR000477 Reverse transcriptase domain	-	-SP	-
Ae201684P_19669.1	568	KAF0773981.1 hypothetical protein AaE_002107, partial [Aphanomyces astaci]	-	-	-	-SP	-
Ae201684P_19668.1	275	RHY18421.1 hypothetical protein DYB32_010382, partial [Aphanomyces invadans]	-	-	-	-SP	-
Ae201684P_141.1	87	KAE9412383.1 hypothetical protein Angca_000661, partial [Angiostrongylus cantonensis]	-	-	-	-SP	-
Ae201684P_140.1	279	KRH17852.1 hypothetical protein GLYMA_13G021700, partial [Glycine max]	-	-	-	-SP	-
Ae201684P_19205.1	173	-	-	-	-	-SP	-
Ae201684P_19208.1	364	-	PF12348 CLASP N terminal	IPR024395 CLASP N-terminal domain	GO:0005488 binding	-SP	-
Ae201684P_19207.1	310	-	-	-	-	-SP	-
Ae201684P_19206.1	144	-	-	-	-	-SP	-
Ae201684P_21065.1	318	OQR81454.1 crinkler (CRN) family protein [Thraustotheca clavata]	-	-	-	-SP	-
Ae201684P_21801.1	1608	RHY35872.1 hypothetical protein DYB38_001056, partial [Aphanomyces astaci]	-	-	-	-SP	-
Ae201684P_21800.1	1335	RHY99807.1 hypothetical protein DYB35_009719, partial [Aphanomyces astaci]	PF00078 Reverse transcriptase (RNA-dependent DNA polymerase)	IPR000477 Reverse transcriptase domain	-	-SP	-
Ae201684P_8476.1	6369	-	-	-	-	-SP	-
Ae201684P_8477.1	241	-	-	-	-	-SP	-
Ae201684P_8474.1	152	-	-	-	-	-SP	-
Ae201684P_8478.1	398	-	-	-	-	-SP	-
Ae201684P_8475.1	281	-	-	-	-	-SP	-
Ae201684P_8479.1	746	-	-	-	-	-SP	-
Ae201684P_74.1	143	EFX59903.1 hypothetical protein DAPPUDRAFT_280455, partial [Daphnia pulex]	-	-	-	-SP	-
Ae201684P_50.1	221	-	-	-	-	-SP	-
Ae201684P_21046.1	246	RQM19210.1 hypothetical protein B5M09_013980, partial [Aphanomyces astaci]	-	-	-	-SP	-
Ae201684P_21047.1	1105	RHY99807.1 hypothetical protein DYB35_009719, partial [Aphanomyces astaci]	PF00078 Reverse transcriptase (RNA-dependent DNA polymerase)	IPR000477 Reverse transcriptase domain	-	-SP	-
Ae201684P_22519.1	115	-	-	-	-	-SP	-
Ae201684P_22520.1	416	RHZ18947.1 hypothetical protein DYB37_013333, partial [Aphanomyces astaci]	-	-	-	-SP	-
Ae201684P_2528.1	193	-	-	-	-	-SP	-
Ae201684P_2541.1	174	-	-	-	-	-SP	-
Ae201684P_2537.1	193	-	-	-	-	-SP	-
Ae201684P_2529.1	193	-	-	-	-	-SP	-
Ae201684P_2540.1	174	-	-	-	-	-SP	-
Ae201684P_2533.1	193	-	-	-	-	-SP	-
Ae201684P_2536.1	193	-	-	-	-	-SP	-
Ae201684P_2527.1	191	-	-	-	-	-SP	-
Ae201684P_2535.1	193	-	-	-	-	-SP	-
Ae201684P_2532.1	210	-	-	-	-	-SP	-
Ae201684P_2539.1	174	-	-	-	-	-SP	-
Ae201684P_2542.1	181	-	-	-	-	-SP	-
Ae201684P_2530.1	193	-	-	-	-	-SP	-
Ae201684P_2538.1	193	-	-	-	-	-SP	-
Ae201684P_2534.1	193	-	-	-	-	-SP	-
Ae201684P_2531.1	191	-	-	-	-	-SP	-
Ae201684P_21892.1	71	XP_009842235.1 TKL protein kinase [Aphanomyces astaci] ETV68291.1 TKL protein kinase [Aphanomyces astaci]	-	-	-	-SP	-
Ae201684P_21889.1	240	XP_008879051.1 serine/threonine protein kinase [Aphanomyces invadans] ETV92300.1 serine/threonine protein kinase [Aphanomyces invadans]	-	-	-	-SP	-
Ae201684P_21890.1	96	-	-	-	-	-SP	-
Ae201684P_21891.1	137	AIM56900.1 CRN13 [Aphanomyces euteiches]	-	-	-	-SP	-
Ae201684P_19570.1	237	KAF0711982.1 hypothetical protein As57867_004935, partial [Aphanomyces stellatus]	-	-	-	-SP	-
Ae201684P_19567.1	115	-	-	-	-	-SP	-
Ae201684P_19571.1	73	-	-	-	-	-SP	-
Ae201684P_19572.1	168	-	-	-	-	-SP	-
Ae201684P_19565.1	105	-	-	-	-	-SP	-
Ae201684P_19568.1	2186	KAF1329067.1 putative Pollike protein, partial [Globisporangium splendens]	PF00078 Reverse transcriptase (RNA-dependent DNA polymerase) / PF03372 Endonuclease/Exonuclease/phosphatase family	IPR000477 Reverse transcriptase domain / IPR005135 Endonuclease/exonuclease/phosphatase	-	-SP	-
Ae201684P_19569.1	115	-	-	-	-	-SP	-
Ae201684P_19566.1	2074	RHY70325.1 hypothetical protein DYB34_008842, partial [Aphanomyces astaci]	PF00078 Reverse transcriptase (RNA-dependent DNA polymerase) / PF03372 Endonuclease/Exonuclease/phosphatase family	IPR000477 Reverse transcriptase domain / IPR005135 Endonuclease/exonuclease/phosphatase	-	-SP	-
Ae201684P_21859.1	115	-	-	-	-	-SP	-
Ae201684P_21860.1	416	RHZ18947.1 hypothetical protein DYB37_013333, partial [Aphanomyces astaci]	-	-	-	-SP	-
Ae201684P_21858.1	416	RHZ18947.1 hypothetical protein DYB37_013333, partial [Aphanomyces astaci]	-	-	-	-SP	-
Ae201684P_21857.1	154	-	-	-	-	-SP	-
Ae201684P_21036.1	148	OQR95206.1 serine protease family S33 [Achlya hypogyna]	-	-	-	-SP	-
Ae201684P_21041.1	279	KAF0692820.1 hypothetical protein As57867_016082, partial [Aphanomyces stellatus]	PF00078 Reverse transcriptase (RNA-dependent DNA polymerase)	IPR000477 Reverse transcriptase domain	-	-SP	-
Ae201684P_21037.1	293	KAF0721112.1 hypothetical protein Ae201684_019225, partial [Aphanomyces euteiches]	PF03732 Retrotransposon gag protein	IPR005162 Retrotransposon gag domain	-	-SP	-
Ae201684P_21033.1	263	KAF0699883.1 hypothetical protein As57867_009555, partial [Aphanomyces stellatus]	PF06342 Alpha/beta hydrolase of unknown function (DUF1057)	IPR010463 Protein of unknown function DUF1057	-	-SP	-
Ae201684P_21038.1	141	KAF0710996.1 hypothetical protein As57867_005409, partial [Aphanomyces stellatus]	-	-	-	-SP	-
Ae201684P_21042.1	196	KAF0721112.1 hypothetical protein Ae201684_019225, partial [Aphanomyces euteiches]	-	-	-	-SP	-
Ae201684P_21034.1	284	OQR95206.1 serine protease family S33 [Achlya hypogyna]	PF06342 Alpha/beta hydrolase of unknown function (DUF1057)	IPR010463 Protein of unknown function DUF1057	-	-SP	-
Ae201684P_21043.1	347	KAF0721112.1 hypothetical protein Ae201684_019225, partial [Aphanomyces euteiches]	-	-	-	-SP	-
Ae201684P_21039.1	754	KAF0721216.1 hypothetical protein Ae201684_019202, partial [Aphanomyces euteiches]	-	-	-	-SP	-
Ae201684P_21032.1	288	KAF0699883.1 hypothetical protein As57867_009555, partial [Aphanomyces stellatus]	PF06342 Alpha/beta hydrolase of unknown function (DUF1057)	IPR010463 Protein of unknown function DUF1057	-	-SP	-
Ae201684P_21035.1	83	KAF0700619.1 hypothetical protein As57867_008762, partial [Aphanomyces stellatus]	-	-	-	-SP	-
Ae201684P_21045.1	83	KAF0700619.1 hypothetical protein As57867_008762, partial [Aphanomyces stellatus]	-	-	-	-SP	-
Ae201684P_21040.1	234	KAF0748174.1 hypothetical protein AaE_007442, partial [Aphanomyces astaci]	PF00665 Integrase core domain	IPR001584 Integrase, catalytic core	GO:0015074 DNA integration / GO:0003676 nucleic acid binding	-SP	-
Ae201684P_21044.1	148	OQR95206.1 serine protease family S33 [Achlya hypogyna]	-	-	-	-SP	-
Ae201684P_21565.1	279	KRH17852.1 hypothetical protein GLYMA_13G021700, partial [Glycine max]	-	-	-	-SP	-
Ae201684P_21564.1	145	-	-	-	-	-SP	-
Ae201684P_21564.2	154	TKR97782.1 senescence-associated protein [Populus alba]	-	-	-	-SP	-
Ae201684P_17405.1	161	KAF0709261.1 hypothetical protein As57867_006004, partial [Aphanomyces stellatus]	PF00668 Condensation domain	IPR001242 Condensation domain	-	-SP	-
Ae201684P_17406.1	488	KAF0714326.1 hypothetical protein As57867_003910, partial [Aphanomyces stellatus]	PF00550 Phosphopantetheine attachment site / PF00501 AMP-binding enzyme / PF00668 Condensation domain	IPR001242 Condensation domain / IPR009081 Phosphopantetheine binding ACP domain / IPR000873 AMP-dependent synthetase/ligase	GO:0008152 metabolic process / GO:0003824 catalytic activity	-SP	-
Ae201684P_17403.1	292	KAF0721585.1 hypothetical protein Ae201684_019052, partial [Aphanomyces euteiches]	-	-	-	-SP	-
Ae201684P_17407.1	117	KAF0708274.1 hypothetical protein As57867_006385, partial [Aphanomyces stellatus]	PF00668 Condensation domain	IPR001242 Condensation domain	-	-SP	-
Ae201684P_17404.1	466	KAF0705183.1 hypothetical protein As57867_007086, partial [Aphanomyces stellatus]	PF00550 Phosphopantetheine attachment site	IPR009081 Phosphopantetheine binding ACP domain	-	-SP	-
Ae201684P_17408.1	519	KAF0715942.1 hypothetical protein As57867_003093, partial [Aphanomyces stellatus]	PF00501 AMP-binding enzyme	IPR000873 AMP-dependent synthetase/ligase	GO:0008152 metabolic process / GO:0003824 catalytic activity	-SP	-
Ae201684P_19839.1	2217	KAF1329067.1 putative Pollike protein, partial [Globisporangium splendens]	PF00078 Reverse transcriptase (RNA-dependent DNA polymerase) / PF03372 Endonuclease/Exonuclease/phosphatase family	IPR000477 Reverse transcriptase domain / IPR005135 Endonuclease/exonuclease/phosphatase	-	-SP	-
Ae201684P_19841.1	2217	KAF1329067.1 putative Pollike protein, partial [Globisporangium splendens]	PF00078 Reverse transcriptase (RNA-dependent DNA polymerase) / PF03372 Endonuclease/Exonuclease/phosphatase family	IPR000477 Reverse transcriptase domain / IPR005135 Endonuclease/exonuclease/phosphatase	-	-SP	-
Ae201684P_19842.1	115	-	-	-	-	-SP	-
Ae201684P_19838.1	214	-	-	-	-	-SP	-
Ae201684P_19840.1	115	-	-	-	-	-SP	-
Ae201684P_19837.1	417	RHZ18947.1 hypothetical protein DYB37_013333, partial [Aphanomyces astaci]	-	-	-	-SP	-
Ae201684P_1841.1	115	-	-	-	-	-SP	-
Ae201684P_1842.1	416	RHZ18947.1 hypothetical protein DYB37_013333, partial [Aphanomyces astaci]	-	-	-	-SP	-
Ae201684P_1844.1	416	RHZ18947.1 hypothetical protein DYB37_013333, partial [Aphanomyces astaci]	-	-	-	-SP	-
Ae201684P_1843.1	115	-	-	-	-	-SP	-
Ae201684P_48.1	119	-	-	-	-	-SP	-
Ae201684P_44.1	343	RHY18421.1 hypothetical protein DYB32_010382, partial [Aphanomyces invadans]	-	-	-	-SP	-
Ae201684P_43.1	105	-	-	-	-	-SP	-
Ae201684P_47.1	2217	KAF1329067.1 putative Pollike protein, partial [Globisporangium splendens]	PF00078 Reverse transcriptase (RNA-dependent DNA polymerase) / PF03372 Endonuclease/Exonuclease/phosphatase family	IPR000477 Reverse transcriptase domain / IPR005135 Endonuclease/exonuclease/phosphatase	-	-SP	-
Ae201684P_46.1	115	-	-	-	-	-SP	-
Ae201684P_45.1	417	RHZ18947.1 hypothetical protein DYB37_013333, partial [Aphanomyces astaci]	-	-	-	-SP	-
Ae201684P_49.1	302	KAF0711982.1 hypothetical protein As57867_004935, partial [Aphanomyces stellatus]	-	-	-	-SP	-
Ae201684P_82.1	105	-	-	-	-	-SP	-
Ae201684P_81.1	416	RHZ18947.1 hypothetical protein DYB37_013333, partial [Aphanomyces astaci]	-	-	-	-SP	-
Ae201684P_80.1	115	-	-	-	-	-SP	-
Ae201684P_785.1	208	-	-	-	-	-SP	-
Ae201684P_786.1	198	-	-	-	-	-SP	-
Ae201684P_9473.1	425	KAF0711982.1 hypothetical protein As57867_004935, partial [Aphanomyces stellatus]	-	-	-	-SP	-
Ae201684P_9474.1	511	KAF0711982.1 hypothetical protein As57867_004935, partial [Aphanomyces stellatus]	-	-	-	-SP	-
Ae201684P_9472.1	484	KAF0711982.1 hypothetical protein As57867_004935, partial [Aphanomyces stellatus]	-	-	-	-SP	-
Ae201684P_22375.1	359	-	PF12348 CLASP N terminal	IPR024395 CLASP N-terminal domain	GO:0005488 binding	-SP	-
Ae201684P_22379.1	259	-	PF12348 CLASP N terminal	IPR024395 CLASP N-terminal domain	GO:0005488 binding	-SP	-
Ae201684P_22378.1	333	-	-	-	-	-SP	-
Ae201684P_22374.1	360	-	PF12348 CLASP N terminal	IPR024395 CLASP N-terminal domain	GO:0005488 binding	-SP	-
Ae201684P_22373.1	238	-	-	-	-	-SP	-
Ae201684P_22380.1	253	-	PF12348 CLASP N terminal	IPR024395 CLASP N-terminal domain	GO:0005488 binding	-SP	-
Ae201684P_22377.1	350	-	-	-	-	-SP	-
Ae201684P_22372.1	344	-	PF12348 CLASP N terminal	IPR024395 CLASP N-terminal domain	-	-SP	-
Ae201684P_22376.1	350	-	-	-	-	-SP	-
Ae201684P_19736.1	607	RQM20499.1 hypothetical protein B5M09_010499, partial [Aphanomyces astaci]	PF00078 Reverse transcriptase (RNA-dependent DNA polymerase)	IPR000477 Reverse transcriptase domain	-	-SP	-
Ae201684P_19739.1	1351	RHY99807.1 hypothetical protein DYB35_009719, partial [Aphanomyces astaci]	PF00078 Reverse transcriptase (RNA-dependent DNA polymerase)	IPR000477 Reverse transcriptase domain	-	-SP	-
Ae201684P_19735.1	946	RHY35872.1 hypothetical protein DYB38_001056, partial [Aphanomyces astaci]	-	-	-	-SP	-
Ae201684P_19737.1	731	KAF0712396.1 hypothetical protein As57867_004830, partial [Aphanomyces stellatus]	PF00078 Reverse transcriptase (RNA-dependent DNA polymerase)	IPR000477 Reverse transcriptase domain	-	-SP	-
Ae201684P_19738.1	946	RHY35872.1 hypothetical protein DYB38_001056, partial [Aphanomyces astaci]	-	-	-	-SP	-
Ae201684P_19734.1	1105	RHY99807.1 hypothetical protein DYB35_009719, partial [Aphanomyces astaci]	PF00078 Reverse transcriptase (RNA-dependent DNA polymerase)	IPR000477 Reverse transcriptase domain	-	-SP	-
Ae201684P_9477.1	115	-	-	-	-	-SP	-
Ae201684P_9481.1	115	-	-	-	-	-SP	-
Ae201684P_9478.1	2164	KAF1329067.1 putative Pollike protein, partial [Globisporangium splendens]	PF00078 Reverse transcriptase (RNA-dependent DNA polymerase)	IPR000477 Reverse transcriptase domain	-	-SP	-
Ae201684P_9485.1	115	-	-	-	-	-SP	-
Ae201684P_9480.1	306	EFX59903.1 hypothetical protein DAPPUDRAFT_280455, partial [Daphnia pulex]	-	-	-	-SP	-
Ae201684P_9484.1	857	RHZ40222.1 hypothetical protein DYB26_015395, partial [Aphanomyces astaci]	-	-	-	-SP	-
Ae201684P_9479.1	115	-	-	-	-	-SP	-
Ae201684P_9483.1	816	RHY70325.1 hypothetical protein DYB34_008842, partial [Aphanomyces astaci]	PF00078 Reverse transcriptase (RNA-dependent DNA polymerase)	IPR000477 Reverse transcriptase domain	-	-SP	-
Ae201684P_9482.1	498	RHZ18947.1 hypothetical protein DYB37_013333, partial [Aphanomyces astaci]	-	-	-	-SP	-
Ae201684P_1833.1	339	-	PF12348 CLASP N terminal	IPR024395 CLASP N-terminal domain	GO:0005488 binding	-SP	-
Ae201684P_1836.1	307	-	-	-	-	-SP	-
Ae201684P_1827.1	361	-	PF12348 CLASP N terminal	IPR024395 CLASP N-terminal domain	GO:0005488 binding	-SP	-
Ae201684P_1827.2	338	-	PF12348 CLASP N terminal	IPR024395 CLASP N-terminal domain	GO:0005488 binding	-SP	-
Ae201684P_1832.1	362	-	-	-	-	-SP	-
Ae201684P_1840.1	159	-	-	-	-	-SP	-
Ae201684P_1839.1	326	-	-	-	-	-SP	-
Ae201684P_1837.1	360	-	PF12348 CLASP N terminal	IPR024395 CLASP N-terminal domain	GO:0005488 binding	-SP	-
Ae201684P_1828.1	357	-	PF12348 CLASP N terminal	IPR024395 CLASP N-terminal domain	GO:0005488 binding	-SP	-
Ae201684P_1838.1	386	-	PF12348 CLASP N terminal	IPR024395 CLASP N-terminal domain	GO:0005488 binding	-SP	-
Ae201684P_1831.1	643	-	PF12348 CLASP N terminal	IPR024395 CLASP N-terminal domain	GO:0005488 binding	-SP	-
Ae201684P_1834.1	363	-	PF12348 CLASP N terminal	IPR024395 CLASP N-terminal domain	GO:0005488 binding	-SP	-
Ae201684P_1830.1	362	-	-	-	-	-SP	-
Ae201684P_1829.1	285	-	-	-	-	-SP	-
Ae201684P_1835.1	427	-	PF12348 CLASP N terminal	IPR024395 CLASP N-terminal domain	-	-SP	-
Ae201684P_1826.1	339	-	PF12348 CLASP N terminal	IPR024395 CLASP N-terminal domain	GO:0005488 binding	-SP	-
Ae201684P_19560.1	202	KAF0757139.1 hypothetical protein AaE_004366, partial [Aphanomyces astaci]	-	-	-	-SP	-
Ae201684P_19561.1	101	-	-	-	-	-SP	-
Ae201684P_19564.1	119	-	-	-	-	-SP	-
Ae201684P_19562.1	2217	KAF1329067.1 putative Pollike protein, partial [Globisporangium splendens]	PF00078 Reverse transcriptase (RNA-dependent DNA polymerase) / PF03372 Endonuclease/Exonuclease/phosphatase family	IPR000477 Reverse transcriptase domain / IPR005135 Endonuclease/exonuclease/phosphatase	-	-SP	-
Ae201684P_19563.1	2217	KAF1329067.1 putative Pollike protein, partial [Globisporangium splendens]	PF00078 Reverse transcriptase (RNA-dependent DNA polymerase) / PF03372 Endonuclease/Exonuclease/phosphatase family	IPR000477 Reverse transcriptase domain / IPR005135 Endonuclease/exonuclease/phosphatase	-	-SP	-
Ae201684P_21804.1	508	RHY10548.1 hypothetical protein DYB25_005040, partial [Aphanomyces astaci]	PF00078 Reverse transcriptase (RNA-dependent DNA polymerase)	IPR000477 Reverse transcriptase domain	-	-SP	-
Ae201684P_21803.1	348	KAF0688889.1 hypothetical protein As57867_019509, partial [Aphanomyces stellatus]	PF00078 Reverse transcriptase (RNA-dependent DNA polymerase)	IPR000477 Reverse transcriptase domain	-	-SP	-
Ae201684P_21802.1	365	KAF0711982.1 hypothetical protein As57867_004935, partial [Aphanomyces stellatus]	-	-	-	-SP	-
Ae201684P_21805.1	437	EFX60580.1 hypothetical protein DAPPUDRAFT_123651, partial [Daphnia pulex]	-	-	-	-SP	-
Ae201684P_21805.2	270	EFX60580.1 hypothetical protein DAPPUDRAFT_123651, partial [Daphnia pulex]	-	-	-	-SP	-
Ae201684P_21805.3	350	EFX60580.1 hypothetical protein DAPPUDRAFT_123651, partial [Daphnia pulex]	-	-	-	-SP	-
Ae201684P_117.1	127	-	-	-	-	-SP	-
Ae201684P_20320.1	322	RHZ23185.1 hypothetical protein DYB37_004723, partial [Aphanomyces astaci]	-	-	-	-SP	-
Ae201684P_20319.1	647	RHZ23185.1 hypothetical protein DYB37_004723, partial [Aphanomyces astaci]	-	-	-	-SP	-
Ae201684P_20324.1	134	-	-	-	-	-SP	-
Ae201684P_20315.1	135	XP_008881606.1 hypothetical protein H310_15409, partial [Aphanomyces invadans] ETV89762.1 hypothetical protein H310_15409, partial [Aphanomyces invadans]	-	-	-	-SP	-
Ae201684P_20321.1	434	RHZ23185.1 hypothetical protein DYB37_004723, partial [Aphanomyces astaci]	-	-	-	-SP	-
Ae201684P_20318.1	444	KAF0711302.1 hypothetical protein As57867_005314, partial [Aphanomyces stellatus]	-	-	-	-SP	-
Ae201684P_20325.1	621	RHZ23185.1 hypothetical protein DYB37_004723, partial [Aphanomyces astaci]	-	-	-	-SP	-
Ae201684P_20314.1	1698	RHZ23185.1 hypothetical protein DYB37_004723, partial [Aphanomyces astaci]	-	-	-	-SP	-
Ae201684P_20317.1	416	RLO11402.1 hypothetical protein DYB28_009370, partial [Aphanomyces astaci]	-	-	-	-SP	-
Ae201684P_20322.1	444	KAF0711302.1 hypothetical protein As57867_005314, partial [Aphanomyces stellatus]	-	-	-	-SP	-
Ae201684P_20313.1	859	RLO11402.1 hypothetical protein DYB28_009370, partial [Aphanomyces astaci]	-	-	-	+SP+TM	-
Ae201684P_20326.1	588	RLO11402.1 hypothetical protein DYB28_009370, partial [Aphanomyces astaci]	-	-	-	-SP	-
Ae201684P_20316.1	391	RLO11402.1 hypothetical protein DYB28_009370, partial [Aphanomyces astaci]	-	-	-	-SP	-
Ae201684P_20323.1	219	RHZ31869.1 hypothetical protein DYB31_003998, partial [Aphanomyces astaci]	-	-	-	+SP+TM	-
Ae201684P_21.1	462	XP_008879051.1 serine/threonine protein kinase [Aphanomyces invadans] ETV92300.1 serine/threonine protein kinase [Aphanomyces invadans]	-	-	-	-SP	-
Ae201684P_20.1	238	XP_023429843.1 probable Putative endoglucanase type F [Fusarium fujikuroi IMI 58289] XP_031078672.1 putative endoglucanase type F [Fusarium proliferatum ET1] KLO82486.1 putative endoglucanase type F [Fusarium fujikuroi] RBA20751.1 endoglucanase type F [Fusarium proliferatum] KLO82970.1 putative endoglucanase type F [Fusarium fujikuroi] KLP15711.1 putative endoglucanase type F [Fusarium fujikuroi]…	PF00734 Fungal cellulose binding domain	IPR000254 Cellulose-binding domain, fungal	GO:0030248 cellulose binding / GO:0005509 calcium ion binding / GO:0005975 carbohydrate metabolic process / GO:0005576 extracellular region	+SP-TM	-
Ae201684P_22371.1	437	KAF0711982.1 hypothetical protein As57867_004935, partial [Aphanomyces stellatus]	-	-	-	-SP	-
Ae201684P_161.1	129	RLO04930.1 hypothetical protein DYB28_012225, partial [Aphanomyces astaci]	PF05726 Pirin C-terminal cupin domain	IPR008778 Pirin, C-terminal domain	-	-SP	-
Ae201684P_600.1	345	-	PF12348 CLASP N terminal	IPR024395 CLASP N-terminal domain	GO:0005488 binding	-SP	-
Ae201684P_594.1	233	-	PF12348 CLASP N terminal	IPR024395 CLASP N-terminal domain	GO:0005488 binding	-SP	-
Ae201684P_612.1	228	-	-	-	-	-SP	-
Ae201684P_598.1	360	-	PF12348 CLASP N terminal	IPR024395 CLASP N-terminal domain	-	-SP	-
Ae201684P_608.1	137	-	-	-	-	-SP	-
Ae201684P_601.1	359	-	PF12348 CLASP N terminal	IPR024395 CLASP N-terminal domain	GO:0005488 binding	-SP	-
Ae201684P_607.1	143	-	-	-	-	-SP	-
Ae201684P_597.1	224	-	PF12348 CLASP N terminal	IPR024395 CLASP N-terminal domain	GO:0005488 binding	-SP	-
Ae201684P_611.1	363	-	PF12348 CLASP N terminal	IPR024395 CLASP N-terminal domain	GO:0005488 binding	-SP	-
Ae201684P_596.1	129	-	-	-	-	-SP	-
Ae201684P_609.1	363	-	PF12348 CLASP N terminal	IPR024395 CLASP N-terminal domain	GO:0005488 binding	-SP	-
Ae201684P_602.1	341	-	-	-	-	-SP	-
Ae201684P_604.1	333	-	PF12348 CLASP N terminal	IPR024395 CLASP N-terminal domain	-	-SP	-
Ae201684P_610.1	355	-	-	-	-	-SP	-
Ae201684P_595.1	236	-	PF12348 CLASP N terminal	IPR024395 CLASP N-terminal domain	GO:0005488 binding	-SP	-
Ae201684P_606.1	268	-	-	-	-	-SP	-
Ae201684P_605.1	274	-	-	-	-	-SP	-
Ae201684P_599.1	342	-	-	-	-	-SP	-
Ae201684P_603.1	358	-	PF12348 CLASP N terminal	IPR024395 CLASP N-terminal domain	GO:0005488 binding	-SP	-
Ae201684P_5062.1	143	EFX59903.1 hypothetical protein DAPPUDRAFT_280455, partial [Daphnia pulex]	-	-	-	-SP	-
Ae201684P_5063.1	500	KAF0711982.1 hypothetical protein As57867_004935, partial [Aphanomyces stellatus]	-	-	-	-SP	-
Ae201684P_21863.1	413	XP_009839702.1 hypothetical protein, variant 2 [Aphanomyces astaci] ETV70639.1 hypothetical protein, variant 2 [Aphanomyces astaci]	PF06584 DIRP	IPR033471 DIRP domain	GO:0017053 transcriptional repressor complex / GO:0006351 transcription, DNA-templated / GO:0007049 cell cycle	-SP	-
Ae201684P_21864.1	245	XP_008871544.1 40S ribosomal protein S2 [Aphanomyces invadans] ETV99768.1 40S ribosomal protein S2 [Aphanomyces invadans] RHY31785.1 hypothetical protein DYB32_004497 [Aphanomyces invadans]	PF00333 Ribosomal protein S5, N-terminal domain / PF03719 Ribosomal protein S5, C-terminal domain	IPR005324 Ribosomal protein S5, C-terminal / IPR013810 Ribosomal protein S5, N-terminal	GO:0005840 ribosome / GO:0003723 RNA binding / GO:0006412 translation / GO:0003735 structural constituent of ribosome / GO:0015935 small ribosomal subunit	-SP	-
Ae201684P_21868.1	339	RHY07241.1 hypothetical protein DYB36_011982, partial [Aphanomyces astaci]	PF00078 Reverse transcriptase (RNA-dependent DNA polymerase)	IPR000477 Reverse transcriptase domain	-	-SP	-
Ae201684P_21865.1	171	KAF0709686.1 hypothetical protein AaE_012806, partial [Aphanomyces astaci]	-	-	-	-SP	-
Ae201684P_21866.1	552	OQR86822.1 phosphatidylinositol-4-phosphate-5-kinase (Pi-PIPK-D2) [Achlya hypogyna]	PF01504 Phosphatidylinositol-4-phosphate 5-Kinase	IPR002498 Phosphatidylinositol-4-phosphate 5-kinase, core	GO:0016307 phosphatidylinositol phosphate kinase activity / GO:0046488 phosphatidylinositol metabolic process / GO:0016021 integral component of membrane / GO:0004888 transmembrane signaling receptor activity / GO:0007166 cell surface receptor signaling pathway	-SP	-
Ae201684P_21867.1	158	OQR81390.1 phosphatidylinositol-4-phosphate-5-kinase (Pi-PIPK-D2) [Thraustotheca clavata]	PF01504 Phosphatidylinositol-4-phosphate 5-Kinase	IPR002498 Phosphatidylinositol-4-phosphate 5-kinase, core	GO:0016307 phosphatidylinositol phosphate kinase activity / GO:0046488 phosphatidylinositol metabolic process	-SP	-
Ae201684P_131.1	186	-	-	-	-	-SP	-
Ae201684P_135.1	862	RHY35872.1 hypothetical protein DYB38_001056, partial [Aphanomyces astaci]	-	-	-	-SP	-
Ae201684P_134.1	408	RQM20499.1 hypothetical protein B5M09_010499, partial [Aphanomyces astaci]	-	-	-	-SP	-
Ae201684P_132.1	1351	RHY99807.1 hypothetical protein DYB35_009719, partial [Aphanomyces astaci]	PF00078 Reverse transcriptase (RNA-dependent DNA polymerase)	IPR000477 Reverse transcriptase domain	-	-SP	-
Ae201684P_133.1	994	RHY35872.1 hypothetical protein DYB38_001056, partial [Aphanomyces astaci]	-	-	-	-SP	-
Ae201684P_18391.1	278	OQR99372.1 hydrolase [Achlya hypogyna]	PF08282 haloacid dehalogenase-like hydrolase	-	-	-SP	-
Ae201684P_18390.1	550	KAF0688889.1 hypothetical protein As57867_019509, partial [Aphanomyces stellatus]	PF00078 Reverse transcriptase (RNA-dependent DNA polymerase)	IPR000477 Reverse transcriptase domain	-	-SP	-
Ae201684P_13.1	1351	RHY99807.1 hypothetical protein DYB35_009719, partial [Aphanomyces astaci]	PF00078 Reverse transcriptase (RNA-dependent DNA polymerase)	IPR000477 Reverse transcriptase domain	-	-SP	-
Ae201684P_98.1	88	-	-	-	-	-SP	-
Ae201684P_19681.1	115	-	-	-	-	-SP	-
Ae201684P_19680.1	417	RHZ18947.1 hypothetical protein DYB37_013333, partial [Aphanomyces astaci]	-	-	-	-SP	-
Ae201684P_19678.1	417	RHZ18947.1 hypothetical protein DYB37_013333, partial [Aphanomyces astaci]	-	-	-	-SP	-
Ae201684P_19679.1	115	-	-	-	-	-SP	-
Ae201684P_15736.1	490	RHY35872.1 hypothetical protein DYB38_001056, partial [Aphanomyces astaci]	-	-	-	-SP	-
Ae201684P_15731.1	559	KAF0690916.1 hypothetical protein As57867_017687, partial [Aphanomyces stellatus]	-	-	-	+SP-TM	-
Ae201684P_15735.1	999	KAF0688995.1 hypothetical protein As57867_019436, partial [Aphanomyces stellatus]	PF00078 Reverse transcriptase (RNA-dependent DNA polymerase)	IPR000477 Reverse transcriptase domain	-	-SP	-
Ae201684P_15734.1	284	KAF0706176.1 hypothetical protein As57867_006780, partial [Aphanomyces stellatus]	-	-	-	-SP	-
Ae201684P_15733.1	668	RHY35872.1 hypothetical protein DYB38_001056, partial [Aphanomyces astaci]	-	-	-	-SP	-
Ae201684P_15737.1	1332	RHY99807.1 hypothetical protein DYB35_009719, partial [Aphanomyces astaci]	PF00078 Reverse transcriptase (RNA-dependent DNA polymerase)	IPR000477 Reverse transcriptase domain	-	-SP	-
Ae201684P_15732.1	299	KAF0706480.1 hypothetical protein As57867_006730, partial [Aphanomyces stellatus]	-	-	-	-SP	-
Ae201684P_19677.1	106	RLO00388.1 hypothetical protein DYB28_016004, partial [Aphanomyces astaci]	-	-	-	-SP	-
Ae201684P_19674.1	820	RHY35872.1 hypothetical protein DYB38_001056, partial [Aphanomyces astaci]	-	-	-	-SP	-
Ae201684P_19675.1	408	RQM20499.1 hypothetical protein B5M09_010499, partial [Aphanomyces astaci]	-	-	-	-SP	-
Ae201684P_19676.1	639	KAF0688995.1 hypothetical protein As57867_019436, partial [Aphanomyces stellatus]	PF00078 Reverse transcriptase (RNA-dependent DNA polymerase)	IPR000477 Reverse transcriptase domain	-	-SP	-
Ae201684P_1506.1	115	-	-	-	-	-SP	-
Ae201684P_1509.1	115	-	-	-	-	+SP+TM	-
Ae201684P_1507.1	417	RHZ18947.1 hypothetical protein DYB37_013333, partial [Aphanomyces astaci]	-	-	-	-SP	-
Ae201684P_1508.1	115	-	-	-	-	-SP	-
Ae201684P_1505.1	417	RHZ18947.1 hypothetical protein DYB37_013333, partial [Aphanomyces astaci]	-	-	-	-SP	-
Ae201684P_9468.1	214	-	-	-	-	-SP	-
Ae201684P_9467.1	119	-	-	-	-	-SP	-
Ae201684P_9470.1	119	-	-	-	-	-SP	-
Ae201684P_9471.1	224	-	-	-	-	-SP	-
Ae201684P_9469.1	2198	KAF1329067.1 putative Pollike protein, partial [Globisporangium splendens]	PF00078 Reverse transcriptase (RNA-dependent DNA polymerase) / PF03372 Endonuclease/Exonuclease/phosphatase family	IPR000477 Reverse transcriptase domain / IPR005135 Endonuclease/exonuclease/phosphatase	-	-SP	-
Ae201684P_116.1	416	RHZ18947.1 hypothetical protein DYB37_013333, partial [Aphanomyces astaci]	-	-	-	-SP	-
Ae201684P_115.1	115	-	-	-	-	-SP	-
Ae201684P_19733.1	1332	RHY99807.1 hypothetical protein DYB35_009719, partial [Aphanomyces astaci]	PF00078 Reverse transcriptase (RNA-dependent DNA polymerase)	IPR000477 Reverse transcriptase domain	-	-SP	-
Ae201684P_19732.1	1015	RHY35872.1 hypothetical protein DYB38_001056, partial [Aphanomyces astaci]	-	-	-	-SP	-
Ae201684P_11554.1	470	KAF0711982.1 hypothetical protein As57867_004935, partial [Aphanomyces stellatus]	-	-	-	-SP	-
Ae201684P_11559.1	143	EFX59903.1 hypothetical protein DAPPUDRAFT_280455, partial [Daphnia pulex]	-	-	-	-SP	-
Ae201684P_11558.1	241	RHZ18947.1 hypothetical protein DYB37_013333, partial [Aphanomyces astaci]	-	-	-	-SP	-
Ae201684P_11555.1	483	KAF0711982.1 hypothetical protein As57867_004935, partial [Aphanomyces stellatus]	-	-	-	-SP	-
Ae201684P_11550.1	183	EFX59903.1 hypothetical protein DAPPUDRAFT_280455, partial [Daphnia pulex]	-	-	-	-SP	-
Ae201684P_11557.1	283	KAF0711982.1 hypothetical protein As57867_004935, partial [Aphanomyces stellatus]	-	-	-	-SP	-
Ae201684P_11552.1	486	KAF0711982.1 hypothetical protein As57867_004935, partial [Aphanomyces stellatus]	-	-	-	-SP	-
Ae201684P_11551.1	410	KAF0711982.1 hypothetical protein As57867_004935, partial [Aphanomyces stellatus]	-	-	-	-SP	-
Ae201684P_11556.1	500	KAF0711982.1 hypothetical protein As57867_004935, partial [Aphanomyces stellatus]	-	-	-	-SP	-
Ae201684P_11553.1	466	KAF0711982.1 hypothetical protein As57867_004935, partial [Aphanomyces stellatus]	-	-	-	-SP	-
Ae201684P_620.1	193	-	-	-	-	-SP	-
Ae201684P_625.1	193	-	-	-	-	-SP	-
Ae201684P_628.1	198	-	-	-	-	-SP	-
Ae201684P_623.1	193	-	-	-	-	-SP	-
Ae201684P_613.1	139	-	-	-	-	-SP	-
Ae201684P_624.1	193	-	-	-	-	-SP	-
Ae201684P_616.1	193	-	-	-	-	-SP	-
Ae201684P_618.1	193	-	-	-	-	-SP	-
Ae201684P_622.1	193	-	-	-	-	-SP	-
Ae201684P_627.1	193	-	-	-	-	-SP	-
Ae201684P_630.1	174	-	-	-	-	-SP	-
Ae201684P_614.1	193	-	-	-	-	+SP+TM	-
Ae201684P_617.1	193	-	-	-	-	-SP	-
Ae201684P_621.1	174	-	-	-	-	-SP	-
Ae201684P_619.1	174	-	-	-	-	-SP	-
Ae201684P_615.1	93	-	-	-	-	-SP	-
Ae201684P_626.1	193	-	-	-	-	-SP	-
Ae201684P_629.1	174	-	-	-	-	-SP	-
Ae201684P_1069.1	397	KAF0757346.1 hypothetical protein AaE_004292, partial [Aphanomyces astaci]	PF00665 Integrase core domain / PF00385 Chromo (CHRromatin Organisation MOdifier) domain	IPR023780 Chromo domain / IPR001584 Integrase, catalytic core	GO:0015074 DNA integration / GO:0003676 nucleic acid binding	-SP	-
Ae201684P_1067.1	845	KAF0712300.1 hypothetical protein AaE_012063, partial [Aphanomyces astaci]	-	-	-	-SP	-
Ae201684P_1067.2	802	KAF0712300.1 hypothetical protein AaE_012063, partial [Aphanomyces astaci]	-	-	-	-SP	-
Ae201684P_1068.1	845	KAF0712300.1 hypothetical protein AaE_012063, partial [Aphanomyces astaci]	-	-	-	-SP	-
Ae201684P_1066.1	397	KAF0757346.1 hypothetical protein AaE_004292, partial [Aphanomyces astaci]	PF00665 Integrase core domain / PF00385 Chromo (CHRromatin Organisation MOdifier) domain	IPR023780 Chromo domain / IPR001584 Integrase, catalytic core	GO:0015074 DNA integration / GO:0003676 nucleic acid binding	-SP	-
Ae201684P_22368.1	115	-	-	-	-	-SP	-
Ae201684P_22370.1	115	-	-	-	-	-SP	-
Ae201684P_22369.1	416	RHZ18947.1 hypothetical protein DYB37_013333, partial [Aphanomyces astaci]	-	-	-	-SP	-
Ae201684P_21820.1	294	KAF0749558.1 hypothetical protein AaE_007003, partial [Aphanomyces astaci]	-	-	-	-SP	-
Ae201684P_21816.1	603	KAF0688675.1 hypothetical protein As57867_019656, partial [Aphanomyces stellatus]	PF07727 Reverse transcriptase (RNA-dependent DNA polymerase)	IPR013103 Reverse transcriptase, RNA-dependent DNA polymerase	-	-SP	-
Ae201684P_21818.1	682	KAF0688675.1 hypothetical protein As57867_019656, partial [Aphanomyces stellatus]	PF07727 Reverse transcriptase (RNA-dependent DNA polymerase)	IPR013103 Reverse transcriptase, RNA-dependent DNA polymerase	-	-SP	-
Ae201684P_21821.1	162	KAF0706293.1 hypothetical protein As57867_006757, partial [Aphanomyces stellatus]	-	-	-	-SP	-
Ae201684P_21817.1	682	KAF0688675.1 hypothetical protein As57867_019656, partial [Aphanomyces stellatus]	PF07727 Reverse transcriptase (RNA-dependent DNA polymerase)	IPR013103 Reverse transcriptase, RNA-dependent DNA polymerase	-	-SP	-
Ae201684P_21819.1	697	KAF0688675.1 hypothetical protein As57867_019656, partial [Aphanomyces stellatus]	PF07727 Reverse transcriptase (RNA-dependent DNA polymerase)	IPR013103 Reverse transcriptase, RNA-dependent DNA polymerase	-	-SP	-
Ae201684P_42.1	115	-	-	-	-	-SP	-
Ae201684P_41.1	417	RHZ18947.1 hypothetical protein DYB37_013333, partial [Aphanomyces astaci]	-	-	-	-SP	-
Ae201684P_19790.1	1079	RHY81180.1 hypothetical protein DYB31_002235, partial [Aphanomyces astaci]	PF00612 IQ calmodulin-binding motif / PF12796 Ankyrin repeats (3 copies)	IPR020683 Ankyrin repeat-containing domain / IPR000048 IQ motif, EF-hand binding site	GO:0005515 protein binding	-SP	-
Ae201684P_19794.1	485	XP_008861053.1 hypothetical protein, variant 1 [Aphanomyces invadans] ETW09640.1 hypothetical protein, variant 1 [Aphanomyces invadans]	PF07690 Major Facilitator Superfamily	IPR011701 Major facilitator superfamily	GO:0055085 transmembrane transport / GO:0016021 integral component of membrane	-SP	-
Ae201684P_19791.1	523	KAF1335959.1 hypothetical protein FI667_g804, partial [Globisporangium splendens]	PF00612 IQ calmodulin-binding motif	IPR000048 IQ motif, EF-hand binding site	GO:0005515 protein binding	-SP	-
Ae201684P_19787.1	157	RLO01406.1 hypothetical protein DYB28_003867, partial [Aphanomyces astaci]	-	-	-	-SP	-
Ae201684P_19795.1	167	-	-	-	-	+SP-TM	SSP
Ae201684P_19788.1	436	XP_009830253.1 TKL protein kinase, variant 1 [Aphanomyces astaci] ETV80329.1 TKL protein kinase, variant 1 [Aphanomyces astaci]	PF07714 Protein tyrosine kinase / PF00069 Protein kinase domain	IPR000719 Protein kinase domain / IPR001245 Serine-threonine/tyrosine-protein kinase, catalytic domain	GO:0005524 ATP binding / GO:0004672 protein kinase activity / GO:0006468 protein phosphorylation	-SP	-
Ae201684P_19792.1	72	-	-	-	-	-SP	-
Ae201684P_19796.1	132	-	-	-	-	+SP-TM	SSP
Ae201684P_19793.1	169	AIG55830.1 secreted protein [Achlya hypogyna]	-	-	-	+SP-TM	-
Ae201684P_19789.1	156	XP_008861062.1 TKL/DRK protein kinase, variant 7 [Aphanomyces invadans] XP_008861063.1 TKL/DRK protein kinase, variant 8 [Aphanomyces invadans] ETW09653.1 TKL/DRK protein kinase, variant 7 [Aphanomyces invadans] ETW09654.1 TKL/DRK protein kinase, variant 8 [Aphanomyces invadans]	-	-	-	-SP	-
Ae201684P_21076.1	546	RHY99807.1 hypothetical protein DYB35_009719, partial [Aphanomyces astaci]	PF00078 Reverse transcriptase (RNA-dependent DNA polymerase)	IPR000477 Reverse transcriptase domain	-	-SP	-
Ae201684P_21077.1	1318	RHY99807.1 hypothetical protein DYB35_009719, partial [Aphanomyces astaci]	PF00078 Reverse transcriptase (RNA-dependent DNA polymerase)	IPR000477 Reverse transcriptase domain	-	-SP	-
Ae201684P_21074.1	378	RQM20499.1 hypothetical protein B5M09_010499, partial [Aphanomyces astaci]	-	-	-	-SP	-
Ae201684P_21078.1	995	RHY35872.1 hypothetical protein DYB38_001056, partial [Aphanomyces astaci]	-	-	-	-SP	-
Ae201684P_21080.1	136	KAF0688828.1 hypothetical protein As57867_019541, partial [Aphanomyces stellatus]	-	-	-	-SP	-
Ae201684P_21079.1	533	RHY35872.1 hypothetical protein DYB38_001056, partial [Aphanomyces astaci]	-	-	-	-SP	-
Ae201684P_21075.1	922	KAF0688995.1 hypothetical protein As57867_019436, partial [Aphanomyces stellatus]	PF00078 Reverse transcriptase (RNA-dependent DNA polymerase)	IPR000477 Reverse transcriptase domain	-	-SP	-
Ae201684P_21072.1	732	RHY35872.1 hypothetical protein DYB38_001056, partial [Aphanomyces astaci]	-	-	-	-SP	-
Ae201684P_21073.1	336	RHY35872.1 hypothetical protein DYB38_001056, partial [Aphanomyces astaci]	-	-	-	-SP	-
Ae201684P_21052.1	360	-	PF12796 Ankyrin repeats (3 copies)	IPR020683 Ankyrin repeat-containing domain	-	-SP	-
Ae201684P_21048.1	115	-	-	-	-	-SP	-
Ae201684P_21057.1	188	XP_009841452.1 hypothetical protein, variant 4 [Aphanomyces astaci] ETV68993.1 hypothetical protein, variant 4 [Aphanomyces astaci]	PF02463 RecF/RecN/SMC N terminal domain	IPR003395 RecF/RecN/SMC, N-terminal	GO:0030915 Smc5-Smc6 complex / GO:0006281 DNA repair / GO:0000724 double-strand break repair via homologous recombination	-SP	-
Ae201684P_21053.1	352	-	PF12796 Ankyrin repeats (3 copies)	IPR020683 Ankyrin repeat-containing domain	-	-SP	-
Ae201684P_21049.1	115	-	-	-	-	-SP	-
Ae201684P_21056.1	876	XP_009841450.1 hypothetical protein, variant 1 [Aphanomyces astaci] ETV68990.1 hypothetical protein, variant 1 [Aphanomyces astaci]	-	-	-	-SP	-
Ae201684P_21054.1	103	-	-	-	-	-SP	-
Ae201684P_21055.1	136	KAF0712001.1 hypothetical protein AaE_012160, partial [Aphanomyces astaci]	-	-	-	-SP	-
Ae201684P_21050.1	306	EFX59903.1 hypothetical protein DAPPUDRAFT_280455, partial [Daphnia pulex]	-	-	-	-SP	-
Ae201684P_21051.1	152	OQS05081.1 kinesin, partial [Thraustotheca clavata]	-	-	-	-SP	-
Ae201684P_11561.1	589	RQM20499.1 hypothetical protein B5M09_010499, partial [Aphanomyces astaci]	-	-	-	-SP	-
Ae201684P_11565.1	490	RHY35872.1 hypothetical protein DYB38_001056, partial [Aphanomyces astaci]	-	-	-	-SP	-
Ae201684P_11562.1	1351	RHY99807.1 hypothetical protein DYB35_009719, partial [Aphanomyces astaci]	PF00078 Reverse transcriptase (RNA-dependent DNA polymerase)	IPR000477 Reverse transcriptase domain	-	-SP	-
Ae201684P_11566.1	130	KAF0710031.1 hypothetical protein As57867_005653, partial [Aphanomyces stellatus]	-	-	-	-SP	-
Ae201684P_11564.1	999	KAF0688995.1 hypothetical protein As57867_019436, partial [Aphanomyces stellatus]	PF00078 Reverse transcriptase (RNA-dependent DNA polymerase)	IPR000477 Reverse transcriptase domain	-	-SP	-
Ae201684P_11563.1	284	KAF0706176.1 hypothetical protein As57867_006780, partial [Aphanomyces stellatus]	-	-	-	-SP	-
Ae201684P_11560.1	970	RHY35872.1 hypothetical protein DYB38_001056, partial [Aphanomyces astaci]	-	-	-	-SP	-
Ae201684P_22366.1	243	XP_014564686.1 hypothetical protein L969DRAFT_613963, partial [Mixia osmundae IAM 14324] KEI36131.1 hypothetical protein L969DRAFT_613963, partial [Mixia osmundae IAM 14324]	-	-	-	-SP	-
Ae201684P_22367.1	279	KRH17852.1 hypothetical protein GLYMA_13G021700, partial [Glycine max]	-	-	-	-SP	-
Ae201684P_3684.1	859	RHZ40222.1 hypothetical protein DYB26_015395, partial [Aphanomyces astaci]	-	-	-	-SP	-
Ae201684P_3683.1	1323	RHY15643.1 hypothetical protein DYB25_006580, partial [Aphanomyces astaci]	PF00078 Reverse transcriptase (RNA-dependent DNA polymerase)	IPR000477 Reverse transcriptase domain	-	-SP	-
Ae201684P_3682.1	171	-	-	-	-	-SP	-
Ae201684P_3686.1	416	RHZ18947.1 hypothetical protein DYB37_013333, partial [Aphanomyces astaci]	-	-	-	-SP	-
Ae201684P_3685.1	105	-	-	-	-	-SP	-
Ae201684P_125.1	225	RHZ33424.1 hypothetical protein DYB37_013071, partial [Aphanomyces astaci]	-	-	-	-SP	-
Ae201684P_124.1	511	-	-	-	-	+SP-TM	-
Ae201684P_123.1	240	OQR99372.1 hydrolase [Achlya hypogyna]	PF08282 haloacid dehalogenase-like hydrolase	-	-	-SP	-
Ae201684P_122.1	758	KAF0688889.1 hypothetical protein As57867_019509, partial [Aphanomyces stellatus]	PF00078 Reverse transcriptase (RNA-dependent DNA polymerase)	IPR000477 Reverse transcriptase domain	-	-SP	-
Ae201684P_126.1	107	OQS01868.1 H/ACA ribonucleoprotein complex subunit 3 [Thraustotheca clavata]	PF04135 Nucleolar RNA-binding protein, Nop10p family	IPR007264 H/ACA ribonucleoprotein complex, subunit Nop10	GO:0030515 snoRNA binding / GO:0042254 ribosome biogenesis / GO:0001522 pseudouridine synthesis	-SP	-
Ae201684P_121.1	156	-	-	-	-	-SP	-
Ae201684P_21901.1	139	-	-	-	-	-SP	-
Ae201684P_21899.1	548	NAU33226.1 DUF4219 domain-containing protein [Klebsiella pneumoniae]	PF14223 gag-polypeptide of LTR copia-type / PF13976 GAG-pre-integrase domain / PF00098 Zinc knuckle	IPR025724 GAG-pre-integrase domain / IPR001878 Zinc finger, CCHC-type	GO:0008270 zinc ion binding / GO:0003676 nucleic acid binding	-SP	-
Ae201684P_21895.1	408	RQM20499.1 hypothetical protein B5M09_010499, partial [Aphanomyces astaci]	-	-	-	-SP	-
Ae201684P_21896.1	921	KAF0688995.1 hypothetical protein As57867_019436, partial [Aphanomyces stellatus]	PF00078 Reverse transcriptase (RNA-dependent DNA polymerase)	IPR000477 Reverse transcriptase domain	-	-SP	-
Ae201684P_21898.1	256	KAF1318428.1 Gag-pol polyprotein, partial [Globisporangium splendens]	PF13976 GAG-pre-integrase domain	IPR025724 GAG-pre-integrase domain	GO:0003676 nucleic acid binding	-SP	-
Ae201684P_21898.2	529	KAF1318428.1 Gag-pol polyprotein, partial [Globisporangium splendens]	PF14223 gag-polypeptide of LTR copia-type / PF13976 GAG-pre-integrase domain / PF00098 Zinc knuckle	IPR025724 GAG-pre-integrase domain / IPR001878 Zinc finger, CCHC-type	GO:0008270 zinc ion binding / GO:0003676 nucleic acid binding	-SP	-
Ae201684P_21894.1	380	RHY35872.1 hypothetical protein DYB38_001056, partial [Aphanomyces astaci]	-	-	-	-SP	-
Ae201684P_21900.1	345	KAF0719238.1 hypothetical protein AaE_010486, partial [Aphanomyces astaci]	PF07727 Reverse transcriptase (RNA-dependent DNA polymerase)	IPR013103 Reverse transcriptase, RNA-dependent DNA polymerase	-	-SP	-
Ae201684P_21893.1	250	RHZ00327.1 hypothetical protein DYB31_004831, partial [Aphanomyces astaci]	-	-	-	-SP	-
Ae201684P_21897.1	372	KAF0719238.1 hypothetical protein AaE_010486, partial [Aphanomyces astaci]	PF07727 Reverse transcriptase (RNA-dependent DNA polymerase)	IPR013103 Reverse transcriptase, RNA-dependent DNA polymerase	-	-SP	-
Ae201684P_19827.1	230	KAF0757139.1 hypothetical protein AaE_004366, partial [Aphanomyces astaci]	-	-	-	-SP	-
Ae201684P_19824.1	198	-	-	-	-	-SP	-
Ae201684P_19822.1	859	RHZ40222.1 hypothetical protein DYB26_015395, partial [Aphanomyces astaci]	-	-	-	-SP	-
Ae201684P_19821.1	1323	RHY15643.1 hypothetical protein DYB25_006580, partial [Aphanomyces astaci]	PF00078 Reverse transcriptase (RNA-dependent DNA polymerase)	IPR000477 Reverse transcriptase domain	-	-SP	-
Ae201684P_19823.1	115	-	-	-	-	-SP	-
Ae201684P_19825.1	1986	RHZ18947.1 hypothetical protein DYB37_013333, partial [Aphanomyces astaci]	PF00078 Reverse transcriptase (RNA-dependent DNA polymerase)	IPR000477 Reverse transcriptase domain	-	-SP	-
Ae201684P_19820.1	115	-	-	-	-	-SP	-
Ae201684P_19826.1	154	-	-	-	-	-SP	-
Ae201684P_19188.1	283	XP_023238015.1 LOW QUALITY PROTEIN: uncharacterized protein LOC111636857 [Centruroides sculpturatus]	PF14214 Helitron helicase-like domain at N-terminus	IPR025476 Helitron helicase-like domain	-	-SP	-
Ae201684P_19187.1	160	KAF0774899.1 hypothetical protein AaE_001401, partial [Aphanomyces astaci]	PF05970 PIF1-like helicase	IPR010285 DNA helicase Pif1-like	GO:0006281 DNA repair / GO:0003678 DNA helicase activity / GO:0000723 telomere maintenance	-SP	-
Ae201684P_19186.1	131	OWY91319.1 Helitron helicase [Phytophthora megakarya]	PF13538 UvrD-like helicase C-terminal domain	IPR027785 UvrD-like helicase C-terminal domain	-	-SP	-
Ae201684P_19190.1	200	KAF0774899.1 hypothetical protein AaE_001401, partial [Aphanomyces astaci]	PF05970 PIF1-like helicase	IPR010285 DNA helicase Pif1-like	GO:0006281 DNA repair / GO:0003678 DNA helicase activity / GO:0000723 telomere maintenance	-SP	-
Ae201684P_19189.1	347	-	-	-	-	-SP	-
Ae201684P_111.1	97	-	-	-	-	-SP	-
Ae201684P_110.1	101	-	-	-	-	-SP	-
Ae201684P_112.1	416	RHZ18947.1 hypothetical protein DYB37_013333, partial [Aphanomyces astaci]	-	-	-	-SP	-
Ae201684P_114.1	279	KRH17852.1 hypothetical protein GLYMA_13G021700, partial [Glycine max]	-	-	-	-SP	-
Ae201684P_85.1	363	-	PF12348 CLASP N terminal	IPR024395 CLASP N-terminal domain	GO:0005488 binding	-SP	-
Ae201684P_84.1	342	-	PF12348 CLASP N terminal	IPR024395 CLASP N-terminal domain	GO:0005488 binding	-SP	-
Ae201684P_84.2	178	-	-	-	-	-SP	-
Ae201684P_83.1	257	-	PF12348 CLASP N terminal	IPR024395 CLASP N-terminal domain	GO:0005488 binding	-SP	-
Ae201684P_51.1	276	KAF0749558.1 hypothetical protein AaE_007003, partial [Aphanomyces astaci]	-	-	-	-SP	-
Ae201684P_52.1	332	KAF0686568.1 hypothetical protein As57867_021568, partial [Aphanomyces stellatus]	PF07727 Reverse transcriptase (RNA-dependent DNA polymerase)	IPR013103 Reverse transcriptase, RNA-dependent DNA polymerase	-	-SP	-
Ae201684P_18.1	990	RHY35872.1 hypothetical protein DYB38_001056, partial [Aphanomyces astaci]	-	-	-	-SP	-
Ae201684P_17.1	1351	RHY99807.1 hypothetical protein DYB35_009719, partial [Aphanomyces astaci]	PF00078 Reverse transcriptase (RNA-dependent DNA polymerase)	IPR000477 Reverse transcriptase domain	-	-SP	-
Ae201684P_7102.1	970	RHY35872.1 hypothetical protein DYB38_001056, partial [Aphanomyces astaci]	-	-	-	-SP	-
Ae201684P_7098.1	1264	RHY99807.1 hypothetical protein DYB35_009719, partial [Aphanomyces astaci]	PF00078 Reverse transcriptase (RNA-dependent DNA polymerase)	IPR000477 Reverse transcriptase domain	-	-SP	-
Ae201684P_7100.1	1351	RHY99807.1 hypothetical protein DYB35_009719, partial [Aphanomyces astaci]	PF00078 Reverse transcriptase (RNA-dependent DNA polymerase)	IPR000477 Reverse transcriptase domain	-	-SP	-
Ae201684P_7097.1	1012	RHY35872.1 hypothetical protein DYB38_001056, partial [Aphanomyces astaci]	-	-	-	-SP	-
Ae201684P_7101.1	97	KAF0691422.1 hypothetical protein As57867_017282, partial [Aphanomyces stellatus]	-	-	-	-SP	-
Ae201684P_7096.1	458	RQM20499.1 hypothetical protein B5M09_010499, partial [Aphanomyces astaci]	-	-	-	-SP	-
Ae201684P_7099.1	1001	RHY35872.1 hypothetical protein DYB38_001056, partial [Aphanomyces astaci]	-	-	-	-SP	-
Ae201684P_18387.1	348	KAF0688889.1 hypothetical protein As57867_019509, partial [Aphanomyces stellatus]	PF00078 Reverse transcriptase (RNA-dependent DNA polymerase)	IPR000477 Reverse transcriptase domain	-	-SP	-
Ae201684P_18388.1	508	RHY10548.1 hypothetical protein DYB25_005040, partial [Aphanomyces astaci]	PF00078 Reverse transcriptase (RNA-dependent DNA polymerase)	IPR000477 Reverse transcriptase domain	-	-SP	-
Ae201684P_18389.1	222	EFX60580.1 hypothetical protein DAPPUDRAFT_123651, partial [Daphnia pulex]	-	-	-	-SP	-
Ae201684P_18386.1	365	KAF0711982.1 hypothetical protein As57867_004935, partial [Aphanomyces stellatus]	-	-	-	-SP	-
Ae201684P_100.1	417	RHZ18947.1 hypothetical protein DYB37_013333, partial [Aphanomyces astaci]	-	-	-	-SP	-
Ae201684P_99.1	115	-	-	-	-	-SP	-
Ae201684P_101.1	115	-	-	-	-	-SP	-
Ae201684P_1065.1	279	KRH17852.1 hypothetical protein GLYMA_13G021700, partial [Glycine max]	-	-	-	-SP	-
Ae201684P_1.1	115	-	-	-	-	-SP	-
Ae201684P_39.1	165	KAF0704148.1 hypothetical protein As57867_007394, partial [Aphanomyces stellatus]	PF13193 AMP-binding enzyme C-terminal domain / PF00501 AMP-binding enzyme	IPR025110 AMP-binding enzyme, C-terminal domain / IPR000873 AMP-dependent synthetase/ligase	GO:0008152 metabolic process / GO:0003824 catalytic activity	-SP	-
Ae201684P_38.1	8095	KAF0685270.1 hypothetical protein As57867_022729, partial [Aphanomyces stellatus]	PF00550 Phosphopantetheine attachment site / PF00668 Condensation domain / PF00501 AMP-binding enzyme	IPR001242 Condensation domain / IPR009081 Phosphopantetheine binding ACP domain / IPR000873 AMP-dependent synthetase/ligase	GO:0031177 phosphopantetheine binding / GO:0008152 metabolic process / GO:0003824 catalytic activity	-SP	-
Ae201684P_37.1	567	KAF0709859.1 hypothetical protein As57867_005714, partial [Aphanomyces stellatus]	PF13193 AMP-binding enzyme C-terminal domain / PF00501 AMP-binding enzyme	IPR025110 AMP-binding enzyme, C-terminal domain / IPR000873 AMP-dependent synthetase/ligase	GO:0008152 metabolic process / GO:0003824 catalytic activity	-SP	-
Ae201684P_1890.1	68	-	-	-	-	-SP	-
Ae201684P_1861.1	99	-	-	-	-	+SP-TM	SSP
Ae201684P_1862.1	99	-	-	-	-	+SP-TM	SSP
Ae201684P_1873.1	138	-	-	-	-	+SP-TM	SSP
Ae201684P_1850.1	99	-	-	-	-	+SP-TM	SSP
Ae201684P_1874.1	99	-	-	-	-	+SP-TM	SSP
Ae201684P_1853.1	99	-	-	-	-	+SP-TM	SSP
Ae201684P_1865.1	99	-	-	-	-	+SP-TM	SSP
Ae201684P_1854.1	82	-	-	-	-	+SP-TM	SSP
Ae201684P_1888.1	97	-	-	-	-	+SP-TM	SSP
Ae201684P_1881.1	99	-	-	-	-	+SP-TM	SSP
Ae201684P_1870.1	99	-	-	-	-	+SP-TM	SSP
Ae201684P_1846.1	110	-	-	-	-	+SP-TM	SSP
Ae201684P_1858.1	99	-	-	-	-	+SP-TM	SSP
Ae201684P_1866.1	99	-	-	-	-	+SP-TM	SSP
Ae201684P_1884.1	82	-	-	-	-	+SP-TM	SSP
Ae201684P_1845.1	139	-	-	-	-	+SP-TM	SSP
Ae201684P_1872.1	99	-	-	-	-	+SP-TM	SSP
Ae201684P_1879.1	99	-	-	-	-	+SP-TM	SSP
Ae201684P_1887.1	108	-	-	-	-	-SP	-
Ae201684P_1857.1	140	-	-	-	-	+SP-TM	SSP
Ae201684P_1849.1	99	-	-	-	-	+SP-TM	SSP
Ae201684P_1867.1	99	-	-	-	-	+SP-TM	SSP
Ae201684P_1880.1	82	-	-	-	-	+SP-TM	SSP
Ae201684P_1883.1	99	-	-	-	-	+SP-TM	SSP
Ae201684P_1875.1	99	-	-	-	-	+SP-TM	SSP
Ae201684P_1852.1	98	-	-	-	-	+SP-TM	SSP
Ae201684P_1856.1	99	-	-	-	-	+SP-TM	SSP
Ae201684P_1886.1	78	-	-	-	-	-SP	-
Ae201684P_1868.1	99	-	-	-	-	+SP-TM	SSP
Ae201684P_1848.1	82	-	-	-	-	+SP-TM	SSP
Ae201684P_1876.1	99	-	-	-	-	+SP-TM	SSP
Ae201684P_1863.1	99	-	-	-	-	+SP-TM	SSP
Ae201684P_1882.1	99	-	-	-	-	+SP-TM	SSP
Ae201684P_1891.1	136	-	-	-	-	+SP-TM	SSP
Ae201684P_1860.1	99	-	-	-	-	+SP-TM	SSP
Ae201684P_1851.1	85	-	-	-	-	-SP	-
Ae201684P_1889.1	82	-	-	-	-	+SP-TM	SSP
Ae201684P_1869.1	99	-	-	-	-	+SP-TM	SSP
Ae201684P_1871.1	99	-	-	-	-	+SP-TM	SSP
Ae201684P_1864.1	99	-	-	-	-	+SP-TM	SSP
Ae201684P_1878.1	138	-	-	-	-	+SP-TM	SSP
Ae201684P_1855.1	99	-	-	-	-	+SP-TM	SSP
Ae201684P_1859.1	99	-	-	-	-	+SP-TM	SSP
Ae201684P_1885.1	84	-	-	-	-	-SP	-
Ae201684P_1847.1	99	-	-	-	-	+SP-TM	SSP
Ae201684P_1877.1	99	-	-	-	-	+SP-TM	SSP
Ae201684P_21799.1	279	KRH17852.1 hypothetical protein GLYMA_13G021700, partial [Glycine max]	-	-	-	-SP	-
Ae201684P_113.1	279	KRH17852.1 hypothetical protein GLYMA_13G021700, partial [Glycine max]	-	-	-	-SP	-
Ae201684P_127.1	279	KRH17852.1 hypothetical protein GLYMA_13G021700, partial [Glycine max]	-	-	-	-SP	-
Ae201684P_16386.1	289	XP_008874679.1 serine/threonine protein kinase [Aphanomyces invadans] ETV96902.1 serine/threonine protein kinase [Aphanomyces invadans]	-	-	-	-SP	-
Ae201684P_16385.1	153	RQM31270.1 hypothetical protein B5M09_013355, partial [Aphanomyces astaci]	-	-	-	-SP	-
Ae201684P_16388.1	370	KAF0692130.1 hypothetical protein As57867_016695, partial [Aphanomyces stellatus]	-	-	-	-SP	-
Ae201684P_16389.1	249	XP_009842235.1 TKL protein kinase [Aphanomyces astaci] ETV68291.1 TKL protein kinase [Aphanomyces astaci]	PF00069 Protein kinase domain	IPR000719 Protein kinase domain	GO:0005524 ATP binding / GO:0004672 protein kinase activity / GO:0006468 protein phosphorylation	-SP	-
Ae201684P_16387.1	96	-	-	-	-	-SP	-
Ae201684P_19830.1	534	RHY35872.1 hypothetical protein DYB38_001056, partial [Aphanomyces astaci]	-	-	-	-SP	-
Ae201684P_19833.1	862	RHY35872.1 hypothetical protein DYB38_001056, partial [Aphanomyces astaci]	-	-	-	-SP	-
Ae201684P_19836.1	408	RQM20499.1 hypothetical protein B5M09_010499, partial [Aphanomyces astaci]	-	-	-	-SP	-
Ae201684P_19831.1	1335	RHY99807.1 hypothetical protein DYB35_009719, partial [Aphanomyces astaci]	PF00078 Reverse transcriptase (RNA-dependent DNA polymerase)	IPR000477 Reverse transcriptase domain	-	-SP	-
Ae201684P_19828.1	1351	RHY99807.1 hypothetical protein DYB35_009719, partial [Aphanomyces astaci]	PF00078 Reverse transcriptase (RNA-dependent DNA polymerase)	IPR000477 Reverse transcriptase domain	-	-SP	-
Ae201684P_19834.1	255	KAF0776221.1 hypothetical protein AaE_000079, partial [Aphanomyces astaci]	-	-	-	-SP	-
Ae201684P_19829.1	997	RHY35872.1 hypothetical protein DYB38_001056, partial [Aphanomyces astaci]	-	-	-	-SP	-
Ae201684P_19835.1	827	RHY35872.1 hypothetical protein DYB38_001056, partial [Aphanomyces astaci]	-	-	-	-SP	-
Ae201684P_19832.1	647	RQM20499.1 hypothetical protein B5M09_010499, partial [Aphanomyces astaci]	PF00078 Reverse transcriptase (RNA-dependent DNA polymerase)	IPR000477 Reverse transcriptase domain	-	-SP	-
Ae201684P_5077.1	187	-	-	-	-	-SP	-
Ae201684P_5081.1	416	RHZ18947.1 hypothetical protein DYB37_013333, partial [Aphanomyces astaci]	-	-	-	-SP	-
Ae201684P_5078.1	115	-	-	-	-	-SP	-
Ae201684P_5080.1	115	-	-	-	-	-SP	-
Ae201684P_5074.1	115	-	-	-	-	-SP	-
Ae201684P_5079.1	2217	KAF1329067.1 putative Pollike protein, partial [Globisporangium splendens]	PF00078 Reverse transcriptase (RNA-dependent DNA polymerase) / PF03372 Endonuclease/Exonuclease/phosphatase family	IPR000477 Reverse transcriptase domain / IPR005135 Endonuclease/exonuclease/phosphatase	-	-SP	-
Ae201684P_5075.1	1323	RHY15643.1 hypothetical protein DYB25_006580, partial [Aphanomyces astaci]	PF00078 Reverse transcriptase (RNA-dependent DNA polymerase)	IPR000477 Reverse transcriptase domain	-	-SP	-
Ae201684P_5076.1	859	RHZ40222.1 hypothetical protein DYB26_015395, partial [Aphanomyces astaci]	-	-	-	-SP	-
Ae201684P_19175.1	1351	RHY99807.1 hypothetical protein DYB35_009719, partial [Aphanomyces astaci]	PF00078 Reverse transcriptase (RNA-dependent DNA polymerase)	IPR000477 Reverse transcriptase domain	-	-SP	-
Ae201684P_19171.1	425	KAF0712396.1 hypothetical protein As57867_004830, partial [Aphanomyces stellatus]	-	-	-	-SP	-
Ae201684P_19172.1	866	RHY99807.1 hypothetical protein DYB35_009719, partial [Aphanomyces astaci]	PF00078 Reverse transcriptase (RNA-dependent DNA polymerase)	IPR000477 Reverse transcriptase domain	-	-SP	-
Ae201684P_19176.1	1015	RHY35872.1 hypothetical protein DYB38_001056, partial [Aphanomyces astaci]	-	-	-	-SP	-
Ae201684P_19173.1	759	RHY35872.1 hypothetical protein DYB38_001056, partial [Aphanomyces astaci]	-	-	-	-SP	-
Ae201684P_19169.1	408	RQM20499.1 hypothetical protein B5M09_010499, partial [Aphanomyces astaci]	-	-	-	-SP	-
Ae201684P_19170.1	622	RHY35872.1 hypothetical protein DYB38_001056, partial [Aphanomyces astaci]	-	-	-	-SP	-
Ae201684P_19168.1	717	KAF0688995.1 hypothetical protein As57867_019436, partial [Aphanomyces stellatus]	PF00078 Reverse transcriptase (RNA-dependent DNA polymerase)	IPR000477 Reverse transcriptase domain	-	-SP	-
Ae201684P_19167.1	440	KAF0690916.1 hypothetical protein As57867_017687, partial [Aphanomyces stellatus]	-	-	-	-SP	-
Ae201684P_19174.1	1015	RHY35872.1 hypothetical protein DYB38_001056, partial [Aphanomyces astaci]	-	-	-	-SP	-
Ae201684P_58.1	379	-	-	-	-	-SP	-
Ae201684P_59.1	402	OQR81454.1 crinkler (CRN) family protein [Thraustotheca clavata]	-	-	-	-SP	-
Ae201684P_57.1	104	OQR81454.1 crinkler (CRN) family protein [Thraustotheca clavata]	-	-	-	-SP	-
Ae201684P_3.1	101	KAF0773981.1 hypothetical protein AaE_002107, partial [Aphanomyces astaci]	-	-	-	-SP	-
Ae201684P_16901.1	134	EPZ34517.1 hypothetical protein O9G_001773, partial [Rozella allomycis CSF55]	-	-	-	-SP	-
Ae201684P_16899.1	148	RHZ27279.1 hypothetical protein DYB37_012894, partial [Aphanomyces astaci]	-	-	-	-SP	-
Ae201684P_16900.1	197	AIM56900.1 CRN13 [Aphanomyces euteiches]	-	-	-	-SP	-
Ae201684P_16898.1	630	XP_008879053.1 TKL protein kinase, variant [Aphanomyces invadans] ETV92302.1 TKL protein kinase, variant [Aphanomyces invadans]	PF00069 Protein kinase domain	IPR000719 Protein kinase domain	GO:0005524 ATP binding / GO:0004672 protein kinase activity / GO:0006468 protein phosphorylation	-SP	-
Ae201684P_16897.1	327	XP_008863035.1 hypothetical protein H310_01635, partial [Aphanomyces invadans] ETW09230.1 hypothetical protein H310_01635, partial [Aphanomyces invadans]	-	-	-	+SP+TM	-
Ae201684P_16902.1	291	RLO13417.1 hypothetical protein DYB28_012121, partial [Aphanomyces astaci]	PF00069 Protein kinase domain	IPR000719 Protein kinase domain	GO:0005524 ATP binding / GO:0004672 protein kinase activity / GO:0006468 protein phosphorylation	-SP	-
Ae201684P_118.1	227	KAF0712077.1 hypothetical protein As57867_004910, partial [Aphanomyces stellatus]	PF00501 AMP-binding enzyme	IPR000873 AMP-dependent synthetase/ligase	GO:0008152 metabolic process / GO:0003824 catalytic activity	-SP	-
Ae201684P_120.1	193	KAF0709425.1 hypothetical protein As57867_005913, partial [Aphanomyces stellatus]	-	-	-	-SP	-
Ae201684P_119.1	5678	KAF0685270.1 hypothetical protein As57867_022729, partial [Aphanomyces stellatus]	PF00550 Phosphopantetheine attachment site / PF00668 Condensation domain / PF00501 AMP-binding enzyme	IPR001242 Condensation domain / IPR009081 Phosphopantetheine binding ACP domain / IPR000873 AMP-dependent synthetase/ligase	GO:0031177 phosphopantetheine binding / GO:0008152 metabolic process / GO:0003824 catalytic activity	-SP	-
Ae201684P_19184.1	129	RLO04930.1 hypothetical protein DYB28_012225, partial [Aphanomyces astaci]	PF05726 Pirin C-terminal cupin domain	IPR008778 Pirin, C-terminal domain	-	-SP	-
Ae201684P_19185.1	129	RLO04930.1 hypothetical protein DYB28_012225, partial [Aphanomyces astaci]	PF05726 Pirin C-terminal cupin domain	IPR008778 Pirin, C-terminal domain	-	-SP	-
Ae201684P_3681.1	115	-	-	-	-	-SP	-
Ae201684P_21090.1	115	-	-	-	-	-SP	-
Ae201684P_21087.1	195	-	-	-	-	-SP	-
Ae201684P_21086.1	193	-	-	-	-	-SP	-
Ae201684P_21082.1	193	-	-	-	-	-SP	-
Ae201684P_21092.1	174	-	-	-	-	-SP	-
Ae201684P_21085.1	193	-	-	-	-	-SP	-
Ae201684P_21081.1	192	-	-	-	-	-SP	-
Ae201684P_21084.1	193	-	-	-	-	-SP	-
Ae201684P_21091.1	174	-	-	-	-	-SP	-
Ae201684P_21089.1	174	-	-	-	-	-SP	-
Ae201684P_21083.1	193	-	-	-	-	-SP	-
Ae201684P_21088.1	193	-	-	-	-	-SP	-
Ae201684P_32.1	115	-	-	-	-	-SP	-
Ae201684P_36.1	185	-	-	-	-	-SP	-
Ae201684P_31.1	416	RHZ18947.1 hypothetical protein DYB37_013333, partial [Aphanomyces astaci]	-	-	-	-SP	-
Ae201684P_35.1	859	RHZ40222.1 hypothetical protein DYB26_015395, partial [Aphanomyces astaci]	-	-	-	-SP	-
Ae201684P_30.1	115	-	-	-	-	-SP	-
Ae201684P_34.1	519	RHY10548.1 hypothetical protein DYB25_005040, partial [Aphanomyces astaci]	PF00078 Reverse transcriptase (RNA-dependent DNA polymerase)	IPR000477 Reverse transcriptase domain	-	-SP	-
Ae201684P_33.1	674	RHZ18947.1 hypothetical protein DYB37_013333, partial [Aphanomyces astaci]	PF00078 Reverse transcriptase (RNA-dependent DNA polymerase)	IPR000477 Reverse transcriptase domain	-	-SP	-
Ae201684P_19817.1	203	KAF0716369.1 hypothetical protein As57867_002877, partial [Aphanomyces stellatus]	-	-	-	-SP	-
Ae201684P_19817.2	564	KAF0748146.1 hypothetical protein AaE_007452, partial [Aphanomyces astaci]	PF00078 Reverse transcriptase (RNA-dependent DNA polymerase)	IPR000477 Reverse transcriptase domain	-	-SP	-
Ae201684P_19818.1	389	KAF0688889.1 hypothetical protein As57867_019509, partial [Aphanomyces stellatus]	-	-	-	-SP	-
Ae201684P_19819.1	500	KAF0711982.1 hypothetical protein As57867_004935, partial [Aphanomyces stellatus]	-	-	-	-SP	-
Ae201684P_19816.1	355	EFX60580.1 hypothetical protein DAPPUDRAFT_123651, partial [Daphnia pulex]	-	-	-	-SP	-
Ae201684P_9313.1	129	RLO04930.1 hypothetical protein DYB28_012225, partial [Aphanomyces astaci]	PF05726 Pirin C-terminal cupin domain	IPR008778 Pirin, C-terminal domain	-	-SP	-
Ae201684P_9312.1	129	RLO04930.1 hypothetical protein DYB28_012225, partial [Aphanomyces astaci]	PF05726 Pirin C-terminal cupin domain	IPR008778 Pirin, C-terminal domain	-	-SP	-
Ae201684P_18374.1	682	KAF0688675.1 hypothetical protein As57867_019656, partial [Aphanomyces stellatus]	PF07727 Reverse transcriptase (RNA-dependent DNA polymerase)	IPR013103 Reverse transcriptase, RNA-dependent DNA polymerase	-	-SP	-
Ae201684P_18373.1	659	KAF0688675.1 hypothetical protein As57867_019656, partial [Aphanomyces stellatus]	PF07727 Reverse transcriptase (RNA-dependent DNA polymerase)	IPR013103 Reverse transcriptase, RNA-dependent DNA polymerase	-	-SP	-
Ae201684P_18377.1	294	KAF0749558.1 hypothetical protein AaE_007003, partial [Aphanomyces astaci]	-	-	-	-SP	-
Ae201684P_18376.1	536	KAF0749558.1 hypothetical protein AaE_007003, partial [Aphanomyces astaci]	PF07727 Reverse transcriptase (RNA-dependent DNA polymerase)	IPR013103 Reverse transcriptase, RNA-dependent DNA polymerase	-	-SP	-
Ae201684P_18375.1	535	KAF0688675.1 hypothetical protein As57867_019656, partial [Aphanomyces stellatus]	PF07727 Reverse transcriptase (RNA-dependent DNA polymerase)	IPR013103 Reverse transcriptase, RNA-dependent DNA polymerase	-	-SP	-
Ae201684P_15308.1	241	KAF0688889.1 hypothetical protein As57867_019509, partial [Aphanomyces stellatus]	PF00078 Reverse transcriptase (RNA-dependent DNA polymerase)	IPR000477 Reverse transcriptase domain	-	-SP	-
Ae201684P_15312.1	346	-	-	-	-	-SP	-
Ae201684P_15309.1	245	RHY10548.1 hypothetical protein DYB25_005040, partial [Aphanomyces astaci]	-	-	-	-SP	-
Ae201684P_15311.1	174	KAF0773981.1 hypothetical protein AaE_002107, partial [Aphanomyces astaci]	-	-	-	-SP	-
Ae201684P_15306.1	192	-	-	-	-	-SP	-
Ae201684P_15314.1	416	RHZ18947.1 hypothetical protein DYB37_013333, partial [Aphanomyces astaci]	-	-	-	-SP	-
Ae201684P_15310.1	169	KAF0710898.1 hypothetical protein As57867_005434, partial [Aphanomyces stellatus]	-	-	-	-SP	-
Ae201684P_15307.1	415	RHZ18947.1 hypothetical protein DYB37_013333, partial [Aphanomyces astaci]	-	-	-	-SP	-
Ae201684P_15313.1	115	-	-	-	-	-SP	-
Ae201684P_77.1	130	KAF0703637.1 hypothetical protein As57867_007558, partial [Aphanomyces stellatus]	-	-	-	+SP+TM	-
Ae201684P_78.1	105	KAE9261655.1 hypothetical protein PR003_g33842, partial [Phytophthora rubi]	-	-	-	-SP	-
Ae201684P_76.1	233	KAF0685540.1 hypothetical protein As57867_022526, partial [Aphanomyces stellatus]	PF00704 Glycosyl hydrolases family 18	IPR001223 Glycoside hydrolase family 18, catalytic domain	GO:0004553 hydrolase activity, hydrolyzing O-glycosyl compounds / GO:0005975 carbohydrate metabolic process	-SP	-
Ae201684P_79.1	423	KAF0707054.1 hypothetical protein As57867_006650, partial [Aphanomyces stellatus]	PF00078 Reverse transcriptase (RNA-dependent DNA polymerase)	IPR000477 Reverse transcriptase domain	-	-SP	-
Ae201684P_75.1	163	RLN99277.1 hypothetical protein DYB28_004041, partial [Aphanomyces astaci]	PF00704 Glycosyl hydrolases family 18	IPR001223 Glycoside hydrolase family 18, catalytic domain	GO:0005975 carbohydrate metabolic process	+SP-TM	-
Ae201684P_16361.1	115	-	-	-	-	-SP	-
Ae201684P_16365.1	115	-	-	-	-	-SP	-
Ae201684P_16362.1	306	EFX59903.1 hypothetical protein DAPPUDRAFT_280455, partial [Daphnia pulex]	-	-	-	-SP	-
Ae201684P_16366.1	417	RHZ18947.1 hypothetical protein DYB37_013333, partial [Aphanomyces astaci]	-	-	-	-SP	-
Ae201684P_16363.1	115	-	-	-	-	-SP	-
Ae201684P_16367.1	115	-	-	-	-	-SP	-
Ae201684P_16360.1	417	RHZ18947.1 hypothetical protein DYB37_013333, partial [Aphanomyces astaci]	-	-	-	-SP	-
Ae201684P_16364.1	2161	KAF1329067.1 putative Pollike protein, partial [Globisporangium splendens]	PF00078 Reverse transcriptase (RNA-dependent DNA polymerase)	IPR000477 Reverse transcriptase domain	-	-SP	-
Ae201684P_150.1	370	KAF0692130.1 hypothetical protein As57867_016695, partial [Aphanomyces stellatus]	-	-	-	-SP	-
Ae201684P_151.1	291	RLO13417.1 hypothetical protein DYB28_012121, partial [Aphanomyces astaci]	PF00069 Protein kinase domain	IPR000719 Protein kinase domain	GO:0005524 ATP binding / GO:0004672 protein kinase activity / GO:0006468 protein phosphorylation	-SP	-
Ae201684P_21070.1	105	-	-	-	-	-SP	-
Ae201684P_21067.1	416	RHZ18947.1 hypothetical protein DYB37_013333, partial [Aphanomyces astaci]	-	-	-	-SP	-
Ae201684P_21071.1	224	KAF0757139.1 hypothetical protein AaE_004366, partial [Aphanomyces astaci]	-	-	-	-SP	-
Ae201684P_21066.1	115	-	-	-	-	-SP	-
Ae201684P_21069.1	416	RHZ18947.1 hypothetical protein DYB37_013333, partial [Aphanomyces astaci]	-	-	-	+SP+TM	-
Ae201684P_21068.1	115	-	-	-	-	-SP	-
Ae201684P_2.1	895	RHZ18947.1 hypothetical protein DYB37_013333, partial [Aphanomyces astaci]	PF00078 Reverse transcriptase (RNA-dependent DNA polymerase)	IPR000477 Reverse transcriptase domain	-	-SP	-
Ae201684P_19783.1	1196	RHY00960.1 hypothetical protein DYB25_008486, partial [Aphanomyces astaci]	PF01915 Glycosyl hydrolase family 3 C-terminal domain / PF14310 Fibronectin type III-like domain / PF00933 Glycosyl hydrolase family 3 N terminal domain / PF00652 Ricin-type beta-trefoil lectin domain	IPR001764 Glycoside hydrolase, family 3, N-terminal / IPR002772 Glycoside hydrolase family 3 C-terminal domain / IPR026891 Fibronectin type III-like domain / IPR000772 Ricin B, lectin domain	GO:0004553 hydrolase activity, hydrolyzing O-glycosyl compounds / GO:0005975 carbohydrate metabolic process	+SP-TM	-
Ae201684P_19784.1	81	RHY05007.1 hypothetical protein DYB36_011404, partial [Aphanomyces astaci] RHZ19586.1 hypothetical protein DYB37_012598, partial [Aphanomyces astaci]	-	-	-	-SP	-
Ae201684P_19785.1	114	KAF0715723.1 hypothetical protein As57867_003215, partial [Aphanomyces stellatus]	PF00933 Glycosyl hydrolase family 3 N terminal domain	IPR001764 Glycoside hydrolase, family 3, N-terminal	GO:0004553 hydrolase activity, hydrolyzing O-glycosyl compounds / GO:0005975 carbohydrate metabolic process	+SP-TM	-
Ae201684P_19782.1	769	RHY96976.1 hypothetical protein DYB35_013072, partial [Aphanomyces astaci]	PF14310 Fibronectin type III-like domain / PF01915 Glycosyl hydrolase family 3 C-terminal domain / PF00933 Glycosyl hydrolase family 3 N terminal domain	IPR002772 Glycoside hydrolase family 3 C-terminal domain / IPR001764 Glycoside hydrolase, family 3, N-terminal / IPR026891 Fibronectin type III-like domain	GO:0004553 hydrolase activity, hydrolyzing O-glycosyl compounds / GO:0005975 carbohydrate metabolic process	+SP-TM	-
Ae201684P_19786.1	173	KAF0699391.1 hypothetical protein As57867_009989, partial [Aphanomyces stellatus]	-	-	-	-SP	-
Ae201684P_19740.1	417	RHZ18947.1 hypothetical protein DYB37_013333, partial [Aphanomyces astaci]	-	-	-	-SP	-
Ae201684P_19744.1	115	-	-	-	-	+SP+TM	-
Ae201684P_19741.1	171	-	-	-	-	-SP	-
Ae201684P_19742.1	115	-	-	-	-	-SP	-
Ae201684P_19743.1	417	RHZ18947.1 hypothetical protein DYB37_013333, partial [Aphanomyces astaci]	-	-	-	-SP	-
Ae201684P_21815.1	264	RHY91404.1 hypothetical protein DYB31_016749, partial [Aphanomyces astaci]	PF16094 Proteasome assembly chaperone 4	IPR016565 Proteasome assembly chaperone 1	GO:0043248 proteasome assembly / GO:0005783 endoplasmic reticulum	-SP	-
Ae201684P_21810.1	99	KAF0716628.1 hypothetical protein As57867_002736, partial [Aphanomyces stellatus]	PF00550 Phosphopantetheine attachment site	IPR009081 Phosphopantetheine binding ACP domain	-	-SP	-
Ae201684P_21812.1	299	KAF0715942.1 hypothetical protein As57867_003093, partial [Aphanomyces stellatus]	PF00501 AMP-binding enzyme	IPR000873 AMP-dependent synthetase/ligase	GO:0008152 metabolic process / GO:0003824 catalytic activity	-SP	-
Ae201684P_21809.1	98	KAF0704230.1 hypothetical protein As57867_007379, partial [Aphanomyces stellatus]	PF00668 Condensation domain	IPR001242 Condensation domain	-	-SP	-
Ae201684P_21813.1	140	KAF0718724.1 hypothetical protein As57867_001525, partial [Aphanomyces stellatus]	PF00501 AMP-binding enzyme	IPR000873 AMP-dependent synthetase/ligase	GO:0008152 metabolic process / GO:0003824 catalytic activity	-SP	-
Ae201684P_21808.1	601	KAF0705183.1 hypothetical protein As57867_007086, partial [Aphanomyces stellatus]	PF00550 Phosphopantetheine attachment site / PF00668 Condensation domain	IPR001242 Condensation domain / IPR009081 Phosphopantetheine binding ACP domain	-	-SP	-
Ae201684P_21807.1	101	KAF0721585.1 hypothetical protein Ae201684_019052, partial [Aphanomyces euteiches]	-	-	-	-SP	-
Ae201684P_21811.1	80	KAF0708274.1 hypothetical protein As57867_006385, partial [Aphanomyces stellatus]	PF00668 Condensation domain	IPR001242 Condensation domain	-	-SP	-
Ae201684P_21806.1	121	KAF0721585.1 hypothetical protein Ae201684_019052, partial [Aphanomyces euteiches]	-	-	-	-SP	-
Ae201684P_21814.1	244	-	-	-	-	-SP	-
Ae201684P_375.1	1323	RHY15643.1 hypothetical protein DYB25_006580, partial [Aphanomyces astaci]	PF00078 Reverse transcriptase (RNA-dependent DNA polymerase)	IPR000477 Reverse transcriptase domain	-	-SP	-
Ae201684P_378.1	416	RHZ18947.1 hypothetical protein DYB37_013333, partial [Aphanomyces astaci]	-	-	-	-SP	-
Ae201684P_376.1	859	RHZ40222.1 hypothetical protein DYB26_015395, partial [Aphanomyces astaci]	-	-	-	-SP	-
Ae201684P_379.1	171	-	-	-	-	-SP	-
Ae201684P_372.1	198	-	-	-	-	-SP	-
Ae201684P_377.1	115	-	-	-	-	-SP	-
Ae201684P_380.1	416	RHZ18947.1 hypothetical protein DYB37_013333, partial [Aphanomyces astaci]	-	-	-	-SP	-
Ae201684P_373.1	2013	RHY70325.1 hypothetical protein DYB34_008842, partial [Aphanomyces astaci]	PF00078 Reverse transcriptase (RNA-dependent DNA polymerase) / PF03372 Endonuclease/Exonuclease/phosphatase family	IPR000477 Reverse transcriptase domain / IPR005135 Endonuclease/exonuclease/phosphatase	-	-SP	-
Ae201684P_374.1	115	-	-	-	-	-SP	-
Ae201684P_9765.1	165	RQM20499.1 hypothetical protein B5M09_010499, partial [Aphanomyces astaci]	-	-	-	-SP	-
Ae201684P_9775.1	1111	RHY35872.1 hypothetical protein DYB38_001056, partial [Aphanomyces astaci]	-	-	-	-SP	-
Ae201684P_9773.1	982	RHY35872.1 hypothetical protein DYB38_001056, partial [Aphanomyces astaci]	-	-	-	-SP	-
Ae201684P_9772.1	1335	RHY99807.1 hypothetical protein DYB35_009719, partial [Aphanomyces astaci]	PF00078 Reverse transcriptase (RNA-dependent DNA polymerase)	IPR000477 Reverse transcriptase domain	-	-SP	-
Ae201684P_9768.1	371	KAF0683013.1 hypothetical protein As57867_024828, partial [Aphanomyces stellatus]	-	-	-	-SP	-
Ae201684P_9777.1	140	-	-	-	-	-SP	-
Ae201684P_9767.1	613	RHY35872.1 hypothetical protein DYB38_001056, partial [Aphanomyces astaci]	-	-	-	-SP	-
Ae201684P_9771.1	726	RHY35872.1 hypothetical protein DYB38_001056, partial [Aphanomyces astaci]	-	-	-	-SP	-
Ae201684P_9776.1	264	KAF0712396.1 hypothetical protein As57867_004830, partial [Aphanomyces stellatus]	-	-	-	+SP-TM	SSP
Ae201684P_9769.1	817	KAF0688996.1 hypothetical protein As57867_019435, partial [Aphanomyces stellatus]	PF00078 Reverse transcriptase (RNA-dependent DNA polymerase)	IPR000477 Reverse transcriptase domain	-	-SP	-
Ae201684P_9770.1	727	RHY35872.1 hypothetical protein DYB38_001056, partial [Aphanomyces astaci]	-	-	-	-SP	-
Ae201684P_9774.1	134	KAF0706554.1 hypothetical protein As57867_006718, partial [Aphanomyces stellatus]	-	-	-	-SP	-
Ae201684P_9766.1	222	KAF0706176.1 hypothetical protein As57867_006780, partial [Aphanomyces stellatus]	-	-	-	-SP	-
Ae201684P_107.1	697	KAF0688675.1 hypothetical protein As57867_019656, partial [Aphanomyces stellatus]	PF07727 Reverse transcriptase (RNA-dependent DNA polymerase)	IPR013103 Reverse transcriptase, RNA-dependent DNA polymerase	-	-SP	-
Ae201684P_106.1	697	KAF0688675.1 hypothetical protein As57867_019656, partial [Aphanomyces stellatus]	PF07727 Reverse transcriptase (RNA-dependent DNA polymerase)	IPR013103 Reverse transcriptase, RNA-dependent DNA polymerase	-	-SP	-
Ae201684P_103.1	279	KAF0749558.1 hypothetical protein AaE_007003, partial [Aphanomyces astaci]	-	-	-	-SP	-
Ae201684P_105.1	682	KAF0688675.1 hypothetical protein As57867_019656, partial [Aphanomyces stellatus]	PF07727 Reverse transcriptase (RNA-dependent DNA polymerase)	IPR013103 Reverse transcriptase, RNA-dependent DNA polymerase	-	-SP	-
Ae201684P_102.1	730	KAF0688675.1 hypothetical protein As57867_019656, partial [Aphanomyces stellatus]	PF07727 Reverse transcriptase (RNA-dependent DNA polymerase)	IPR013103 Reverse transcriptase, RNA-dependent DNA polymerase	-	-SP	-
Ae201684P_109.1	294	KAF0749558.1 hypothetical protein AaE_007003, partial [Aphanomyces astaci]	-	-	-	-SP	-
Ae201684P_108.1	697	KAF0688675.1 hypothetical protein As57867_019656, partial [Aphanomyces stellatus]	PF07727 Reverse transcriptase (RNA-dependent DNA polymerase)	IPR013103 Reverse transcriptase, RNA-dependent DNA polymerase	-	-SP	-
Ae201684P_104.1	342	KAF0686568.1 hypothetical protein As57867_021568, partial [Aphanomyces stellatus]	PF07727 Reverse transcriptase (RNA-dependent DNA polymerase)	IPR013103 Reverse transcriptase, RNA-dependent DNA polymerase	-	-SP	-
Ae201684P_3676.1	175	-	-	-	-	-SP	-
Ae201684P_3680.1	262	KAF0711982.1 hypothetical protein As57867_004935, partial [Aphanomyces stellatus]	-	-	-	-SP	-
Ae201684P_3675.1	859	RHZ40222.1 hypothetical protein DYB26_015395, partial [Aphanomyces astaci]	-	-	-	-SP	-
Ae201684P_3679.1	115	-	-	-	-	-SP	-
Ae201684P_3674.1	1323	RHY15643.1 hypothetical protein DYB25_006580, partial [Aphanomyces astaci]	PF00078 Reverse transcriptase (RNA-dependent DNA polymerase)	IPR000477 Reverse transcriptase domain	-	-SP	-
Ae201684P_3678.1	1635	KAF1331678.1 putative Pollike protein, partial [Globisporangium splendens]	PF00078 Reverse transcriptase (RNA-dependent DNA polymerase)	IPR000477 Reverse transcriptase domain	-	-SP	-
Ae201684P_3671.1	171	-	-	-	-	-SP	-
Ae201684P_3673.1	171	-	-	-	-	-SP	-
Ae201684P_3677.1	276	EFX59903.1 hypothetical protein DAPPUDRAFT_280455, partial [Daphnia pulex]	-	-	-	-SP	-
Ae201684P_3672.1	416	RHZ18947.1 hypothetical protein DYB37_013333, partial [Aphanomyces astaci]	-	-	-	-SP	-
Ae201684P_20309.1	131	OWY91319.1 Helitron helicase [Phytophthora megakarya]	PF13538 UvrD-like helicase C-terminal domain	IPR027785 UvrD-like helicase C-terminal domain	-	-SP	-
Ae201684P_20302.1	387	RHY80913.1 hypothetical protein DYB26_009322, partial [Aphanomyces astaci]	PF03184 DDE superfamily endonuclease	IPR004875 DDE superfamily endonuclease domain	GO:0003676 nucleic acid binding	-SP	-
Ae201684P_20311.1	108	RHY19616.1 hypothetical protein DYB32_010203, partial [Aphanomyces invadans]	PF02891 MIZ/SP-RING zinc finger	IPR004181 Zinc finger, MIZ-type	GO:0008270 zinc ion binding	-SP	-
Ae201684P_20311.2	152	RHY19616.1 hypothetical protein DYB32_010203, partial [Aphanomyces invadans]	PF02891 MIZ/SP-RING zinc finger	IPR004181 Zinc finger, MIZ-type	GO:0008270 zinc ion binding / GO:0019789 SUMO transferase activity	-SP	-
Ae201684P_20306.1	760	RHZ23569.1 hypothetical protein DYB26_012483, partial [Aphanomyces astaci]	-	-	-	-SP	-
Ae201684P_20308.1	470	XP_002900711.1 helitron helicase-like protein [Phytophthora infestans T30-4] EEY59518.1 helitron helicase-like protein [Phytophthora infestans T30-4]	PF05970 PIF1-like helicase	IPR010285 DNA helicase Pif1-like	GO:0006281 DNA repair / GO:0003678 DNA helicase activity / GO:0000723 telomere maintenance	-SP	-
Ae201684P_20301.1	110	-	-	-	-	-SP	-
Ae201684P_20301.2	214	POM66694.1 3-ketodihydrosphingosine reductase TSC10 [Phytophthora palmivora var. palmivora]	PF06699 GPI biosynthesis protein family Pig-F	IPR009580 GPI biosynthesis protein Pig-F	GO:0006506 GPI anchor biosynthetic process / GO:0016021 integral component of membrane / GO:0005789 endoplasmic reticulum membrane	-SP	-
Ae201684P_20299.1	498	OQR92055.1 splicing factor 3A [Achlya hypogyna]	PF12108 Splicing factor SF3a60 binding domain / PF11931 Domain of unknown function (DUF3449) / PF16837 Pre-mRNA-splicing factor SF3A3, of SF3a complex, Prp9 / PF12171 Zinc-finger double-stranded RNA-binding	IPR021966 Splicing factor SF3a60 binding domain / IPR031774 SF3A3 domain / IPR022755 Zinc finger, double-stranded RNA binding / IPR024598 Domain of unknown function DUF3449	GO:0003723 RNA binding / GO:0005681 spliceosomal complex / GO:0000398 mRNA splicing, via spliceosome / GO:0008270 zinc ion binding / GO:0003676 nucleic acid binding	-SP	-
Ae201684P_20305.1	136	-	-	-	-	-SP	-
Ae201684P_20300.1	326	RQM25989.1 hypothetical protein B5M09_009306, partial [Aphanomyces astaci]	PF02891 MIZ/SP-RING zinc finger	IPR004181 Zinc finger, MIZ-type	GO:0008270 zinc ion binding	-SP	-
Ae201684P_20300.2	365	RQM25989.1 hypothetical protein B5M09_009306, partial [Aphanomyces astaci]	PF02891 MIZ/SP-RING zinc finger	IPR004181 Zinc finger, MIZ-type	GO:0008270 zinc ion binding	-SP	-
Ae201684P_20310.1	498	OQR92055.1 splicing factor 3A [Achlya hypogyna]	PF12108 Splicing factor SF3a60 binding domain / PF11931 Domain of unknown function (DUF3449) / PF16837 Pre-mRNA-splicing factor SF3A3, of SF3a complex, Prp9 / PF12171 Zinc-finger double-stranded RNA-binding	IPR021966 Splicing factor SF3a60 binding domain / IPR031774 SF3A3 domain / IPR022755 Zinc finger, double-stranded RNA binding / IPR024598 Domain of unknown function DUF3449	GO:0003723 RNA binding / GO:0005681 spliceosomal complex / GO:0000398 mRNA splicing, via spliceosome / GO:0008270 zinc ion binding / GO:0003676 nucleic acid binding	-SP	-
Ae201684P_20304.1	333	KAF0705951.1 hypothetical protein AaE_014312, partial [Aphanomyces astaci]	-	-	-	-SP	-
Ae201684P_20312.1	342	RHY80913.1 hypothetical protein DYB26_009322, partial [Aphanomyces astaci]	PF03184 DDE superfamily endonuclease	IPR004875 DDE superfamily endonuclease domain	GO:0003676 nucleic acid binding	+SP+TM	-
Ae201684P_20303.1	329	RHY15189.1 hypothetical protein DYB32_010780, partial [Aphanomyces invadans]	-	-	-	-SP	-
Ae201684P_20307.1	135	XP_012564513.1 PREDICTED: uncharacterized protein LOC101234278, partial [Hydra vulgaris]	PF14214 Helitron helicase-like domain at N-terminus	IPR025476 Helitron helicase-like domain	-	-SP	-
Ae201684P_28.1	369	KAF0692130.1 hypothetical protein As57867_016695, partial [Aphanomyces stellatus]	-	-	-	-SP	-
Ae201684P_27.1	149	RHZ27279.1 hypothetical protein DYB37_012894, partial [Aphanomyces astaci]	-	-	-	-SP	-
Ae201684P_26.1	630	XP_008879053.1 TKL protein kinase, variant [Aphanomyces invadans] ETV92302.1 TKL protein kinase, variant [Aphanomyces invadans]	PF00069 Protein kinase domain	IPR000719 Protein kinase domain	GO:0005524 ATP binding / GO:0004672 protein kinase activity / GO:0006468 protein phosphorylation	-SP	-
Ae201684P_29.1	291	RLO13417.1 hypothetical protein DYB28_012121, partial [Aphanomyces astaci]	PF00069 Protein kinase domain	IPR000719 Protein kinase domain	GO:0005524 ATP binding / GO:0004672 protein kinase activity / GO:0006468 protein phosphorylation	-SP	-
Ae201684P_25.1	370	KAF0692130.1 hypothetical protein As57867_016695, partial [Aphanomyces stellatus]	-	-	-	-SP	-
Ae201684P_12.1	299	EFX60580.1 hypothetical protein DAPPUDRAFT_123651, partial [Daphnia pulex]	-	-	-	-SP	-
Ae201684P_14292.1	279	KRH17852.1 hypothetical protein GLYMA_13G021700, partial [Glycine max]	-	-	-	+SP+TM	-
Ae201684P_1482.1	759	RHY35872.1 hypothetical protein DYB38_001056, partial [Aphanomyces astaci]	-	-	-	-SP	-
Ae201684P_1472.1	153	KAF0706554.1 hypothetical protein As57867_006718, partial [Aphanomyces stellatus]	-	-	-	-SP	-
Ae201684P_1476.1	622	RHY35872.1 hypothetical protein DYB38_001056, partial [Aphanomyces astaci]	-	-	-	-SP	-
Ae201684P_1474.1	465	KAF0712396.1 hypothetical protein As57867_004830, partial [Aphanomyces stellatus]	-	-	-	-SP	-
Ae201684P_1473.1	1020	RHY35872.1 hypothetical protein DYB38_001056, partial [Aphanomyces astaci]	-	-	-	-SP	-
Ae201684P_1483.1	985	RHY35872.1 hypothetical protein DYB38_001056, partial [Aphanomyces astaci]	-	-	-	-SP	-
Ae201684P_1469.1	620	KAF0702462.1 hypothetical protein As57867_007761, partial [Aphanomyces stellatus]	PF00078 Reverse transcriptase (RNA-dependent DNA polymerase)	IPR000477 Reverse transcriptase domain	-	-SP	-
Ae201684P_1478.1	866	RHY99807.1 hypothetical protein DYB35_009719, partial [Aphanomyces astaci]	PF00078 Reverse transcriptase (RNA-dependent DNA polymerase)	IPR000477 Reverse transcriptase domain	-	-SP	-
Ae201684P_1477.1	465	KAF0712396.1 hypothetical protein As57867_004830, partial [Aphanomyces stellatus]	-	-	-	-SP	-
Ae201684P_1479.1	622	RHY35872.1 hypothetical protein DYB38_001056, partial [Aphanomyces astaci]	-	-	-	+SP+TM	-
Ae201684P_1480.1	465	KAF0712396.1 hypothetical protein As57867_004830, partial [Aphanomyces stellatus]	-	-	-	-SP	-
Ae201684P_1468.1	465	KAF0712396.1 hypothetical protein As57867_004830, partial [Aphanomyces stellatus]	-	-	-	-SP	-
Ae201684P_1470.1	465	KAF0712396.1 hypothetical protein As57867_004830, partial [Aphanomyces stellatus]	-	-	-	-SP	-
Ae201684P_1484.1	559	RQM20499.1 hypothetical protein B5M09_010499, partial [Aphanomyces astaci]	-	-	-	-SP	-
Ae201684P_1471.1	866	RHY99807.1 hypothetical protein DYB35_009719, partial [Aphanomyces astaci]	PF00078 Reverse transcriptase (RNA-dependent DNA polymerase)	IPR000477 Reverse transcriptase domain	-	-SP	-
Ae201684P_1481.1	866	RHY99807.1 hypothetical protein DYB35_009719, partial [Aphanomyces astaci]	PF00078 Reverse transcriptase (RNA-dependent DNA polymerase)	IPR000477 Reverse transcriptase domain	-	-SP	-
Ae201684P_1485.1	583	KAF0712396.1 hypothetical protein As57867_004830, partial [Aphanomyces stellatus]	-	-	-	-SP	-
Ae201684P_1475.1	866	RHY99807.1 hypothetical protein DYB35_009719, partial [Aphanomyces astaci]	PF00078 Reverse transcriptase (RNA-dependent DNA polymerase)	IPR000477 Reverse transcriptase domain	-	-SP	-
Ae201684P_9316.1	115	-	-	-	-	-SP	-
Ae201684P_9315.1	2199	KAF1329067.1 putative Pollike protein, partial [Globisporangium splendens]	PF00078 Reverse transcriptase (RNA-dependent DNA polymerase) / PF03372 Endonuclease/Exonuclease/phosphatase family	IPR000477 Reverse transcriptase domain / IPR005135 Endonuclease/exonuclease/phosphatase	-	-SP	-
Ae201684P_9314.1	154	-	-	-	-	-SP	-
Ae201684P_9317.1	416	RHZ18947.1 hypothetical protein DYB37_013333, partial [Aphanomyces astaci]	-	-	-	-SP	-
Ae201684P_15730.1	258	-	PF10354 Domain of unknown function (DUF2431)	IPR019446 Domain of unknown function DUF2431	-	-SP	-
Ae201684P_15721.1	333	XP_004349675.1 methyltransferase domain containing protein [Acanthamoeba castellanii str. Neff] ELR22587.1 methyltransferase domain containing protein [Acanthamoeba castellanii str. Neff]	-	-	-	-SP	-
Ae201684P_15728.1	241	-	-	-	-	-SP	-
Ae201684P_15722.1	496	OQS04504.1 DEAD/DEAH box RNA helicase [Thraustotheca clavata]	PF00270 DEAD/DEAH box helicase / PF00271 Helicase conserved C-terminal domain	IPR011545 DEAD/DEAH box helicase domain / IPR001650 Helicase, C-terminal	GO:0005524 ATP binding / GO:0003676 nucleic acid binding	-SP	-
Ae201684P_15725.1	539	KAF0711499.1 hypothetical protein As57867_005230, partial [Aphanomyces stellatus]	-	-	-	-SP	-
Ae201684P_15720.1	225	-	-	-	-	-SP	-
Ae201684P_15729.1	335	KAF1335589.1 Scp extracellular protein, partial [Globisporangium splendens]	PF00170 bZIP transcription factor	IPR004827 Basic-leucine zipper domain	GO:0006355 regulation of transcription, DNA-templated / GO:0003700 transcription factor activity, sequence-specific DNA binding	-SP	-
Ae201684P_15727.1	344	-	-	-	-	-SP	-
Ae201684P_15723.1	153	OQR92437.1 Major Facilitator Superfamily (MFS) [Achlya hypogyna]	PF05631 Sugar-tranasporters, 12 TM	IPR008509 Molybdate-anion transporter	GO:0016021 integral component of membrane / GO:0015098 molybdate ion transmembrane transporter activity / GO:0015689 molybdate ion transport	-SP	-
Ae201684P_15726.1	5732	-	-	-	-	-SP	-
Ae201684P_15724.1	238	RHY33410.1 hypothetical protein DYB32_001662, partial [Aphanomyces invadans]	PF13774 Regulated-SNARE-like domain / PF00957 Synaptobrevin	IPR010908 Longin domain / IPR001388 Synaptobrevin	GO:0016021 integral component of membrane / GO:0016192 vesicle-mediated transport	-SP	-
Ae201684P_86.1	591	KAF0715723.1 hypothetical protein As57867_003215, partial [Aphanomyces stellatus]	PF01915 Glycosyl hydrolase family 3 C-terminal domain / PF00933 Glycosyl hydrolase family 3 N terminal domain	IPR002772 Glycoside hydrolase family 3 C-terminal domain / IPR001764 Glycoside hydrolase, family 3, N-terminal	GO:0004553 hydrolase activity, hydrolyzing O-glycosyl compounds / GO:0005975 carbohydrate metabolic process	+SP-TM	-
Ae201684P_87.1	749	RHY00960.1 hypothetical protein DYB25_008486, partial [Aphanomyces astaci]	PF01915 Glycosyl hydrolase family 3 C-terminal domain / PF14310 Fibronectin type III-like domain / PF00652 Ricin-type beta-trefoil lectin domain	IPR002772 Glycoside hydrolase family 3 C-terminal domain / IPR026891 Fibronectin type III-like domain / IPR000772 Ricin B, lectin domain	GO:0004553 hydrolase activity, hydrolyzing O-glycosyl compounds / GO:0005975 carbohydrate metabolic process	-SP	-
Ae201684P_1486.1	193	-	-	-	-	-SP	-
Ae201684P_1497.1	97	-	-	-	-	-SP	-
Ae201684P_1498.1	170	-	-	-	-	-SP	-
Ae201684P_1493.1	125	-	-	-	-	-SP	-
Ae201684P_1494.1	174	-	-	-	-	-SP	-
Ae201684P_1490.1	93	-	-	-	-	-SP	-
Ae201684P_1487.1	139	-	-	-	-	-SP	-
Ae201684P_1488.1	204	-	-	-	-	-SP	-
Ae201684P_1495.1	197	-	-	-	-	-SP	-
Ae201684P_1489.1	194	-	-	-	-	-SP	-
Ae201684P_1491.1	195	-	-	-	-	-SP	-
Ae201684P_1496.1	193	-	-	-	-	-SP	-
Ae201684P_1492.1	213	-	-	-	-	-SP	-
Ae201684P_5065.1	214	-	-	-	-	-SP	-
Ae201684P_5064.1	388	RHZ18947.1 hypothetical protein DYB37_013333, partial [Aphanomyces astaci]	-	-	-	-SP	-
Ae201684P_5067.1	115	-	-	-	-	-SP	-
Ae201684P_5066.1	2214	KAF1329067.1 putative Pollike protein, partial [Globisporangium splendens]	PF00078 Reverse transcriptase (RNA-dependent DNA polymerase) / PF03372 Endonuclease/Exonuclease/phosphatase family	IPR000477 Reverse transcriptase domain / IPR005135 Endonuclease/exonuclease/phosphatase	-	-SP	-
Ae201684P_1237.1	149	KAF1318442.1 Integrase catalytic core protein, partial [Globisporangium splendens]	PF13976 GAG-pre-integrase domain	IPR025724 GAG-pre-integrase domain	-	-SP	-
Ae201684P_1238.1	73	KMS93713.1 hypothetical protein BVRB_028710, partial [Beta vulgaris subsp. vulgaris]	-	-	-	-SP	-
Ae201684P_9486.1	143	EFX59903.1 hypothetical protein DAPPUDRAFT_280455, partial [Daphnia pulex]	-	-	-	-SP	-
Ae201684P_9489.1	95	-	-	-	-	+SP+TM	-
Ae201684P_9490.1	299	EFX60580.1 hypothetical protein DAPPUDRAFT_123651, partial [Daphnia pulex]	-	-	-	-SP	-
Ae201684P_9490.2	132	EFX60580.1 hypothetical protein DAPPUDRAFT_123651, partial [Daphnia pulex]	-	-	-	-SP	-
Ae201684P_9487.1	435	KAF0757139.1 hypothetical protein AaE_004366, partial [Aphanomyces astaci]	-	-	-	-SP	-
Ae201684P_9488.1	449	KAF0692758.1 hypothetical protein As57867_016126, partial [Aphanomyces stellatus]	-	-	-	-SP	-
Ae201684P_19147.1	193	-	-	-	-	-SP	-
Ae201684P_19160.1	193	-	-	-	-	-SP	-
Ae201684P_19153.1	193	-	-	-	-	-SP	-
Ae201684P_19156.1	174	-	-	-	-	-SP	-
Ae201684P_19146.1	192	-	-	-	-	-SP	-
Ae201684P_19161.1	193	-	-	-	-	-SP	-
Ae201684P_19149.1	193	-	-	-	-	-SP	-
Ae201684P_19159.1	193	-	-	-	-	+SP+TM	-
Ae201684P_19165.1	193	-	-	-	-	-SP	-
Ae201684P_19155.1	193	-	-	-	-	-SP	-
Ae201684P_19162.1	193	-	-	-	-	-SP	-
Ae201684P_19152.1	174	-	-	-	-	-SP	-
Ae201684P_19158.1	193	-	-	-	-	-SP	-
Ae201684P_19151.1	193	-	-	-	-	-SP	-
Ae201684P_19164.1	174	-	-	-	-	-SP	-
Ae201684P_19163.1	198	-	-	-	-	-SP	-
Ae201684P_19154.1	193	-	-	-	-	-SP	-
Ae201684P_19150.1	174	-	-	-	-	-SP	-
Ae201684P_19166.1	193	-	-	-	-	-SP	-
Ae201684P_19148.1	174	-	-	-	-	-SP	-
Ae201684P_19157.1	174	-	-	-	-	-SP	-
Ae201684P_1900.1	387	RHY80913.1 hypothetical protein DYB26_009322, partial [Aphanomyces astaci]	PF03184 DDE superfamily endonuclease	IPR004875 DDE superfamily endonuclease domain	GO:0003676 nucleic acid binding	-SP	-
Ae201684P_1903.1	498	OQR92055.1 splicing factor 3A [Achlya hypogyna]	PF12108 Splicing factor SF3a60 binding domain / PF11931 Domain of unknown function (DUF3449) / PF16837 Pre-mRNA-splicing factor SF3A3, of SF3a complex, Prp9 / PF12171 Zinc-finger double-stranded RNA-binding	IPR021966 Splicing factor SF3a60 binding domain / IPR031774 SF3A3 domain / IPR022755 Zinc finger, double-stranded RNA binding / IPR024598 Domain of unknown function DUF3449	GO:0003723 RNA binding / GO:0005681 spliceosomal complex / GO:0000398 mRNA splicing, via spliceosome / GO:0008270 zinc ion binding / GO:0003676 nucleic acid binding	-SP	-
Ae201684P_1897.1	760	RHZ23569.1 hypothetical protein DYB26_012483, partial [Aphanomyces astaci]	-	-	-	-SP	-
Ae201684P_1904.1	136	-	-	-	-	-SP	-
Ae201684P_1901.1	214	POM66694.1 3-ketodihydrosphingosine reductase TSC10 [Phytophthora palmivora var. palmivora]	PF06699 GPI biosynthesis protein family Pig-F	IPR009580 GPI biosynthesis protein Pig-F	GO:0006506 GPI anchor biosynthetic process / GO:0016021 integral component of membrane / GO:0005789 endoplasmic reticulum membrane	-SP	-
Ae201684P_1894.1	131	OWY91319.1 Helitron helicase [Phytophthora megakarya]	PF13538 UvrD-like helicase C-terminal domain	IPR027785 UvrD-like helicase C-terminal domain	-	-SP	-
Ae201684P_1902.1	348	RQM25989.1 hypothetical protein B5M09_009306, partial [Aphanomyces astaci]	PF02891 MIZ/SP-RING zinc finger	IPR004181 Zinc finger, MIZ-type	GO:0008270 zinc ion binding	-SP	-
Ae201684P_1892.1	341	RQM25989.1 hypothetical protein B5M09_009306, partial [Aphanomyces astaci]	PF02891 MIZ/SP-RING zinc finger	IPR004181 Zinc finger, MIZ-type	GO:0008270 zinc ion binding	-SP	-
Ae201684P_1892.2	344	RQM25989.1 hypothetical protein B5M09_009306, partial [Aphanomyces astaci]	PF02891 MIZ/SP-RING zinc finger	IPR004181 Zinc finger, MIZ-type	GO:0008270 zinc ion binding	-SP	-
Ae201684P_1895.1	470	XP_002900711.1 helitron helicase-like protein [Phytophthora infestans T30-4] EEY59518.1 helitron helicase-like protein [Phytophthora infestans T30-4]	PF05970 PIF1-like helicase	IPR010285 DNA helicase Pif1-like	GO:0006281 DNA repair / GO:0003678 DNA helicase activity / GO:0000723 telomere maintenance	-SP	-
Ae201684P_1898.1	136	-	-	-	-	-SP	-
Ae201684P_1893.1	483	OQR92055.1 splicing factor 3A [Achlya hypogyna]	PF12108 Splicing factor SF3a60 binding domain / PF11931 Domain of unknown function (DUF3449) / PF16837 Pre-mRNA-splicing factor SF3A3, of SF3a complex, Prp9	IPR021966 Splicing factor SF3a60 binding domain / IPR031774 SF3A3 domain / IPR024598 Domain of unknown function DUF3449	GO:0003723 RNA binding / GO:0005681 spliceosomal complex / GO:0000398 mRNA splicing, via spliceosome	-SP	-
Ae201684P_1899.1	329	RHY15189.1 hypothetical protein DYB32_010780, partial [Aphanomyces invadans]	-	-	-	-SP	-
Ae201684P_1896.1	135	XP_012564513.1 PREDICTED: uncharacterized protein LOC101234278, partial [Hydra vulgaris]	PF14214 Helitron helicase-like domain at N-terminus	IPR025476 Helitron helicase-like domain	-	-SP	-
Ae201684P_381.1	405	KAF0711982.1 hypothetical protein As57867_004935, partial [Aphanomyces stellatus]	-	-	-	-SP	-
Ae201684P_21015.1	978	RLO06746.1 hypothetical protein DYB28_000864, partial [Aphanomyces astaci]	PF12796 Ankyrin repeats (3 copies) / PF13857 Ankyrin repeats (many copies)	IPR020683 Ankyrin repeat-containing domain	GO:0005515 protein binding	-SP	-
Ae201684P_21011.1	486	XP_008861053.1 hypothetical protein, variant 1 [Aphanomyces invadans] ETW09640.1 hypothetical protein, variant 1 [Aphanomyces invadans]	-	-	-	-SP	-
Ae201684P_21016.1	526	XP_009830255.1 TKL protein kinase, variant 3 [Aphanomyces astaci] ETV80331.1 TKL protein kinase, variant 3 [Aphanomyces astaci]	PF07714 Protein tyrosine kinase	IPR001245 Serine-threonine/tyrosine-protein kinase, catalytic domain	GO:0005524 ATP binding / GO:0004672 protein kinase activity / GO:0006468 protein phosphorylation	-SP	-
Ae201684P_21012.1	169	AIG55830.1 secreted protein [Achlya hypogyna]	-	-	-	+SP-TM	-
Ae201684P_21017.1	1067	XP_008605867.1 hypothetical protein SDRG_02080, partial [Saprolegnia diclina VS20] EQC41023.1 hypothetical protein SDRG_02080, partial [Saprolegnia diclina VS20]	PF00069 Protein kinase domain	IPR000719 Protein kinase domain	GO:0005524 ATP binding / GO:0004672 protein kinase activity / GO:0006468 protein phosphorylation / GO:0005488 binding	-SP	-
Ae201684P_21013.1	76	-	-	-	-	-SP	-
Ae201684P_21010.1	167	-	-	-	-	+SP-TM	SSP
Ae201684P_21014.1	523	KAF1335959.1 hypothetical protein FI667_g804, partial [Globisporangium splendens]	PF00612 IQ calmodulin-binding motif	IPR000048 IQ motif, EF-hand binding site	GO:0005515 protein binding	-SP	-
Ae201684P_21009.1	132	-	-	-	-	+SP-TM	SSP
Ae201684P_92.1	561	XP_011033096.1 PREDICTED: PAX3- and PAX7-binding protein 1 isoform X2 [Populus euphratica]	-	-	-	-SP	-
Ae201684P_96.1	178	XP_008862463.1 beta-galactosidase [Aphanomyces invadans] ETW08658.1 beta-galactosidase [Aphanomyces invadans]	PF00232 Glycosyl hydrolase family 1	IPR001360 Glycoside hydrolase family 1	GO:0004553 hydrolase activity, hydrolyzing O-glycosyl compounds / GO:0005975 carbohydrate metabolic process	-SP	-
Ae201684P_91.1	593	RHY23318.1 hypothetical protein DYB36_014265, partial [Aphanomyces astaci] RHY64007.1 hypothetical protein DYB38_012329, partial [Aphanomyces astaci]	-	-	-	-SP	-
Ae201684P_89.1	465	AIG55679.1 secreted protein [Thraustotheca clavata]	PF13640 2OG-Fe(II) oxygenase superfamily	IPR005123 Oxoglutarate/iron-dependent dioxygenase	GO:0016705 oxidoreductase activity, acting on paired donors, with incorporation or reduction of molecular oxygen / GO:0005506 iron ion binding / GO:0031418 L-ascorbic acid binding / GO:0055114 oxidation-reduction process / GO:0016491 oxidoreductase activity	-SP	-
Ae201684P_95.1	287	RLO01668.1 hypothetical protein DYB28_015330, partial [Aphanomyces astaci]	PF14223 gag-polypeptide of LTR copia-type	-	-	-SP	-
Ae201684P_90.1	455	AIG55679.1 secreted protein [Thraustotheca clavata]	PF13640 2OG-Fe(II) oxygenase superfamily	IPR005123 Oxoglutarate/iron-dependent dioxygenase	GO:0016705 oxidoreductase activity, acting on paired donors, with incorporation or reduction of molecular oxygen / GO:0005506 iron ion binding / GO:0031418 L-ascorbic acid binding / GO:0055114 oxidation-reduction process / GO:0016491 oxidoreductase activity	+SP-TM	-
Ae201684P_88.1	445	AIG55679.1 secreted protein [Thraustotheca clavata]	PF13640 2OG-Fe(II) oxygenase superfamily	IPR005123 Oxoglutarate/iron-dependent dioxygenase	GO:0016705 oxidoreductase activity, acting on paired donors, with incorporation or reduction of molecular oxygen / GO:0005506 iron ion binding / GO:0031418 L-ascorbic acid binding / GO:0055114 oxidation-reduction process / GO:0016491 oxidoreductase activity	-SP	-
Ae201684P_94.1	109	KAF0751464.1 hypothetical protein AaE_006365, partial [Aphanomyces astaci]	PF00232 Glycosyl hydrolase family 1	IPR001360 Glycoside hydrolase family 1	GO:0004553 hydrolase activity, hydrolyzing O-glycosyl compounds / GO:0005975 carbohydrate metabolic process	-SP	-
Ae201684P_93.1	471	XP_009821686.1 beta-galactosidase [Aphanomyces astaci] ETV89286.1 beta-galactosidase [Aphanomyces astaci] RQM25604.1 hypothetical protein B5M09_001378 [Aphanomyces astaci]	PF00232 Glycosyl hydrolase family 1	IPR001360 Glycoside hydrolase family 1	GO:0004553 hydrolase activity, hydrolyzing O-glycosyl compounds / GO:0005975 carbohydrate metabolic process	-SP	-
Ae201684P_97.1	132	KAE9146045.1 hypothetical protein PF006_g9150, partial [Phytophthora fragariae]	-	-	-	+SP-TM	SSP
Ae201684P_8472.1	129	RLO04930.1 hypothetical protein DYB28_012225, partial [Aphanomyces astaci]	PF05726 Pirin C-terminal cupin domain	IPR008778 Pirin, C-terminal domain	-	-SP	-
Ae201684P_8473.1	129	RLO04930.1 hypothetical protein DYB28_012225, partial [Aphanomyces astaci]	PF05726 Pirin C-terminal cupin domain	IPR008778 Pirin, C-terminal domain	-	-SP	-
Ae201684P_5057.1	193	KAF0747619.1 hypothetical protein AaE_007662, partial [Aphanomyces astaci]	-	-	-	-SP	-
Ae201684P_5061.1	682	XP_009825272.1 hypothetical protein, variant 1 [Aphanomyces astaci] ETV85254.1 hypothetical protein, variant 1 [Aphanomyces astaci]	PF04515 Plasma-membrane choline transporter	IPR007603 Choline transporter-like	-	-SP	-
Ae201684P_5058.1	836	KAF0691878.1 hypothetical protein As57867_016904, partial [Aphanomyces stellatus]	PF07885 Ion channel / PF00027 Cyclic nucleotide-binding domain	IPR000595 Cyclic nucleotide-binding domain / IPR013099 Potassium channel domain	GO:0016020 membrane / GO:0006813 potassium ion transport / GO:0005249 voltage-gated potassium channel activity	-SP	-
Ae201684P_5060.1	1059	KAF0691878.1 hypothetical protein As57867_016904, partial [Aphanomyces stellatus]	PF00027 Cyclic nucleotide-binding domain	IPR000595 Cyclic nucleotide-binding domain	-	-SP	-
Ae201684P_5059.1	325	KAF0691878.1 hypothetical protein As57867_016904, partial [Aphanomyces stellatus]	PF00520 Ion transport protein	IPR005821 Ion transport domain	GO:0016020 membrane / GO:0055085 transmembrane transport / GO:0005216 ion channel activity / GO:0006811 ion transport	-SP	-
Ae201684P_129.1	1351	RHY99807.1 hypothetical protein DYB35_009719, partial [Aphanomyces astaci]	PF00078 Reverse transcriptase (RNA-dependent DNA polymerase)	IPR000477 Reverse transcriptase domain	-	-SP	-
Ae201684P_130.1	5638	RHY35872.1 hypothetical protein DYB38_001056, partial [Aphanomyces astaci]	-	-	-	-SP	-
Ae201684P_128.1	751	RHY35872.1 hypothetical protein DYB38_001056, partial [Aphanomyces astaci]	-	-	-	-SP	-
Ae201684P_22399.1	611	RQM20499.1 hypothetical protein B5M09_010499, partial [Aphanomyces astaci]	PF00078 Reverse transcriptase (RNA-dependent DNA polymerase)	IPR000477 Reverse transcriptase domain	-	-SP	-
Ae201684P_22400.1	668	RHY35872.1 hypothetical protein DYB38_001056, partial [Aphanomyces astaci]	-	-	-	-SP	-
Ae201684P_22397.1	406	RHY35872.1 hypothetical protein DYB38_001056, partial [Aphanomyces astaci]	-	-	-	-SP	-
Ae201684P_22398.1	976	KAF0702462.1 hypothetical protein As57867_007761, partial [Aphanomyces stellatus]	PF00078 Reverse transcriptase (RNA-dependent DNA polymerase)	IPR000477 Reverse transcriptase domain	-	-SP	-
Ae201684P_16340.1	329	RHY15189.1 hypothetical protein DYB32_010780, partial [Aphanomyces invadans]	-	-	-	-SP	-
Ae201684P_16347.1	498	OQR92055.1 splicing factor 3A [Achlya hypogyna]	PF12108 Splicing factor SF3a60 binding domain / PF11931 Domain of unknown function (DUF3449) / PF16837 Pre-mRNA-splicing factor SF3A3, of SF3a complex, Prp9 / PF12171 Zinc-finger double-stranded RNA-binding	IPR021966 Splicing factor SF3a60 binding domain / IPR031774 SF3A3 domain / IPR022755 Zinc finger, double-stranded RNA binding / IPR024598 Domain of unknown function DUF3449	GO:0003723 RNA binding / GO:0005681 spliceosomal complex / GO:0000398 mRNA splicing, via spliceosome / GO:0008270 zinc ion binding / GO:0003676 nucleic acid binding	-SP	-
Ae201684P_16344.1	135	XP_012564513.1 PREDICTED: uncharacterized protein LOC101234278, partial [Hydra vulgaris]	PF14214 Helitron helicase-like domain at N-terminus	IPR025476 Helitron helicase-like domain	-	-SP	-
Ae201684P_16342.1	136	-	-	-	-	-SP	-
Ae201684P_16339.1	372	RHY80913.1 hypothetical protein DYB26_009322, partial [Aphanomyces astaci]	PF03184 DDE superfamily endonuclease	IPR004875 DDE superfamily endonuclease domain	GO:0003676 nucleic acid binding	+SP+TM	-
Ae201684P_16343.1	760	RHZ23569.1 hypothetical protein DYB26_012483, partial [Aphanomyces astaci]	-	-	-	-SP	-
Ae201684P_16346.1	190	KAF0748275.1 hypothetical protein AaE_007399, partial [Aphanomyces astaci]	PF05970 PIF1-like helicase / PF13538 UvrD-like helicase C-terminal domain	IPR027785 UvrD-like helicase C-terminal domain / IPR010285 DNA helicase Pif1-like	GO:0006281 DNA repair / GO:0003678 DNA helicase activity / GO:0000723 telomere maintenance	-SP	-
Ae201684P_16341.1	333	KAF0705951.1 hypothetical protein AaE_014312, partial [Aphanomyces astaci]	-	-	-	-SP	-
Ae201684P_16349.1	214	POM66694.1 3-ketodihydrosphingosine reductase TSC10 [Phytophthora palmivora var. palmivora]	PF06699 GPI biosynthesis protein family Pig-F	IPR009580 GPI biosynthesis protein Pig-F	GO:0006506 GPI anchor biosynthetic process / GO:0016021 integral component of membrane / GO:0005789 endoplasmic reticulum membrane	-SP	-
Ae201684P_16351.1	150	RHY76560.1 hypothetical protein DYB30_013636, partial [Aphanomyces astaci]	-	-	-	-SP	-
Ae201684P_16345.1	300	OQR81483.1 helitron helicase-like protein, partial [Achlya hypogyna]	PF05970 PIF1-like helicase	IPR010285 DNA helicase Pif1-like	GO:0006281 DNA repair / GO:0003678 DNA helicase activity / GO:0000723 telomere maintenance	-SP	-
Ae201684P_16348.1	326	RQM25989.1 hypothetical protein B5M09_009306, partial [Aphanomyces astaci]	PF02891 MIZ/SP-RING zinc finger	IPR004181 Zinc finger, MIZ-type	GO:0008270 zinc ion binding	-SP	-
Ae201684P_16348.2	365	RQM25989.1 hypothetical protein B5M09_009306, partial [Aphanomyces astaci]	PF02891 MIZ/SP-RING zinc finger	IPR004181 Zinc finger, MIZ-type	GO:0008270 zinc ion binding	-SP	-
Ae201684P_16350.1	387	RHY80913.1 hypothetical protein DYB26_009322, partial [Aphanomyces astaci]	PF03184 DDE superfamily endonuclease	IPR004875 DDE superfamily endonuclease domain	GO:0003676 nucleic acid binding	-SP	-
Ae201684P_19844.1	630	XP_008879053.1 TKL protein kinase, variant [Aphanomyces invadans] ETV92302.1 TKL protein kinase, variant [Aphanomyces invadans]	PF00069 Protein kinase domain	IPR000719 Protein kinase domain	GO:0005524 ATP binding / GO:0004672 protein kinase activity / GO:0006468 protein phosphorylation	-SP	-
Ae201684P_19850.1	96	-	-	-	-	-SP	-
Ae201684P_19845.1	149	RHZ27279.1 hypothetical protein DYB37_012894, partial [Aphanomyces astaci]	-	-	-	-SP	-
Ae201684P_19846.1	175	EPZ34517.1 hypothetical protein O9G_001773, partial [Rozella allomycis CSF55]	-	-	-	-SP	-
Ae201684P_19843.1	369	KAF0692130.1 hypothetical protein As57867_016695, partial [Aphanomyces stellatus]	-	-	-	-SP	-
Ae201684P_19848.1	153	RQM31270.1 hypothetical protein B5M09_013355, partial [Aphanomyces astaci]	PF00005 ABC transporter	IPR003439 ABC transporter-like	GO:0005524 ATP binding / GO:0016887 ATPase activity	-SP	-
Ae201684P_19847.1	203	XP_009842235.1 TKL protein kinase [Aphanomyces astaci] ETV68291.1 TKL protein kinase [Aphanomyces astaci]	PF00069 Protein kinase domain	IPR000719 Protein kinase domain	GO:0005524 ATP binding / GO:0004672 protein kinase activity / GO:0006468 protein phosphorylation	-SP	-
Ae201684P_19849.1	289	XP_008874679.1 serine/threonine protein kinase [Aphanomyces invadans] ETV96902.1 serine/threonine protein kinase [Aphanomyces invadans]	-	-	-	-SP	-
Ae201684P_158.1	115	-	-	-	-	-SP	-
Ae201684P_154.1	856	RHZ40222.1 hypothetical protein DYB26_015395, partial [Aphanomyces astaci]	-	-	-	-SP	-
Ae201684P_159.1	416	RHZ18947.1 hypothetical protein DYB37_013333, partial [Aphanomyces astaci]	-	-	-	-SP	-
Ae201684P_155.1	115	-	-	-	-	-SP	-
Ae201684P_160.1	152	OQS05081.1 kinesin, partial [Thraustotheca clavata]	-	-	-	-SP	-
Ae201684P_157.1	115	-	-	-	-	-SP	-
Ae201684P_156.1	2217	KAF1329067.1 putative Pollike protein, partial [Globisporangium splendens]	PF00078 Reverse transcriptase (RNA-dependent DNA polymerase) / PF03372 Endonuclease/Exonuclease/phosphatase family	IPR000477 Reverse transcriptase domain / IPR005135 Endonuclease/exonuclease/phosphatase	-	-SP	-
Ae201684P_152.1	115	-	-	-	-	-SP	-
Ae201684P_153.1	1323	RHY15643.1 hypothetical protein DYB25_006580, partial [Aphanomyces astaci]	PF00078 Reverse transcriptase (RNA-dependent DNA polymerase)	IPR000477 Reverse transcriptase domain	-	-SP	-
Ae201684P_21791.1	267	RHY91404.1 hypothetical protein DYB31_016749, partial [Aphanomyces astaci]	PF16094 Proteasome assembly chaperone 4	IPR016565 Proteasome assembly chaperone 1	GO:0043248 proteasome assembly / GO:0005783 endoplasmic reticulum	-SP	-
Ae201684P_21794.1	543	RLN99046.1 hypothetical protein DYB28_007063, partial [Aphanomyces astaci]	PF08373 RAP domain	IPR013584 RAP domain	-	-SP	-
Ae201684P_21793.1	805	CAQ55984.1 oxydosqualene cylase, partial [Aphanomyces euteiches]	PF13243 Squalene-hopene cyclase C-terminal domain / PF13249 Squalene-hopene cyclase N-terminal domain	IPR032696 Squalene cyclase, C-terminal / IPR032697 Squalene cyclase, N-terminal	GO:0016866 intramolecular transferase activity	-SP	-
Ae201684P_21785.1	292	KAF0721585.1 hypothetical protein Ae201684_019052, partial [Aphanomyces euteiches]	-	-	-	-SP	-
Ae201684P_21798.1	436	OQS04657.1 hypothetical protein THRCLA_03129, partial [Thraustotheca clavata]	PF00400 WD domain, G-beta repeat	IPR001680 WD40 repeat	GO:0005515 protein binding	-SP	-
Ae201684P_21786.1	656	KAF0702241.1 hypothetical protein As57867_007780, partial [Aphanomyces stellatus]	PF00550 Phosphopantetheine attachment site / PF00668 Condensation domain	IPR001242 Condensation domain / IPR009081 Phosphopantetheine binding ACP domain	-	-SP	-
Ae201684P_21797.1	426	RHY01176.1 hypothetical protein DYB36_010318, partial [Aphanomyces astaci]	PF01412 Putative GTPase activating protein for Arf	IPR001164 Arf GTPase activating protein	GO:0005096 GTPase activator activity	+SP+TM	-
Ae201684P_21792.1	1238	OQS04656.1 DNA2-like helicase [Thraustotheca clavata]	PF13086 AAA domain / PF08696 DNA replication factor Dna2 / PF13087 AAA domain	IPR014808 DNA replication factor Dna2, N-terminal	GO:0033567 DNA replication, Okazaki fragment processing / GO:0017108 5'-flap endonuclease activity / GO:0043142 single-stranded DNA-dependent ATPase activity	-SP	-
Ae201684P_21787.1	707	KAF0715251.1 hypothetical protein As57867_003473, partial [Aphanomyces stellatus]	PF00550 Phosphopantetheine attachment site / PF00501 AMP-binding enzyme / PF00668 Condensation domain	IPR001242 Condensation domain / IPR009081 Phosphopantetheine binding ACP domain / IPR000873 AMP-dependent synthetase/ligase	GO:0008152 metabolic process / GO:0003824 catalytic activity	-SP	-
Ae201684P_21787.2	526	KAF0715251.1 hypothetical protein As57867_003473, partial [Aphanomyces stellatus]	PF00550 Phosphopantetheine attachment site / PF00501 AMP-binding enzyme / PF00668 Condensation domain	IPR001242 Condensation domain / IPR009081 Phosphopantetheine binding ACP domain / IPR000873 AMP-dependent synthetase/ligase	GO:0008152 metabolic process / GO:0003824 catalytic activity	-SP	-
Ae201684P_21790.1	268	-	-	-	-	-SP	-
Ae201684P_21788.1	438	KAF0715942.1 hypothetical protein As57867_003093, partial [Aphanomyces stellatus]	PF00501 AMP-binding enzyme / PF00668 Condensation domain	IPR001242 Condensation domain / IPR000873 AMP-dependent synthetase/ligase	GO:0008152 metabolic process / GO:0003824 catalytic activity	-SP	-
Ae201684P_21796.1	186	-	-	-	-	-SP	-
Ae201684P_21795.1	287	KAF0711454.1 hypothetical protein As57867_005253, partial [Aphanomyces stellatus]	PF04116 Fatty acid hydroxylase superfamily	IPR006694 Fatty acid hydroxylase	GO:0005506 iron ion binding / GO:0055114 oxidation-reduction process / GO:0008610 lipid biosynthetic process / GO:0016491 oxidoreductase activity	-SP	-
Ae201684P_21789.1	140	KAF0718724.1 hypothetical protein As57867_001525, partial [Aphanomyces stellatus]	PF00501 AMP-binding enzyme	IPR000873 AMP-dependent synthetase/ligase	GO:0008152 metabolic process / GO:0003824 catalytic activity	-SP	-
Ae201684P_9319.1	129	RLO04930.1 hypothetical protein DYB28_012225, partial [Aphanomyces astaci]	PF05726 Pirin C-terminal cupin domain	IPR008778 Pirin, C-terminal domain	-	-SP	-
Ae201684P_9318.1	129	RLO04930.1 hypothetical protein DYB28_012225, partial [Aphanomyces astaci]	PF05726 Pirin C-terminal cupin domain	IPR008778 Pirin, C-terminal domain	-	-SP	-
Ae201684P_5.1	279	KRH17852.1 hypothetical protein GLYMA_13G021700, partial [Glycine max]	-	-	-	-SP	-
Ae201684P_19558.1	370	KAF0692130.1 hypothetical protein As57867_016695, partial [Aphanomyces stellatus]	-	-	-	-SP	-
Ae201684P_19559.1	269	RLO13417.1 hypothetical protein DYB28_012121, partial [Aphanomyces astaci]	PF00069 Protein kinase domain	IPR000719 Protein kinase domain	GO:0005524 ATP binding / GO:0004672 protein kinase activity / GO:0006468 protein phosphorylation	-SP	-
Ae201684P_16896.1	320	RHZ28059.1 hypothetical protein DYB26_008930, partial [Aphanomyces astaci]	PF00652 Ricin-type beta-trefoil lectin domain	IPR000772 Ricin B, lectin domain	-	+SP+TM	-
Ae201684P_16893.1	257	RHZ28059.1 hypothetical protein DYB26_008930, partial [Aphanomyces astaci]	PF00652 Ricin-type beta-trefoil lectin domain	IPR000772 Ricin B, lectin domain	-	-SP	-
Ae201684P_16895.1	156	RHX98240.1 hypothetical protein DYB36_011529, partial [Aphanomyces astaci]	-	-	-	+SP-TM	SSP
Ae201684P_16892.1	769	RHY96976.1 hypothetical protein DYB35_013072, partial [Aphanomyces astaci]	PF14310 Fibronectin type III-like domain / PF01915 Glycosyl hydrolase family 3 C-terminal domain / PF00933 Glycosyl hydrolase family 3 N terminal domain	IPR002772 Glycoside hydrolase family 3 C-terminal domain / IPR001764 Glycoside hydrolase, family 3, N-terminal / IPR026891 Fibronectin type III-like domain	GO:0004553 hydrolase activity, hydrolyzing O-glycosyl compounds / GO:0005975 carbohydrate metabolic process	+SP-TM	-
Ae201684P_16894.1	324	KAF0705260.1 hypothetical protein AaE_014603, partial [Aphanomyces astaci]	PF01915 Glycosyl hydrolase family 3 C-terminal domain / PF14310 Fibronectin type III-like domain	IPR002772 Glycoside hydrolase family 3 C-terminal domain / IPR026891 Fibronectin type III-like domain	GO:0004553 hydrolase activity, hydrolyzing O-glycosyl compounds / GO:0005975 carbohydrate metabolic process	+SP+TM	-
Ae201684P_21861.1	129	RLO04930.1 hypothetical protein DYB28_012225, partial [Aphanomyces astaci]	PF05726 Pirin C-terminal cupin domain	IPR008778 Pirin, C-terminal domain	-	-SP	-
Ae201684P_21862.1	129	RLO04930.1 hypothetical protein DYB28_012225, partial [Aphanomyces astaci]	PF05726 Pirin C-terminal cupin domain	IPR008778 Pirin, C-terminal domain	-	-SP	-
Ae201684P_19139.1	697	KAF0688675.1 hypothetical protein As57867_019656, partial [Aphanomyces stellatus]	PF07727 Reverse transcriptase (RNA-dependent DNA polymerase)	IPR013103 Reverse transcriptase, RNA-dependent DNA polymerase	-	-SP	-
Ae201684P_19143.1	589	KAF0688675.1 hypothetical protein As57867_019656, partial [Aphanomyces stellatus]	PF07727 Reverse transcriptase (RNA-dependent DNA polymerase)	IPR013103 Reverse transcriptase, RNA-dependent DNA polymerase	-	-SP	-
Ae201684P_19142.1	663	KAF0688675.1 hypothetical protein As57867_019656, partial [Aphanomyces stellatus]	PF07727 Reverse transcriptase (RNA-dependent DNA polymerase)	IPR013103 Reverse transcriptase, RNA-dependent DNA polymerase	-	-SP	-
Ae201684P_19145.1	697	KAF0688675.1 hypothetical protein As57867_019656, partial [Aphanomyces stellatus]	PF07727 Reverse transcriptase (RNA-dependent DNA polymerase)	IPR013103 Reverse transcriptase, RNA-dependent DNA polymerase	-	-SP	-
Ae201684P_19141.1	697	KAF0688675.1 hypothetical protein As57867_019656, partial [Aphanomyces stellatus]	PF07727 Reverse transcriptase (RNA-dependent DNA polymerase)	IPR013103 Reverse transcriptase, RNA-dependent DNA polymerase	-	-SP	-
Ae201684P_19138.1	697	KAF0688675.1 hypothetical protein As57867_019656, partial [Aphanomyces stellatus]	PF07727 Reverse transcriptase (RNA-dependent DNA polymerase)	IPR013103 Reverse transcriptase, RNA-dependent DNA polymerase	-	-SP	-
Ae201684P_19144.1	682	KAF0688675.1 hypothetical protein As57867_019656, partial [Aphanomyces stellatus]	PF07727 Reverse transcriptase (RNA-dependent DNA polymerase)	IPR013103 Reverse transcriptase, RNA-dependent DNA polymerase	-	-SP	-
Ae201684P_19140.1	535	KAF0688675.1 hypothetical protein As57867_019656, partial [Aphanomyces stellatus]	PF07727 Reverse transcriptase (RNA-dependent DNA polymerase)	IPR013103 Reverse transcriptase, RNA-dependent DNA polymerase	-	-SP	-
Ae201684P_1236.1	417	RHZ18947.1 hypothetical protein DYB37_013333, partial [Aphanomyces astaci]	-	-	-	-SP	-
Ae201684P_7714.1	99	-	-	-	-	+SP-TM	SSP
Ae201684P_7766.1	99	-	-	-	-	+SP-TM	SSP
Ae201684P_7738.1	99	-	-	-	-	+SP-TM	SSP
Ae201684P_7743.1	99	-	-	-	-	+SP-TM	SSP
Ae201684P_7748.1	80	-	-	-	-	-SP	-
Ae201684P_7747.1	99	-	-	-	-	+SP-TM	SSP
Ae201684P_7727.1	99	-	-	-	-	+SP-TM	SSP
Ae201684P_7734.1	99	-	-	-	-	+SP-TM	SSP
Ae201684P_7750.1	133	-	-	-	-	-SP	-
Ae201684P_7720.1	99	-	-	-	-	+SP-TM	SSP
Ae201684P_7761.1	99	-	-	-	-	+SP-TM	SSP
Ae201684P_7718.1	99	-	-	-	-	+SP-TM	SSP
Ae201684P_7757.1	99	-	-	-	-	+SP-TM	SSP
Ae201684P_7713.1	604	KAF0684699.1 hypothetical protein As57867_023265, partial [Aphanomyces stellatus]	-	-	-	-SP	-
Ae201684P_7771.1	99	-	-	-	-	+SP-TM	SSP
Ae201684P_7732.1	99	-	-	-	-	+SP-TM	SSP
Ae201684P_7724.1	99	-	-	-	-	+SP-TM	SSP
Ae201684P_7715.1	99	-	-	-	-	+SP-TM	SSP
Ae201684P_7730.1	99	-	-	-	-	+SP-TM	SSP
Ae201684P_7721.1	99	-	-	-	-	+SP-TM	SSP
Ae201684P_7775.1	99	-	-	-	-	+SP-TM	SSP
Ae201684P_7735.1	99	-	-	-	-	+SP-TM	SSP
Ae201684P_7751.1	99	-	-	-	-	+SP-TM	SSP
Ae201684P_7729.1	99	-	-	-	-	+SP-TM	SSP
Ae201684P_7767.1	99	-	-	-	-	+SP-TM	SSP
Ae201684P_7744.1	99	-	-	-	-	+SP-TM	SSP
Ae201684P_7758.1	99	-	-	-	-	+SP-TM	SSP
Ae201684P_7725.1	99	-	-	-	-	+SP-TM	SSP
Ae201684P_7769.1	99	-	-	-	-	+SP-TM	SSP
Ae201684P_7716.1	99	-	-	-	-	+SP-TM	SSP
Ae201684P_7719.1	99	-	-	-	-	+SP-TM	SSP
Ae201684P_7770.1	99	-	-	-	-	+SP-TM	SSP
Ae201684P_7762.1	127	-	-	-	-	-SP	-
Ae201684P_7733.1	99	-	-	-	-	+SP-TM	SSP
Ae201684P_7774.1	99	-	-	-	-	+SP-TM	SSP
Ae201684P_7736.1	99	-	-	-	-	+SP-TM	SSP
Ae201684P_7731.1	99	-	-	-	-	+SP-TM	SSP
Ae201684P_7754.1	82	-	-	-	-	+SP-TM	SSP
Ae201684P_7752.1	82	-	-	-	-	+SP-TM	SSP
Ae201684P_7759.1	82	-	-	-	-	+SP-TM	SSP
Ae201684P_7773.1	99	-	-	-	-	+SP-TM	SSP
Ae201684P_7745.1	99	-	-	-	-	+SP-TM	SSP
Ae201684P_7726.1	99	-	-	-	-	+SP-TM	SSP
Ae201684P_7717.1	99	-	-	-	-	+SP-TM	SSP
Ae201684P_7740.1	138	-	-	-	-	+SP-TM	SSP
Ae201684P_7763.1	82	-	-	-	-	+SP-TM	SSP
Ae201684P_7722.1	99	-	-	-	-	+SP-TM	SSP
Ae201684P_7739.1	99	-	-	-	-	+SP-TM	SSP
Ae201684P_7764.1	99	-	-	-	-	+SP-TM	SSP
Ae201684P_7742.1	138	-	-	-	-	+SP-TM	SSP
Ae201684P_7753.1	73	-	-	-	-	-SP	-
Ae201684P_7755.1	99	-	-	-	-	+SP-TM	SSP
Ae201684P_7737.1	99	-	-	-	-	+SP-TM	SSP
Ae201684P_7765.1	99	-	-	-	-	+SP-TM	SSP
Ae201684P_7768.1	99	-	-	-	-	+SP-TM	SSP
Ae201684P_7746.1	124	-	-	-	-	-SP	-
Ae201684P_7772.1	82	-	-	-	-	+SP-TM	SSP
Ae201684P_7760.1	99	-	-	-	-	+SP-TM	SSP
Ae201684P_7749.1	99	-	-	-	-	+SP-TM	SSP
Ae201684P_7728.1	99	-	-	-	-	+SP-TM	SSP
Ae201684P_7756.1	99	-	-	-	-	+SP-TM	SSP
Ae201684P_7776.1	99	-	-	-	-	+SP-TM	SSP
Ae201684P_7741.1	99	-	-	-	-	+SP-TM	SSP
Ae201684P_7723.1	99	-	-	-	-	+SP-TM	SSP
Ae201684P_19771.1	2911	KAF0689338.1 hypothetical protein As57867_019142, partial [Aphanomyces stellatus]	-	-	-	+SP-TM	-
Ae201684P_19766.1	499	OQS04504.1 DEAD/DEAH box RNA helicase [Thraustotheca clavata]	PF00270 DEAD/DEAH box helicase / PF00271 Helicase conserved C-terminal domain	IPR011545 DEAD/DEAH box helicase domain / IPR001650 Helicase, C-terminal	GO:0005524 ATP binding / GO:0003676 nucleic acid binding	-SP	-
Ae201684P_19776.1	375	XP_009836622.1 tRNA dimethylallyltransferase [Aphanomyces astaci] ETV73686.1 tRNA dimethylallyltransferase [Aphanomyces astaci]	PF01715 IPP transferase	IPR018022 IPP transferase	GO:0008033 tRNA processing	-SP	-
Ae201684P_19765.1	333	XP_004349675.1 methyltransferase domain containing protein [Acanthamoeba castellanii str. Neff] ELR22587.1 methyltransferase domain containing protein [Acanthamoeba castellanii str. Neff]	-	-	-	-SP	-
Ae201684P_19779.1	332	RHY71426.1 hypothetical protein DYB34_010724, partial [Aphanomyces astaci]	-	-	-	-SP	-
Ae201684P_19780.1	162	RHY71426.1 hypothetical protein DYB34_010724, partial [Aphanomyces astaci]	-	-	-	-SP	-
Ae201684P_19769.1	154	-	-	-	-	-SP	-
Ae201684P_19770.1	1828	KAF0711499.1 hypothetical protein As57867_005230, partial [Aphanomyces stellatus]	-	-	-	-SP	-
Ae201684P_19764.1	241	-	-	-	-	-SP	-
Ae201684P_19775.1	142	KAF1335413.1 hypothetical protein FI667_g1058, partial [Globisporangium splendens]	-	-	-	-SP	-
Ae201684P_19773.1	421	KAF1335589.1 Scp extracellular protein, partial [Globisporangium splendens]	PF00170 bZIP transcription factor	IPR004827 Basic-leucine zipper domain	GO:0006355 regulation of transcription, DNA-templated / GO:0003700 transcription factor activity, sequence-specific DNA binding	-SP	-
Ae201684P_19778.1	301	KAF0717974.1 hypothetical protein AaE_010741, partial [Aphanomyces astaci]	-	-	-	-SP	-
Ae201684P_19768.1	224	RHY33410.1 hypothetical protein DYB32_001662, partial [Aphanomyces invadans]	PF13774 Regulated-SNARE-like domain / PF00957 Synaptobrevin	IPR010908 Longin domain / IPR001388 Synaptobrevin	GO:0016021 integral component of membrane / GO:0016192 vesicle-mediated transport	-SP	-
Ae201684P_19774.1	174	-	-	-	-	-SP	-
Ae201684P_19767.1	417	OQR92437.1 Major Facilitator Superfamily (MFS) [Achlya hypogyna]	PF05631 Sugar-tranasporters, 12 TM	IPR008509 Molybdate-anion transporter	GO:0016021 integral component of membrane / GO:0015098 molybdate ion transmembrane transporter activity / GO:0015689 molybdate ion transport	-SP	-
Ae201684P_19763.1	317	-	-	-	-	-SP	-
Ae201684P_19772.1	241	-	-	-	-	-SP	-
Ae201684P_19777.1	541	OQS01081.1 alkylated DNA repair protein alkB-like 8 [Achlya hypogyna]	PF08241 Methyltransferase domain / PF13532 2OG-Fe(II) oxygenase superfamily / PF00076 RNA recognition motif. (a.k.a. RRM, RBD, or RNP domain)	IPR000504 RNA recognition motif domain / IPR013216 Methyltransferase type 11 / IPR027450 Alpha-ketoglutarate-dependent dioxygenase AlkB-like	GO:0002098 tRNA wobble uridine modification / GO:0008152 metabolic process / GO:0016300 tRNA (uracil) methyltransferase activity / GO:0008168 methyltransferase activity / GO:0055114 oxidation-reduction process / GO:0016491 oxidoreductase activity / GO:0003676 nucleic acid binding	-SP	-
Ae201684P_19683.1	437	KAF0711982.1 hypothetical protein As57867_004935, partial [Aphanomyces stellatus]	-	-	-	-SP	-
Ae201684P_19682.1	143	EFX59903.1 hypothetical protein DAPPUDRAFT_280455, partial [Daphnia pulex]	-	-	-	-SP	-
Ae201684P_19761.1	401	OQR81454.1 crinkler (CRN) family protein [Thraustotheca clavata]	-	-	-	-SP	-
Ae201684P_19762.1	401	OQR81454.1 crinkler (CRN) family protein [Thraustotheca clavata]	-	-	-	-SP	-
Ae201684P_10663.1	1678	XP_028649177.1 LOW QUALITY PROTEIN: uncharacterized protein LOC114645498 [Erpetoichthys calabaricus]	PF05970 PIF1-like helicase / PF13538 UvrD-like helicase C-terminal domain / PF14214 Helitron helicase-like domain at N-terminus	IPR025476 Helitron helicase-like domain / IPR027785 UvrD-like helicase C-terminal domain / IPR010285 DNA helicase Pif1-like	GO:0006281 DNA repair / GO:0003678 DNA helicase activity / GO:0000723 telomere maintenance	+SP+TM	-
Ae201684P_10662.1	1307	XP_028649177.1 LOW QUALITY PROTEIN: uncharacterized protein LOC114645498 [Erpetoichthys calabaricus]	PF05970 PIF1-like helicase / PF14214 Helitron helicase-like domain at N-terminus	IPR025476 Helitron helicase-like domain / IPR010285 DNA helicase Pif1-like	GO:0006281 DNA repair / GO:0003678 DNA helicase activity / GO:0000723 telomere maintenance	+SP+TM	-
Ae201684P_10664.1	68	-	-	-	-	-SP	-
Ae201684P_21825.1	211	KAF0701493.1 hypothetical protein As57867_008007, partial [Aphanomyces stellatus]	PF13193 AMP-binding enzyme C-terminal domain / PF00550 Phosphopantetheine attachment site / PF00501 AMP-binding enzyme	IPR009081 Phosphopantetheine binding ACP domain / IPR025110 AMP-binding enzyme, C-terminal domain / IPR000873 AMP-dependent synthetase/ligase	GO:0008152 metabolic process / GO:0003824 catalytic activity	-SP	-
Ae201684P_21826.1	6536	KAF0685270.1 hypothetical protein As57867_022729, partial [Aphanomyces stellatus]	PF00550 Phosphopantetheine attachment site / PF00668 Condensation domain / PF00501 AMP-binding enzyme	IPR001242 Condensation domain / IPR009081 Phosphopantetheine binding ACP domain / IPR000873 AMP-dependent synthetase/ligase	GO:0031177 phosphopantetheine binding / GO:0008152 metabolic process / GO:0003824 catalytic activity	-SP	-
Ae201684P_19179.1	859	RHZ40222.1 hypothetical protein DYB26_015395, partial [Aphanomyces astaci]	-	-	-	-SP	-
Ae201684P_19181.1	416	RHZ18947.1 hypothetical protein DYB37_013333, partial [Aphanomyces astaci]	-	-	-	-SP	-
Ae201684P_19177.1	115	-	-	-	-	-SP	-
Ae201684P_19180.1	115	-	-	-	-	-SP	-
Ae201684P_19178.1	1264	RHY70325.1 hypothetical protein DYB34_008842, partial [Aphanomyces astaci]	PF00078 Reverse transcriptase (RNA-dependent DNA polymerase)	IPR000477 Reverse transcriptase domain	-	-SP	-
Ae201684P_19781.1	210	-	-	-	-	-SP	-
Ae201684P_63.1	846	RHZ40222.1 hypothetical protein DYB26_015395, partial [Aphanomyces astaci]	-	-	-	-SP	-
Ae201684P_70.1	1323	RHY15643.1 hypothetical protein DYB25_006580, partial [Aphanomyces astaci]	PF00078 Reverse transcriptase (RNA-dependent DNA polymerase)	IPR000477 Reverse transcriptase domain	-	-SP	-
Ae201684P_67.1	115	-	-	-	-	-SP	-
Ae201684P_62.1	479	RHY10548.1 hypothetical protein DYB25_005040, partial [Aphanomyces astaci]	PF00078 Reverse transcriptase (RNA-dependent DNA polymerase)	IPR000477 Reverse transcriptase domain	-	-SP	-
Ae201684P_69.1	115	-	-	-	-	-SP	-
Ae201684P_73.1	416	RHZ18947.1 hypothetical protein DYB37_013333, partial [Aphanomyces astaci]	-	-	-	-SP	-
Ae201684P_66.1	416	RHZ18947.1 hypothetical protein DYB37_013333, partial [Aphanomyces astaci]	-	-	-	-SP	-
Ae201684P_61.1	577	RHZ18947.1 hypothetical protein DYB37_013333, partial [Aphanomyces astaci]	-	-	-	-SP	-
Ae201684P_68.1	416	RHZ18947.1 hypothetical protein DYB37_013333, partial [Aphanomyces astaci]	-	-	-	-SP	-
Ae201684P_72.1	115	-	-	-	-	-SP	-
Ae201684P_65.1	115	-	-	-	-	+SP+TM	-
Ae201684P_64.1	174	-	-	-	-	-SP	-
Ae201684P_71.1	859	RHZ40222.1 hypothetical protein DYB26_015395, partial [Aphanomyces astaci]	-	-	-	-SP	-
Ae201684P_60.1	115	-	-	-	-	-SP	-
Ae201684P_40.1	279	KRH17852.1 hypothetical protein GLYMA_13G021700, partial [Glycine max]	-	-	-	-SP	-
Ae201684P_16368.1	750	RHY35872.1 hypothetical protein DYB38_001056, partial [Aphanomyces astaci]	-	-	-	-SP	-
Ae201684P_16374.1	740	RHY35872.1 hypothetical protein DYB38_001056, partial [Aphanomyces astaci]	-	-	-	-SP	-
Ae201684P_16369.1	250	KAF0688978.1 hypothetical protein As57867_019446, partial [Aphanomyces stellatus]	-	-	-	-SP	-
Ae201684P_16370.1	1332	RHY99807.1 hypothetical protein DYB35_009719, partial [Aphanomyces astaci]	PF00078 Reverse transcriptase (RNA-dependent DNA polymerase)	IPR000477 Reverse transcriptase domain	-	-SP	-
Ae201684P_16371.1	379	KAF0712396.1 hypothetical protein As57867_004830, partial [Aphanomyces stellatus]	-	-	-	-SP	-
Ae201684P_16373.1	927	RHY35872.1 hypothetical protein DYB38_001056, partial [Aphanomyces astaci]	-	-	-	-SP	-
Ae201684P_16372.1	1532	RHY35872.1 hypothetical protein DYB38_001056, partial [Aphanomyces astaci]	-	-	-	-SP	-
Ae201684P_345.1	537	KAF0701542.1 hypothetical protein As57867_007979, partial [Aphanomyces stellatus]	PF00004 ATPase family associated with various cellular activities (AAA)	IPR003959 ATPase, AAA-type, core	GO:0005524 ATP binding	-SP	-
Ae201684P_355.1	882	RLN89062.1 hypothetical protein DYB28_006140, partial [Aphanomyces astaci]	PF12157 Protein of unknown function (DUF3591)	IPR022591 Transcription initiation factor TFIID subunit 1, domain of unknown function	-	-SP	-
Ae201684P_352.1	186	RHY44636.1 hypothetical protein DYB30_006377, partial [Aphanomyces astaci]	PF03221 Tc5 transposase DNA-binding domain	IPR006600 HTH CenpB-type DNA-binding domain	GO:0003677 DNA binding	-SP	-
Ae201684P_343.1	1095	OQR92450.1 multidrug resistance-associated protein 1 [Thraustotheca clavata]	PF00664 ABC transporter transmembrane region / PF00005 ABC transporter	IPR003439 ABC transporter-like / IPR011527 ABC transporter type 1, transmembrane domain	GO:0055085 transmembrane transport / GO:0005524 ATP binding / GO:0042626 ATPase activity, coupled to transmembrane movement of substances / GO:0016021 integral component of membrane / GO:0008559 xenobiotic-transporting ATPase activity / GO:0042908 xenobiotic transport / GO:0016887 ATPase activity	-SP	-
Ae201684P_346.1	368	KAF0701542.1 hypothetical protein As57867_007979, partial [Aphanomyces stellatus]	-	-	-	-SP	-
Ae201684P_353.1	488	KAF0702127.1 hypothetical protein As57867_007792, partial [Aphanomyces stellatus]	-	-	-	-SP	-
Ae201684P_356.1	403	OQR92450.1 multidrug resistance-associated protein 1 [Thraustotheca clavata]	PF00664 ABC transporter transmembrane region	IPR011527 ABC transporter type 1, transmembrane domain	GO:0055085 transmembrane transport / GO:0005524 ATP binding / GO:0042626 ATPase activity, coupled to transmembrane movement of substances / GO:0016021 integral component of membrane / GO:0008559 xenobiotic-transporting ATPase activity / GO:0042908 xenobiotic transport	-SP	-
Ae201684P_349.1	800	RLN89062.1 hypothetical protein DYB28_006140, partial [Aphanomyces astaci]	PF12157 Protein of unknown function (DUF3591)	IPR022591 Transcription initiation factor TFIID subunit 1, domain of unknown function	-	-SP	-
Ae201684P_342.1	725	RLN89062.1 hypothetical protein DYB28_006140, partial [Aphanomyces astaci]	PF12157 Protein of unknown function (DUF3591)	IPR022591 Transcription initiation factor TFIID subunit 1, domain of unknown function	-	-SP	-
Ae201684P_350.1	394	-	PF03221 Tc5 transposase DNA-binding domain / PF03184 DDE superfamily endonuclease	IPR006600 HTH CenpB-type DNA-binding domain / IPR004875 DDE superfamily endonuclease domain	GO:0003677 DNA binding / GO:0003676 nucleic acid binding	-SP	-
Ae201684P_357.1	559	OQR92450.1 multidrug resistance-associated protein 1 [Thraustotheca clavata]	PF00664 ABC transporter transmembrane region / PF00005 ABC transporter	IPR003439 ABC transporter-like / IPR011527 ABC transporter type 1, transmembrane domain	GO:0055085 transmembrane transport / GO:0005524 ATP binding / GO:0042626 ATPase activity, coupled to transmembrane movement of substances / GO:0016021 integral component of membrane / GO:0008559 xenobiotic-transporting ATPase activity / GO:0042908 xenobiotic transport / GO:0016887 ATPase activity	-SP	-
Ae201684P_344.1	375	KAF0701542.1 hypothetical protein As57867_007979, partial [Aphanomyces stellatus]	-	-	-	-SP	-
Ae201684P_354.1	348	KAF0702127.1 hypothetical protein As57867_007792, partial [Aphanomyces stellatus]	-	-	-	-SP	-
Ae201684P_347.1	140	KAF0701542.1 hypothetical protein As57867_007979, partial [Aphanomyces stellatus]	-	-	-	-SP	-
Ae201684P_358.1	514	KAF0701542.1 hypothetical protein As57867_007979, partial [Aphanomyces stellatus]	-	-	-	-SP	-
Ae201684P_351.1	281	KAF0714573.1 hypothetical protein As57867_003794, partial [Aphanomyces stellatus]	PF03221 Tc5 transposase DNA-binding domain	IPR006600 HTH CenpB-type DNA-binding domain	GO:0003677 DNA binding	-SP	-
Ae201684P_348.1	1259	OQR92450.1 multidrug resistance-associated protein 1 [Thraustotheca clavata]	PF00664 ABC transporter transmembrane region / PF00005 ABC transporter	IPR003439 ABC transporter-like / IPR011527 ABC transporter type 1, transmembrane domain	GO:0055085 transmembrane transport / GO:0005524 ATP binding / GO:0042626 ATPase activity, coupled to transmembrane movement of substances / GO:0016021 integral component of membrane / GO:0008559 xenobiotic-transporting ATPase activity / GO:0042908 xenobiotic transport / GO:0016887 ATPase activity	-SP	-
Ae201684P_16378.1	1335	RHY99807.1 hypothetical protein DYB35_009719, partial [Aphanomyces astaci]	PF00078 Reverse transcriptase (RNA-dependent DNA polymerase)	IPR000477 Reverse transcriptase domain	-	-SP	-
Ae201684P_16379.1	970	RHY35872.1 hypothetical protein DYB38_001056, partial [Aphanomyces astaci]	-	-	-	-SP	-
Ae201684P_16384.1	118	KAF0733955.1 hypothetical protein Ae201684_009133, partial [Aphanomyces euteiches]	PF07727 Reverse transcriptase (RNA-dependent DNA polymerase)	IPR013103 Reverse transcriptase, RNA-dependent DNA polymerase	-	-SP	-
Ae201684P_16384.2	314	KAF0719238.1 hypothetical protein AaE_010486, partial [Aphanomyces astaci]	PF07727 Reverse transcriptase (RNA-dependent DNA polymerase)	IPR013103 Reverse transcriptase, RNA-dependent DNA polymerase	-	-SP	-
Ae201684P_16375.1	186	KAF0688852.1 hypothetical protein As57867_019529, partial [Aphanomyces stellatus]	PF07727 Reverse transcriptase (RNA-dependent DNA polymerase)	IPR013103 Reverse transcriptase, RNA-dependent DNA polymerase	-	-SP	-
Ae201684P_16381.1	548	NAU33226.1 DUF4219 domain-containing protein [Klebsiella pneumoniae]	PF14223 gag-polypeptide of LTR copia-type / PF13976 GAG-pre-integrase domain / PF00098 Zinc knuckle	IPR025724 GAG-pre-integrase domain / IPR001878 Zinc finger, CCHC-type	GO:0008270 zinc ion binding / GO:0003676 nucleic acid binding	+SP+TM	-
Ae201684P_16383.1	222	TYZ67860.1 hypothetical protein PybrP1_006740, partial [Pythium brassicum]	-	-	-	-SP	-
Ae201684P_16377.1	1012	RHY35872.1 hypothetical protein DYB38_001056, partial [Aphanomyces astaci]	-	-	-	-SP	-
Ae201684P_16382.1	237	KAF1332513.1 Integrase catalytic core protein, partial [Globisporangium splendens]	PF14223 gag-polypeptide of LTR copia-type	-	-	+SP+TM	-
Ae201684P_16376.1	279	KAF0749558.1 hypothetical protein AaE_007003, partial [Aphanomyces astaci]	-	-	-	-SP	-
Ae201684P_16380.1	368	KAF0719238.1 hypothetical protein AaE_010486, partial [Aphanomyces astaci]	PF07727 Reverse transcriptase (RNA-dependent DNA polymerase)	IPR013103 Reverse transcriptase, RNA-dependent DNA polymerase	-	-SP	-
Ae201684P_55.1	331	KAF4133279.1 hypothetical protein GN958_ATG17532, partial [Phytophthora infestans]	-	-	-	-SP	-
Ae201684P_56.1	254	-	PF13359 DDE superfamily endonuclease	IPR027806 Harbinger transposase-derived nuclease domain	-	-SP	-
Ae201684P_11256.1	259	RLO06909.1 hypothetical protein DYB28_001079, partial [Aphanomyces astaci]	PF08241 Methyltransferase domain	IPR013216 Methyltransferase type 11	GO:0008152 metabolic process / GO:0008168 methyltransferase activity	-SP	-
Ae201684P_11246.1	783	-	-	-	-	-SP	-
Ae201684P_11257.1	94	-	-	-	-	-SP	-
Ae201684P_11252.1	585	XP_009837647.1 hypothetical protein, variant 1 [Aphanomyces astaci] ETV72860.1 hypothetical protein, variant 1 [Aphanomyces astaci]	PF00076 RNA recognition motif. (a.k.a. RRM, RBD, or RNP domain) / PF01248 Ribosomal protein L7Ae/L30e/S12e/Gadd45 family	IPR000504 RNA recognition motif domain / IPR004038 Ribosomal protein L7Ae/L30e/S12e/Gadd45	GO:0003676 nucleic acid binding	-SP	-
Ae201684P_11262.1	999	KAF1316224.1 Pol protein, partial [Globisporangium splendens]	PF08284 Retroviral aspartyl protease	-	-	-SP	-
Ae201684P_11245.1	2543	-	-	-	-	-SP	-
Ae201684P_11253.1	466	RHY06486.1 hypothetical protein DYB36_004752, partial [Aphanomyces astaci]	PF13450 NAD(P)-binding Rossmann-like domain	-	-	-SP	-
Ae201684P_11258.1	491	KAF0750587.1 hypothetical protein AaE_006658, partial [Aphanomyces astaci]	-	-	-	-SP	-
Ae201684P_11244.1	933	-	-	-	-	-SP	-
Ae201684P_11261.1	123	-	-	-	-	-SP	-
Ae201684P_11259.1	539	-	-	-	-	-SP	-
Ae201684P_11254.1	400	XP_008873176.1 hypothetical protein, variant 2 [Aphanomyces invadans] XP_008873181.1 hypothetical protein, variant 3 [Aphanomyces invadans] ETV98301.1 hypothetical protein, variant 2 [Aphanomyces invadans] ETV98302.1 hypothetical protein, variant 3 [Aphanomyces invadans]	PF01728 FtsJ-like methyltransferase	IPR002877 Ribosomal RNA methyltransferase FtsJ domain	GO:0004483 mRNA (nucleoside-2'-O-)-methyltransferase activity / GO:0008168 methyltransferase activity / GO:0006370 7-methylguanosine mRNA capping / GO:0032259 methylation / GO:0080009 mRNA methylation	-SP	-
Ae201684P_11249.1	206	XP_012210713.1 hypothetical protein SPRG_15962, partial [Saprolegnia parasitica CBS 223.65] KDO18580.1 hypothetical protein SPRG_15962, partial [Saprolegnia parasitica CBS 223.65]	-	-	-	-SP	-
Ae201684P_11260.1	386	KAF0480809.1 crinkler CRN family protein [Gigaspora margarita]	-	-	-	-SP	-
Ae201684P_11248.1	733	RLN99199.1 hypothetical protein DYB28_005270, partial [Aphanomyces astaci]	-	-	-	-SP	-
Ae201684P_11250.1	734	KAF1772176.1 Concanavalin A-like lectin/glucanase domain [Phytophthora cactorum]	PF08238 Sel1 repeat / PF13385 Concanavalin A-like lectin/glucanases superfamily	IPR006597 Sel1-like repeat	GO:0005515 protein binding	-SP	-
Ae201684P_11255.1	816	RLN99199.1 hypothetical protein DYB28_005270, partial [Aphanomyces astaci]	-	-	-	-SP	-
Ae201684P_11243.1	221	-	-	-	-	-SP	-
Ae201684P_11251.1	484	XP_008873186.1 AGC protein kinase [Aphanomyces invadans] ETV98311.1 AGC protein kinase [Aphanomyces invadans]	PF00169 PH domain / PF00069 Protein kinase domain	IPR000719 Protein kinase domain / IPR001849 Pleckstrin homology domain	GO:0005524 ATP binding / GO:0004674 protein serine/threonine kinase activity / GO:0004672 protein kinase activity / GO:0006468 protein phosphorylation	-SP	-
Ae201684P_11247.1	186	OQS02182.1 DEAD/DEAH box RNA helicase [Thraustotheca clavata]	PF00271 Helicase conserved C-terminal domain	IPR001650 Helicase, C-terminal	-	-SP	-
Ae201684P_11242.1	669	-	-	-	-	-SP	-
Ae201684P_148.1	366	XP_028664778.1 LOW QUALITY PROTEIN: ATP-dependent DNA helicase PIF1-like [Erpetoichthys calabaricus]	PF05970 PIF1-like helicase / PF13538 UvrD-like helicase C-terminal domain	IPR027785 UvrD-like helicase C-terminal domain / IPR010285 DNA helicase Pif1-like	GO:0006281 DNA repair / GO:0003678 DNA helicase activity / GO:0000723 telomere maintenance	-SP	-
Ae201684P_149.1	307	-	-	-	-	-SP	-
Ae201684P_142.1	271	-	-	-	-	-SP	-
Ae201684P_144.1	230	XP_009823151.1 hypothetical protein H257_01580, partial [Aphanomyces astaci] ETV88288.1 hypothetical protein H257_01580, partial [Aphanomyces astaci]	-	-	-	-SP	-
Ae201684P_143.1	501	RHY00979.1 hypothetical protein DYB36_012890, partial [Aphanomyces astaci]	-	-	-	+SP-TM	-
Ae201684P_147.1	908	KAF0748275.1 hypothetical protein AaE_007399, partial [Aphanomyces astaci]	PF14214 Helitron helicase-like domain at N-terminus	IPR025476 Helitron helicase-like domain	-	-SP	-
Ae201684P_146.1	148	PNX69737.1 ribosomal protein, partial [Trifolium pratense]	-	-	-	-SP	-
Ae201684P_145.1	257	KAF0703222.1 hypothetical protein AaE_015486, partial [Aphanomyces astaci]	-	-	-	-SP	-
Ae201684P_11.1	192	KAF0706554.1 hypothetical protein As57867_006718, partial [Aphanomyces stellatus]	-	-	-	+SP+TM	-
Ae201684P_10.1	1291	RHY99807.1 hypothetical protein DYB35_009719, partial [Aphanomyces astaci]	PF00078 Reverse transcriptase (RNA-dependent DNA polymerase)	IPR000477 Reverse transcriptase domain	-	-SP	-
Ae201684P_19851.1	261	OQR92921.1 multidrug resistance-associated protein 1 [Achlya hypogyna]	PF00005 ABC transporter	IPR003439 ABC transporter-like	GO:0005524 ATP binding / GO:0016021 integral component of membrane / GO:0008559 xenobiotic-transporting ATPase activity / GO:0042908 xenobiotic transport / GO:0016887 ATPase activity	-SP	-
Ae201684P_19859.1	900	RLN89062.1 hypothetical protein DYB28_006140, partial [Aphanomyces astaci]	PF12157 Protein of unknown function (DUF3591)	IPR022591 Transcription initiation factor TFIID subunit 1, domain of unknown function	-	-SP	-
Ae201684P_19867.1	281	KAF0714573.1 hypothetical protein As57867_003794, partial [Aphanomyces stellatus]	PF03221 Tc5 transposase DNA-binding domain	IPR006600 HTH CenpB-type DNA-binding domain	GO:0003677 DNA binding	-SP	-
Ae201684P_19861.1	537	KAF0701542.1 hypothetical protein As57867_007979, partial [Aphanomyces stellatus]	PF00004 ATPase family associated with various cellular activities (AAA)	IPR003959 ATPase, AAA-type, core	GO:0005524 ATP binding	-SP	-
Ae201684P_19855.1	267	KZZ94480.1 mariner-Tc1 transposon family protein [Ascosphaera apis ARSEF 7405]	PF03221 Tc5 transposase DNA-binding domain	IPR006600 HTH CenpB-type DNA-binding domain	GO:0003677 DNA binding	-SP	-
Ae201684P_19862.1	537	KAF0701542.1 hypothetical protein As57867_007979, partial [Aphanomyces stellatus]	PF00004 ATPase family associated with various cellular activities (AAA)	IPR003959 ATPase, AAA-type, core	GO:0005524 ATP binding	-SP	-
Ae201684P_19858.1	348	KAF0702127.1 hypothetical protein As57867_007792, partial [Aphanomyces stellatus]	-	-	-	-SP	-
Ae201684P_19870.1	348	KAF0702127.1 hypothetical protein As57867_007792, partial [Aphanomyces stellatus]	-	-	-	-SP	-
Ae201684P_19860.1	1259	OQR92450.1 multidrug resistance-associated protein 1 [Thraustotheca clavata]	PF00664 ABC transporter transmembrane region / PF00005 ABC transporter	IPR003439 ABC transporter-like / IPR011527 ABC transporter type 1, transmembrane domain	GO:0055085 transmembrane transport / GO:0005524 ATP binding / GO:0042626 ATPase activity, coupled to transmembrane movement of substances / GO:0016021 integral component of membrane / GO:0008559 xenobiotic-transporting ATPase activity / GO:0042908 xenobiotic transport / GO:0016887 ATPase activity	-SP	-
Ae201684P_19866.1	394	-	PF03221 Tc5 transposase DNA-binding domain / PF03184 DDE superfamily endonuclease	IPR006600 HTH CenpB-type DNA-binding domain / IPR004875 DDE superfamily endonuclease domain	GO:0003677 DNA binding / GO:0003676 nucleic acid binding	-SP	-
Ae201684P_19865.1	800	RLN89062.1 hypothetical protein DYB28_006140, partial [Aphanomyces astaci]	PF12157 Protein of unknown function (DUF3591)	IPR022591 Transcription initiation factor TFIID subunit 1, domain of unknown function	-	-SP	-
Ae201684P_19854.1	160	KAE9263300.1 hypothetical protein PR003_g33205, partial [Phytophthora rubi]	PF03221 Tc5 transposase DNA-binding domain	IPR006600 HTH CenpB-type DNA-binding domain	GO:0003677 DNA binding	-SP	-
Ae201684P_19857.1	488	KAF0702127.1 hypothetical protein As57867_007792, partial [Aphanomyces stellatus]	-	-	-	-SP	-
Ae201684P_19869.1	488	KAF0702127.1 hypothetical protein As57867_007792, partial [Aphanomyces stellatus]	-	-	-	-SP	-
Ae201684P_19853.1	443	RHY73232.1 hypothetical protein DYB34_013360, partial [Aphanomyces astaci]	PF12157 Protein of unknown function (DUF3591)	IPR022591 Transcription initiation factor TFIID subunit 1, domain of unknown function	-	-SP	-
Ae201684P_19864.1	1259	OQR92450.1 multidrug resistance-associated protein 1 [Thraustotheca clavata]	PF00664 ABC transporter transmembrane region / PF00005 ABC transporter	IPR003439 ABC transporter-like / IPR011527 ABC transporter type 1, transmembrane domain	GO:0055085 transmembrane transport / GO:0005524 ATP binding / GO:0042626 ATPase activity, coupled to transmembrane movement of substances / GO:0016021 integral component of membrane / GO:0008559 xenobiotic-transporting ATPase activity / GO:0042908 xenobiotic transport / GO:0016887 ATPase activity	-SP	-
Ae201684P_19856.1	177	RHY44636.1 hypothetical protein DYB30_006377, partial [Aphanomyces astaci]	PF03221 Tc5 transposase DNA-binding domain	IPR006600 HTH CenpB-type DNA-binding domain	GO:0003677 DNA binding	-SP	-
Ae201684P_19868.1	186	RHY44636.1 hypothetical protein DYB30_006377, partial [Aphanomyces astaci]	PF03221 Tc5 transposase DNA-binding domain	IPR006600 HTH CenpB-type DNA-binding domain	GO:0003677 DNA binding	-SP	-
Ae201684P_19863.1	537	KAF0701542.1 hypothetical protein As57867_007979, partial [Aphanomyces stellatus]	PF00004 ATPase family associated with various cellular activities (AAA)	IPR003959 ATPase, AAA-type, core	GO:0005524 ATP binding	-SP	-
Ae201684P_19852.1	309	RHY38346.1 hypothetical protein DYB34_003536, partial [Aphanomyces astaci]	-	-	-	-SP	-
Ae201684P_19760.1	402	OQR81454.1 crinkler (CRN) family protein [Thraustotheca clavata]	-	-	-	-SP	-
Ae201684P_19748.1	148	RHY62148.1 hypothetical protein DYB34_008309, partial [Aphanomyces astaci]	-	-	-	-SP	-
Ae201684P_19758.1	400	OQR81454.1 crinkler (CRN) family protein [Thraustotheca clavata]	-	-	-	-SP	-
Ae201684P_19753.1	145	-	-	-	-	-SP	-
Ae201684P_19754.1	304	KAF0721299.1 hypothetical protein Ae201684_019182, partial [Aphanomyces euteiches]	-	-	-	-SP	-
Ae201684P_19749.1	451	RLO11854.1 hypothetical protein DYB28_011118, partial [Aphanomyces astaci]	PF00520 Ion transport protein	IPR005821 Ion transport domain	GO:0016020 membrane / GO:0055085 transmembrane transport / GO:0005216 ion channel activity / GO:0016021 integral component of membrane / GO:0006811 ion transport	-SP	-
Ae201684P_19745.1	408	OQR81454.1 crinkler (CRN) family protein [Thraustotheca clavata]	-	-	-	-SP	-
Ae201684P_19757.1	303	KAF0759640.1 hypothetical protein AaE_003672, partial [Aphanomyces astaci]	-	-	-	-SP	-
Ae201684P_19756.1	621	OQR84638.1 C2 domain-containing protein [Achlya hypogyna]	PF00168 C2 domain	IPR000008 C2 domain	-	-SP	-
Ae201684P_19751.1	531	KAF0721299.1 hypothetical protein Ae201684_019182, partial [Aphanomyces euteiches]	-	-	-	-SP	-
Ae201684P_19746.1	1285	RHY07232.1 hypothetical protein DYB36_002960, partial [Aphanomyces astaci]	PF00168 C2 domain	IPR000008 C2 domain	-	-SP	-
Ae201684P_19752.1	139	KAF0721299.1 hypothetical protein Ae201684_019182, partial [Aphanomyces euteiches]	-	-	-	-SP	-
Ae201684P_19750.1	84	RHZ07571.1 hypothetical protein DYB26_010085, partial [Aphanomyces astaci]	PF01363 FYVE zinc finger	IPR000306 FYVE zinc finger	GO:0046872 metal ion binding	-SP	-
Ae201684P_19759.1	379	-	-	-	-	-SP	-
Ae201684P_19747.1	373	RHY67013.1 hypothetical protein DYB30_009036, partial [Aphanomyces astaci]	PF13358 DDE superfamily endonuclease	IPR038717 Tc1-like transposase, DDE domain	-	-SP	-
Ae201684P_19755.1	251	RHY07232.1 hypothetical protein DYB36_002960, partial [Aphanomyces astaci]	-	-	-	-SP	-
Ae201684P_22352.1	84	-	-	-	-	-SP	-
Ae201684P_22363.1	498	XP_009842238.1 glycerol kinase [Aphanomyces astaci] ETV68294.1 glycerol kinase [Aphanomyces astaci]	PF02782 FGGY family of carbohydrate kinases, C-terminal domain / PF00370 FGGY family of carbohydrate kinases, N-terminal domain	IPR018485 Carbohydrate kinase, FGGY, C-terminal / IPR018484 Carbohydrate kinase, FGGY, N-terminal	GO:0006072 glycerol-3-phosphate metabolic process / GO:0004370 glycerol kinase activity / GO:0016773 phosphotransferase activity, alcohol group as acceptor / GO:0005975 carbohydrate metabolic process	-SP	-
Ae201684P_22356.1	251	-	-	-	-	+SP-TM	SSP
Ae201684P_22351.1	440	XP_008879051.1 serine/threonine protein kinase [Aphanomyces invadans] ETV92300.1 serine/threonine protein kinase [Aphanomyces invadans]	-	-	-	-SP	-
Ae201684P_22364.1	369	KAF0692130.1 hypothetical protein As57867_016695, partial [Aphanomyces stellatus]	-	-	-	-SP	-
Ae201684P_22360.1	168	ETO85804.1 hypothetical protein F444_00580, partial [Phytophthora parasitica P1976] ETP26829.1 hypothetical protein F441_00581, partial [Phytophthora parasitica CJ01A1]	PF08240 Alcohol dehydrogenase GroES-like domain	IPR013154 Alcohol dehydrogenase, N-terminal	GO:0055114 oxidation-reduction process	-SP	-
Ae201684P_22355.1	188	-	-	-	-	+SP-TM	SSP
Ae201684P_22359.1	168	ETO85804.1 hypothetical protein F444_00580, partial [Phytophthora parasitica P1976] ETP26829.1 hypothetical protein F441_00581, partial [Phytophthora parasitica CJ01A1]	PF08240 Alcohol dehydrogenase GroES-like domain	IPR013154 Alcohol dehydrogenase, N-terminal	GO:0055114 oxidation-reduction process	-SP	-
Ae201684P_22365.1	125	XP_009842235.1 TKL protein kinase [Aphanomyces astaci] ETV68291.1 TKL protein kinase [Aphanomyces astaci]	PF00069 Protein kinase domain	IPR000719 Protein kinase domain	GO:0005524 ATP binding / GO:0004672 protein kinase activity / GO:0006468 protein phosphorylation	-SP	-
Ae201684P_22354.1	110	-	-	-	-	-SP	-
Ae201684P_22361.1	420	XP_009522380.1 zinc-dependent alcohol dehydrogenase [Phytophthora sojae] EGZ19663.1 zinc-dependent alcohol dehydrogenase [Phytophthora sojae]	PF00107 Zinc-binding dehydrogenase / PF08240 Alcohol dehydrogenase GroES-like domain	IPR013154 Alcohol dehydrogenase, N-terminal / IPR013149 Alcohol dehydrogenase, C-terminal	GO:0055114 oxidation-reduction process / GO:0016491 oxidoreductase activity	-SP	-
Ae201684P_22358.1	420	XP_009522380.1 zinc-dependent alcohol dehydrogenase [Phytophthora sojae] EGZ19663.1 zinc-dependent alcohol dehydrogenase [Phytophthora sojae]	PF00107 Zinc-binding dehydrogenase / PF08240 Alcohol dehydrogenase GroES-like domain	IPR013154 Alcohol dehydrogenase, N-terminal / IPR013149 Alcohol dehydrogenase, C-terminal	GO:0055114 oxidation-reduction process / GO:0016491 oxidoreductase activity	-SP	-
Ae201684P_22362.1	237	OQR89392.1 transmembrane protein [Thraustotheca clavata]	-	-	-	-SP	-
Ae201684P_22353.1	107	-	-	-	-	-SP	-
Ae201684P_22357.1	195	AIG56257.1 secreted protein [Achlya hypogyna] OQR86633.1 hypothetical protein ACHHYP_10303 [Achlya hypogyna]	-	-	-	+SP-TM	SSP
Ae201684P_22350.1	235	XP_023429843.1 probable Putative endoglucanase type F [Fusarium fujikuroi IMI 58289] XP_031078672.1 putative endoglucanase type F [Fusarium proliferatum ET1] KLO82486.1 putative endoglucanase type F [Fusarium fujikuroi] RBA20751.1 endoglucanase type F [Fusarium proliferatum] KLO82970.1 putative endoglucanase type F [Fusarium fujikuroi] KLP15711.1 putative endoglucanase type F [Fusarium fujikuroi]…	PF00734 Fungal cellulose binding domain	IPR000254 Cellulose-binding domain, fungal	GO:0030248 cellulose binding / GO:0005509 calcium ion binding / GO:0005975 carbohydrate metabolic process / GO:0005576 extracellular region	+SP-TM	-
Ae201684P_365.1	342	RHY81776.1 hypothetical protein DYB26_015515, partial [Aphanomyces astaci]	PF03184 DDE superfamily endonuclease	IPR004875 DDE superfamily endonuclease domain	GO:0003676 nucleic acid binding	-SP	-
Ae201684P_369.1	342	XP_008881282.1 hypothetical protein H310_15082, partial [Aphanomyces invadans] ETV90086.1 hypothetical protein H310_15082, partial [Aphanomyces invadans]	-	-	-	-SP	-
Ae201684P_371.1	640	RHZ18947.1 hypothetical protein DYB37_013333, partial [Aphanomyces astaci]	PF00078 Reverse transcriptase (RNA-dependent DNA polymerase)	IPR000477 Reverse transcriptase domain	-	-SP	-
Ae201684P_359.1	119	-	-	-	-	-SP	-
Ae201684P_364.1	162	-	-	-	-	-SP	-
Ae201684P_361.1	490	KAF0701685.1 hypothetical protein As57867_007876, partial [Aphanomyces stellatus]	PF03184 DDE superfamily endonuclease / PF03221 Tc5 transposase DNA-binding domain	IPR006600 HTH CenpB-type DNA-binding domain / IPR004875 DDE superfamily endonuclease domain	GO:0003677 DNA binding / GO:0003676 nucleic acid binding	-SP	-
Ae201684P_368.1	207	XP_008881282.1 hypothetical protein H310_15082, partial [Aphanomyces invadans] ETV90086.1 hypothetical protein H310_15082, partial [Aphanomyces invadans]	-	-	-	-SP	-
Ae201684P_370.1	207	-	-	-	-	-SP	-
Ae201684P_363.1	795	KAF0748275.1 hypothetical protein AaE_007399, partial [Aphanomyces astaci]	PF14214 Helitron helicase-like domain at N-terminus	IPR025476 Helitron helicase-like domain	-	-SP	-
Ae201684P_360.1	824	RLO13243.1 hypothetical protein DYB28_008869, partial [Aphanomyces astaci]	PF12796 Ankyrin repeats (3 copies) / PF07714 Protein tyrosine kinase	IPR020683 Ankyrin repeat-containing domain / IPR001245 Serine-threonine/tyrosine-protein kinase, catalytic domain	GO:0005524 ATP binding / GO:0005515 protein binding / GO:0004672 protein kinase activity / GO:0006468 protein phosphorylation	-SP	-
Ae201684P_367.1	137	EFX60580.1 hypothetical protein DAPPUDRAFT_123651, partial [Daphnia pulex]	-	-	-	-SP	-
Ae201684P_362.1	654	XP_028649177.1 LOW QUALITY PROTEIN: uncharacterized protein LOC114645498 [Erpetoichthys calabaricus]	PF05970 PIF1-like helicase / PF13538 UvrD-like helicase C-terminal domain	IPR027785 UvrD-like helicase C-terminal domain / IPR010285 DNA helicase Pif1-like	GO:0006281 DNA repair / GO:0003678 DNA helicase activity / GO:0000723 telomere maintenance	-SP	-
Ae201684P_366.1	1133	RHZ18947.1 hypothetical protein DYB37_013333, partial [Aphanomyces astaci]	PF00078 Reverse transcriptase (RNA-dependent DNA polymerase)	IPR000477 Reverse transcriptase domain	-	-SP	-
Ae201684P_19673.1	279	KRH17852.1 hypothetical protein GLYMA_13G021700, partial [Glycine max]	-	-	-	-SP	-
Ae201684P_21026.1	130	-	-	-	-	+SP-TM	SSP
Ae201684P_21027.1	74	-	-	-	-	-SP	-
Ae201684P_21020.1	845	KAF0712300.1 hypothetical protein AaE_012063, partial [Aphanomyces astaci]	-	-	-	-SP	-
Ae201684P_21018.1	397	KAF0757346.1 hypothetical protein AaE_004292, partial [Aphanomyces astaci]	PF00665 Integrase core domain / PF00385 Chromo (CHRromatin Organisation MOdifier) domain	IPR023780 Chromo domain / IPR001584 Integrase, catalytic core	GO:0015074 DNA integration / GO:0003676 nucleic acid binding	-SP	-
Ae201684P_21030.1	81	-	-	-	-	-SP	-
Ae201684P_21031.1	221	KAF1313860.1 hypothetical protein FI667_g16945, partial [Globisporangium splendens]	-	-	-	-SP	-
Ae201684P_21023.1	549	KUG00051.1 ABC transporter G family member 31 [Phytophthora nicotianae]	PF00665 Integrase core domain / PF13976 GAG-pre-integrase domain	IPR001584 Integrase, catalytic core / IPR025724 GAG-pre-integrase domain	GO:0015074 DNA integration / GO:0003676 nucleic acid binding	-SP	-
Ae201684P_21024.1	167	-	-	-	-	+SP-TM	SSP
Ae201684P_21028.1	130	-	-	-	-	+SP-TM	SSP
Ae201684P_21021.1	492	KAF0757346.1 hypothetical protein AaE_004292, partial [Aphanomyces astaci]	PF00665 Integrase core domain / PF00385 Chromo (CHRromatin Organisation MOdifier) domain	IPR001584 Integrase, catalytic core / IPR023780 Chromo domain	GO:0015074 DNA integration / GO:0003676 nucleic acid binding	-SP	-
Ae201684P_21025.1	182	-	-	-	-	-SP	-
Ae201684P_21019.1	845	KAF0712300.1 hypothetical protein AaE_012063, partial [Aphanomyces astaci]	-	-	-	-SP	-
Ae201684P_21019.2	802	KAF0712300.1 hypothetical protein AaE_012063, partial [Aphanomyces astaci]	-	-	-	-SP	-
Ae201684P_21022.1	202	-	-	-	-	-SP	-
Ae201684P_21029.1	221	KAF1313860.1 hypothetical protein FI667_g16945, partial [Globisporangium splendens]	-	-	-	-SP	-
Ae201684P_754.1	1614	XP_008861247.1 hypothetical protein, variant 1 [Aphanomyces invadans] ETW09835.1 hypothetical protein, variant 1 [Aphanomyces invadans]	PF00520 Ion transport protein / PF16905 Voltage-dependent L-type calcium channel, IQ-associated	IPR031649 Voltage-dependent L-type calcium channel, IQ-associated domain / IPR005821 Ion transport domain	GO:0016020 membrane / GO:0070588 calcium ion transmembrane transport / GO:0055085 transmembrane transport / GO:0005245 voltage-gated calcium channel activity / GO:0006811 ion transport / GO:0005216 ion channel activity / GO:0005509 calcium ion binding / GO:0005891 voltage-gated calcium channel complex	-SP	-
Ae201684P_757.1	113	OQR99284.1 dynein light chain [Achlya hypogyna]	PF01221 Dynein light chain type 1	IPR001372 Dynein light chain, type 1/2	GO:0030286 dynein complex / GO:0007017 microtubule-based process	-SP	-
Ae201684P_767.1	158	XP_008861269.1 hypothetical protein H310_00311, partial [Aphanomyces invadans] ETW09858.1 hypothetical protein H310_00311, partial [Aphanomyces invadans]	PF15247 Histone RNA hairpin-binding protein RNA-binding domain	IPR029344 Histone RNA hairpin-binding protein, RNA-binding domain	GO:0003729 mRNA binding / GO:0003723 RNA binding	-SP	-
Ae201684P_771.1	253	RHY85844.1 hypothetical protein DYB26_012933, partial [Aphanomyces astaci]	-	-	-	-SP	-
Ae201684P_780.1	225	KAF0708648.1 hypothetical protein As57867_006262, partial [Aphanomyces stellatus]	-	-	-	-SP	-
Ae201684P_776.1	136	-	-	-	-	-SP	-
Ae201684P_783.1	155	RHY07029.1 hypothetical protein DYB25_000608, partial [Aphanomyces astaci] RHY65173.1 hypothetical protein DYB30_001283, partial [Aphanomyces astaci]	PF13905 Thioredoxin-like	IPR012336 Thioredoxin-like fold	GO:0045454 cell redox homeostasis	-SP	-
Ae201684P_764.1	1239	OQR99271.1 chromatin structure-remodeling complex subunit snf21-like protein [Achlya hypogyna]	PF00439 Bromodomain / PF00271 Helicase conserved C-terminal domain / PF07529 HSA / PF00176 SNF2 family N-terminal domain	IPR001650 Helicase, C-terminal / IPR014012 Helicase/SANT-associated domain / IPR001487 Bromodomain / IPR000330 SNF2-related, N-terminal domain	GO:0042393 histone binding / GO:0005524 ATP binding / GO:0005515 protein binding	-SP	-
Ae201684P_753.1	392	OQR97021.1 fatty acid desaturase [Achlya hypogyna]	PF00487 Fatty acid desaturase / PF11960 Domain of unknown function (DUF3474)	IPR021863 Fatty acid desaturase, N-terminal / IPR005804 Fatty acid desaturase domain	GO:0055114 oxidation-reduction process / GO:0016717 oxidoreductase activity, acting on paired donors, with oxidation of a pair of donors resulting in the reduction of molecular oxygen to two molecules of water / GO:0006629 lipid metabolic process	-SP	-
Ae201684P_781.1	427	OQS07479.1 Drug/Metabolite Transporter (DMT) Superfamily [Thraustotheca clavata]	PF06027 Solute carrier family 35	IPR009262 Solute carrier family 35 member SLC35F1/F2/F6	GO:0055085 transmembrane transport / GO:0016021 integral component of membrane / GO:0022857 transmembrane transporter activity	-SP	-
Ae201684P_770.1	134	POM70098.1 Prefoldin subunit 6 [Phytophthora palmivora var. palmivora]	PF01920 Prefoldin subunit	IPR002777 Prefoldin beta-like	GO:0006457 protein folding / GO:0016272 prefoldin complex / GO:0051082 unfolded protein binding	-SP	-
Ae201684P_763.1	311	XP_008861273.1 hypothetical protein H310_00315, partial [Aphanomyces invadans] ETW09862.1 hypothetical protein H310_00315, partial [Aphanomyces invadans]	PF00149 Calcineurin-like phosphoesterase	IPR004843 Calcineurin-like phosphoesterase domain, ApaH type	GO:0016787 hydrolase activity	-SP	-
Ae201684P_758.1	1317	OQR99265.1 choline transporter-like protein [Achlya hypogyna]	PF04515 Plasma-membrane choline transporter / PF10407 Cdc14 phosphatase binding protein N-terminus	IPR007603 Choline transporter-like / IPR018844 Nucleolar protein Dnt1-like, N-terminal	GO:0005488 binding	-SP	-
Ae201684P_774.1	4653	RHZ19120.1 hypothetical protein DYB31_000211, partial [Aphanomyces astaci]	PF12777 Microtubule-binding stalk of dynein motor / PF12774 Hydrolytic ATP binding site of dynein motor region D1 / PF12780 P-loop containing dynein motor region D4 / PF12781 ATP-binding dynein motor region D5 / PF08393 Dynein heavy chain, N-terminal region 2 / PF12775 P-loop containing dynein motor region D3 / PF03028 Dynein heavy chain and region D6 of dynein motor / PF08385 Dynein heavy chain,…	IPR004273 Dynein heavy chain domain / IPR035699 Dynein heavy chain, hydrolytic ATP-binding dynein motor region D1 / IPR011704 ATPase, dynein-related, AAA domain / IPR013602 Dynein heavy chain, domain-2 / IPR013594 Dynein heavy chain, domain-1 / IPR024317 Dynein heavy chain, AAA module D4 / IPR035706 Dynein heavy chain, ATP-binding dynein motor region D5 / IPR024743 Dynein heavy chain, coiled coil…	GO:0007018 microtubule-based movement / GO:0005524 ATP binding / GO:0030286 dynein complex / GO:0003777 microtubule motor activity / GO:0016887 ATPase activity	-SP	-
Ae201684P_766.1	637	RHY52919.1 hypothetical protein DYB30_011548, partial [Aphanomyces astaci]	-	-	-	-SP	-
Ae201684P_779.1	239	KAF0688008.1 hypothetical protein As57867_020259, partial [Aphanomyces stellatus]	-	-	-	-SP	-
Ae201684P_769.1	308	XP_008861267.1 hypothetical protein, variant 2 [Aphanomyces invadans] ETW09856.1 hypothetical protein, variant 2 [Aphanomyces invadans]	-	-	-	-SP	-
Ae201684P_773.1	694	OQS06725.1 transmembrane protein [Thraustotheca clavata]	PF04114 Gaa1-like, GPI transamidase component	IPR007246 GPI transamidase component Gaa1	GO:0042765 GPI-anchor transamidase complex / GO:0016021 integral component of membrane	-SP	-
Ae201684P_778.1	425	OQR84758.1 Drug/Metabolite Transporter (DMT) Superfamily [Achlya hypogyna]	PF06027 Solute carrier family 35	IPR009262 Solute carrier family 35 member SLC35F1/F2/F6	GO:0055085 transmembrane transport / GO:0016021 integral component of membrane / GO:0022857 transmembrane transporter activity	-SP	-
Ae201684P_759.1	428	POM73472.1 Hsc70 cochaperone [Phytophthora palmivora var. palmivora]	PF00515 Tetratricopeptide repeat / PF16546 Homodimerisation domain of SGTA	IPR001440 Tetratricopeptide repeat 1 / IPR032374 SGTA, homodimerisation domain	GO:0005515 protein binding	-SP	-
Ae201684P_749.1	365	KAF0711982.1 hypothetical protein As57867_004935, partial [Aphanomyces stellatus]	-	-	-	-SP	-
Ae201684P_762.1	159	XP_009822166.1 hypothetical protein H257_00929, partial [Aphanomyces astaci] ETV87303.1 hypothetical protein H257_00929, partial [Aphanomyces astaci]	-	-	-	-SP	-
Ae201684P_750.1	1514	OQR96937.1 Voltage-gated Ion Channel (VIC) Superfamily [Achlya hypogyna]	PF00520 Ion transport protein / PF16905 Voltage-dependent L-type calcium channel, IQ-associated	IPR031649 Voltage-dependent L-type calcium channel, IQ-associated domain / IPR005821 Ion transport domain	GO:0016020 membrane / GO:0070588 calcium ion transmembrane transport / GO:0055085 transmembrane transport / GO:0005245 voltage-gated calcium channel activity / GO:0006811 ion transport / GO:0005216 ion channel activity / GO:0005509 calcium ion binding / GO:0005891 voltage-gated calcium channel complex	-SP	-
Ae201684P_777.1	171	-	-	-	-	+SP+TM	-
Ae201684P_784.1	688	-	-	-	-	-SP	-
Ae201684P_772.1	2287	KAF0756341.1 hypothetical protein AaE_004667, partial [Aphanomyces astaci]	PF00520 Ion transport protein / PF00027 Cyclic nucleotide-binding domain	IPR000595 Cyclic nucleotide-binding domain / IPR005821 Ion transport domain	GO:0016020 membrane / GO:0055085 transmembrane transport / GO:0005216 ion channel activity / GO:0006811 ion transport	-SP	-
Ae201684P_755.1	157	XP_012202789.1 hypothetical protein SPRG_08056, partial [Saprolegnia parasitica CBS 223.65] KDO26652.1 hypothetical protein SPRG_08056, partial [Saprolegnia parasitica CBS 223.65]	-	-	-	-SP	-
Ae201684P_761.1	426	XP_009822165.1 histidinol dehydrogenase [Aphanomyces astaci] ETV87302.1 histidinol dehydrogenase [Aphanomyces astaci]	PF00815 Histidinol dehydrogenase	IPR012131 Histidinol dehydrogenase	GO:0008152 metabolic process / GO:0000105 histidine biosynthetic process / GO:0008270 zinc ion binding / GO:0051287 NAD binding / GO:0004399 histidinol dehydrogenase activity / GO:0055114 oxidation-reduction process / GO:0016491 oxidoreductase activity	-SP	-
Ae201684P_765.1	114	GAY01581.1 Hypothetical protein PINS_009413, partial [Pythium insidiosum]	PF15490 Telomere-capping, CST complex subunit	IPR029146 CST complex subunit Ten1, animal and plant type	GO:1990879 CST complex / GO:0003697 single-stranded DNA binding	-SP	-
Ae201684P_756.1	326	RHY17800.1 hypothetical protein DYB36_002330, partial [Aphanomyces astaci] RHY50166.1 hypothetical protein DYB30_002334, partial [Aphanomyces astaci] RHY60706.1 hypothetical protein DYB34_002672, partial [Aphanomyces astaci]	PF02677 Uncharacterized BCR, COG1636	IPR003828 Epoxyqueuosine reductase QueH	-	-SP	-
Ae201684P_768.1	218	-	-	-	-	-SP	-
Ae201684P_782.1	1053	-	-	-	-	-SP	-
Ae201684P_751.1	171	-	-	-	-	-SP	-
Ae201684P_775.1	219	KAF4677985.1 hypothetical protein FOZ62_023434, partial [Perkinsus olseni]	PF13913 zinc-finger of a C2HC-type	-	-	-SP	-
Ae201684P_752.1	834	OQR97407.1 hypothetical protein THRCLA_06978, partial [Thraustotheca clavata]	PF00615 Regulator of G protein signaling domain	IPR016137 RGS domain	-	-SP	-
Ae201684P_760.1	218	KAF1317476.1 Mitochondrial glyco protein, partial [Globisporangium splendens]	PF02330 Mitochondrial glycoprotein	IPR003428 Mitochondrial glycoprotein	GO:0005759 mitochondrial matrix	-SP	-
Ae201684P_19897.1	488	KAF0702127.1 hypothetical protein As57867_007792, partial [Aphanomyces stellatus]	-	-	-	-SP	-
Ae201684P_19881.1	399	AIG55603.1 secreted protein [Thraustotheca clavata] OQR97573.1 pectin lyase [Thraustotheca clavata]	-	-	-	+SP-TM	-
Ae201684P_19878.1	118	KAF0691125.1 hypothetical protein As57867_017522, partial [Aphanomyces stellatus]	PF00664 ABC transporter transmembrane region	IPR011527 ABC transporter type 1, transmembrane domain	GO:0055085 transmembrane transport / GO:0005524 ATP binding / GO:0042626 ATPase activity, coupled to transmembrane movement of substances / GO:0016021 integral component of membrane	-SP	-
Ae201684P_19884.1	390	AIG56253.1 secreted protein [Achlya hypogyna] OQR86673.1 pectin lyase [Achlya hypogyna]	PF00544 Pectate lyase	IPR002022 Pectate lyase	-	+SP-TM	-
Ae201684P_19872.1	225	XP_008881282.1 hypothetical protein H310_15082, partial [Aphanomyces invadans] ETV90086.1 hypothetical protein H310_15082, partial [Aphanomyces invadans]	-	-	-	-SP	-
Ae201684P_19874.1	219	KAF1314960.1 hypothetical protein FI667_g16369, partial [Globisporangium splendens]	-	-	-	-SP	-
Ae201684P_19894.1	281	KAF0714573.1 hypothetical protein As57867_003794, partial [Aphanomyces stellatus]	PF03221 Tc5 transposase DNA-binding domain	IPR006600 HTH CenpB-type DNA-binding domain	GO:0003677 DNA binding	-SP	-
Ae201684P_19879.1	389	AIG55603.1 secreted protein [Thraustotheca clavata] OQR97573.1 pectin lyase [Thraustotheca clavata]	PF00544 Pectate lyase	IPR002022 Pectate lyase	-	+SP-TM	-
Ae201684P_19873.1	399	RLN99216.1 hypothetical protein DYB28_013359, partial [Aphanomyces astaci] RLO02682.1 hypothetical protein DYB28_013874, partial [Aphanomyces astaci]	PF03184 DDE superfamily endonuclease	IPR004875 DDE superfamily endonuclease domain	GO:0003676 nucleic acid binding	-SP	-
Ae201684P_19900.1	660	OQR92450.1 multidrug resistance-associated protein 1 [Thraustotheca clavata]	PF00664 ABC transporter transmembrane region / PF00005 ABC transporter	IPR003439 ABC transporter-like / IPR011527 ABC transporter type 1, transmembrane domain	GO:0055085 transmembrane transport / GO:0005524 ATP binding / GO:0042626 ATPase activity, coupled to transmembrane movement of substances / GO:0016021 integral component of membrane / GO:0008559 xenobiotic-transporting ATPase activity / GO:0042908 xenobiotic transport / GO:0016887 ATPase activity	-SP	-
Ae201684P_19880.1	390	AIG55603.1 secreted protein [Thraustotheca clavata] OQR97573.1 pectin lyase [Thraustotheca clavata]	PF00544 Pectate lyase	IPR002022 Pectate lyase	-	+SP-TM	-
Ae201684P_19887.1	111	OQR81454.1 crinkler (CRN) family protein [Thraustotheca clavata]	-	-	-	-SP	-
Ae201684P_19898.1	348	KAF0702127.1 hypothetical protein As57867_007792, partial [Aphanomyces stellatus]	-	-	-	-SP	-
Ae201684P_19889.1	2604	RHY71543.1 hypothetical protein DYB38_008200, partial [Aphanomyces astaci]	PF13499 EF-hand domain pair / PF00168 C2 domain / PF16909 Vacuolar-sorting-associated 13 protein C-terminal / PF06650 SHR-binding domain of vacuolar-sorting associated protein 13	IPR009543 Vacuolar protein sorting-associated protein 13, SHR-binding domain / IPR002048 EF-hand domain / IPR000008 C2 domain / IPR031645 Vacuolar protein sorting-associated protein 13, C-terminal	GO:0005509 calcium ion binding	-SP	-
Ae201684P_19883.1	390	AIG55603.1 secreted protein [Thraustotheca clavata] OQR97573.1 pectin lyase [Thraustotheca clavata]	PF00544 Pectate lyase	IPR002022 Pectate lyase	-	+SP-TM	-
Ae201684P_19890.1	755	KAF0751503.1 hypothetical protein AaE_006356, partial [Aphanomyces astaci]	PF00169 PH domain / PF00650 CRAL/TRIO domain / PF00610 Domain found in Dishevelled, Egl-10, and Pleckstrin (DEP)	IPR001251 CRAL-TRIO lipid binding domain / IPR001849 Pleckstrin homology domain / IPR000591 DEP domain	GO:0035556 intracellular signal transduction	-SP	-
Ae201684P_19895.1	281	KAF0714573.1 hypothetical protein As57867_003794, partial [Aphanomyces stellatus]	PF03221 Tc5 transposase DNA-binding domain	IPR006600 HTH CenpB-type DNA-binding domain	GO:0003677 DNA binding	-SP	-
Ae201684P_19876.1	255	XP_024577835.1 P-loop containing nucleoside triphosphate hydrolase [Plasmopara halstedii] CEG41466.1 P-loop containing nucleoside triphosphate hydrolase [Plasmopara halstedii]	-	-	-	-SP	-
Ae201684P_19871.1	200	-	-	-	-	-SP	-
Ae201684P_19888.1	1029	RHZ29817.1 hypothetical protein DYB26_012699, partial [Aphanomyces astaci]	PF13424 Tetratricopeptide repeat / PF12770 CHAT domain	IPR024983 CHAT domain	GO:0005515 protein binding	-SP	-
Ae201684P_19892.1	800	RLN89062.1 hypothetical protein DYB28_006140, partial [Aphanomyces astaci]	PF12157 Protein of unknown function (DUF3591)	IPR022591 Transcription initiation factor TFIID subunit 1, domain of unknown function	-	-SP	-
Ae201684P_19886.1	100	RHZ00371.1 hypothetical protein DYB35_013457, partial [Aphanomyces astaci]	-	-	-	-SP	-
Ae201684P_19886.2	168	RHZ00371.1 hypothetical protein DYB35_013457, partial [Aphanomyces astaci]	-	-	-	-SP	-
Ae201684P_19899.1	323	RHY38346.1 hypothetical protein DYB34_003536, partial [Aphanomyces astaci]	-	-	-	-SP	-
Ae201684P_19896.1	214	RHY73232.1 hypothetical protein DYB34_013360, partial [Aphanomyces astaci]	-	-	-	-SP	-
Ae201684P_19877.1	191	KAF1336047.1 Pectate lyase, partial [Globisporangium splendens]	-	-	-	-SP	-
Ae201684P_19882.1	425	AIG55603.1 secreted protein [Thraustotheca clavata] OQR97573.1 pectin lyase [Thraustotheca clavata]	PF00544 Pectate lyase	IPR002022 Pectate lyase	-	-SP	-
Ae201684P_19893.1	394	-	PF03221 Tc5 transposase DNA-binding domain / PF03184 DDE superfamily endonuclease	IPR006600 HTH CenpB-type DNA-binding domain / IPR004875 DDE superfamily endonuclease domain	GO:0003677 DNA binding / GO:0003676 nucleic acid binding	-SP	-
Ae201684P_19875.1	390	AIG55603.1 secreted protein [Thraustotheca clavata] OQR97573.1 pectin lyase [Thraustotheca clavata]	PF00544 Pectate lyase	IPR002022 Pectate lyase	-	+SP-TM	-
Ae201684P_19891.1	1259	OQR92450.1 multidrug resistance-associated protein 1 [Thraustotheca clavata]	PF00664 ABC transporter transmembrane region / PF00005 ABC transporter	IPR003439 ABC transporter-like / IPR011527 ABC transporter type 1, transmembrane domain	GO:0055085 transmembrane transport / GO:0005524 ATP binding / GO:0042626 ATPase activity, coupled to transmembrane movement of substances / GO:0016021 integral component of membrane / GO:0008559 xenobiotic-transporting ATPase activity / GO:0042908 xenobiotic transport / GO:0016887 ATPase activity	-SP	-
Ae201684P_19885.1	237	AHF51835.1 crinkler [Lagenidium giganteum]	PF01695 IstB-like ATP binding protein	IPR002611 IstB-like ATP-binding protein	GO:0005524 ATP binding	-SP	-
Ae201684P_18379.1	1454	RHY35872.1 hypothetical protein DYB38_001056, partial [Aphanomyces astaci]	-	-	-	-SP	-
Ae201684P_18382.1	311	KAF0733955.1 hypothetical protein Ae201684_009133, partial [Aphanomyces euteiches]	PF07727 Reverse transcriptase (RNA-dependent DNA polymerase)	IPR013103 Reverse transcriptase, RNA-dependent DNA polymerase	-	-SP	-
Ae201684P_18378.1	1351	RHY99807.1 hypothetical protein DYB35_009719, partial [Aphanomyces astaci]	PF00078 Reverse transcriptase (RNA-dependent DNA polymerase)	IPR000477 Reverse transcriptase domain	-	-SP	-
Ae201684P_18383.1	470	KAF1318413.1 reverse transcriptase, partial [Globisporangium splendens]	PF14223 gag-polypeptide of LTR copia-type / PF13976 GAG-pre-integrase domain	IPR025724 GAG-pre-integrase domain	-	-SP	-
Ae201684P_18385.1	345	KAF0719238.1 hypothetical protein AaE_010486, partial [Aphanomyces astaci]	PF07727 Reverse transcriptase (RNA-dependent DNA polymerase)	IPR013103 Reverse transcriptase, RNA-dependent DNA polymerase	-	-SP	-
Ae201684P_18384.1	548	NAU33226.1 DUF4219 domain-containing protein [Klebsiella pneumoniae]	PF14223 gag-polypeptide of LTR copia-type / PF13976 GAG-pre-integrase domain / PF00098 Zinc knuckle	IPR025724 GAG-pre-integrase domain / IPR001878 Zinc finger, CCHC-type	GO:0008270 zinc ion binding / GO:0003676 nucleic acid binding	-SP	-
Ae201684P_18381.1	1351	RHY99807.1 hypothetical protein DYB35_009719, partial [Aphanomyces astaci]	PF00078 Reverse transcriptase (RNA-dependent DNA polymerase)	IPR000477 Reverse transcriptase domain	-	-SP	-
Ae201684P_18380.1	1015	RHY35872.1 hypothetical protein DYB38_001056, partial [Aphanomyces astaci]	-	-	-	-SP	-
Ae201684P_6.1	437	KAF0711982.1 hypothetical protein As57867_004935, partial [Aphanomyces stellatus]	-	-	-	-SP	-
Ae201684P_7.1	500	KAF0711982.1 hypothetical protein As57867_004935, partial [Aphanomyces stellatus]	-	-	-	-SP	-
Ae201684P_19700.1	123	KAF0714573.1 hypothetical protein As57867_003794, partial [Aphanomyces stellatus]	PF03221 Tc5 transposase DNA-binding domain	IPR006600 HTH CenpB-type DNA-binding domain	GO:0003677 DNA binding	-SP	-
Ae201684P_19695.1	283	XP_030044372.1 LOW QUALITY PROTEIN: uncharacterized protein LOC115458683 [Microcaecilia unicolor]	PF14214 Helitron helicase-like domain at N-terminus	IPR025476 Helitron helicase-like domain	-	-SP	-
Ae201684P_19699.1	1949	KAF0704832.1 hypothetical protein AaE_014736, partial [Aphanomyces astaci]	PF07727 Reverse transcriptase (RNA-dependent DNA polymerase) / PF00665 Integrase core domain / PF13976 GAG-pre-integrase domain	IPR001584 Integrase, catalytic core / IPR025724 GAG-pre-integrase domain / IPR013103 Reverse transcriptase, RNA-dependent DNA polymerase	GO:0015074 DNA integration / GO:0003676 nucleic acid binding	-SP	-
Ae201684P_19699.2	2070	KAF0704832.1 hypothetical protein AaE_014736, partial [Aphanomyces astaci]	PF07727 Reverse transcriptase (RNA-dependent DNA polymerase) / PF00665 Integrase core domain / PF13976 GAG-pre-integrase domain	IPR013103 Reverse transcriptase, RNA-dependent DNA polymerase / IPR001584 Integrase, catalytic core / IPR025724 GAG-pre-integrase domain	GO:0015074 DNA integration / GO:0003676 nucleic acid binding	-SP	-
Ae201684P_19703.1	155	-	-	-	-	-SP	-
Ae201684P_19721.1	75	-	-	-	-	-SP	-
Ae201684P_19713.1	333	KAF0721058.1 hypothetical protein Ae201684_019235, partial [Aphanomyces euteiches]	-	-	-	-SP	-
Ae201684P_19698.1	119	-	-	-	-	-SP	-
Ae201684P_19722.1	362	KAF0721212.1 hypothetical protein Ae201684_019204, partial [Aphanomyces euteiches]	PF00106 short chain dehydrogenase	IPR002347 Short-chain dehydrogenase/reductase SDR	-	-SP	-
Ae201684P_19718.1	153	-	-	-	-	+SP-TM	SSP
Ae201684P_19708.1	116	-	-	-	-	+SP-TM	SSP
Ae201684P_19714.1	435	KAF0721216.1 hypothetical protein Ae201684_019202, partial [Aphanomyces euteiches]	PF13456 Reverse transcriptase-like	-	-	-SP	-
Ae201684P_19694.1	350	XP_028664778.1 LOW QUALITY PROTEIN: ATP-dependent DNA helicase PIF1-like [Erpetoichthys calabaricus]	PF05970 PIF1-like helicase / PF13538 UvrD-like helicase C-terminal domain	IPR027785 UvrD-like helicase C-terminal domain / IPR010285 DNA helicase Pif1-like	GO:0006281 DNA repair / GO:0003678 DNA helicase activity / GO:0000723 telomere maintenance	-SP	-
Ae201684P_19702.1	92	-	-	-	-	+SP-TM	SSP
Ae201684P_19723.1	501	OQR97205.1 glycoside hydrolase [Thraustotheca clavata]	PF00291 Pyridoxal-phosphate dependent enzyme	IPR001926 Pyridoxal-phosphate dependent enzyme	-	-SP	-
Ae201684P_19710.1	162	-	-	-	-	-SP	-
Ae201684P_19707.1	282	KAF0721212.1 hypothetical protein Ae201684_019204, partial [Aphanomyces euteiches]	PF00106 short chain dehydrogenase	IPR002347 Short-chain dehydrogenase/reductase SDR	-	-SP	-
Ae201684P_19731.1	405	KAF0720916.1 hypothetical protein Ae201684_019259, partial [Aphanomyces euteiches]	PF07727 Reverse transcriptase (RNA-dependent DNA polymerase)	IPR013103 Reverse transcriptase, RNA-dependent DNA polymerase	-	-SP	-
Ae201684P_19726.1	155	-	-	-	-	-SP	-
Ae201684P_19717.1	275	KAF0721112.1 hypothetical protein Ae201684_019225, partial [Aphanomyces euteiches]	-	-	-	-SP	-
Ae201684P_19711.1	262	KAF0721058.1 hypothetical protein Ae201684_019235, partial [Aphanomyces euteiches]	-	-	-	-SP	-
Ae201684P_19728.1	87	-	-	-	-	-SP	-
Ae201684P_19730.1	308	KAF0721498.1 hypothetical protein Ae201684_019113, partial [Aphanomyces euteiches]	-	-	-	-SP	-
Ae201684P_19705.1	443	OQR97205.1 glycoside hydrolase [Thraustotheca clavata]	PF00291 Pyridoxal-phosphate dependent enzyme	IPR001926 Pyridoxal-phosphate dependent enzyme	-	-SP	-
Ae201684P_19706.1	501	OQR97205.1 glycoside hydrolase [Thraustotheca clavata]	PF00291 Pyridoxal-phosphate dependent enzyme	IPR001926 Pyridoxal-phosphate dependent enzyme	-	-SP	-
Ae201684P_19715.1	230	KAF0712311.1 hypothetical protein AaE_012059, partial [Aphanomyces astaci]	PF13975 gag-polyprotein putative aspartyl protease	-	-	-SP	-
Ae201684P_19715.2	341	KAF0712311.1 hypothetical protein AaE_012059, partial [Aphanomyces astaci]	PF13975 gag-polyprotein putative aspartyl protease	-	-	-SP	-
Ae201684P_19715.3	635	KAF0710996.1 hypothetical protein As57867_005409, partial [Aphanomyces stellatus]	PF13650 Aspartyl protease	-	-	-SP	-
Ae201684P_19727.1	92	-	-	-	-	+SP-TM	SSP
Ae201684P_19724.1	443	OQR97205.1 glycoside hydrolase [Thraustotheca clavata]	PF00291 Pyridoxal-phosphate dependent enzyme	IPR001926 Pyridoxal-phosphate dependent enzyme	-	-SP	-
Ae201684P_19701.1	236	KAF0714573.1 hypothetical protein As57867_003794, partial [Aphanomyces stellatus]	PF03184 DDE superfamily endonuclease	IPR004875 DDE superfamily endonuclease domain	GO:0003676 nucleic acid binding	-SP	-
Ae201684P_19716.1	155	KAF0710996.1 hypothetical protein As57867_005409, partial [Aphanomyces stellatus]	-	-	-	-SP	-
Ae201684P_19696.1	702	RHZ23569.1 hypothetical protein DYB26_012483, partial [Aphanomyces astaci]	-	-	-	-SP	-
Ae201684P_19729.1	123	KAF0714573.1 hypothetical protein As57867_003794, partial [Aphanomyces stellatus]	PF03221 Tc5 transposase DNA-binding domain	IPR006600 HTH CenpB-type DNA-binding domain	GO:0003677 DNA binding	-SP	-
Ae201684P_19720.1	116	-	-	-	-	+SP-TM	SSP
Ae201684P_19725.1	106	-	-	-	-	+SP-TM	SSP
Ae201684P_19719.1	138	-	-	-	-	+SP-TM	SSP
Ae201684P_19712.1	242	KAF0721058.1 hypothetical protein Ae201684_019235, partial [Aphanomyces euteiches]	-	-	-	-SP	-
Ae201684P_19704.1	106	-	-	-	-	+SP-TM	SSP
Ae201684P_19697.1	138	-	-	-	-	+SP-TM	SSP
Ae201684P_19709.1	75	-	-	-	-	-SP	-
Ae201684P_17395.1	163	-	-	-	-	-SP	-
Ae201684P_17394.1	117	PKY28284.1 hypothetical protein RhiirB3_390932, partial [Rhizophagus irregularis]	-	-	-	-SP	-
Ae201684P_17391.1	144	-	PF12796 Ankyrin repeats (3 copies)	IPR020683 Ankyrin repeat-containing domain	GO:0005515 protein binding	-SP	-
Ae201684P_17402.1	711	-	-	-	-	-SP	-
Ae201684P_17390.1	115	-	-	-	-	-SP	-
Ae201684P_17393.1	616	PKB99674.1 hypothetical protein RhiirA5_262581, partial [Rhizophagus irregularis]	-	-	-	-SP	-
Ae201684P_17399.1	292	-	-	-	-	-SP	-
Ae201684P_17398.1	241	-	-	-	-	-SP	-
Ae201684P_17397.1	166	-	-	-	-	-SP	-
Ae201684P_17400.1	190	-	-	-	-	-SP	-
Ae201684P_17392.1	538	-	PF13606 Ankyrin repeat / PF13637 Ankyrin repeats (many copies) / PF12796 Ankyrin repeats (3 copies) / PF00023 Ankyrin repeat	IPR020683 Ankyrin repeat-containing domain / IPR002110 Ankyrin repeat	GO:0005515 protein binding	-SP	-
Ae201684P_17401.1	355	CCA17365.1 jerky putative [Albugo laibachii Nc14]	PF03184 DDE superfamily endonuclease / PF03221 Tc5 transposase DNA-binding domain	IPR006600 HTH CenpB-type DNA-binding domain / IPR004875 DDE superfamily endonuclease domain	GO:0003676 nucleic acid binding	-SP	-
Ae201684P_17396.1	171	KAF0701754.1 hypothetical protein As57867_007834, partial [Aphanomyces stellatus]	-	-	-	-SP	-
Ae201684P_17396.2	379	KAF0702287.1 hypothetical protein As57867_007774, partial [Aphanomyces stellatus]	-	-	-	-SP	-
Ae201684P_15467.1	100	EFX60580.1 hypothetical protein DAPPUDRAFT_123651, partial [Daphnia pulex]	-	-	-	-SP	-
Ae201684P_15516.1	465	RLN48966.1 hypothetical protein BBJ28_00027132, partial [Nothophytophthora sp. Chile5]	PF10551 MULE transposase domain	IPR018289 MULE transposase domain	-	-SP	-
Ae201684P_15483.1	146	XP_009845561.1 hypothetical protein, variant 2 [Aphanomyces astaci] ETV64939.1 hypothetical protein, variant 2 [Aphanomyces astaci]	-	-	-	-SP	-
Ae201684P_15507.1	266	KAF0737847.1 hypothetical protein AaE_008904, partial [Aphanomyces astaci]	PF12874 Zinc-finger of C2H2 type	-	-	-SP	-
Ae201684P_15472.1	254	EFX60580.1 hypothetical protein DAPPUDRAFT_123651, partial [Daphnia pulex]	-	-	-	-SP	-
Ae201684P_15476.1	186	XP_021895870.1 E3 ubiquitin-protein ligase CIP8-like [Carica papaya]	PF13639 Ring finger domain	IPR001841 Zinc finger, RING-type	-	-SP	-
Ae201684P_15493.1	112	OWZ16564.1 Serine/threonine-protein kinase [Phytophthora megakarya]	-	-	-	-SP	-
Ae201684P_15503.1	819	RHY69552.1 hypothetical protein DYB30_006670, partial [Aphanomyces astaci]	PF01504 Phosphatidylinositol-4-phosphate 5-Kinase	IPR002498 Phosphatidylinositol-4-phosphate 5-kinase, core	GO:0016307 phosphatidylinositol phosphate kinase activity / GO:0046488 phosphatidylinositol metabolic process	-SP	-
Ae201684P_15497.1	428	WP_027583405.1 FAD-dependent oxidoreductase [Bradyrhizobium sp. Ai1a-2]	PF01494 FAD binding domain / PF01266 FAD dependent oxidoreductase	IPR006076 FAD dependent oxidoreductase / IPR002938 FAD-binding domain	GO:0055114 oxidation-reduction process / GO:0071949 FAD binding / GO:0016491 oxidoreductase activity	-SP	-
Ae201684P_15500.1	163	KAF0754607.1 hypothetical protein AaE_005268, partial [Aphanomyces astaci]	-	-	-	-SP	-
Ae201684P_15473.1	389	KAF0688889.1 hypothetical protein As57867_019509, partial [Aphanomyces stellatus]	-	-	-	-SP	-
Ae201684P_15492.1	265	RHY15189.1 hypothetical protein DYB32_010780, partial [Aphanomyces invadans]	-	-	-	-SP	-
Ae201684P_15465.1	528	RHY10548.1 hypothetical protein DYB25_005040, partial [Aphanomyces astaci]	PF00078 Reverse transcriptase (RNA-dependent DNA polymerase)	IPR000477 Reverse transcriptase domain	-	-SP	-
Ae201684P_15487.1	184	XP_008607549.1 50S ribosomal protein L21e [Saprolegnia diclina VS20] EQC38725.1 50S ribosomal protein L21e [Saprolegnia diclina VS20]	PF01157 Ribosomal protein L21e	IPR001147 Ribosomal protein L21e	GO:0005840 ribosome / GO:0005622 intracellular / GO:0006412 translation / GO:0003735 structural constituent of ribosome	-SP	-
Ae201684P_15484.1	86	-	-	-	-	-SP	-
Ae201684P_15496.1	467	RHY16933.1 hypothetical protein DYB32_010598, partial [Aphanomyces invadans]	-	-	-	-SP	-
Ae201684P_15515.1	501	RHY98614.1 hypothetical protein DYB35_011015, partial [Aphanomyces astaci]	PF08190 pre-RNA processing PIH1/Nop17	IPR012981 PIH1 domain	-	-SP	-
Ae201684P_15464.1	333	KAF0688889.1 hypothetical protein As57867_019509, partial [Aphanomyces stellatus]	-	-	-	-SP	-
Ae201684P_15475.1	254	EFX60580.1 hypothetical protein DAPPUDRAFT_123651, partial [Daphnia pulex]	-	-	-	-SP	-
Ae201684P_15508.1	386	OQR84765.1 protein kinase [Achlya hypogyna]	PF00069 Protein kinase domain	IPR000719 Protein kinase domain	GO:0005524 ATP binding / GO:0004672 protein kinase activity / GO:0006468 protein phosphorylation	-SP	-
Ae201684P_15480.1	456	XP_009845568.1 hypothetical protein, variant 1 [Aphanomyces astaci] ETV64943.1 hypothetical protein, variant 1 [Aphanomyces astaci]	PF02338 OTU-like cysteine protease	IPR003323 OTU domain	GO:0004843 thiol-dependent ubiquitin-specific protease activity / GO:0016579 protein deubiquitination	-SP	-
Ae201684P_15501.1	153	-	-	-	-	-SP	-
Ae201684P_15519.1	221	KAF1313860.1 hypothetical protein FI667_g16945, partial [Globisporangium splendens]	-	-	-	-SP	-
Ae201684P_15512.1	160	-	PF03108 MuDR family transposase	IPR004332 Transposase, MuDR, plant	-	-SP	-
Ae201684P_15504.1	143	RHZ29073.1 hypothetical protein DYB31_016651, partial [Aphanomyces astaci]	PF00169 PH domain	IPR001849 Pleckstrin homology domain	-	-SP	-
Ae201684P_15471.1	100	EFX60580.1 hypothetical protein DAPPUDRAFT_123651, partial [Daphnia pulex]	-	-	-	-SP	-
Ae201684P_15488.1	71	-	-	-	-	-SP	-
Ae201684P_15495.1	518	RLO10588.1 hypothetical protein DYB28_003651, partial [Aphanomyces astaci]	PF11397 Glycosyltransferase (GlcNAc)	IPR021067 Glycosyltransferase, GlcNAc	-	-SP	-
Ae201684P_15491.1	211	KUF90950.1 Histone-lysine N-methyltransferase [Phytophthora nicotianae]	PF13857 Ankyrin repeats (many copies)	-	-	-SP	-
Ae201684P_15485.1	333	XP_008880275.1 CAMK protein kinase [Aphanomyces invadans] ETV91079.1 CAMK protein kinase [Aphanomyces invadans]	PF00069 Protein kinase domain	IPR000719 Protein kinase domain	GO:0005524 ATP binding / GO:0004672 protein kinase activity / GO:0006468 protein phosphorylation	-SP	-
Ae201684P_15509.1	304	AIG55970.1 secreted protein [Achlya hypogyna]	-	-	-	+SP-TM	-
Ae201684P_15463.1	484	KAF0711982.1 hypothetical protein As57867_004935, partial [Aphanomyces stellatus]	-	-	-	-SP	-
Ae201684P_15514.1	118	-	-	-	-	-SP	-
Ae201684P_15477.1	1092	XP_008880282.1 hypothetical protein, variant 1 [Aphanomyces invadans] ETV91087.1 hypothetical protein, variant 1 [Aphanomyces invadans]	PF14538 Raptor N-terminal CASPase like domain / PF13646 HEAT repeats	IPR029347 Raptor, N-terminal CASPase-like domain	GO:0031931 TORC1 complex / GO:0031929 TOR signaling / GO:0005515 protein binding / GO:0005488 binding	-SP	-
Ae201684P_15511.1	133	-	-	-	-	+SP-TM	SSP
Ae201684P_15518.1	68	KAF0720888.1 hypothetical protein Ae201684_019263, partial [Aphanomyces euteiches]	-	-	-	-SP	-
Ae201684P_15505.1	175	-	-	-	-	-SP	-
Ae201684P_15481.1	248	XP_008607531.1 20S proteasome subunit alpha 6 [Saprolegnia diclina VS20] EQC38707.1 20S proteasome subunit alpha 6 [Saprolegnia diclina VS20]	PF00227 Proteasome subunit / PF10584 Proteasome subunit A N-terminal signature	IPR000426 Proteasome alpha-subunit, N-terminal domain / IPR001353 Proteasome, subunit alpha/beta	GO:0004175 endopeptidase activity / GO:0019773 proteasome core complex, alpha-subunit complex / GO:0051603 proteolysis involved in cellular protein catabolic process / GO:0006511 ubiquitin-dependent protein catabolic process / GO:0004298 threonine-type endopeptidase activity / GO:0005839 proteasome core complex	-SP	-
Ae201684P_15470.1	641	KAF0748146.1 hypothetical protein AaE_007452, partial [Aphanomyces astaci]	PF00078 Reverse transcriptase (RNA-dependent DNA polymerase)	IPR000477 Reverse transcriptase domain	-	-SP	-
Ae201684P_15490.1	130	OQR89940.1 40S ribosomal protein S15a [Achlya hypogyna]	PF00410 Ribosomal protein S8	IPR000630 Ribosomal protein S8	GO:0005840 ribosome / GO:0006412 translation / GO:0003735 structural constituent of ribosome	-SP	-
Ae201684P_15469.1	389	KAF0688889.1 hypothetical protein As57867_019509, partial [Aphanomyces stellatus]	-	-	-	-SP	-
Ae201684P_15517.1	230	RQM19595.1 hypothetical protein B5M09_011406, partial [Aphanomyces astaci]	PF03221 Tc5 transposase DNA-binding domain	IPR006600 HTH CenpB-type DNA-binding domain	GO:0003677 DNA binding	-SP	-
Ae201684P_15468.1	254	EFX60580.1 hypothetical protein DAPPUDRAFT_123651, partial [Daphnia pulex]	-	-	-	-SP	-
Ae201684P_15506.1	298	XP_013903497.1 iron complex transport systemsubstrate-binding protein [Monoraphidium neglectum] KIZ04478.1 iron complex transport systemsubstrate-binding protein [Monoraphidium neglectum]	-	-	-	-SP	-
Ae201684P_15489.1	649	XP_009844217.1 hypothetical protein, variant 2 [Aphanomyces astaci] ETV66312.1 hypothetical protein, variant 2 [Aphanomyces astaci]	PF01902 Diphthamide synthase / PF01042 Endoribonuclease L-PSP	IPR002761 Diphthamide synthase domain / IPR006175 YjgF/YER057c/UK114 family	-	-SP	-
Ae201684P_15513.1	212	OQR81849.1 hypothetical protein ACHHYP_16415, partial [Achlya hypogyna]	-	-	-	-SP	-
Ae201684P_15478.1	402	XP_009845718.1 queuine tRNA-ribosyltransferase [Aphanomyces astaci] ETV64799.1 queuine tRNA-ribosyltransferase [Aphanomyces astaci] RQM30976.1 hypothetical protein B5M09_011366 [Aphanomyces astaci]	PF01702 Queuine tRNA-ribosyltransferase	IPR002616 tRNA-guanine(15) transglycosylase-like	GO:0016763 transferase activity, transferring pentosyl groups / GO:0101030 tRNA-guanine transglycosylation / GO:0006400 tRNA modification / GO:0008479 queuine tRNA-ribosyltransferase activity	-SP	-
Ae201684P_15494.1	250	RHY83003.1 hypothetical protein DYB35_013055, partial [Aphanomyces astaci]	PF13358 DDE superfamily endonuclease / PF13384 Homeodomain-like domain	IPR038717 Tc1-like transposase, DDE domain	GO:0003677 DNA binding	-SP	-
Ae201684P_15499.1	332	-	PF13516 Leucine Rich repeat	IPR001611 Leucine-rich repeat	GO:0005515 protein binding	-SP	-
Ae201684P_15486.1	375	RLO03765.1 hypothetical protein DYB28_007714, partial [Aphanomyces astaci]	PF05182 Fip1 motif	IPR007854 Pre-mRNA polyadenylation factor Fip1	-	-SP	-
Ae201684P_15498.1	155	-	-	-	-	-SP	-
Ae201684P_15474.1	879	KAF0748146.1 hypothetical protein AaE_007452, partial [Aphanomyces astaci]	PF00078 Reverse transcriptase (RNA-dependent DNA polymerase) / PF03372 Endonuclease/Exonuclease/phosphatase family	IPR000477 Reverse transcriptase domain / IPR005135 Endonuclease/exonuclease/phosphatase	-	-SP	-
Ae201684P_15510.1	686	KAF0696110.1 hypothetical protein As57867_013065, partial [Aphanomyces stellatus]	PF13424 Tetratricopeptide repeat / PF13374 Tetratricopeptide repeat	-	-	+SP-TM	-
Ae201684P_15479.1	156	-	-	-	-	-SP	-
Ae201684P_15502.1	230	RHY84953.1 hypothetical protein DYB26_009350, partial [Aphanomyces astaci]	-	-	-	-SP	-
Ae201684P_15466.1	162	XP_008881282.1 hypothetical protein H310_15082, partial [Aphanomyces invadans] ETV90086.1 hypothetical protein H310_15082, partial [Aphanomyces invadans]	-	-	-	-SP	-
Ae201684P_15482.1	395	XP_009845564.1 uroporphyrinogen decarboxylase [Aphanomyces astaci] ETV64940.1 uroporphyrinogen decarboxylase [Aphanomyces astaci] RQM23347.1 hypothetical protein B5M09_011804 [Aphanomyces astaci]	PF01208 Uroporphyrinogen decarboxylase (URO-D)	IPR000257 Uroporphyrinogen decarboxylase (URO-D)	GO:0004853 uroporphyrinogen decarboxylase activity / GO:0006779 porphyrin-containing compound biosynthetic process	-SP	-
Ae201684P_15522.1	118	KAF0710674.1 hypothetical protein AaE_012430, partial [Aphanomyces astaci]	-	-	-	+SP-TM	-
Ae201684P_15547.1	438	XP_008864299.1 hypothetical protein, variant 1 [Aphanomyces invadans] ETW06224.1 hypothetical protein, variant 1 [Aphanomyces invadans]	PF06309 Torsin	IPR010448 Torsin	GO:0005783 endoplasmic reticulum / GO:0005524 ATP binding / GO:0005635 nuclear envelope	+SP-TM	-
Ae201684P_15561.1	538	-	-	-	-	+SP+TM	-
Ae201684P_15557.1	1058	KAF0691197.1 hypothetical protein As57867_017470, partial [Aphanomyces stellatus]	PF00069 Protein kinase domain	IPR000719 Protein kinase domain	GO:0005524 ATP binding / GO:0004672 protein kinase activity / GO:0006468 protein phosphorylation	-SP	-
Ae201684P_15529.1	400	RHY29586.1 hypothetical protein DYB25_014161, partial [Aphanomyces astaci]	PF00856 SET domain	IPR001214 SET domain	GO:0005515 protein binding	-SP	-
Ae201684P_15560.1	223	RHY68862.1 hypothetical protein DYB30_002919, partial [Aphanomyces astaci] RHZ04766.1 hypothetical protein DYB31_016466, partial [Aphanomyces astaci]	-	-	-	-SP	-
Ae201684P_15565.1	268	XP_012196377.1 proteasome subunit alpha type-2-A [Saprolegnia parasitica CBS 223.65] KDO32713.1 proteasome subunit alpha type-2-A [Saprolegnia parasitica CBS 223.65]	PF00227 Proteasome subunit / PF10584 Proteasome subunit A N-terminal signature	IPR000426 Proteasome alpha-subunit, N-terminal domain / IPR001353 Proteasome, subunit alpha/beta	GO:0004175 endopeptidase activity / GO:0019773 proteasome core complex, alpha-subunit complex / GO:0051603 proteolysis involved in cellular protein catabolic process / GO:0006511 ubiquitin-dependent protein catabolic process / GO:0004298 threonine-type endopeptidase activity / GO:0005839 proteasome core complex	+SP+TM	-
Ae201684P_15532.1	312	OQR89636.1 hypothetical protein THRCLA_09656, partial [Thraustotheca clavata]	-	-	-	-SP	-
Ae201684P_15543.1	195	-	-	-	-	-SP	-
Ae201684P_15553.1	980	KAF0691197.1 hypothetical protein As57867_017470, partial [Aphanomyces stellatus]	PF00069 Protein kinase domain	IPR000719 Protein kinase domain	GO:0005524 ATP binding / GO:0004672 protein kinase activity / GO:0006468 protein phosphorylation	+SP+TM	-
Ae201684P_15553.2	790	KAF0713658.1 hypothetical protein As57867_004248, partial [Aphanomyces stellatus]	-	-	-	-SP	-
Ae201684P_15525.1	66	-	-	-	-	-SP	-
Ae201684P_15536.1	394	RHY95711.1 hypothetical protein DYB35_009358, partial [Aphanomyces astaci]	PF00397 WW domain	IPR001202 WW domain	GO:0005515 protein binding	-SP	-
Ae201684P_15523.1	200	-	-	-	-	+SP-TM	SSP
Ae201684P_15562.1	84	RHX98321.1 hypothetical protein DYB36_014435, partial [Aphanomyces astaci]	PF14295 PAN domain	IPR003609 PAN/Apple domain	-	-SP	-
Ae201684P_15531.1	489	XP_009827382.1 hypothetical protein, variant 1 [Aphanomyces astaci] ETV82711.1 hypothetical protein, variant 1 [Aphanomyces astaci]	PF00150 Cellulase (glycosyl hydrolase family 5) / PF00652 Ricin-type beta-trefoil lectin domain	IPR000772 Ricin B, lectin domain / IPR001547 Glycoside hydrolase, family 5	GO:0004553 hydrolase activity, hydrolyzing O-glycosyl compounds / GO:0005975 carbohydrate metabolic process	+SP-TM	-
Ae201684P_15558.1	279	RHX98321.1 hypothetical protein DYB36_014435, partial [Aphanomyces astaci]	PF14295 PAN domain	IPR003609 PAN/Apple domain	-	+SP-TM	-
Ae201684P_15546.1	830	XP_009843339.1 serine/threonine protein kinase [Aphanomyces astaci] ETV67173.1 serine/threonine protein kinase [Aphanomyces astaci]	PF00069 Protein kinase domain	IPR000719 Protein kinase domain	GO:0005524 ATP binding / GO:0004672 protein kinase activity / GO:0006468 protein phosphorylation	-SP	-
Ae201684P_15566.1	1228	RHY72922.1 hypothetical protein DYB34_010071, partial [Aphanomyces astaci]	-	-	-	-SP	-
Ae201684P_15535.1	321	XP_020901115.1 protein ALP1-like isoform X2 [Exaiptasia pallida] KXJ13842.1 hypothetical protein AC249_AIPGENE4925 [Exaiptasia pallida]	PF13359 DDE superfamily endonuclease	IPR027806 Harbinger transposase-derived nuclease domain	-	-SP	-
Ae201684P_15542.1	190	-	-	-	-	-SP	-
Ae201684P_15559.1	302	OQR99014.1 palmitoyltransferase [Achlya hypogyna]	PF01529 DHHC palmitoyltransferase	IPR001594 Palmitoyltransferase, DHHC domain	-	-SP	-
Ae201684P_15554.1	265	OQR99095.1 4-nitrophenylphosphatase [Achlya hypogyna]	PF13344 Haloacid dehalogenase-like hydrolase	IPR006357 HAD-superfamily hydrolase, subfamily IIA	-	+SP+TM	-
Ae201684P_15526.1	190	-	-	-	-	+SP-TM	SSP
Ae201684P_15549.1	713	CBN74122.1 n/a [Ectocarpus siliculosus]	PF00069 Protein kinase domain	IPR000719 Protein kinase domain	GO:0003688 DNA replication origin binding / GO:0005634 nucleus / GO:0004712 protein serine/threonine/tyrosine kinase activity / GO:0005524 ATP binding / GO:0006281 DNA repair / GO:0009202 deoxyribonucleoside triphosphate biosynthetic process / GO:0000077 DNA damage checkpoint / GO:0006270 DNA replication initiation / GO:0006468 protein phosphorylation / GO:0004672 protein kinase activity	-SP	-
Ae201684P_15550.1	600	KAF0692165.1 hypothetical protein As57867_016672, partial [Aphanomyces stellatus]	PF00069 Protein kinase domain	IPR000719 Protein kinase domain	GO:0005524 ATP binding / GO:0004672 protein kinase activity / GO:0006468 protein phosphorylation	-SP	-
Ae201684P_15555.1	452	OQR99049.1 set domain protein [Achlya hypogyna]	PF00856 SET domain	IPR001214 SET domain	GO:0005515 protein binding	-SP	-
Ae201684P_15524.1	444	RLO08938.1 hypothetical protein DYB28_014003, partial [Aphanomyces astaci]	-	-	-	-SP	-
Ae201684P_15524.2	553	RLO08938.1 hypothetical protein DYB28_014003, partial [Aphanomyces astaci]	-	-	-	-SP	-
Ae201684P_15539.1	320	-	-	-	-	-SP	-
Ae201684P_15563.1	164	-	-	-	-	+SP-TM	SSP
Ae201684P_15545.1	140	-	-	-	-	-SP	-
Ae201684P_15520.1	256	-	-	-	-	+SP-TM	SSP
Ae201684P_15530.1	489	XP_009827382.1 hypothetical protein, variant 1 [Aphanomyces astaci] ETV82711.1 hypothetical protein, variant 1 [Aphanomyces astaci]	PF00150 Cellulase (glycosyl hydrolase family 5) / PF00652 Ricin-type beta-trefoil lectin domain	IPR000772 Ricin B, lectin domain / IPR001547 Glycoside hydrolase, family 5	GO:0004553 hydrolase activity, hydrolyzing O-glycosyl compounds / GO:0005975 carbohydrate metabolic process	+SP-TM	-
Ae201684P_15551.1	188	-	-	-	-	+SP+TM	-
Ae201684P_15527.1	160	-	-	-	-	-SP	-
Ae201684P_15541.1	309	-	-	-	-	-SP	-
Ae201684P_15541.2	161	RHZ40942.1 hypothetical protein DYB26_005642, partial [Aphanomyces astaci]	-	-	-	-SP	-
Ae201684P_15534.1	124	RHY02724.1 hypothetical protein DYB36_007196, partial [Aphanomyces astaci]	-	-	-	-SP	-
Ae201684P_15567.1	340	XP_008864313.1 uracil phosphoribosyltransferase [Aphanomyces invadans] ETW06238.1 uracil phosphoribosyltransferase [Aphanomyces invadans]	PF14681 Uracil phosphoribosyltransferase	-	-	-SP	-
Ae201684P_15556.1	299	-	-	-	-	-SP	-
Ae201684P_15548.1	227	OQR98975.1 RNA-binding protein PNO1-like protein [Achlya hypogyna]	-	-	-	-SP	-
Ae201684P_15521.1	333	-	-	-	-	+SP-TM	-
Ae201684P_15538.1	180	-	-	-	-	+SP-TM	SSP
Ae201684P_15528.1	115	XP_008875859.1 CAMK protein kinase [Aphanomyces invadans] ETV95666.1 CAMK protein kinase [Aphanomyces invadans]	-	-	-	-SP	-
Ae201684P_15564.1	580	KAF0692165.1 hypothetical protein As57867_016672, partial [Aphanomyces stellatus]	PF00069 Protein kinase domain	IPR000719 Protein kinase domain	GO:0005524 ATP binding / GO:0004672 protein kinase activity / GO:0006468 protein phosphorylation	-SP	-
Ae201684P_15544.1	323	-	-	-	-	-SP	-
Ae201684P_15533.1	242	-	-	-	-	+SP-TM	SSP
Ae201684P_15552.1	818	-	PF00069 Protein kinase domain	IPR000719 Protein kinase domain	GO:0005524 ATP binding / GO:0004672 protein kinase activity / GO:0006468 protein phosphorylation	+SP+TM	-
Ae201684P_15540.1	214	RHY45170.1 hypothetical protein DYB34_004777, partial [Aphanomyces astaci]	-	-	-	-SP	-
Ae201684P_15537.1	1561	OQR82028.1 kinase [Thraustotheca clavata]	PF12796 Ankyrin repeats (3 copies)	IPR020683 Ankyrin repeat-containing domain	GO:0005515 protein binding / GO:0005488 binding	-SP	-
Ae201684P_19656.1	745	KAF1322547.1 Growth hormone-regulated tbc protein 1, partial [Globisporangium splendens]	PF00566 Rab-GTPase-TBC domain / PF00169 PH domain	IPR000195 Rab-GTPase-TBC domain / IPR001849 Pleckstrin homology domain	-	-SP	-
Ae201684P_19623.1	525	OQR97123.1 chromatin assembly factor 1 subunit B-like [Achlya hypogyna]	PF00400 WD domain, G-beta repeat	IPR001680 WD40 repeat	GO:0005515 protein binding	-SP	-
Ae201684P_19606.1	501	EXX74359.1 Rrm3p [Rhizophagus irregularis DAOM 197198w]	PF05970 PIF1-like helicase / PF13538 UvrD-like helicase C-terminal domain	IPR027785 UvrD-like helicase C-terminal domain / IPR010285 DNA helicase Pif1-like	GO:0006281 DNA repair / GO:0003678 DNA helicase activity / GO:0000723 telomere maintenance	-SP	-
Ae201684P_19621.1	199	RLO10893.1 hypothetical protein DYB28_009472, partial [Aphanomyces astaci]	PF01105 emp24/gp25L/p24 family/GOLD	IPR009038 GOLD domain	-	-SP	-
Ae201684P_19589.1	148	OQR96791.1 dynein 18 kDa light chain [Thraustotheca clavata]	PF13499 EF-hand domain pair / PF00036 EF hand	IPR002048 EF-hand domain	GO:0005509 calcium ion binding	-SP	-
Ae201684P_19580.1	587	XP_008879433.1 hypothetical protein, variant 1 [Aphanomyces invadans] ETV91795.1 hypothetical protein, variant 1 [Aphanomyces invadans]	PF02714 Calcium-dependent channel, 7TM region, putative phosphate	IPR003864 Calcium-dependent channel, 7TM region, putative phosphate	GO:0016020 membrane	-SP	-
Ae201684P_19648.1	572	OQR97226.1 guanine nucleotide-binding-like protein [Achlya hypogyna]	PF01926 50S ribosome-binding GTPase	IPR006073 GTP binding domain	GO:0005525 GTP binding	-SP	-
Ae201684P_19615.1	756	OQS03695.1 DNA mismatch repair protein Msh2 [Thraustotheca clavata]	PF00488 MutS domain V / PF05192 MutS domain III / PF05190 MutS family domain IV	IPR007861 DNA mismatch repair protein MutS, clamp / IPR000432 DNA mismatch repair protein MutS, C-terminal / IPR007696 DNA mismatch repair protein MutS, core	GO:0003677 DNA binding / GO:0005524 ATP binding / GO:0032300 mismatch repair complex / GO:0006298 mismatch repair / GO:0030983 mismatched DNA binding	-SP	-
Ae201684P_19611.1	1717	RLO04657.1 hypothetical protein DYB28_005857, partial [Aphanomyces astaci]	-	-	-	-SP	-
Ae201684P_19663.1	366	XP_028664778.1 LOW QUALITY PROTEIN: ATP-dependent DNA helicase PIF1-like [Erpetoichthys calabaricus]	PF05970 PIF1-like helicase / PF13538 UvrD-like helicase C-terminal domain	IPR027785 UvrD-like helicase C-terminal domain / IPR010285 DNA helicase Pif1-like	GO:0006281 DNA repair / GO:0003678 DNA helicase activity / GO:0000723 telomere maintenance	+SP+TM	-
Ae201684P_19618.1	755	RHY82780.1 hypothetical protein DYB35_007625, partial [Aphanomyces astaci]	-	-	-	-SP	-
Ae201684P_19660.1	3348	RHY44588.1 hypothetical protein DYB30_009529, partial [Aphanomyces astaci]	PF00090 Thrombospondin type 1 domain	IPR000884 Thrombospondin type-1 (TSP1) repeat	-	+SP-TM	-
Ae201684P_19637.1	418	RHY96394.1 hypothetical protein DYB35_001072, partial [Aphanomyces astaci]	PF00924 Mechanosensitive ion channel	IPR006685 Mechanosensitive ion channel MscS	GO:0016020 membrane / GO:0055085 transmembrane transport	-SP	-
Ae201684P_19641.1	201	KAF0749069.1 hypothetical protein AaE_007149, partial [Aphanomyces astaci]	-	-	-	-SP	-
Ae201684P_19583.1	498	KAF1326209.1 Wd repeat-containing protein 69, partial [Globisporangium splendens]	PF00400 WD domain, G-beta repeat	IPR001680 WD40 repeat	GO:0005515 protein binding	-SP	-
Ae201684P_19659.1	1186	XP_009841775.1 hydroxylamine reductase [Aphanomyces astaci] ETV68821.1 hydroxylamine reductase [Aphanomyces astaci]	PF03063 Prismane/CO dehydrogenase family / PF00258 Flavodoxin / PF00667 FAD binding domain	IPR003097 FAD-binding, type 1 / IPR008254 Flavodoxin/nitric oxide synthase / IPR004137 Hydroxylamine reductase/Ni-containing CO dehydrogenase	GO:0009055 electron carrier activity / GO:0003824 catalytic activity / GO:0051536 iron-sulfur cluster binding / GO:0005737 cytoplasm / GO:0055114 oxidation-reduction process / GO:0016661 oxidoreductase activity, acting on other nitrogenous compounds as donors / GO:0010181 FMN binding / GO:0016491 oxidoreductase activity	-SP	-
Ae201684P_19652.1	470	OQS04533.1 inward rectifier K channel (IRK-C) family protein [Thraustotheca clavata]	PF01007 Inward rectifier potassium channel	IPR016449 Potassium channel, inwardly rectifying, Kir	GO:0006813 potassium ion transport / GO:0005242 inward rectifier potassium channel activity / GO:0016021 integral component of membrane	-SP	-
Ae201684P_19574.1	2125	RQM20499.1 hypothetical protein B5M09_010499, partial [Aphanomyces astaci]	PF00078 Reverse transcriptase (RNA-dependent DNA polymerase)	IPR000477 Reverse transcriptase domain	-	-SP	-
Ae201684P_19649.1	972	RHY83589.1 hypothetical protein DYB35_003888, partial [Aphanomyces astaci] RHZ31995.1 hypothetical protein DYB37_005213, partial [Aphanomyces astaci]	PF01602 Adaptin N terminal region / PF07718 Coatomer beta C-terminal region / PF14806 Coatomer beta subunit appendage platform	IPR011710 Coatomer beta subunit, C-terminal / IPR029446 Coatomer beta subunit, appendage platform domain / IPR002553 Clathrin/coatomer adaptor, adaptin-like, N-terminal	GO:0006886 intracellular protein transport / GO:0030117 membrane coat / GO:0030126 COPI vesicle coat / GO:0005198 structural molecule activity / GO:0005488 binding / GO:0005737 cytoplasm / GO:0016192 vesicle-mediated transport	-SP	-
Ae201684P_19602.1	1061	XP_008879472.1 valine-tRNA ligase [Aphanomyces invadans] ETV91835.1 valine-tRNA ligase [Aphanomyces invadans]	PF00133 tRNA synthetases class I (I, L, M and V) / PF08264 Anticodon-binding domain of tRNA / PF10458 Valyl tRNA synthetase tRNA binding arm	IPR013155 Methionyl/Valyl/Leucyl/Isoleucyl-tRNA synthetase, anticodon-binding / IPR019499 Valyl-tRNA synthetase, tRNA-binding arm / IPR002300 Aminoacyl-tRNA synthetase, class Ia	GO:0005524 ATP binding / GO:0002161 aminoacyl-tRNA editing activity / GO:0004832 valine-tRNA ligase activity / GO:0006438 valyl-tRNA aminoacylation / GO:0005737 cytoplasm / GO:0006418 tRNA aminoacylation for protein translation / GO:0000166 nucleotide binding / GO:0004812 aminoacyl-tRNA ligase activity	-SP	-
Ae201684P_19627.1	1587	OQS03693.1 ATPase [Thraustotheca clavata]	PF08429 PLU-1-like protein / PF00628 PHD-finger	IPR013637 Lysine-specific demethylase-like domain / IPR019787 Zinc finger, PHD-finger	GO:0048188 Set1C/COMPASS complex / GO:0045322 unmethylated CpG binding	-SP	-
Ae201684P_19596.1	724	OQR91103.1 exosome complex exonuclease RRP6-like protein [Achlya hypogyna]	PF01612 3'-5' exonuclease / PF08066 PMC2NT (NUC016) domain / PF00570 HRDC domain	IPR012588 Exosome-associated factor Rrp6, N-terminal / IPR002562 3'-5' exonuclease domain / IPR002121 HRDC domain	GO:0006396 RNA processing / GO:0000176 nuclear exosome (RNase complex) / GO:0005622 intracellular / GO:0003824 catalytic activity / GO:0006139 nucleobase-containing compound metabolic process / GO:0003676 nucleic acid binding / GO:0008408 3'-5' exonuclease activity / GO:0000166 nucleotide binding / GO:0044237 cellular metabolic process	-SP	-
Ae201684P_19591.1	350	OQR93087.1 asparagine synthase [Achlya hypogyna]	PF00733 Asparagine synthase	IPR001962 Asparagine synthase	GO:0006529 asparagine biosynthetic process / GO:0004066 asparagine synthase (glutamine-hydrolyzing) activity	-SP	-
Ae201684P_19633.1	989	XP_008879487.1 trehalose-phosphatase, variant 1 [Aphanomyces invadans] ETV91849.1 trehalose-phosphatase, variant 1 [Aphanomyces invadans]	PF00982 Glycosyltransferase family 20 / PF02358 Trehalose-phosphatase	IPR001830 Glycosyl transferase, family 20 / IPR003337 Trehalose-phosphatase	GO:0005992 trehalose biosynthetic process / GO:0003824 catalytic activity	-SP	-
Ae201684P_19610.1	305	OQR92946.1 Mitochondrial Carrier (MC) Family [Achlya hypogyna]	PF00153 Mitochondrial carrier protein	IPR018108 Mitochondrial substrate/solute carrier	GO:0055085 transmembrane transport	-SP	-
Ae201684P_19645.1	411	OQS07423.1 Rab11 family GTPase [Thraustotheca clavata]	PF00071 Ras family	IPR001806 Small GTPase superfamily	GO:0005525 GTP binding / GO:0003924 GTPase activity	-SP	-
Ae201684P_19584.1	477	XP_008879449.1 CK1/TTBK protein kinase [Aphanomyces invadans] ETV91812.1 CK1/TTBK protein kinase [Aphanomyces invadans]	PF00069 Protein kinase domain	IPR000719 Protein kinase domain	GO:0005524 ATP binding / GO:0004672 protein kinase activity / GO:0006468 protein phosphorylation	-SP	-
Ae201684P_19607.1	2727	OQR92919.1 U3 small nucleolar RNA-associated protein [Achlya hypogyna]	PF07539 Down-regulated in metastasis	IPR011430 Down-regulated-in-metastasis protein	GO:0005488 binding	-SP	-
Ae201684P_19640.1	284	KAF0749070.1 hypothetical protein AaE_007150, partial [Aphanomyces astaci]	-	-	-	-SP	-
Ae201684P_19578.1	1029	RHY13192.1 hypothetical protein DYB25_003861, partial [Aphanomyces astaci]	PF13815 Iguana/Dzip1-like DAZ-interacting protein N-terminal / PF00612 IQ calmodulin-binding motif	IPR032714 Zinc finger protein DZIP1, N-terminal / IPR000048 IQ motif, EF-hand binding site	GO:0005515 protein binding / GO:0003676 nucleic acid binding	-SP	-
Ae201684P_19661.1	2692	RHY15632.1 hypothetical protein DYB36_001338, partial [Aphanomyces astaci]	PF12359 Protein of unknown function (DUF3645) / PF12340 Protein of unknown function (DUF3638)	IPR022099 Protein of unknown function DUF3638 / IPR022105 Protein of unknown function DUF3645	-	+SP-TM	-
Ae201684P_19603.1	415	XP_008879479.1 23S rRNA methyltransferase [Aphanomyces invadans] ETV91842.1 23S rRNA methyltransferase [Aphanomyces invadans]	PF04055 Radical SAM superfamily	IPR007197 Radical SAM	GO:0030488 tRNA methylation / GO:0008173 RNA methyltransferase activity / GO:0003824 catalytic activity / GO:0006364 rRNA processing / GO:0070475 rRNA base methylation / GO:0051536 iron-sulfur cluster binding / GO:0005737 cytoplasm	-SP	-
Ae201684P_19638.1	256	KAF1333520.1 hypothetical protein FI667_g2503, partial [Globisporangium splendens]	-	-	-	-SP	-
Ae201684P_19624.1	230	XP_008879517.1 hypothetical protein, variant 2 [Aphanomyces invadans] ETV91867.1 hypothetical protein, variant 2 [Aphanomyces invadans]	-	-	-	-SP	-
Ae201684P_19653.1	411	XP_008879546.1 hypothetical protein, variant 2 [Aphanomyces invadans] ETV91908.1 hypothetical protein, variant 2 [Aphanomyces invadans]	PF01007 Inward rectifier potassium channel	IPR016449 Potassium channel, inwardly rectifying, Kir	GO:0006813 potassium ion transport / GO:0005242 inward rectifier potassium channel activity / GO:0016021 integral component of membrane	-SP	-
Ae201684P_19622.1	139	OQR89579.1 hypothetical protein THRCLA_22668, partial [Thraustotheca clavata]	-	-	-	-SP	-
Ae201684P_19647.1	722	AIG55599.1 secreted protein [Thraustotheca clavata]	PF03639 Glycosyl hydrolase family 81	IPR005200 Endo-1,3(4)-beta-glucanase	GO:0052861 glucan endo-1,3-beta-glucanase activity, C-3 substituted reducing group	+SP-TM	-
Ae201684P_19664.1	391	KAE8961212.1 hypothetical protein PR001_g30115, partial [Phytophthora rubi]	-	-	-	-SP	-
Ae201684P_19614.1	293	KAF0769317.1 hypothetical protein AaE_002704, partial [Aphanomyces astaci] KAF0769614.1 hypothetical protein AaE_002682, partial [Aphanomyces astaci]	-	-	-	-SP	-
Ae201684P_19617.1	427	OQR97125.1 ATPase [Achlya hypogyna]	PF00004 ATPase family associated with various cellular activities (AAA)	IPR003959 ATPase, AAA-type, core	GO:0005524 ATP binding	-SP	-
Ae201684P_19585.1	1264	OQS04536.1 hypothetical protein THRCLA_03243, partial [Thraustotheca clavata]	PF13499 EF-hand domain pair / PF00612 IQ calmodulin-binding motif / PF00397 WW domain	IPR001202 WW domain / IPR002048 EF-hand domain / IPR000048 IQ motif, EF-hand binding site	GO:0005515 protein binding / GO:0005509 calcium ion binding	-SP	-
Ae201684P_19597.1	290	KAF0738961.1 hypothetical protein AaE_008831, partial [Aphanomyces astaci]	-	-	-	-SP	-
Ae201684P_19644.1	328	POM68943.1 Sphingosine Kinase [Phytophthora palmivora var. palmivora]	PF13499 EF-hand domain pair / PF13202 EF hand	IPR002048 EF-hand domain	GO:0005509 calcium ion binding	-SP	-
Ae201684P_19628.1	316	OQR97156.1 flagellar radial spoke protein [Achlya hypogyna]	PF06098 Radial spoke protein 3	IPR009290 Radial spoke 3	-	-SP	-
Ae201684P_19575.1	128	-	-	-	-	-SP	-
Ae201684P_19634.1	738	OQR93079.1 choline transporter-like protein [Achlya hypogyna]	PF04515 Plasma-membrane choline transporter	IPR007603 Choline transporter-like	-	-SP	-
Ae201684P_19632.1	1408	-	-	-	-	-SP	-
Ae201684P_19665.1	581	KAF0748275.1 hypothetical protein AaE_007399, partial [Aphanomyces astaci]	PF14214 Helitron helicase-like domain at N-terminus	IPR025476 Helitron helicase-like domain	-	-SP	-
Ae201684P_19594.1	358	XP_008879461.1 fructose-bisphosphate aldolase, class II [Aphanomyces invadans] ETV91824.1 fructose-bisphosphate aldolase, class II [Aphanomyces invadans]	PF01116 Fructose-bisphosphate aldolase class-II	IPR000771 Fructose-bisphosphate aldolase, class-II	GO:0004332 fructose-bisphosphate aldolase activity / GO:0008270 zinc ion binding / GO:0016832 aldehyde-lyase activity / GO:0006096 glycolytic process / GO:0005975 carbohydrate metabolic process / GO:0003824 catalytic activity	-SP	-
Ae201684P_19630.1	438	RHY65532.1 hypothetical protein DYB30_002096, partial [Aphanomyces astaci]	PF02807 ATP:guanido phosphotransferase, N-terminal domain / PF00217 ATP:guanido phosphotransferase, C-terminal catalytic domain	IPR022413 ATP:guanido phosphotransferase, N-terminal / IPR022414 ATP:guanido phosphotransferase, catalytic domain	GO:0016301 kinase activity / GO:0003824 catalytic activity / GO:0016772 transferase activity, transferring phosphorus-containing groups	-SP	-
Ae201684P_19630.2	441	RHY65532.1 hypothetical protein DYB30_002096, partial [Aphanomyces astaci]	PF02807 ATP:guanido phosphotransferase, N-terminal domain / PF00217 ATP:guanido phosphotransferase, C-terminal catalytic domain	IPR022413 ATP:guanido phosphotransferase, N-terminal / IPR022414 ATP:guanido phosphotransferase, catalytic domain	GO:0016301 kinase activity / GO:0003824 catalytic activity / GO:0016772 transferase activity, transferring phosphorus-containing groups	-SP	-
Ae201684P_19662.1	366	RHY10054.1 hypothetical protein DYB36_013068, partial [Aphanomyces astaci] RHY66206.1 hypothetical protein DYB38_012922, partial [Aphanomyces astaci] RHZ03953.1 hypothetical protein DYB26_011282, partial [Aphanomyces astaci]	PF00332 Glycosyl hydrolases family 17	IPR000490 Glycoside hydrolase family 17	GO:0004553 hydrolase activity, hydrolyzing O-glycosyl compounds / GO:0005975 carbohydrate metabolic process	+SP-TM	-
Ae201684P_19590.1	464	KAF4035899.1 Las17-binding protein actin regulator [Phytophthora infestans] KAF4129662.1 Las17-binding protein actin regulator [Phytophthora infestans]	PF04366 Las17-binding protein actin regulator	IPR007461 Ysc84 actin-binding domain	-	-SP	-
Ae201684P_19579.1	324	XP_009841652.1 hypothetical protein, variant 3 [Aphanomyces astaci] ETV68698.1 hypothetical protein, variant 3 [Aphanomyces astaci]	PF13516 Leucine Rich repeat	IPR001611 Leucine-rich repeat	GO:0005515 protein binding	-SP	-
Ae201684P_19639.1	155	KAF4046479.1 putative heavy-metal-binding [Phytophthora infestans]	PF01906 Putative heavy-metal-binding	IPR002765 Uncharacterised protein family UPF0145	-	-SP	-
Ae201684P_19654.1	674	RHZ41447.1 hypothetical protein DYB31_008053, partial [Aphanomyces astaci]	PF04218 CENP-B N-terminal DNA-binding domain / PF03221 Tc5 transposase DNA-binding domain / PF03184 DDE superfamily endonuclease	IPR006600 HTH CenpB-type DNA-binding domain / IPR004875 DDE superfamily endonuclease domain / IPR007889 DNA binding HTH domain, Psq-type	GO:0003677 DNA binding / GO:0003676 nucleic acid binding	-SP	-
Ae201684P_19586.1	324	OQS04532.1 hypothetical protein THRCLA_03242, partial [Thraustotheca clavata]	PF15007 Centrosomal spindle body, CEP44	IPR029157 Centrosomal CEP44 domain	-	-SP	-
Ae201684P_19576.1	422	RHY51603.1 hypothetical protein DYB30_010415, partial [Aphanomyces astaci] RHY82974.1 hypothetical protein DYB26_006885, partial [Aphanomyces astaci] RHY99322.1 hypothetical protein DYB31_003540, partial [Aphanomyces astaci]	PF00155 Aminotransferase class I and II	IPR004839 Aminotransferase, class I/classII	GO:0009058 biosynthetic process / GO:0006520 cellular amino acid metabolic process / GO:0008483 transaminase activity / GO:0003824 catalytic activity / GO:0030170 pyridoxal phosphate binding	-SP	-
Ae201684P_19598.1	397	RHY98624.1 hypothetical protein DYB31_015047, partial [Aphanomyces astaci]	-	-	-	-SP	-
Ae201684P_19651.1	723	AIG55599.1 secreted protein [Thraustotheca clavata]	PF03639 Glycosyl hydrolase family 81	IPR005200 Endo-1,3(4)-beta-glucanase	GO:0052861 glucan endo-1,3-beta-glucanase activity, C-3 substituted reducing group	+SP-TM	-
Ae201684P_19613.1	209	ETL80890.1 hypothetical protein, variant 2 [Phytophthora parasitica] ETM34090.1 hypothetical protein, variant 2 [Phytophthora parasitica] ETP31904.1 hypothetical protein, variant 2 [Phytophthora parasitica P10297]	PF10187 N-terminal domain of NEFA-interacting nuclear protein NIP30	IPR019331 FAM192A/Fyv6, N-terminal	-	-SP	-
Ae201684P_19593.1	225	RLO02898.1 hypothetical protein DYB28_009715, partial [Aphanomyces astaci]	PF14580 Leucine-rich repeat	-	-	-SP	-
Ae201684P_19609.1	662	EPZ35137.1 Na+/H+ antiporter, NhaC-like domain-containing protein [Rozella allomycis CSF55]	PF03553 Na? antiporter family	IPR018461 Na? antiporter, NhaC-like, C-terminal	GO:0016021 integral component of membrane	-SP	-
Ae201684P_19635.1	446	OQR81468.1 acetylornithine aminotransferase, mitochondrial precursor [Thraustotheca clavata]	PF00202 Aminotransferase class-III	IPR005814 Aminotransferase class-III	GO:0006525 arginine metabolic process / GO:0008483 transaminase activity / GO:0003824 catalytic activity / GO:0030170 pyridoxal phosphate binding	-SP	-
Ae201684P_19657.1	1179	XP_009841775.1 hydroxylamine reductase [Aphanomyces astaci] ETV68821.1 hydroxylamine reductase [Aphanomyces astaci]	PF03063 Prismane/CO dehydrogenase family / PF00258 Flavodoxin / PF00175 Oxidoreductase NAD-binding domain / PF00667 FAD binding domain	IPR001433 Oxidoreductase FAD/NAD(P)-binding / IPR008254 Flavodoxin/nitric oxide synthase / IPR003097 FAD-binding, type 1 / IPR004137 Hydroxylamine reductase/Ni-containing CO dehydrogenase	GO:0009055 electron carrier activity / GO:0003824 catalytic activity / GO:0051536 iron-sulfur cluster binding / GO:0005737 cytoplasm / GO:0055114 oxidation-reduction process / GO:0016661 oxidoreductase activity, acting on other nitrogenous compounds as donors / GO:0010181 FMN binding / GO:0016491 oxidoreductase activity	-SP	-
Ae201684P_19650.1	442	RHY64506.1 hypothetical protein DYB30_008274, partial [Aphanomyces astaci]	-	-	-	-SP	-
Ae201684P_19643.1	431	XP_009841787.1 hypothetical protein, variant 1 [Aphanomyces astaci] ETV68833.1 hypothetical protein, variant 1 [Aphanomyces astaci]	PF00083 Sugar (and other) transporter	IPR005828 Major facilitator, sugar transporter-like	GO:0055085 transmembrane transport / GO:0016021 integral component of membrane / GO:0005215 transporter activity / GO:0022857 transmembrane transporter activity	-SP	-
Ae201684P_19612.1	1830	RHZ38966.1 hypothetical protein DYB26_005709, partial [Aphanomyces astaci]	PF16201 Nucleolar pre-ribosomal-associated protein 1 / PF11707 Ribosome 60S biogenesis N-terminal	IPR032436 Nucleolar pre-ribosomal-associated protein 1, C-terminal domain / IPR021714 Nucleolar pre-ribosomal-associated protein 1, N-terminal	GO:0005488 binding	-SP	-
Ae201684P_19581.1	307	XP_008879436.1 hypothetical protein, variant 5 [Aphanomyces invadans] XP_008879437.1 hypothetical protein, variant 6 [Aphanomyces invadans] XP_008879438.1 hypothetical protein, variant 7 [Aphanomyces invadans] XP_008879439.1 hypothetical protein, variant 8 [Aphanomyces invadans] ETV91799.1 hypothetical protein, variant 5 [Aphanomyces invadans] ETV91800.1 hypothetical protein, variant 6 [Aphanomyc…	PF13967 Late exocytosis, associated with Golgi transport	IPR032880 Calcium permeable stress-gated cation channel 1, N-terminal transmembrane domain	-	-SP	-
Ae201684P_19625.1	362	KAF0774417.1 hypothetical protein AaE_001883, partial [Aphanomyces astaci]	-	-	-	-SP	-
Ae201684P_19604.1	904	XP_009841704.1 hypothetical protein, variant 1 [Aphanomyces astaci] ETV68750.1 hypothetical protein, variant 1 [Aphanomyces astaci]	-	-	-	-SP	-
Ae201684P_19573.1	408	KAF0683013.1 hypothetical protein As57867_024828, partial [Aphanomyces stellatus]	-	-	-	-SP	-
Ae201684P_19588.1	323	OQS06455.1 eukaryotic translation initiation factor 3 subunit G [Thraustotheca clavata]	PF12353 Eukaryotic translation initiation factor 3 subunit G / PF00076 RNA recognition motif. (a.k.a. RRM, RBD, or RNP domain)	IPR000504 RNA recognition motif domain / IPR024675 Eukaryotic translation initiation factor 3 subunit G, N-terminal	GO:0003743 translation initiation factor activity / GO:0005852 eukaryotic translation initiation factor 3 complex / GO:0005737 cytoplasm / GO:0003676 nucleic acid binding	-SP	-
Ae201684P_19631.1	367	XP_008879494.1 chaperone DnaJ [Aphanomyces invadans] ETV91857.1 chaperone DnaJ [Aphanomyces invadans]	PF01556 DnaJ C terminal domain / PF00684 DnaJ central domain / PF00226 DnaJ domain	IPR002939 Chaperone DnaJ, C-terminal / IPR001623 DnaJ domain / IPR001305 Heat shock protein DnaJ, cysteine-rich domain	GO:0006457 protein folding / GO:0005524 ATP binding / GO:0031072 heat shock protein binding / GO:0051082 unfolded protein binding / GO:0009408 response to heat	-SP	-
Ae201684P_19666.1	325	RHY25988.1 hypothetical protein DYB32_007958, partial [Aphanomyces invadans]	-	-	-	-SP	-
Ae201684P_19616.1	440	OQR97164.1 eukaryotic translation initiation factor 3 [Achlya hypogyna]	PF09440 eIF3 subunit 6 N terminal domain / PF01399 PCI domain	IPR000717 Proteasome component (PCI) domain / IPR019010 Eukaryotic translation initiation factor 3 subunit E, N-terminal	GO:0003743 translation initiation factor activity / GO:0005852 eukaryotic translation initiation factor 3 complex / GO:0005737 cytoplasm	-SP	-
Ae201684P_19619.1	213	-	-	-	-	-SP	-
Ae201684P_19642.1	808	XP_009841798.1 hypothetical protein, variant 1 [Aphanomyces astaci] ETV68844.1 hypothetical protein, variant 1 [Aphanomyces astaci]	PF00615 Regulator of G protein signaling domain / PF02141 DENN (AEX-3) domain	IPR016137 RGS domain / IPR001194 cDENN domain	-	-SP	-
Ae201684P_19620.1	1330	XP_008879523.1 hypothetical protein, variant 1 [Aphanomyces invadans] ETV91885.1 hypothetical protein, variant 1 [Aphanomyces invadans]	-	-	-	-SP	-
Ae201684P_19599.1	365	XP_009841694.1 CMGC/MAPK/ERK7 protein kinase [Aphanomyces astaci] ETV68740.1 CMGC/MAPK/ERK7 protein kinase [Aphanomyces astaci]	PF00069 Protein kinase domain	IPR000719 Protein kinase domain	GO:0005524 ATP binding / GO:0004672 protein kinase activity / GO:0006468 protein phosphorylation / GO:0004707 MAP kinase activity	-SP	-
Ae201684P_19600.1	598	RLO10795.1 hypothetical protein DYB28_006836, partial [Aphanomyces astaci]	PF00450 Serine carboxypeptidase	IPR001563 Peptidase S10, serine carboxypeptidase	GO:0006508 proteolysis / GO:0004185 serine-type carboxypeptidase activity	-SP	-
Ae201684P_19577.1	427	XP_009845795.1 3-deoxy-7-phosphoheptulonate synthase [Aphanomyces astaci] ETV64723.1 3-deoxy-7-phosphoheptulonate synthase [Aphanomyces astaci]	PF00793 DAHP synthetase I family	IPR006218 DAHP synthetase I/KDSA	GO:0003849 3-deoxy-7-phosphoheptulonate synthase activity / GO:0009058 biosynthetic process / GO:0009073 aromatic amino acid family biosynthetic process / GO:0003824 catalytic activity	-SP	-
Ae201684P_19587.1	225	RHZ07565.1 hypothetical protein DYB31_013030, partial [Aphanomyces astaci]	-	-	-	-SP	-
Ae201684P_19605.1	255	XP_023238015.1 LOW QUALITY PROTEIN: uncharacterized protein LOC111636857 [Centruroides sculpturatus]	PF14214 Helitron helicase-like domain at N-terminus	IPR025476 Helitron helicase-like domain	-	-SP	-
Ae201684P_19629.1	305	OQR89064.1 aquaporin [Achlya hypogyna]	PF00230 Major intrinsic protein	IPR000425 Major intrinsic protein	GO:0016020 membrane / GO:0055085 transmembrane transport / GO:0015267 channel activity	-SP	-
Ae201684P_19608.1	87	OQR92912.1 tim10 ddp zinc finger domain-containing protein [Achlya hypogyna]	PF02953 Tim10/DDP family zinc finger	IPR004217 Tim10-like	-	-SP	-
Ae201684P_19601.1	409	XP_008879471.1 UV excision repair protein Rad23 [Aphanomyces invadans] ETV91834.1 UV excision repair protein Rad23 [Aphanomyces invadans]	PF09280 XPC-binding domain / PF00627 UBA/TS-N domain / PF00240 Ubiquitin family	IPR015940 Ubiquitin-associated domain / IPR000626 Ubiquitin domain / IPR015360 XPC-binding domain	GO:0005634 nucleus / GO:0043161 proteasome-mediated ubiquitin-dependent protein catabolic process / GO:0003684 damaged DNA binding / GO:0005515 protein binding / GO:0006289 nucleotide-excision repair	-SP	-
Ae201684P_19636.1	1019	OQR81470.1 DNA topoisomerase [Thraustotheca clavata]	PF06839 GRF zinc finger / PF01751 Toprim domain / PF01131 DNA topoisomerase	IPR006171 TOPRIM domain / IPR013497 DNA topoisomerase, type IA, central / IPR010666 Zinc finger, GRF-type	GO:0003677 DNA binding / GO:0003917 DNA topoisomerase type I activity / GO:0008270 zinc ion binding / GO:0003916 DNA topoisomerase activity / GO:0006265 DNA topological change	-SP	-
Ae201684P_19655.1	407	XP_008879549.1 hypothetical protein, variant 3 [Aphanomyces invadans] XP_008879551.1 hypothetical protein, variant 2 [Aphanomyces invadans] ETV91913.1 hypothetical protein, variant 2 [Aphanomyces invadans] ETV91914.1 hypothetical protein, variant 3 [Aphanomyces invadans]	PF01007 Inward rectifier potassium channel	IPR016449 Potassium channel, inwardly rectifying, Kir	GO:0006813 potassium ion transport / GO:0005242 inward rectifier potassium channel activity / GO:0016021 integral component of membrane	-SP	-
Ae201684P_19626.1	385	KAF1333634.1 Mrna-binding protein encore, partial [Globisporangium splendens]	PF01424 R3H domain / PF12752 SUZ domain	IPR024771 SUZ domain / IPR001374 R3H domain	GO:0003676 nucleic acid binding	-SP	-
Ae201684P_19646.1	278	KAF0731368.1 hypothetical protein AaE_009262, partial [Aphanomyces astaci]	PF00899 ThiF family	IPR000594 THIF-type NAD/FAD binding fold	GO:0008641 small protein activating enzyme activity	-SP	-
Ae201684P_19595.1	375	XP_009841682.1 hypothetical protein, variant 1 [Aphanomyces astaci] ETV68728.1 hypothetical protein, variant 1 [Aphanomyces astaci]	-	-	-	-SP	-
Ae201684P_19592.1	128	OQS06452.1 fructose-bisphosphate aldolase, partial [Thraustotheca clavata]	-	-	-	-SP	-
Ae201684P_19592.2	138	OQS06452.1 fructose-bisphosphate aldolase, partial [Thraustotheca clavata]	-	-	-	-SP	-
Ae201684P_19658.1	157	-	-	-	-	-SP	-
Ae201684P_19582.1	451	XP_008879440.1 TIGR01548 family HAD hydrolase [Aphanomyces invadans] ETV91803.1 TIGR01548 family HAD hydrolase [Aphanomyces invadans]	PF13419 Haloacid dehalogenase-like hydrolase / PF00475 Imidazoleglycerol-phosphate dehydratase	IPR000807 Imidazoleglycerol-phosphate dehydratase	GO:0016787 hydrolase activity / GO:0008152 metabolic process / GO:0000105 histidine biosynthetic process / GO:0004424 imidazoleglycerol-phosphate dehydratase activity / GO:0016791 phosphatase activity	-SP	-
Ae201684P_22440.1	222	XP_008880058.1 hypothetical protein, variant 3 [Aphanomyces invadans] XP_008880059.1 hypothetical protein, variant 4 [Aphanomyces invadans] XP_008880060.1 hypothetical protein, variant 5 [Aphanomyces invadans] XP_008880061.1 hypothetical protein, variant 6 [Aphanomyces invadans] XP_008880062.1 hypothetical protein, variant 7 [Aphanomyces invadans] ETV91221.1 hypothetical protein, variant 3 [Aphan…	-	-	-	-SP	-
Ae201684P_22422.1	334	-	-	-	-	-SP	-
Ae201684P_22504.1	129	-	-	-	-	-SP	-
Ae201684P_22447.1	390	-	-	-	-	-SP	-
Ae201684P_22429.1	397	-	-	-	-	-SP	-
Ae201684P_22467.1	366	-	-	-	-	-SP	-
Ae201684P_22461.1	384	-	-	-	-	+SP+TM	-
Ae201684P_22517.1	117	-	-	-	-	-SP	-
Ae201684P_22518.1	517	KAF0721478.1 hypothetical protein Ae201684_019123, partial [Aphanomyces euteiches]	PF04937 Protein of unknown function (DUF 659)	IPR007021 Domain of unknown function DUF659	-	-SP	-
Ae201684P_22494.1	357	KAF0719239.1 hypothetical protein As57867_001161, partial [Aphanomyces stellatus]	-	-	-	-SP	-
Ae201684P_22430.1	383	-	-	-	-	-SP	-
Ae201684P_22459.1	237	-	-	-	-	+SP+TM	-
Ae201684P_22437.1	121	XP_013162860.1 PREDICTED: angiogenic factor with G patch and FHA domains 1 isoform X2 [Papilio xuthus]	PF01585 G-patch domain	IPR000467 G-patch domain	GO:0003676 nucleic acid binding	-SP	-
Ae201684P_22457.1	370	KAF0719239.1 hypothetical protein As57867_001161, partial [Aphanomyces stellatus]	-	-	-	+SP+TM	-
Ae201684P_22401.1	769	RHY96976.1 hypothetical protein DYB35_013072, partial [Aphanomyces astaci]	PF14310 Fibronectin type III-like domain / PF01915 Glycosyl hydrolase family 3 C-terminal domain / PF00933 Glycosyl hydrolase family 3 N terminal domain	IPR002772 Glycoside hydrolase family 3 C-terminal domain / IPR001764 Glycoside hydrolase, family 3, N-terminal / IPR026891 Fibronectin type III-like domain	GO:0004553 hydrolase activity, hydrolyzing O-glycosyl compounds / GO:0005975 carbohydrate metabolic process	+SP-TM	-
Ae201684P_22405.1	354	KAF0699391.1 hypothetical protein As57867_009989, partial [Aphanomyces stellatus]	-	-	-	-SP	-
Ae201684P_22412.1	357	-	-	-	-	-SP	-
Ae201684P_22485.1	95	-	-	-	-	-SP	-
Ae201684P_22513.1	673	RHZ26637.1 hypothetical protein DYB31_011445, partial [Aphanomyces astaci]	-	-	-	-SP	-
Ae201684P_22481.1	135	XP_028072484.1 glutathione S-transferase T3-like [Camellia sinensis]	-	-	-	-SP	-
Ae201684P_22478.1	296	RHY92713.1 hypothetical protein DYB35_012445, partial [Aphanomyces astaci]	PF04928 Poly(A) polymerase central domain / PF01909 Nucleotidyltransferase domain	IPR007012 Poly(A) polymerase, central domain / IPR002934 Polymerase, nucleotidyl transferase domain	GO:0005634 nucleus / GO:0004652 polynucleotide adenylyltransferase activity / GO:0043631 RNA polyadenylation / GO:0016779 nucleotidyltransferase activity	-SP	-
Ae201684P_22443.1	365	-	-	-	-	-SP	-
Ae201684P_22423.1	164	XP_009845082.1 hypothetical protein, variant 1 [Aphanomyces astaci] ETV65437.1 hypothetical protein, variant 1 [Aphanomyces astaci]	-	-	-	-SP	-
Ae201684P_22514.1	92	KAF0713381.1 hypothetical protein As57867_004359, partial [Aphanomyces stellatus]	-	-	-	-SP	-
Ae201684P_22464.1	242	RLO02279.1 hypothetical protein DYB28_016147, partial [Aphanomyces astaci]	-	-	-	+SP+TM	-
Ae201684P_22489.1	158	-	-	-	-	+SP-TM	SSP
Ae201684P_22508.1	292	KAF0703504.1 hypothetical protein AaE_015341, partial [Aphanomyces astaci]	-	-	-	-SP	-
Ae201684P_22434.1	370	-	-	-	-	-SP	-
Ae201684P_22454.1	72	-	-	-	-	-SP	-
Ae201684P_22472.1	1993	OQS05274.1 callose synthase [Thraustotheca clavata]	PF02364 1,3-beta-glucan synthase component / PF14288 1,3-beta-glucan synthase subunit FKS1, domain-1	IPR003440 Glycosyl transferase, family 48 / IPR026899 1,3-beta-glucan synthase subunit FKS1-like, domain-1	GO:0016020 membrane / GO:0006075 (1->3)-beta-D-glucan biosynthetic process / GO:0003843 1,3-beta-D-glucan synthase activity / GO:0000148 1,3-beta-D-glucan synthase complex	-SP	-
Ae201684P_22416.1	644	KAF0720981.1 hypothetical protein Ae201684_019250, partial [Aphanomyces euteiches]	PF00665 Integrase core domain / PF13976 GAG-pre-integrase domain	IPR001584 Integrase, catalytic core / IPR025724 GAG-pre-integrase domain	GO:0015074 DNA integration / GO:0008270 zinc ion binding / GO:0003676 nucleic acid binding	+SP+TM	-
Ae201684P_22406.1	1015	RLO00189.1 hypothetical protein DYB28_005826, partial [Aphanomyces astaci]	-	-	-	-SP	-
Ae201684P_22497.1	188	XP_009842167.1 hypothetical protein, variant 3 [Aphanomyces astaci] XP_009842168.1 hypothetical protein, variant 4 [Aphanomyces astaci] XP_009842169.1 hypothetical protein, variant 2 [Aphanomyces astaci] XP_009842170.1 hypothetical protein, variant 1 [Aphanomyces astaci] XP_009842171.1 hypothetical protein H257_15693 [Aphanomyces astaci] XP_009842172.1 hypothetical protein, variant 5 [Aphanomyces…	-	-	-	-SP	-
Ae201684P_22462.1	148	-	-	-	-	+SP+TM	-
Ae201684P_22413.1	290	KAF0718074.1 hypothetical protein As57867_001911, partial [Aphanomyces stellatus]	-	-	-	-SP	-
Ae201684P_22486.1	343	KAF0718074.1 hypothetical protein As57867_001911, partial [Aphanomyces stellatus]	-	-	-	-SP	-
Ae201684P_22510.1	723	OQR90682.1 3-isopropylmalate dehydratase large subunit [Achlya hypogyna]	PF00694 Aconitase C-terminal domain / PF00330 Aconitase family (aconitate hydratase)	IPR001030 Aconitase/3-isopropylmalate dehydratase large subunit, alpha/beta/alpha domain / IPR000573 Aconitase A/isopropylmalate dehydratase small subunit, swivel domain	GO:0008152 metabolic process	-SP	-
Ae201684P_22470.1	102	-	-	-	-	-SP	-
Ae201684P_22404.1	345	KAF0699391.1 hypothetical protein As57867_009989, partial [Aphanomyces stellatus]	-	-	-	-SP	-
Ae201684P_22493.1	198	-	-	-	-	-SP	-
Ae201684P_22451.1	158	XP_009846984.1 hypothetical protein H257_19543, partial [Aphanomyces astaci] ETV63531.1 hypothetical protein H257_19543, partial [Aphanomyces astaci]	-	-	-	-SP	-
Ae201684P_22438.1	203	-	-	-	-	-SP	-
Ae201684P_22479.1	224	XP_008892460.1 hypothetical protein, variant 3 [Phytophthora parasitica INRA-310] XP_008892465.1 hypothetical protein, variant 1 [Phytophthora parasitica INRA-310] XP_008892466.1 hypothetical protein, variant 2 [Phytophthora parasitica INRA-310] ETP46996.1 hypothetical protein, variant 1 [Phytophthora parasitica P10297] ETN23272.1 hypothetical protein, variant 1 [Phytophthora parasitica INRA-310]…	PF04926 Poly(A) polymerase predicted RNA binding domain / PF04928 Poly(A) polymerase central domain	IPR007012 Poly(A) polymerase, central domain / IPR007010 Poly(A) polymerase, RNA-binding domain	GO:0031123 RNA 3'-end processing / GO:0005634 nucleus / GO:0003723 RNA binding / GO:0004652 polynucleotide adenylyltransferase activity / GO:0043631 RNA polyadenylation / GO:0016779 nucleotidyltransferase activity	-SP	-
Ae201684P_22458.1	351	RHY96475.1 hypothetical protein DYB31_016226, partial [Aphanomyces astaci]	-	-	-	+SP+TM	-
Ae201684P_22446.1	378	AIG55503.1 secreted protein [Thraustotheca clavata] OQS03867.1 hypothetical protein THRCLA_03852 [Thraustotheca clavata]	-	-	-	-SP	-
Ae201684P_22496.1	895	RLN99040.1 hypothetical protein DYB28_004534, partial [Aphanomyces astaci]	-	-	-	+SP-TM	-
Ae201684P_22417.1	427	RVW18166.1 Retrovirus-related Pol polyprotein from transposon TNT 1-94 [Vitis vinifera]	PF07727 Reverse transcriptase (RNA-dependent DNA polymerase)	IPR013103 Reverse transcriptase, RNA-dependent DNA polymerase	-	-SP	-
Ae201684P_22483.1	330	KAF0706411.1 hypothetical protein AaE_014122, partial [Aphanomyces astaci]	PF13359 DDE superfamily endonuclease	IPR027806 Harbinger transposase-derived nuclease domain	-	+SP-TM	-
Ae201684P_22507.1	382	XP_024583244.1 cln3like protein [Plasmopara halstedii] CEG46875.1 cln3like protein [Plasmopara halstedii]	PF02487 CLN3 protein	IPR003492 Batten's disease protein Cln3	GO:0016020 membrane	-SP	-
Ae201684P_22465.1	369	-	-	-	-	-SP	-
Ae201684P_22515.1	196	-	-	-	-	-SP	-
Ae201684P_22473.1	1974	OQS05274.1 callose synthase [Thraustotheca clavata]	PF02364 1,3-beta-glucan synthase component / PF14288 1,3-beta-glucan synthase subunit FKS1, domain-1	IPR003440 Glycosyl transferase, family 48 / IPR026899 1,3-beta-glucan synthase subunit FKS1-like, domain-1	GO:0016020 membrane / GO:0006075 (1->3)-beta-D-glucan biosynthetic process / GO:0003843 1,3-beta-D-glucan synthase activity / GO:0000148 1,3-beta-D-glucan synthase complex	-SP	-
Ae201684P_22409.1	75	-	-	-	-	+SP+TM	-
Ae201684P_22419.1	433	KAF0775927.1 hypothetical protein AaE_000373, partial [Aphanomyces astaci]	PF07727 Reverse transcriptase (RNA-dependent DNA polymerase)	IPR013103 Reverse transcriptase, RNA-dependent DNA polymerase	-	-SP	-
Ae201684P_22419.2	424	KAF0775927.1 hypothetical protein AaE_000373, partial [Aphanomyces astaci]	PF07727 Reverse transcriptase (RNA-dependent DNA polymerase)	IPR013103 Reverse transcriptase, RNA-dependent DNA polymerase	-	-SP	-
Ae201684P_22431.1	384	KAF0699391.1 hypothetical protein As57867_009989, partial [Aphanomyces stellatus]	-	-	-	-SP	-
Ae201684P_22492.1	293	-	-	-	-	-SP	-
Ae201684P_22450.1	161	KAF0709172.1 hypothetical protein AaE_012953, partial [Aphanomyces astaci]	-	-	-	-SP	-
Ae201684P_22475.1	382	-	-	-	-	-SP	-
Ae201684P_22503.1	182	RHZ34889.1 hypothetical protein DYB31_016782, partial [Aphanomyces astaci]	-	-	-	-SP	-
Ae201684P_22471.1	514	KAF0709092.1 hypothetical protein As57867_006082, partial [Aphanomyces stellatus]	PF03441 FAD binding domain of DNA photolyase / PF00875 DNA photolyase	IPR006050 DNA photolyase, N-terminal / IPR005101 Cryptochrome/DNA photolyase, FAD-binding domain	-	-SP	-
Ae201684P_22435.1	832	XP_009842186.1 serine/threonine protein kinase [Aphanomyces astaci] ETV68391.1 serine/threonine protein kinase [Aphanomyces astaci]	PF00069 Protein kinase domain	IPR000719 Protein kinase domain	GO:0005524 ATP binding / GO:0004672 protein kinase activity / GO:0006468 protein phosphorylation	-SP	-
Ae201684P_22455.1	352	XP_009846984.1 hypothetical protein H257_19543, partial [Aphanomyces astaci] ETV63531.1 hypothetical protein H257_19543, partial [Aphanomyces astaci]	-	-	-	-SP	-
Ae201684P_22433.1	123	-	-	-	-	-SP	-
Ae201684P_22403.1	168	KAF0705260.1 hypothetical protein AaE_014603, partial [Aphanomyces astaci]	PF01915 Glycosyl hydrolase family 3 C-terminal domain	IPR002772 Glycoside hydrolase family 3 C-terminal domain	GO:0004553 hydrolase activity, hydrolyzing O-glycosyl compounds / GO:0005975 carbohydrate metabolic process	-SP	-
Ae201684P_22403.2	1101	RHY00960.1 hypothetical protein DYB25_008486, partial [Aphanomyces astaci]	PF01915 Glycosyl hydrolase family 3 C-terminal domain / PF14310 Fibronectin type III-like domain / PF00933 Glycosyl hydrolase family 3 N terminal domain / PF00652 Ricin-type beta-trefoil lectin domain	IPR001764 Glycoside hydrolase, family 3, N-terminal / IPR002772 Glycoside hydrolase family 3 C-terminal domain / IPR026891 Fibronectin type III-like domain / IPR000772 Ricin B, lectin domain	GO:0004553 hydrolase activity, hydrolyzing O-glycosyl compounds / GO:0005975 carbohydrate metabolic process	+SP-TM	-
Ae201684P_22408.1	67	-	-	-	-	-SP	-
Ae201684P_22414.1	153	XP_021651858.1 uncharacterized protein LOC110643708 isoform X2 [Hevea brasiliensis]	PF14244 gag-polypeptide of LTR copia-type	IPR029472 Gag-polypeptide of LTR copia-type	-	-SP	-
Ae201684P_22511.1	373	RHY38333.1 hypothetical protein DYB25_011352, partial [Aphanomyces astaci]	PF00443 Ubiquitin carboxyl-terminal hydrolase	IPR001394 Peptidase C19, ubiquitin carboxyl-terminal hydrolase	GO:0006511 ubiquitin-dependent protein catabolic process / GO:0016579 protein deubiquitination / GO:0036459 thiol-dependent ubiquitinyl hydrolase activity	+SP+TM	-
Ae201684P_22487.1	128	-	-	-	-	-SP	-
Ae201684P_22463.1	134	-	-	-	-	+SP+TM	-
Ae201684P_22424.1	356	-	-	-	-	-SP	-
Ae201684P_22449.1	360	RLN99984.1 hypothetical protein DYB28_010839, partial [Aphanomyces astaci]	-	-	-	-SP	-
Ae201684P_22442.1	245	KAF0750571.1 hypothetical protein AaE_006664, partial [Aphanomyces astaci]	-	-	-	-SP	-
Ae201684P_22482.1	160	RHY58371.1 hypothetical protein DYB38_013530, partial [Aphanomyces astaci]	PF01527 Transposase	IPR002514 Transposase IS3/IS911family	GO:0003677 DNA binding / GO:0004803 transposase activity / GO:0043565 sequence-specific DNA binding / GO:0006313 transposition, DNA-mediated	-SP	-
Ae201684P_22444.1	147	RHY49066.1 hypothetical protein DYB34_011119, partial [Aphanomyces astaci]	-	-	-	-SP	-
Ae201684P_22452.1	168	RQM25187.1 hypothetical protein B5M09_011937, partial [Aphanomyces astaci]	PF03184 DDE superfamily endonuclease	IPR004875 DDE superfamily endonuclease domain	GO:0003676 nucleic acid binding	-SP	-
Ae201684P_22506.1	175	XP_009839144.1 caltractin, partial [Aphanomyces astaci] KAF0695648.1 hypothetical protein As57867_013492 [Aphanomyces stellatus] ETV71479.1 caltractin, partial [Aphanomyces astaci] KAF0707099.1 hypothetical protein AaE_013775 [Aphanomyces astaci] RHY07445.1 hypothetical protein DYB36_002750 [Aphanomyces astaci] RHY15209.1 hypothetical protein DYB25_000904 [Aphanomyces astaci]	PF13499 EF-hand domain pair	IPR002048 EF-hand domain	GO:0005509 calcium ion binding	-SP	-
Ae201684P_22432.1	102	-	-	-	-	-SP	-
Ae201684P_22466.1	1251	RHY99714.1 hypothetical protein DYB35_011364, partial [Aphanomyces astaci]	PF00664 ABC transporter transmembrane region / PF00005 ABC transporter	IPR003439 ABC transporter-like / IPR011527 ABC transporter type 1, transmembrane domain	GO:0055085 transmembrane transport / GO:0005524 ATP binding / GO:0042626 ATPase activity, coupled to transmembrane movement of substances / GO:0016021 integral component of membrane / GO:0016887 ATPase activity	-SP	-
Ae201684P_22439.1	144	-	-	-	-	-SP	-
Ae201684P_22495.1	363	KAF0719239.1 hypothetical protein As57867_001161, partial [Aphanomyces stellatus]	-	-	-	-SP	-
Ae201684P_22474.1	940	KOO23531.1 oligosaccharyl transferase-like protein [Chrysochromulina tobinii]	PF02516 Oligosaccharyl transferase STT3 subunit	IPR003674 Oligosaccharyl transferase, STT3 subunit	GO:0016020 membrane / GO:0006486 protein glycosylation / GO:0004576 oligosaccharyl transferase activity	-SP	-
Ae201684P_22445.1	383	RLO07658.1 hypothetical protein DYB28_007839, partial [Aphanomyces astaci]	-	-	-	-SP	-
Ae201684P_22490.1	346	KAF0718074.1 hypothetical protein As57867_001911, partial [Aphanomyces stellatus]	-	-	-	-SP	-
Ae201684P_22418.1	106	-	-	-	-	-SP	-
Ae201684P_22501.1	188	-	-	-	-	+SP-TM	SSP
Ae201684P_22420.1	982	RHZ03746.1 hypothetical protein DYB26_007001, partial [Aphanomyces astaci]	PF14223 gag-polypeptide of LTR copia-type / PF07727 Reverse transcriptase (RNA-dependent DNA polymerase) / PF00665 Integrase core domain	IPR013103 Reverse transcriptase, RNA-dependent DNA polymerase / IPR001584 Integrase, catalytic core	GO:0015074 DNA integration / GO:0008270 zinc ion binding / GO:0003676 nucleic acid binding	-SP	-
Ae201684P_22420.2	515	RHX96761.1 hypothetical protein DYB25_010042, partial [Aphanomyces astaci]	PF14223 gag-polypeptide of LTR copia-type	-	-	-SP	-
Ae201684P_22502.1	1071	XP_009842117.1 hypothetical protein H257_15644, partial [Aphanomyces astaci] ETV68322.1 hypothetical protein H257_15644, partial [Aphanomyces astaci]	PF01757 Acyltransferase family	IPR002656 Acyltransferase 3	GO:0016747 transferase activity, transferring acyl groups other than amino-acyl groups	-SP	-
Ae201684P_22425.1	107	RHY82358.1 hypothetical protein DYB31_015687, partial [Aphanomyces astaci]	-	-	-	-SP	-
Ae201684P_22469.1	118	-	-	-	-	-SP	-
Ae201684P_22427.1	325	KAF0718074.1 hypothetical protein As57867_001911, partial [Aphanomyces stellatus]	-	-	-	-SP	-
Ae201684P_22476.1	379	-	-	-	-	-SP	-
Ae201684P_22468.1	1284	OQR87494.1 ATP-binding Cassette (ABC) Superfamily [Achlya hypogyna]	PF00664 ABC transporter transmembrane region / PF00005 ABC transporter	IPR003439 ABC transporter-like / IPR011527 ABC transporter type 1, transmembrane domain	GO:0055085 transmembrane transport / GO:0005524 ATP binding / GO:0042626 ATPase activity, coupled to transmembrane movement of substances / GO:0016021 integral component of membrane / GO:0016887 ATPase activity	-SP	-
Ae201684P_22499.1	1059	XP_009842117.1 hypothetical protein H257_15644, partial [Aphanomyces astaci] ETV68322.1 hypothetical protein H257_15644, partial [Aphanomyces astaci]	PF01757 Acyltransferase family	IPR002656 Acyltransferase 3	GO:0016747 transferase activity, transferring acyl groups other than amino-acyl groups	-SP	-
Ae201684P_22402.1	1180	RHY00960.1 hypothetical protein DYB25_008486, partial [Aphanomyces astaci]	PF14310 Fibronectin type III-like domain / PF01915 Glycosyl hydrolase family 3 C-terminal domain / PF00933 Glycosyl hydrolase family 3 N terminal domain / PF00652 Ricin-type beta-trefoil lectin domain	IPR001764 Glycoside hydrolase, family 3, N-terminal / IPR002772 Glycoside hydrolase family 3 C-terminal domain / IPR026891 Fibronectin type III-like domain / IPR000772 Ricin B, lectin domain	GO:0004553 hydrolase activity, hydrolyzing O-glycosyl compounds / GO:0005975 carbohydrate metabolic process	-SP	-
Ae201684P_22491.1	356	KAF0699391.1 hypothetical protein As57867_009989, partial [Aphanomyces stellatus]	-	-	-	-SP	-
Ae201684P_22516.1	160	RHY75244.1 hypothetical protein DYB34_013967, partial [Aphanomyces astaci] RHZ42811.1 hypothetical protein DYB26_011457, partial [Aphanomyces astaci]	-	-	-	-SP	-
Ae201684P_22436.1	382	KAF0699391.1 hypothetical protein As57867_009989, partial [Aphanomyces stellatus]	-	-	-	-SP	-
Ae201684P_22505.1	206	-	-	-	-	+SP-TM	SSP
Ae201684P_22456.1	365	XP_009842167.1 hypothetical protein, variant 3 [Aphanomyces astaci] XP_009842168.1 hypothetical protein, variant 4 [Aphanomyces astaci] XP_009842169.1 hypothetical protein, variant 2 [Aphanomyces astaci] XP_009842170.1 hypothetical protein, variant 1 [Aphanomyces astaci] XP_009842171.1 hypothetical protein H257_15693 [Aphanomyces astaci] XP_009842172.1 hypothetical protein, variant 5 [Aphanomyces…	-	-	-	-SP	-
Ae201684P_22484.1	300	RLN94328.1 hypothetical protein BBJ28_00024130, partial [Nothophytophthora sp. Chile5]	-	-	-	-SP	-
Ae201684P_22512.1	134	KAF0757792.1 hypothetical protein AaE_004150, partial [Aphanomyces astaci]	PF01757 Acyltransferase family	IPR002656 Acyltransferase 3	GO:0016747 transferase activity, transferring acyl groups other than amino-acyl groups	-SP	-
Ae201684P_22411.1	104	-	-	-	-	-SP	-
Ae201684P_22441.1	107	-	-	-	-	-SP	-
Ae201684P_22421.1	195	-	-	-	-	-SP	-
Ae201684P_22477.1	102	KAF0757879.1 hypothetical protein AaE_004116, partial [Aphanomyces astaci]	-	-	-	-SP	-
Ae201684P_22407.1	344	RLO12936.1 hypothetical protein DYB28_014229, partial [Aphanomyces astaci]	-	-	-	-SP	-
Ae201684P_22500.1	1054	XP_009842117.1 hypothetical protein H257_15644, partial [Aphanomyces astaci] ETV68322.1 hypothetical protein H257_15644, partial [Aphanomyces astaci]	PF01757 Acyltransferase family	IPR002656 Acyltransferase 3	GO:0016747 transferase activity, transferring acyl groups other than amino-acyl groups	-SP	-
Ae201684P_22453.1	537	KAF0697224.1 hypothetical protein As57867_012035, partial [Aphanomyces stellatus] KAF0720352.1 hypothetical protein As57867_000362, partial [Aphanomyces stellatus]	PF00450 Serine carboxypeptidase	IPR001563 Peptidase S10, serine carboxypeptidase	GO:0006508 proteolysis / GO:0004185 serine-type carboxypeptidase activity	-SP	-
Ae201684P_22480.1	358	RHZ20544.1 hypothetical protein DYB37_008024, partial [Aphanomyces astaci]	PF03184 DDE superfamily endonuclease	IPR004875 DDE superfamily endonuclease domain	GO:0003676 nucleic acid binding	-SP	-
Ae201684P_22415.1	292	RHZ00109.1 hypothetical protein DYB35_013858, partial [Aphanomyces astaci]	PF07727 Reverse transcriptase (RNA-dependent DNA polymerase)	IPR013103 Reverse transcriptase, RNA-dependent DNA polymerase	-	-SP	-
Ae201684P_22498.1	521	XP_009842142.1 hypothetical protein, variant 1 [Aphanomyces astaci] ETV68347.1 hypothetical protein, variant 1 [Aphanomyces astaci]	-	-	-	-SP	-
Ae201684P_22460.1	291	RHY17809.1 hypothetical protein DYB36_013148, partial [Aphanomyces astaci]	PF03184 DDE superfamily endonuclease	IPR004875 DDE superfamily endonuclease domain	GO:0003676 nucleic acid binding	+SP+TM	-
Ae201684P_22488.1	158	-	-	-	-	+SP-TM	SSP
Ae201684P_22410.1	243	KAF0718074.1 hypothetical protein As57867_001911, partial [Aphanomyces stellatus]	-	-	-	+SP+TM	-
Ae201684P_22509.1	310	-	-	-	-	+SP+TM	-
Ae201684P_22448.1	331	-	-	-	-	-SP	-
Ae201684P_22428.1	1645	XP_028649177.1 LOW QUALITY PROTEIN: uncharacterized protein LOC114645498 [Erpetoichthys calabaricus]	PF05970 PIF1-like helicase / PF14214 Helitron helicase-like domain at N-terminus	IPR025476 Helitron helicase-like domain / IPR010285 DNA helicase Pif1-like	GO:0006281 DNA repair / GO:0003678 DNA helicase activity / GO:0000723 telomere maintenance	-SP	-
Ae201684P_22428.2	908	KAF0748275.1 hypothetical protein AaE_007399, partial [Aphanomyces astaci]	PF14214 Helitron helicase-like domain at N-terminus	IPR025476 Helitron helicase-like domain	-	-SP	-
Ae201684P_22426.1	351	KAF0718074.1 hypothetical protein As57867_001911, partial [Aphanomyces stellatus]	-	-	-	-SP	-
Ae201684P_671.1	360	-	-	-	-	-SP	-
Ae201684P_685.1	159	KMQ85184.1 integrase core domain protein [Lasius niger] KMQ91366.1 integrase core domain protein [Lasius niger]	-	-	-	-SP	-
Ae201684P_655.1	436	OQS05974.1 transmembrane protein [Thraustotheca clavata]	PF03372 Endonuclease/Exonuclease/phosphatase family	IPR005135 Endonuclease/exonuclease/phosphatase	-	-SP	-
Ae201684P_640.1	304	XP_008881160.1 hypothetical protein H310_14958, partial [Aphanomyces invadans] ETV90214.1 hypothetical protein H310_14958, partial [Aphanomyces invadans]	-	-	-	-SP	-
Ae201684P_742.1	476	-	-	-	-	-SP	-
Ae201684P_717.1	979	KAF0721332.1 hypothetical protein Ae201684_019177, partial [Aphanomyces euteiches]	PF08907 Domain of unknown function (DUF1853) / PF01612 3'-5' exonuclease / PF04073 Aminoacyl-tRNA editing domain	IPR015003 Protein of unknown function DUF1853 / IPR002562 3'-5' exonuclease domain / IPR007214 YbaK/aminoacyl-tRNA synthetase-associated domain	GO:0008408 3'-5' exonuclease activity / GO:0002161 aminoacyl-tRNA editing activity / GO:0006139 nucleobase-containing compound metabolic process / GO:0003676 nucleic acid binding	-SP	-
Ae201684P_710.1	372	RHY26294.1 hypothetical protein DYB32_007828, partial [Aphanomyces invadans]	PF00400 WD domain, G-beta repeat	IPR001680 WD40 repeat	GO:0005515 protein binding	-SP	-
Ae201684P_667.1	1200	RHY96747.1 hypothetical protein DYB35_005862, partial [Aphanomyces astaci] RHZ22040.1 hypothetical protein DYB37_008907, partial [Aphanomyces astaci]	PF12796 Ankyrin repeats (3 copies) / PF13857 Ankyrin repeats (many copies)	IPR020683 Ankyrin repeat-containing domain	GO:0005515 protein binding	-SP	-
Ae201684P_673.1	326	KAE8984430.1 hypothetical protein PR002_g22942, partial [Phytophthora rubi]	PF00010 Helix-loop-helix DNA-binding domain	IPR011598 Myc-type, basic helix-loop-helix (bHLH) domain	GO:0046983 protein dimerization activity	-SP	-
Ae201684P_746.1	159	KAF0750247.1 hypothetical protein AaE_006783, partial [Aphanomyces astaci]	-	-	-	-SP	-
Ae201684P_704.1	487	XP_008879146.1 hypothetical protein, variant 4 [Aphanomyces invadans] XP_008879151.1 hypothetical protein, variant 3 [Aphanomyces invadans] ETV92184.1 hypothetical protein, variant 3 [Aphanomyces invadans] ETV92185.1 hypothetical protein, variant 4 [Aphanomyces invadans]	PF08016 Polycystin cation channel	IPR013122 Polycystin cation channel, PKD1/PKD2	-	-SP	-
Ae201684P_696.1	609	KAF0776259.1 hypothetical protein AaE_000041, partial [Aphanomyces astaci]	PF03577 Peptidase family C69	IPR005322 Peptidase C69, dipeptidase A	GO:0006508 proteolysis / GO:0016805 dipeptidase activity	-SP	-
Ae201684P_738.1	183	RHY05240.1 hypothetical protein DYB25_010507, partial [Aphanomyces astaci]	-	-	-	-SP	-
Ae201684P_689.1	1362	OQR97287.1 hypothetical protein THRCLA_07034, partial [Thraustotheca clavata]	PF00612 IQ calmodulin-binding motif	IPR000048 IQ motif, EF-hand binding site	GO:0005515 protein binding	-SP	-
Ae201684P_635.1	125	-	-	-	-	-SP	-
Ae201684P_680.1	117	-	-	-	-	-SP	-
Ae201684P_740.1	1703	RHY25220.1 hypothetical protein DYB32_008456, partial [Aphanomyces invadans]	PF06337 DUSP domain / PF00443 Ubiquitin carboxyl-terminal hydrolase / PF00787 PX domain	IPR006615 Peptidase C19, ubiquitin-specific peptidase, DUSP domain / IPR001394 Peptidase C19, ubiquitin carboxyl-terminal hydrolase / IPR001683 Phox homologous domain	GO:0004843 thiol-dependent ubiquitin-specific protease activity / GO:0006511 ubiquitin-dependent protein catabolic process / GO:0016579 protein deubiquitination / GO:0036459 thiol-dependent ubiquitinyl hydrolase activity / GO:0035091 phosphatidylinositol binding	-SP	-
Ae201684P_660.1	173	QDZ18378.1 putative oxidoreductase [Chloropicon primus]	PF00970 Oxidoreductase FAD-binding domain	IPR008333 Oxidoreductase, FAD-binding domain	GO:0055114 oxidation-reduction process / GO:0016491 oxidoreductase activity	-SP	-
Ae201684P_639.1	121	-	-	-	-	-SP	-
Ae201684P_729.1	279	OQS00840.1 palmitoyltransferase [Achlya hypogyna]	PF01529 DHHC palmitoyltransferase	IPR001594 Palmitoyltransferase, DHHC domain	-	-SP	-
Ae201684P_656.1	254	RHZ29507.1 hypothetical protein DYB26_010554, partial [Aphanomyces astaci]	PF05859 Mis12 protein	IPR008685 Centromere protein Mis12	GO:0005634 nucleus / GO:0000278 mitotic cell cycle / GO:0007049 cell cycle / GO:0000775 chromosome, centromeric region	-SP	-
Ae201684P_676.1	358	AIG55503.1 secreted protein [Thraustotheca clavata] OQS03867.1 hypothetical protein THRCLA_03852 [Thraustotheca clavata]	-	-	-	+SP-TM	-
Ae201684P_701.1	137	RHY26607.1 hypothetical protein DYB32_007461, partial [Aphanomyces invadans]	PF05811 Eukaryotic protein of unknown function (DUF842)	IPR008560 Protein of unknown function DUF842, eukaryotic	-	-SP	-
Ae201684P_720.1	342	OQS00841.1 Dynein 1b Light Intermediate Chain [Achlya hypogyna]	PF05783 Dynein light intermediate chain (DLIC)	IPR022780 Dynein family light intermediate chain	-	-SP	-
Ae201684P_683.1	4128	KAF0708274.1 hypothetical protein As57867_006385, partial [Aphanomyces stellatus]	PF13193 AMP-binding enzyme C-terminal domain / PF00550 Phosphopantetheine attachment site / PF00668 Condensation domain / PF00501 AMP-binding enzyme	IPR001242 Condensation domain / IPR009081 Phosphopantetheine binding ACP domain / IPR025110 AMP-binding enzyme, C-terminal domain / IPR000873 AMP-dependent synthetase/ligase	GO:0031177 phosphopantetheine binding / GO:0008152 metabolic process / GO:0003824 catalytic activity	-SP	-
Ae201684P_737.1	430	OQR98282.1 AP-1 complex subunit mu [Achlya hypogyna]	PF00928 Adaptor complexes medium subunit family / PF01217 Clathrin adaptor complex small chain	IPR028565 Mu homology domain / IPR022775 AP complex, mu/sigma subunit	GO:0006886 intracellular protein transport / GO:0030131 clathrin adaptor complex / GO:0016192 vesicle-mediated transport	-SP	-
Ae201684P_713.1	372	OQR83621.1 protein phosphatase 2C [Achlya hypogyna]	PF00481 Protein phosphatase 2C	IPR001932 PPM-type phosphatase domain	GO:0006470 protein dephosphorylation / GO:0003824 catalytic activity / GO:0004722 protein serine/threonine phosphatase activity	-SP	-
Ae201684P_723.1	1021	KAF0721332.1 hypothetical protein Ae201684_019177, partial [Aphanomyces euteiches]	PF08907 Domain of unknown function (DUF1853) / PF01612 3'-5' exonuclease / PF04073 Aminoacyl-tRNA editing domain	IPR015003 Protein of unknown function DUF1853 / IPR002562 3'-5' exonuclease domain / IPR007214 YbaK/aminoacyl-tRNA synthetase-associated domain	GO:0008408 3'-5' exonuclease activity / GO:0002161 aminoacyl-tRNA editing activity / GO:0006139 nucleobase-containing compound metabolic process / GO:0003676 nucleic acid binding	-SP	-
Ae201684P_692.1	253	-	-	-	-	-SP	-
Ae201684P_732.1	268	RLO04001.1 hypothetical protein DYB28_009430, partial [Aphanomyces astaci]	PF13920 Zinc finger, C3HC4 type (RING finger)	-	-	-SP	-
Ae201684P_708.1	830	XP_008879160.1 hypothetical protein, variant 1 [Aphanomyces invadans] ETV92196.1 hypothetical protein, variant 1 [Aphanomyces invadans]	-	-	-	-SP	-
Ae201684P_672.1	107	KAF1320277.1 Lyr motif-containing protein 5, partial [Globisporangium splendens]	-	-	-	-SP	-
Ae201684P_648.1	400	OQR81783.1 hypothetical protein ACHHYP_16423, partial [Achlya hypogyna]	-	-	-	-SP	-
Ae201684P_724.1	498	OQS03794.1 ammonium transporter channel family [Thraustotheca clavata]	PF00909 Ammonium Transporter Family	IPR024041 Ammonium transporter AmtB-like domain	GO:0016020 membrane / GO:0008519 ammonium transmembrane transporter activity / GO:0072488 ammonium transmembrane transport / GO:0015696 ammonium transport	-SP	-
Ae201684P_747.1	207	RHY48633.1 hypothetical protein DYB30_013789, partial [Aphanomyces astaci]	-	-	-	-SP	-
Ae201684P_688.1	354	RHY22600.1 hypothetical protein DYB32_009452, partial [Aphanomyces invadans]	PF00665 Integrase core domain	IPR001584 Integrase, catalytic core	GO:0015074 DNA integration / GO:0003676 nucleic acid binding	-SP	-
Ae201684P_697.1	368	OWZ23274.1 Myosin-VIIa [Phytophthora megakarya]	PF00612 IQ calmodulin-binding motif	IPR000048 IQ motif, EF-hand binding site	GO:0005515 protein binding	-SP	-
Ae201684P_743.1	1096	RHZ42455.1 hypothetical protein DYB26_006830, partial [Aphanomyces astaci]	PF00612 IQ calmodulin-binding motif / PF00397 WW domain	IPR001202 WW domain / IPR000048 IQ motif, EF-hand binding site	GO:0005515 protein binding	-SP	-
Ae201684P_641.1	125	OPX99240.1 Ankyrin repeats (3 copies) [Syntrophorhabdus sp. PtaB.Bin047]	PF12796 Ankyrin repeats (3 copies)	IPR020683 Ankyrin repeat-containing domain	GO:0005515 protein binding	-SP	-
Ae201684P_705.1	527	RLO00648.1 hypothetical protein DYB28_011619, partial [Aphanomyces astaci]	PF10309 Nuclear cap-binding protein subunit 3	IPR019416 Nuclear cap-binding protein subunit 3	GO:0003729 mRNA binding / GO:0000340 RNA 7-methylguanosine cap binding	-SP	-
Ae201684P_718.1	151	KAF1334004.1 Riboflavin kinase, partial [Globisporangium splendens]	PF01687 Riboflavin kinase	IPR015865 Riboflavin kinase domain, bacterial/eukaryotic	GO:0008531 riboflavin kinase activity / GO:0009231 riboflavin biosynthetic process	-SP	-
Ae201684P_654.1	492	OQS05969.1 ATP-binding cassette sub-family B member 10, mitochondrial-like, partial [Thraustotheca clavata]	PF00664 ABC transporter transmembrane region / PF00005 ABC transporter	IPR003439 ABC transporter-like / IPR011527 ABC transporter type 1, transmembrane domain	GO:0055085 transmembrane transport / GO:0005524 ATP binding / GO:0042626 ATPase activity, coupled to transmembrane movement of substances / GO:0016021 integral component of membrane / GO:0016887 ATPase activity	-SP	-
Ae201684P_632.1	114	-	-	-	-	+SP-TM	SSP
Ae201684P_675.1	481	OQR93416.1 betaine aldehyde dehydrogenase [Achlya hypogyna]	PF00171 Aldehyde dehydrogenase family	IPR015590 Aldehyde dehydrogenase domain	GO:0016620 oxidoreductase activity, acting on the aldehyde or oxo group of donors, NAD or NADP as acceptor / GO:0008152 metabolic process / GO:0055114 oxidation-reduction process / GO:0016491 oxidoreductase activity	+SP+TM	-
Ae201684P_748.1	232	-	-	-	-	-SP	-
Ae201684P_682.1	202	KAF0715251.1 hypothetical protein As57867_003473, partial [Aphanomyces stellatus]	PF00668 Condensation domain	IPR001242 Condensation domain	-	-SP	-
Ae201684P_647.1	143	-	-	-	-	+SP-TM	SSP
Ae201684P_721.1	210	XP_009836343.1 hypothetical protein, variant 6 [Aphanomyces astaci] ETV74242.1 hypothetical protein, variant 6 [Aphanomyces astaci]	PF13499 EF-hand domain pair / PF00179 Ubiquitin-conjugating enzyme	IPR002048 EF-hand domain / IPR000608 Ubiquitin-conjugating enzyme E2	GO:0005509 calcium ion binding	-SP	-
Ae201684P_666.1	583	OQR93417.1 phosphoacetylglucosamine mutase [Achlya hypogyna]	PF02880 Phosphoglucomutase/phosphomannomutase, alpha/beta/alpha domain III / PF02878 Phosphoglucomutase/phosphomannomutase, alpha/beta/alpha domain I / PF00408 Phosphoglucomutase/phosphomannomutase, C-terminal domain	IPR005846 Alpha-D-phosphohexomutase, alpha/beta/alpha domain III / IPR005843 Alpha-D-phosphohexomutase, C-terminal / IPR005844 Alpha-D-phosphohexomutase, alpha/beta/alpha domain I	GO:0004610 phosphoacetylglucosamine mutase activity / GO:0005975 carbohydrate metabolic process / GO:0071704 organic substance metabolic process / GO:0016868 intramolecular transferase activity, phosphotransferases	-SP	-
Ae201684P_735.1	676	OQS05975.1 glucosylceramidase [Thraustotheca clavata]	PF17189 Glycosyl hydrolase family 30 beta sandwich domain / PF00652 Ricin-type beta-trefoil lectin domain / PF02055 Glycosyl hydrolase family 30 TIM-barrel domain	IPR033453 Glycosyl hydrolase family 30, TIM-barrel domain / IPR033452 Glycosyl hydrolase family 30, beta sandwich domain / IPR000772 Ricin B, lectin domain	GO:0006665 sphingolipid metabolic process / GO:0004348 glucosylceramidase activity	-SP	-
Ae201684P_693.1	742	RHY20951.1 hypothetical protein DYB36_011233, partial [Aphanomyces astaci]	PF03074 Glutamate-cysteine ligase	IPR004308 Glutamate-cysteine ligase catalytic subunit	GO:0004357 glutamate-cysteine ligase activity / GO:0003824 catalytic activity / GO:0006750 glutathione biosynthetic process	+SP+TM	-
Ae201684P_663.1	397	XP_008879122.1 hypothetical protein, variant 2 [Aphanomyces invadans] XP_008879123.1 hypothetical protein, variant 3 [Aphanomyces invadans] ETV92158.1 hypothetical protein, variant 2 [Aphanomyces invadans] ETV92159.1 hypothetical protein, variant 3 [Aphanomyces invadans]	-	-	-	-SP	-
Ae201684P_684.1	217	KAF0702842.1 hypothetical protein AaE_015683, partial [Aphanomyces astaci]	PF01498 Transposase	IPR002492 Transposase, Tc1-like	GO:0015074 DNA integration / GO:0003677 DNA binding / GO:0006313 transposition, DNA-mediated	-SP	-
Ae201684P_700.1	255	KAF0748247.1 hypothetical protein AaE_007415, partial [Aphanomyces astaci]	PF01529 DHHC palmitoyltransferase	IPR001594 Palmitoyltransferase, DHHC domain	-	-SP	-
Ae201684P_679.1	136	-	-	-	-	-SP	-
Ae201684P_691.1	342	RLN99142.1 hypothetical protein DYB28_001268, partial [Aphanomyces astaci]	-	-	-	-SP	-
Ae201684P_670.1	981	KAF1315108.1 reverse transcriptase, partial [Globisporangium splendens]	PF00078 Reverse transcriptase (RNA-dependent DNA polymerase)	IPR000477 Reverse transcriptase domain	GO:0003676 nucleic acid binding	-SP	-
Ae201684P_670.2	998	KAF1325084.1 reverse transcriptase, partial [Globisporangium splendens]	PF00078 Reverse transcriptase (RNA-dependent DNA polymerase)	IPR000477 Reverse transcriptase domain	GO:0015074 DNA integration / GO:0003676 nucleic acid binding	-SP	-
Ae201684P_714.1	926	XP_009836371.1 hypothetical protein, variant 1 [Aphanomyces astaci] ETV74266.1 hypothetical protein, variant 1 [Aphanomyces astaci]	PF07059 Protein of unknown function (DUF1336) / PF00169 PH domain	IPR009769 Protein ENHANCED DISEASE RESISTANCE 2, C-terminal / IPR001849 Pleckstrin homology domain	-	-SP	-
Ae201684P_659.1	167	RAW20113.1 hypothetical protein PC110_g23445, partial [Phytophthora cactorum]	-	-	-	-SP	-
Ae201684P_636.1	120	-	-	-	-	-SP	-
Ae201684P_725.1	104	RLO13750.1 hypothetical protein DYB28_015442, partial [Aphanomyces astaci]	-	-	-	-SP	-
Ae201684P_665.1	355	-	-	-	-	-SP	-
Ae201684P_649.1	476	XP_008609351.1 ATPase [Saprolegnia diclina VS20] EQC37189.1 ATPase [Saprolegnia diclina VS20]	PF00004 ATPase family associated with various cellular activities (AAA) / PF12002 MgsA AAA ATPase C terminal / PF16193 AAA C-terminal domain	IPR003959 ATPase, AAA-type, core / IPR021886 MgsA AAA ATPase C-terminal / IPR032423 AAA C-terminal domain	GO:0003677 DNA binding / GO:0005524 ATP binding / GO:0006260 DNA replication	-SP	-
Ae201684P_715.1	566	XP_009836353.1 hypothetical protein, variant 1 [Aphanomyces astaci] ETV74248.1 hypothetical protein, variant 1 [Aphanomyces astaci]	PF13926 Domain of unknown function (DUF4211) / PF13920 Zinc finger, C3HC4 type (RING finger)	IPR025451 Domain of unknown function DUF4211	-	+SP+TM	-
Ae201684P_744.1	529	-	PF12773 Double zinc ribbon	IPR025874 Double zinc ribbon	-	-SP	-
Ae201684P_698.1	114	-	-	-	-	-SP	-
Ae201684P_702.1	588	RLO10104.1 hypothetical protein DYB28_008410, partial [Aphanomyces astaci]	PF12937 F-box-like	IPR001810 F-box domain	GO:0005515 protein binding	-SP	-
Ae201684P_736.1	553	OQR88541.1 kinase [Thraustotheca clavata]	-	-	-	-SP	-
Ae201684P_726.1	498	OQS03794.1 ammonium transporter channel family [Thraustotheca clavata]	PF00909 Ammonium Transporter Family	IPR024041 Ammonium transporter AmtB-like domain	GO:0016020 membrane / GO:0008519 ammonium transmembrane transporter activity / GO:0072488 ammonium transmembrane transport / GO:0015696 ammonium transport	-SP	-
Ae201684P_687.1	155	POM80428.1 Integrase catalytic core protein [Phytophthora palmivora var. palmivora]	PF07727 Reverse transcriptase (RNA-dependent DNA polymerase)	IPR013103 Reverse transcriptase, RNA-dependent DNA polymerase	-	-SP	-
Ae201684P_657.1	143	OQR93227.1 50S ribosomal protein L11 [Achlya hypogyna]	PF00298 Ribosomal protein L11, RNA binding domain / PF03946 Ribosomal protein L11, N-terminal domain	IPR020783 Ribosomal protein L11, C-terminal / IPR020784 Ribosomal protein L11, N-terminal	GO:0005840 ribosome / GO:0006412 translation / GO:0003735 structural constituent of ribosome	-SP	-
Ae201684P_633.1	1092	RLO06086.1 hypothetical protein DYB28_012254, partial [Aphanomyces astaci]	-	-	-	-SP	-
Ae201684P_706.1	861	KAF0721332.1 hypothetical protein Ae201684_019177, partial [Aphanomyces euteiches]	PF08907 Domain of unknown function (DUF1853) / PF01612 3'-5' exonuclease	IPR015003 Protein of unknown function DUF1853 / IPR002562 3'-5' exonuclease domain	GO:0008408 3'-5' exonuclease activity / GO:0006139 nucleobase-containing compound metabolic process / GO:0003676 nucleic acid binding	-SP	-
Ae201684P_741.1	333	XP_009835582.1 hypothetical protein, variant 3 [Aphanomyces astaci] ETV75078.1 hypothetical protein, variant 3 [Aphanomyces astaci]	PF00814 Glycoprotease family	IPR000905 Gcp-like domain	GO:0004222 metalloendopeptidase activity / GO:0002949 tRNA threonylcarbamoyladenosine modification	-SP	-
Ae201684P_731.1	667	RLO13750.1 hypothetical protein DYB28_015442, partial [Aphanomyces astaci]	PF17189 Glycosyl hydrolase family 30 beta sandwich domain / PF00652 Ricin-type beta-trefoil lectin domain / PF02055 Glycosyl hydrolase family 30 TIM-barrel domain	IPR033453 Glycosyl hydrolase family 30, TIM-barrel domain / IPR033452 Glycosyl hydrolase family 30, beta sandwich domain / IPR000772 Ricin B, lectin domain	GO:0006665 sphingolipid metabolic process / GO:0004348 glucosylceramidase activity	-SP	-
Ae201684P_681.1	288	KAF0706411.1 hypothetical protein AaE_014122, partial [Aphanomyces astaci]	PF13359 DDE superfamily endonuclease	IPR027806 Harbinger transposase-derived nuclease domain	-	-SP	-
Ae201684P_669.1	400	KAF1325990.1 Membrane protein, partial [Globisporangium splendens]	PF00098 Zinc knuckle	IPR001878 Zinc finger, CCHC-type	GO:0008270 zinc ion binding / GO:0003676 nucleic acid binding	-SP	-
Ae201684P_651.1	311	OQS05977.1 PI-PLC X domain-containing protein 3-like, partial [Thraustotheca clavata]	-	-	-	-SP	-
Ae201684P_694.1	130	XP_009836310.1 hypothetical protein, variant 1 [Aphanomyces astaci] ETV74205.1 hypothetical protein, variant 1 [Aphanomyces astaci]	PF12643 MazG-like family	IPR025984 dCTP pyrophosphatase 1	GO:0047429 nucleoside-triphosphate diphosphatase activity / GO:0009143 nucleoside triphosphate catabolic process	+SP+TM	-
Ae201684P_711.1	74	RHZ06225.1 hypothetical protein DYB31_007446, partial [Aphanomyces astaci]	-	-	-	-SP	-
Ae201684P_644.1	146	-	-	-	-	+SP-TM	SSP
Ae201684P_678.1	216	KAF0715251.1 hypothetical protein As57867_003473, partial [Aphanomyces stellatus]	PF13193 AMP-binding enzyme C-terminal domain / PF00550 Phosphopantetheine attachment site	IPR009081 Phosphopantetheine binding ACP domain / IPR025110 AMP-binding enzyme, C-terminal domain	GO:0031177 phosphopantetheine binding	-SP	-
Ae201684P_662.1	378	KAF0711163.1 hypothetical protein As57867_005353, partial [Aphanomyces stellatus]	PF03221 Tc5 transposase DNA-binding domain / PF03184 DDE superfamily endonuclease	IPR006600 HTH CenpB-type DNA-binding domain / IPR004875 DDE superfamily endonuclease domain	GO:0003676 nucleic acid binding	-SP	-
Ae201684P_662.2	342	KAF0711163.1 hypothetical protein As57867_005353, partial [Aphanomyces stellatus]	PF03184 DDE superfamily endonuclease	IPR004875 DDE superfamily endonuclease domain	GO:0003676 nucleic acid binding	-SP	-
Ae201684P_658.1	125	GAY00533.1 Hypothetical protein PINS_008414, partial [Pythium insidiosum]	-	-	-	-SP	-
Ae201684P_653.1	114	RHY02506.1 hypothetical protein DYB36_006787, partial [Aphanomyces astaci]	PF00005 ABC transporter	IPR003439 ABC transporter-like	GO:0005524 ATP binding / GO:0016887 ATPase activity	-SP	-
Ae201684P_642.1	708	KAF0721339.1 hypothetical protein Ae201684_019175, partial [Aphanomyces euteiches]	PF07714 Protein tyrosine kinase	IPR001245 Serine-threonine/tyrosine-protein kinase, catalytic domain	GO:0005524 ATP binding / GO:0004672 protein kinase activity / GO:0006468 protein phosphorylation	-SP	-
Ae201684P_637.1	423	CCA17365.1 jerky putative [Albugo laibachii Nc14]	PF03221 Tc5 transposase DNA-binding domain / PF03184 DDE superfamily endonuclease	IPR006600 HTH CenpB-type DNA-binding domain / IPR004875 DDE superfamily endonuclease domain	GO:0003676 nucleic acid binding	-SP	-
Ae201684P_739.1	325	RHY28001.1 hypothetical protein DYB25_013073, partial [Aphanomyces astaci]	PF01636 Phosphotransferase enzyme family	IPR002575 Aminoglycoside phosphotransferase	GO:0046522 S-methyl-5-thioribose kinase activity / GO:0009086 methionine biosynthetic process	-SP	-
Ae201684P_703.1	160	RLO10104.1 hypothetical protein DYB28_008410, partial [Aphanomyces astaci]	PF04899 MbeD/MobD like	IPR006983 MbeD/MobD-like	-	-SP	-
Ae201684P_699.1	515	RLO10538.1 hypothetical protein DYB28_008966, partial [Aphanomyces astaci]	PF10312 Conserved mid region of cactin / PF09732 Cactus-binding C-terminus of cactin protein	IPR019134 Cactin, C-terminal / IPR018816 Cactin, central domain	GO:0005515 protein binding / GO:0006355 regulation of transcription, DNA-templated / GO:0003712 transcription cofactor activity	-SP	-
Ae201684P_690.1	677	XP_009836303.1 CAMK/CAMK1 protein kinase [Aphanomyces astaci] ETV74196.1 CAMK/CAMK1 protein kinase [Aphanomyces astaci]	PF00169 PH domain / PF00069 Protein kinase domain	IPR000719 Protein kinase domain / IPR001849 Pleckstrin homology domain	GO:0005524 ATP binding / GO:0005509 calcium ion binding / GO:0004672 protein kinase activity / GO:0006468 protein phosphorylation	-SP	-
Ae201684P_734.1	105	KAF1781654.1 Mitochondrial pyruvate carrier [Phytophthora cactorum] RAW40013.1 hypothetical protein PC110_g3813 [Phytophthora cactorum]	PF03650 Uncharacterised protein family (UPF0041)	IPR005336 Mitochondrial pyruvate carrier	GO:0006850 mitochondrial pyruvate transport / GO:0005743 mitochondrial inner membrane	-SP	-
Ae201684P_634.1	1151	KAF0730073.1 hypothetical protein AaE_009327, partial [Aphanomyces astaci]	PF00078 Reverse transcriptase (RNA-dependent DNA polymerase) / PF00665 Integrase core domain	IPR001584 Integrase, catalytic core / IPR000477 Reverse transcriptase domain	GO:0015074 DNA integration / GO:0003676 nucleic acid binding	-SP	-
Ae201684P_652.1	314	XP_009836214.1 dimethyladenosine transferase [Aphanomyces astaci] ETV74108.1 dimethyladenosine transferase [Aphanomyces astaci] RQM20570.1 hypothetical protein B5M09_005845 [Aphanomyces astaci]	PF00398 Ribosomal RNA adenine dimethylase	IPR001737 Ribosomal RNA adenine methyltransferase KsgA/Erm	GO:0000154 rRNA modification / GO:0008649 rRNA methyltransferase activity / GO:0006364 rRNA processing / GO:0000179 rRNA (adenine-N6,N6-)-dimethyltransferase activity	-SP	-
Ae201684P_686.1	151	KAF0710531.1 hypothetical protein As57867_005502, partial [Aphanomyces stellatus]	PF07727 Reverse transcriptase (RNA-dependent DNA polymerase)	IPR013103 Reverse transcriptase, RNA-dependent DNA polymerase	-	-SP	-
Ae201684P_727.1	96	OWZ16638.1 Major Facilitator Superfamily (MFS) transporter [Phytophthora megakarya]	-	-	-	-SP	-
Ae201684P_716.1	1033	KAF0721332.1 hypothetical protein Ae201684_019177, partial [Aphanomyces euteiches]	PF08907 Domain of unknown function (DUF1853) / PF01612 3'-5' exonuclease / PF04073 Aminoacyl-tRNA editing domain	IPR015003 Protein of unknown function DUF1853 / IPR007214 YbaK/aminoacyl-tRNA synthetase-associated domain / IPR002562 3'-5' exonuclease domain	GO:0008408 3'-5' exonuclease activity / GO:0002161 aminoacyl-tRNA editing activity / GO:0006139 nucleobase-containing compound metabolic process / GO:0003676 nucleic acid binding	+SP+TM	-
Ae201684P_643.1	157	-	-	-	-	+SP-TM	SSP
Ae201684P_646.1	352	WP_134830350.1 phosphotransferase [Leisingera sp. NJS201] QBR37098.1 choline kinase [Leisingera sp. NJS201]	PF01633 Choline/ethanolamine kinase	-	-	-SP	-
Ae201684P_730.1	221	OQS05964.1 dimethyladenosine transferase [Thraustotheca clavata]	PF10294 Lysine methyltransferase	IPR019410 Lysine methyltransferase	-	-SP	-
Ae201684P_664.1	200	KAF4150133.1 Staphylococcal nuclease-like [Phytophthora infestans]	PF00565 Staphylococcal nuclease homologue	IPR016071 Staphylococcal nuclease (SNase-like), OB-fold	-	-SP	-
Ae201684P_674.1	384	XP_008873287.1 hypothetical protein, variant 1 [Aphanomyces invadans] ETV97726.1 hypothetical protein, variant 1 [Aphanomyces invadans]	-	-	-	-SP	-
Ae201684P_712.1	324	XP_009836377.1 hypothetical protein, variant 1 [Aphanomyces astaci] ETV74272.1 hypothetical protein, variant 1 [Aphanomyces astaci]	PF00535 Glycosyl transferase family 2	IPR001173 Glycosyltransferase 2-like	-	-SP	-
Ae201684P_695.1	130	XP_009836310.1 hypothetical protein, variant 1 [Aphanomyces astaci] ETV74205.1 hypothetical protein, variant 1 [Aphanomyces astaci]	PF12643 MazG-like family	IPR025984 dCTP pyrophosphatase 1	GO:0047429 nucleoside-triphosphate diphosphatase activity / GO:0009143 nucleoside triphosphate catabolic process	-SP	-
Ae201684P_728.1	100	-	-	-	-	-SP	-
Ae201684P_733.1	559	OQR93240.1 methylcrotonoyl-CoA carboxylase beta chain, mitochondrial precursor [Achlya hypogyna]	PF01039 Carboxyl transferase domain	IPR034733 Acetyl-CoA carboxylase	GO:0016874 ligase activity	-SP	-
Ae201684P_645.1	251	POM70640.1 transposable element Tc3 Transposase [Phytophthora palmivora var. palmivora]	PF01498 Transposase / PF13936 Helix-turn-helix domain	IPR002492 Transposase, Tc1-like / IPR025246 Transposase IS30-like HTH domain	GO:0015074 DNA integration / GO:0003677 DNA binding / GO:0006313 transposition, DNA-mediated	-SP	-
Ae201684P_707.1	564	KAF1320297.1 hypothetical protein FI667_g12521, partial [Globisporangium splendens]	-	-	-	-SP	-
Ae201684P_677.1	260	OEU07632.1 ferredoxin reductase-like protein [Fragilariopsis cylindrus CCMP1102]	PF00970 Oxidoreductase FAD-binding domain / PF00175 Oxidoreductase NAD-binding domain	IPR001433 Oxidoreductase FAD/NAD(P)-binding / IPR008333 Oxidoreductase, FAD-binding domain	GO:0055114 oxidation-reduction process / GO:0016491 oxidoreductase activity	+SP+TM	-
Ae201684P_661.1	1243	XP_012201455.1 hypothetical protein SPRG_07286, partial [Saprolegnia parasitica CBS 223.65] KDO28007.1 hypothetical protein SPRG_07286, partial [Saprolegnia parasitica CBS 223.65]	PF00664 ABC transporter transmembrane region / PF00005 ABC transporter	IPR003439 ABC transporter-like / IPR011527 ABC transporter type 1, transmembrane domain	GO:0055085 transmembrane transport / GO:0005524 ATP binding / GO:0042626 ATPase activity, coupled to transmembrane movement of substances / GO:0016021 integral component of membrane / GO:0016887 ATPase activity	-SP	-
Ae201684P_638.1	136	-	-	-	-	+SP-TM	SSP
Ae201684P_719.1	195	RHY24792.1 hypothetical protein DYB25_012926, partial [Aphanomyces astaci]	PF12796 Ankyrin repeats (3 copies)	IPR020683 Ankyrin repeat-containing domain	-	-SP	-
Ae201684P_668.1	809	RHZ40379.1 hypothetical protein DYB26_012080, partial [Aphanomyces astaci]	-	-	-	-SP	-
Ae201684P_631.1	510	RHY60153.1 hypothetical protein DYB34_014037, partial [Aphanomyces astaci]	-	-	-	-SP	-
Ae201684P_745.1	371	KAF0757346.1 hypothetical protein AaE_004292, partial [Aphanomyces astaci]	PF00665 Integrase core domain	IPR001584 Integrase, catalytic core	GO:0015074 DNA integration / GO:0003676 nucleic acid binding	-SP	-
Ae201684P_709.1	215	RLO03406.1 hypothetical protein DYB28_012267, partial [Aphanomyces astaci]	-	-	-	-SP	-
Ae201684P_650.1	125	RLO10966.1 hypothetical protein DYB28_011309, partial [Aphanomyces astaci]	-	-	-	-SP	-
Ae201684P_722.1	586	XP_008879164.1 hypothetical protein, variant 1 [Aphanomyces invadans] ETV92200.1 hypothetical protein, variant 1 [Aphanomyces invadans]	PF01363 FYVE zinc finger / PF00168 C2 domain	IPR000306 FYVE zinc finger / IPR000008 C2 domain	GO:0046872 metal ion binding	-SP	-
Ae201684P_21738.1	159	RHY56493.1 hypothetical protein DYB38_012978, partial [Aphanomyces astaci]	-	-	-	-SP	-
Ae201684P_21694.1	151	KAF0751974.1 hypothetical protein AaE_006201, partial [Aphanomyces astaci]	-	-	-	-SP	-
Ae201684P_21700.1	420	OSD01879.1 glycoside hydrolase family 10 protein [Trametes coccinea BRFM310]	PF00734 Fungal cellulose binding domain / PF00331 Glycosyl hydrolase family 10	IPR001000 Glycoside hydrolase family 10 domain / IPR000254 Cellulose-binding domain, fungal	GO:0030248 cellulose binding / GO:0004553 hydrolase activity, hydrolyzing O-glycosyl compounds / GO:0005975 carbohydrate metabolic process / GO:0005576 extracellular region	+SP-TM	-
Ae201684P_21777.1	308	WP_084172050.1 polysaccharide deacetylase family protein [Atopococcus tabaci]	PF01522 Polysaccharide deacetylase	IPR002509 NodB homology domain	GO:0005975 carbohydrate metabolic process / GO:0003824 catalytic activity / GO:0016810 hydrolase activity, acting on carbon-nitrogen (but not peptide) bonds	-SP	-
Ae201684P_21747.1	235	XP_009823602.1 hypothetical protein H257_01875, partial [Aphanomyces astaci] ETV86803.1 hypothetical protein H257_01875, partial [Aphanomyces astaci]	-	-	-	-SP	-
Ae201684P_21782.1	381	WP_157205904.1 endo-1,4-beta-xylanase [Calidithermus timidus]	PF00331 Glycosyl hydrolase family 10	IPR001000 Glycoside hydrolase family 10 domain	GO:0004553 hydrolase activity, hydrolyzing O-glycosyl compounds / GO:0005975 carbohydrate metabolic process	+SP-TM	-
Ae201684P_21760.1	251	KKP06730.1 ferulic acid esterase A [Trichoderma harzianum]	-	-	-	-SP	-
Ae201684P_21724.1	178	-	-	-	-	-SP	-
Ae201684P_21753.1	309	WP_084172050.1 polysaccharide deacetylase family protein [Atopococcus tabaci]	PF01522 Polysaccharide deacetylase / PF00734 Fungal cellulose binding domain	IPR002509 NodB homology domain / IPR000254 Cellulose-binding domain, fungal	GO:0030248 cellulose binding / GO:0005975 carbohydrate metabolic process / GO:0005576 extracellular region / GO:0003824 catalytic activity / GO:0016810 hydrolase activity, acting on carbon-nitrogen (but not peptide) bonds	+SP-TM	-
Ae201684P_21708.1	281	-	-	-	-	-SP	-
Ae201684P_21691.1	369	POM76664.1 Transmembrane emp24 domain containing protein 2 precursor [Phytophthora palmivora var. palmivora]	PF01105 emp24/gp25L/p24 family/GOLD	IPR009038 GOLD domain	-	-SP	-
Ae201684P_21717.1	350	XP_002906052.1 Crinkler (CRN) family protein [Phytophthora infestans T30-4] EEY67404.1 Crinkler (CRN) family protein [Phytophthora infestans T30-4]	-	-	-	-SP	-
Ae201684P_21750.1	398	OSD01879.1 glycoside hydrolase family 10 protein [Trametes coccinea BRFM310]	PF00734 Fungal cellulose binding domain / PF00331 Glycosyl hydrolase family 10	IPR001000 Glycoside hydrolase family 10 domain / IPR000254 Cellulose-binding domain, fungal	GO:0030248 cellulose binding / GO:0004553 hydrolase activity, hydrolyzing O-glycosyl compounds / GO:0005975 carbohydrate metabolic process / GO:0005576 extracellular region	+SP-TM	-
Ae201684P_21698.1	95	OQS02962.1 hypothetical protein THRCLA_21280, partial [Thraustotheca clavata]	PF16053 Mitochondrial 28S ribosomal protein S34	IPR032053 Mitochondrial 28S ribosomal protein S34	GO:0003735 structural constituent of ribosome / GO:0005739 mitochondrion	-SP	-
Ae201684P_21741.1	154	NUS16269.1 1,4-beta-xylanase [Streptomyces sp.]	PF00331 Glycosyl hydrolase family 10	IPR001000 Glycoside hydrolase family 10 domain	GO:0004553 hydrolase activity, hydrolyzing O-glycosyl compounds / GO:0005975 carbohydrate metabolic process	+SP-TM	-
Ae201684P_21703.1	1899	KAF0708787.1 hypothetical protein As57867_006199, partial [Aphanomyces stellatus]	-	-	-	+SP-TM	-
Ae201684P_21734.1	491	RHX96761.1 hypothetical protein DYB25_010042, partial [Aphanomyces astaci]	PF14223 gag-polypeptide of LTR copia-type	-	-	-SP	-
Ae201684P_21742.1	151	AMD09876.1 endo-1,4-beta-endoxylanase [Mesosa myops]	PF00331 Glycosyl hydrolase family 10	IPR001000 Glycoside hydrolase family 10 domain	GO:0004553 hydrolase activity, hydrolyzing O-glycosyl compounds / GO:0005975 carbohydrate metabolic process	+SP-TM	-
Ae201684P_21728.1	269	-	-	-	-	-SP	-
Ae201684P_21762.1	275	KXX76779.1 putative feruloyl esterase C [Madurella mycetomatis]	PF00734 Fungal cellulose binding domain	IPR000254 Cellulose-binding domain, fungal	GO:0030248 cellulose binding / GO:0005975 carbohydrate metabolic process / GO:0005576 extracellular region	+SP-TM	-
Ae201684P_21707.1	274	-	-	-	-	-SP	-
Ae201684P_21773.1	76	XP_013954039.1 carbohydrate esterase family 1 protein [Trichoderma virens Gv29-8] EHK19842.1 carbohydrate esterase family 1 protein [Trichoderma virens Gv29-8]	-	-	-	-SP	-
Ae201684P_21758.1	152	XP_009545675.1 glycoside hydrolase family 10 protein [Heterobasidion irregulare TC 32-1] ETW83425.1 glycoside hydrolase family 10 protein [Heterobasidion irregulare TC 32-1]	PF00734 Fungal cellulose binding domain / PF00331 Glycosyl hydrolase family 10	IPR001000 Glycoside hydrolase family 10 domain / IPR000254 Cellulose-binding domain, fungal	GO:0030248 cellulose binding / GO:0004553 hydrolase activity, hydrolyzing O-glycosyl compounds / GO:0005975 carbohydrate metabolic process / GO:0005576 extracellular region	+SP-TM	-
Ae201684P_21745.1	147	RHY38373.1 hypothetical protein DYB25_012477, partial [Aphanomyces astaci]	PF00324 Amino acid permease	IPR004841 Amino acid permease/ SLC12A domain	GO:0016020 membrane / GO:0055085 transmembrane transport	-SP	-
Ae201684P_21701.1	287	WP_125592472.1 endo-1,4-beta-xylanase [Amycolatopsis balhimycina] RSM35294.1 1,4-beta-xylanase [Amycolatopsis balhimycina DSM 5908]	PF00331 Glycosyl hydrolase family 10	IPR001000 Glycoside hydrolase family 10 domain	GO:0004553 hydrolase activity, hydrolyzing O-glycosyl compounds / GO:0005975 carbohydrate metabolic process	-SP	-
Ae201684P_21737.1	329	XP_008881299.1 malate dehydrogenase, NAD-dependent [Aphanomyces invadans] ETV90066.1 malate dehydrogenase, NAD-dependent [Aphanomyces invadans] RHY24316.1 hypothetical protein DYB32_008892 [Aphanomyces invadans]	PF02866 lactate/malate dehydrogenase, alpha/beta C-terminal domain / PF00056 lactate/malate dehydrogenase, NAD binding domain	IPR022383 Lactate/malate dehydrogenase, C-terminal / IPR001236 Lactate/malate dehydrogenase, N-terminal	GO:0016616 oxidoreductase activity, acting on the CH-OH group of donors, NAD or NADP as acceptor / GO:0003824 catalytic activity / GO:0055114 oxidation-reduction process / GO:0006108 malate metabolic process / GO:0019752 carboxylic acid metabolic process / GO:0006099 tricarboxylic acid cycle / GO:0016615 malate dehydrogenase activity / GO:0005975 carbohydrate metabolic process / GO:0030060 L-mala…	-SP	-
Ae201684P_21711.1	912	-	PF00665 Integrase core domain	IPR001584 Integrase, catalytic core	GO:0015074 DNA integration / GO:0003676 nucleic acid binding	-SP	-
Ae201684P_21776.1	269	WP_084172050.1 polysaccharide deacetylase family protein [Atopococcus tabaci]	PF01522 Polysaccharide deacetylase	IPR002509 NodB homology domain	GO:0005975 carbohydrate metabolic process / GO:0003824 catalytic activity / GO:0016810 hydrolase activity, acting on carbon-nitrogen (but not peptide) bonds	+SP-TM	-
Ae201684P_21746.1	262	WP_142566711.1 endo-1,4-beta-xylanase, partial [Microbispora sp. KK1-11] TQS17878.1 endo-1,4-beta-xylanase, partial [Microbispora sp. KK1-11]	PF00331 Glycosyl hydrolase family 10	IPR001000 Glycoside hydrolase family 10 domain	GO:0004553 hydrolase activity, hydrolyzing O-glycosyl compounds / GO:0005975 carbohydrate metabolic process	-SP	-
Ae201684P_21712.1	112	KAF0689330.1 hypothetical protein As57867_019147, partial [Aphanomyces stellatus]	-	-	-	-SP	-
Ae201684P_21695.1	135	OQR84155.1 60S ribosomal protein L32-1 [Achlya hypogyna]	PF01655 Ribosomal protein L32	IPR001515 Ribosomal protein L32e	GO:0005840 ribosome / GO:0005622 intracellular / GO:0006412 translation / GO:0003735 structural constituent of ribosome	-SP	-
Ae201684P_21754.1	344	KIO23166.1 carbohydrate esterase family 4 protein [Tulasnella calospora MUT 4182]	PF01522 Polysaccharide deacetylase / PF00734 Fungal cellulose binding domain	IPR002509 NodB homology domain / IPR000254 Cellulose-binding domain, fungal	GO:0030248 cellulose binding / GO:0005975 carbohydrate metabolic process / GO:0005576 extracellular region / GO:0003824 catalytic activity / GO:0016810 hydrolase activity, acting on carbon-nitrogen (but not peptide) bonds	+SP-TM	-
Ae201684P_21766.1	303	XP_013954039.1 carbohydrate esterase family 1 protein [Trichoderma virens Gv29-8] EHK19842.1 carbohydrate esterase family 1 protein [Trichoderma virens Gv29-8]	PF10503 Esterase PHB depolymerase	IPR010126 Esterase, PHB depolymerase	GO:0016787 hydrolase activity / GO:0005576 extracellular region	+SP-TM	-
Ae201684P_21765.1	152	XP_013954039.1 carbohydrate esterase family 1 protein [Trichoderma virens Gv29-8] EHK19842.1 carbohydrate esterase family 1 protein [Trichoderma virens Gv29-8]	PF10503 Esterase PHB depolymerase	IPR010126 Esterase, PHB depolymerase	GO:0016787 hydrolase activity / GO:0005576 extracellular region	-SP	-
Ae201684P_21783.1	113	WP_062431044.1 RICIN domain-containing protein [Herbidospora daliensis]	-	-	-	-SP	-
Ae201684P_21725.1	331	-	-	-	-	-SP	-
Ae201684P_21733.1	875	KAE9243542.1 Retrovirus-related Pol polyprotein from transposon TNT 1-94 [Phytophthora fragariae]	PF07727 Reverse transcriptase (RNA-dependent DNA polymerase) / PF00665 Integrase core domain	IPR001584 Integrase, catalytic core / IPR013103 Reverse transcriptase, RNA-dependent DNA polymerase	GO:0015074 DNA integration / GO:0003676 nucleic acid binding	-SP	-
Ae201684P_21772.1	337	KKP06730.1 ferulic acid esterase A [Trichoderma harzianum]	PF00734 Fungal cellulose binding domain	IPR000254 Cellulose-binding domain, fungal	GO:0030248 cellulose binding / GO:0005975 carbohydrate metabolic process / GO:0005576 extracellular region	+SP-TM	-
Ae201684P_21699.1	316	WP_123165179.1 LysM peptidoglycan-binding domain-containing protein [Planococcus salinus] RNF39478.1 LysM peptidoglycan-binding domain-containing protein [Planococcus salinus]	PF01522 Polysaccharide deacetylase / PF00734 Fungal cellulose binding domain	IPR002509 NodB homology domain / IPR000254 Cellulose-binding domain, fungal	GO:0030248 cellulose binding / GO:0005975 carbohydrate metabolic process / GO:0005576 extracellular region / GO:0003824 catalytic activity / GO:0016810 hydrolase activity, acting on carbon-nitrogen (but not peptide) bonds	-SP	-
Ae201684P_21769.1	234	WP_158841471.1 endo-1,4-beta-xylanase [Saccharothrix deserti]	PF00331 Glycosyl hydrolase family 10	IPR001000 Glycoside hydrolase family 10 domain	GO:0004553 hydrolase activity, hydrolyzing O-glycosyl compounds / GO:0005975 carbohydrate metabolic process	-SP	-
Ae201684P_21716.1	231	XP_002901465.1 Crinkler (CRN) family protein [Phytophthora infestans T30-4] EEY58992.1 Crinkler (CRN) family protein [Phytophthora infestans T30-4]	-	-	-	-SP	-
Ae201684P_21715.1	459	KAF0710996.1 hypothetical protein As57867_005409, partial [Aphanomyces stellatus]	-	-	-	-SP	-
Ae201684P_21692.1	725	XP_008880784.1 acetyl-CoA carboxylase, biotin carboxylase subunit [Aphanomyces invadans] ETV90570.1 acetyl-CoA carboxylase, biotin carboxylase subunit [Aphanomyces invadans]	PF02785 Biotin carboxylase C-terminal domain / PF02786 Carbamoyl-phosphate synthase L chain, ATP binding domain / PF00364 Biotin-requiring enzyme / PF00289 Biotin carboxylase, N-terminal domain	IPR005479 Carbamoyl-phosphate synthetase large subunit-like, ATP-binding domain / IPR005482 Biotin carboxylase, C-terminal / IPR000089 Biotin/lipoyl attachment / IPR005481 Biotin carboxylase-like, N-terminal domain	GO:0046872 metal ion binding / GO:0005524 ATP binding	-SP	-
Ae201684P_21702.1	4204	KAF0708985.1 hypothetical protein As57867_006122, partial [Aphanomyces stellatus]	-	-	-	+SP-TM	-
Ae201684P_21759.1	234	WP_158841471.1 endo-1,4-beta-xylanase [Saccharothrix deserti]	PF00331 Glycosyl hydrolase family 10	IPR001000 Glycoside hydrolase family 10 domain	GO:0004553 hydrolase activity, hydrolyzing O-glycosyl compounds / GO:0005975 carbohydrate metabolic process	-SP	-
Ae201684P_21780.1	431	KAF2450598.1 glycoside hydrolase family 10 protein [Karstenula rhodostoma CBS 690.94]	PF00734 Fungal cellulose binding domain / PF00331 Glycosyl hydrolase family 10	IPR001000 Glycoside hydrolase family 10 domain / IPR000254 Cellulose-binding domain, fungal	GO:0030248 cellulose binding / GO:0004553 hydrolase activity, hydrolyzing O-glycosyl compounds / GO:0005975 carbohydrate metabolic process / GO:0005576 extracellular region	+SP-TM	-
Ae201684P_21729.1	281	XP_007383305.1 endo-1,4-beta-xylanase C precursor [Punctularia strigosozonata HHB-11173 SS5] EIN10037.1 endo-1,4-beta-xylanase C precursor [Punctularia strigosozonata HHB-11173 SS5]	PF00734 Fungal cellulose binding domain / PF00331 Glycosyl hydrolase family 10	IPR001000 Glycoside hydrolase family 10 domain / IPR000254 Cellulose-binding domain, fungal	GO:0030248 cellulose binding / GO:0004553 hydrolase activity, hydrolyzing O-glycosyl compounds / GO:0005975 carbohydrate metabolic process / GO:0005576 extracellular region	+SP-TM	-
Ae201684P_21720.1	270	-	-	-	-	-SP	-
Ae201684P_21764.1	203	OQS06346.1 Major Facilitator Superfamily (MFS) [Thraustotheca clavata]	PF00023 Ankyrin repeat	IPR002110 Ankyrin repeat	GO:0005515 protein binding	-SP	-
Ae201684P_21722.1	154	-	-	-	-	-SP	-
Ae201684P_21721.1	83	-	-	-	-	-SP	-
Ae201684P_21781.1	302	RPA83646.1 endo-1,4-beta-xylanase precursor [Ascobolus immersus RN42]	PF00734 Fungal cellulose binding domain / PF00331 Glycosyl hydrolase family 10	IPR001000 Glycoside hydrolase family 10 domain / IPR000254 Cellulose-binding domain, fungal	GO:0030248 cellulose binding / GO:0004553 hydrolase activity, hydrolyzing O-glycosyl compounds / GO:0005975 carbohydrate metabolic process / GO:0005576 extracellular region	+SP-TM	-
Ae201684P_21689.1	549	KAF1327748.1 putative 1,4-beta-d-glucan cellobiohydrolase b, partial [Globisporangium splendens]	PF00734 Fungal cellulose binding domain / PF00840 Glycosyl hydrolase family 7	IPR001722 Glycoside hydrolase, family 7 / IPR000254 Cellulose-binding domain, fungal	GO:0030248 cellulose binding / GO:0004553 hydrolase activity, hydrolyzing O-glycosyl compounds / GO:0005975 carbohydrate metabolic process / GO:0005576 extracellular region	-SP	-
Ae201684P_21710.1	714	KAF0721058.1 hypothetical protein Ae201684_019235, partial [Aphanomyces euteiches]	-	-	-	-SP	-
Ae201684P_21710.2	731	KAF0721058.1 hypothetical protein Ae201684_019235, partial [Aphanomyces euteiches]	-	-	-	-SP	-
Ae201684P_21706.1	373	-	-	-	-	-SP	-
Ae201684P_21696.1	525	XP_009828894.1 hypothetical protein, variant 1 [Aphanomyces astaci] ETV81036.1 hypothetical protein, variant 1 [Aphanomyces astaci]	PF11051 Mannosyltransferase putative	IPR022751 Alpha-mannosyltransferase	GO:0006486 protein glycosylation / GO:0016757 transferase activity, transferring glycosyl groups	-SP	-
Ae201684P_21719.1	332	-	-	-	-	-SP	-
Ae201684P_21731.1	572	RHY85688.1 hypothetical protein DYB35_013797, partial [Aphanomyces astaci] RLO02895.1 hypothetical protein DYB28_013046, partial [Aphanomyces astaci]	-	-	-	+SP-TM	-
Ae201684P_21740.1	118	WP_078638031.1 MULTISPECIES: endo-1,4-beta-xylanase [Streptomyces] AQW46710.1 glycosyl hydrolase [Streptomyces hygroscopicus] ASQ91949.1 glycosyl hydrolase [Streptomyces sp. 11-1-2]	PF00331 Glycosyl hydrolase family 10	IPR001000 Glycoside hydrolase family 10 domain	GO:0004553 hydrolase activity, hydrolyzing O-glycosyl compounds / GO:0005975 carbohydrate metabolic process	-SP	-
Ae201684P_21749.1	291	KAF0693424.1 hypothetical protein As57867_015558, partial [Aphanomyces stellatus]	-	-	-	-SP	-
Ae201684P_21779.1	1436	KAF0721032.1 hypothetical protein Ae201684_019240, partial [Aphanomyces euteiches]	PF14223 gag-polypeptide of LTR copia-type / PF07727 Reverse transcriptase (RNA-dependent DNA polymerase) / PF00665 Integrase core domain / PF13976 GAG-pre-integrase domain	IPR013103 Reverse transcriptase, RNA-dependent DNA polymerase / IPR025724 GAG-pre-integrase domain / IPR001584 Integrase, catalytic core	GO:0015074 DNA integration / GO:0003676 nucleic acid binding	-SP	-
Ae201684P_21732.1	362	WP_119279292.1 endo-1,4-beta-xylanase [Calidithermus roseus]	PF00734 Fungal cellulose binding domain / PF00331 Glycosyl hydrolase family 10	IPR001000 Glycoside hydrolase family 10 domain / IPR000254 Cellulose-binding domain, fungal	GO:0030248 cellulose binding / GO:0004553 hydrolase activity, hydrolyzing O-glycosyl compounds / GO:0005975 carbohydrate metabolic process / GO:0005576 extracellular region	-SP	-
Ae201684P_21771.1	360	KKP06730.1 ferulic acid esterase A [Trichoderma harzianum]	PF00734 Fungal cellulose binding domain / PF10503 Esterase PHB depolymerase	IPR010126 Esterase, PHB depolymerase / IPR000254 Cellulose-binding domain, fungal	GO:0030248 cellulose binding / GO:0016787 hydrolase activity / GO:0005975 carbohydrate metabolic process / GO:0005576 extracellular region	+SP-TM	-
Ae201684P_21726.1	363	-	-	-	-	-SP	-
Ae201684P_21755.1	104	ESK90561.1 cellulose-binding gdsl lipase [Moniliophthora roreri MCA 2997]	PF00734 Fungal cellulose binding domain	IPR000254 Cellulose-binding domain, fungal	GO:0030248 cellulose binding / GO:0005975 carbohydrate metabolic process / GO:0005576 extracellular region	+SP-TM	-
Ae201684P_21756.1	418	WP_164327342.1 endo-1,4-beta-xylanase [Streptomyces aureoverticillatus] QIB47845.1 endo-1,4-beta-xylanase [Streptomyces aureoverticillatus]	PF00734 Fungal cellulose binding domain / PF00331 Glycosyl hydrolase family 10	IPR001000 Glycoside hydrolase family 10 domain / IPR000254 Cellulose-binding domain, fungal	GO:0030248 cellulose binding / GO:0004553 hydrolase activity, hydrolyzing O-glycosyl compounds / GO:0005975 carbohydrate metabolic process / GO:0005576 extracellular region	+SP-TM	-
Ae201684P_21768.1	411	OSD01879.1 glycoside hydrolase family 10 protein [Trametes coccinea BRFM310]	PF00734 Fungal cellulose binding domain / PF00331 Glycosyl hydrolase family 10	IPR001000 Glycoside hydrolase family 10 domain / IPR000254 Cellulose-binding domain, fungal	GO:0030248 cellulose binding / GO:0004553 hydrolase activity, hydrolyzing O-glycosyl compounds / GO:0005975 carbohydrate metabolic process / GO:0005576 extracellular region	+SP-TM	-
Ae201684P_21761.1	323	KKP06730.1 ferulic acid esterase A [Trichoderma harzianum]	PF10503 Esterase PHB depolymerase	IPR010126 Esterase, PHB depolymerase	GO:0016787 hydrolase activity / GO:0005576 extracellular region	-SP	-
Ae201684P_21714.1	85	-	-	-	-	-SP	-
Ae201684P_21693.1	301	KAF1774123.1 Transposase, putative, helix-turn-helix domain [Phytophthora cactorum]	-	-	-	-SP	-
Ae201684P_21744.1	1139	KAF0730073.1 hypothetical protein AaE_009327, partial [Aphanomyces astaci]	PF00078 Reverse transcriptase (RNA-dependent DNA polymerase) / PF00665 Integrase core domain	IPR001584 Integrase, catalytic core / IPR000477 Reverse transcriptase domain	GO:0015074 DNA integration / GO:0003676 nucleic acid binding	-SP	-
Ae201684P_21775.1	336	WP_093416051.1 endo-1,4-beta-xylanase [Saccharopolyspora flava] SFS65196.1 endo-1,4-beta-xylanase [Saccharopolyspora flava]	PF00331 Glycosyl hydrolase family 10	IPR001000 Glycoside hydrolase family 10 domain	GO:0004553 hydrolase activity, hydrolyzing O-glycosyl compounds / GO:0005975 carbohydrate metabolic process	+SP-TM	-
Ae201684P_21705.1	273	XP_008880785.1 diphthine synthase [Aphanomyces invadans] XP_008881300.1 diphthine synthase [Aphanomyces invadans] ETV90067.1 diphthine synthase [Aphanomyces invadans] ETV90571.1 diphthine synthase [Aphanomyces invadans]	PF00590 Tetrapyrrole (Corrin/Porphyrin) Methylases	IPR000878 Tetrapyrrole methylase	GO:0017183 peptidyl-diphthamide biosynthetic process from peptidyl-histidine / GO:0008152 metabolic process / GO:0008168 methyltransferase activity / GO:0004164 diphthine synthase activity	-SP	-
Ae201684P_21752.1	333	KIO23166.1 carbohydrate esterase family 4 protein [Tulasnella calospora MUT 4182]	PF01522 Polysaccharide deacetylase / PF00734 Fungal cellulose binding domain	IPR002509 NodB homology domain / IPR000254 Cellulose-binding domain, fungal	GO:0030248 cellulose binding / GO:0005975 carbohydrate metabolic process / GO:0005576 extracellular region / GO:0003824 catalytic activity / GO:0016810 hydrolase activity, acting on carbon-nitrogen (but not peptide) bonds	+SP-TM	-
Ae201684P_21709.1	223	-	-	-	-	-SP	-
Ae201684P_21770.1	155	XP_009545675.1 glycoside hydrolase family 10 protein [Heterobasidion irregulare TC 32-1] ETW83425.1 glycoside hydrolase family 10 protein [Heterobasidion irregulare TC 32-1]	PF00734 Fungal cellulose binding domain / PF00331 Glycosyl hydrolase family 10	IPR001000 Glycoside hydrolase family 10 domain / IPR000254 Cellulose-binding domain, fungal	GO:0030248 cellulose binding / GO:0004553 hydrolase activity, hydrolyzing O-glycosyl compounds / GO:0005975 carbohydrate metabolic process / GO:0005576 extracellular region	+SP-TM	-
Ae201684P_21739.1	96	OWZ16638.1 Major Facilitator Superfamily (MFS) transporter [Phytophthora megakarya]	-	-	-	-SP	-
Ae201684P_21723.1	85	OWZ00451.1 hypothetical protein PHMEG_00028356, partial [Phytophthora megakarya]	-	-	-	-SP	-
Ae201684P_21763.1	345	EPS31692.1 putative feruloyl esterase [Penicillium oxalicum 114-2]	PF00734 Fungal cellulose binding domain / PF00756 Putative esterase	IPR000801 Putative esterase / IPR000254 Cellulose-binding domain, fungal	GO:0030248 cellulose binding / GO:0005975 carbohydrate metabolic process / GO:0005576 extracellular region	+SP-TM	-
Ae201684P_21730.1	435	WP_158841471.1 endo-1,4-beta-xylanase [Saccharothrix deserti]	PF00734 Fungal cellulose binding domain / PF00331 Glycosyl hydrolase family 10	IPR001000 Glycoside hydrolase family 10 domain / IPR000254 Cellulose-binding domain, fungal	GO:0030248 cellulose binding / GO:0004553 hydrolase activity, hydrolyzing O-glycosyl compounds / GO:0005975 carbohydrate metabolic process / GO:0005576 extracellular region	+SP-TM	-
Ae201684P_21778.1	433	OCH87108.1 endo-1,4-beta-xylanase A precursor [Obba rivulosa]	PF00734 Fungal cellulose binding domain / PF00331 Glycosyl hydrolase family 10	IPR001000 Glycoside hydrolase family 10 domain / IPR000254 Cellulose-binding domain, fungal	GO:0030248 cellulose binding / GO:0004553 hydrolase activity, hydrolyzing O-glycosyl compounds / GO:0005975 carbohydrate metabolic process / GO:0005576 extracellular region	+SP-TM	-
Ae201684P_21690.1	549	KAF1327748.1 putative 1,4-beta-d-glucan cellobiohydrolase b, partial [Globisporangium splendens]	PF00734 Fungal cellulose binding domain / PF00840 Glycosyl hydrolase family 7	IPR001722 Glycoside hydrolase, family 7 / IPR000254 Cellulose-binding domain, fungal	GO:0030248 cellulose binding / GO:0004553 hydrolase activity, hydrolyzing O-glycosyl compounds / GO:0005975 carbohydrate metabolic process / GO:0005576 extracellular region	-SP	-
Ae201684P_21748.1	118	-	-	-	-	-SP	-
Ae201684P_21697.1	207	-	PF09748 Transcription factor subunit Med10 of Mediator complex	IPR019145 Mediator complex, subunit Med10	GO:0006357 regulation of transcription from RNA polymerase II promoter / GO:0001104 RNA polymerase II transcription cofactor activity / GO:0016592 mediator complex	-SP	-
Ae201684P_21718.1	146	-	-	-	-	-SP	-
Ae201684P_21757.1	274	OQR88583.1 hypothetical protein ACHHYP_06738, partial [Achlya hypogyna]	PF05699 hAT family C-terminal dimerisation region	IPR008906 HAT, C-terminal dimerisation domain	GO:0046983 protein dimerization activity	-SP	-
Ae201684P_21727.1	269	-	-	-	-	-SP	-
Ae201684P_21767.1	614	XP_009837979.1 hypothetical protein, variant 1 [Aphanomyces astaci] ETV72297.1 hypothetical protein, variant 1 [Aphanomyces astaci]	-	-	-	-SP	-
Ae201684P_21784.1	517	KAF0721478.1 hypothetical protein Ae201684_019123, partial [Aphanomyces euteiches]	PF04937 Protein of unknown function (DUF 659)	IPR007021 Domain of unknown function DUF659	-	-SP	-
Ae201684P_21774.1	358	EPS31692.1 putative feruloyl esterase [Penicillium oxalicum 114-2]	PF00734 Fungal cellulose binding domain / PF10503 Esterase PHB depolymerase	IPR010126 Esterase, PHB depolymerase / IPR000254 Cellulose-binding domain, fungal	GO:0030248 cellulose binding / GO:0016787 hydrolase activity / GO:0005975 carbohydrate metabolic process / GO:0005576 extracellular region	+SP-TM	-
Ae201684P_21704.1	253	OWY90562.1 hypothetical protein PHMEG_00041258, partial [Phytophthora megakarya]	-	-	-	-SP	-
Ae201684P_21743.1	667	RLO01287.1 hypothetical protein DYB28_011556, partial [Aphanomyces astaci] RLO11547.1 hypothetical protein DYB28_011553, partial [Aphanomyces astaci]	PF03732 Retrotransposon gag protein	IPR005162 Retrotransposon gag domain	GO:0008270 zinc ion binding / GO:0003676 nucleic acid binding	-SP	-
Ae201684P_21735.1	91	-	-	-	-	-SP	-
Ae201684P_21713.1	74	-	-	-	-	-SP	-
Ae201684P_21751.1	385	OSD01879.1 glycoside hydrolase family 10 protein [Trametes coccinea BRFM310]	PF00734 Fungal cellulose binding domain / PF00331 Glycosyl hydrolase family 10	IPR001000 Glycoside hydrolase family 10 domain / IPR000254 Cellulose-binding domain, fungal	GO:0030248 cellulose binding / GO:0004553 hydrolase activity, hydrolyzing O-glycosyl compounds / GO:0005975 carbohydrate metabolic process / GO:0005576 extracellular region	+SP-TM	-
Ae201684P_21736.1	215	RHY90573.1 hypothetical protein DYB26_013413, partial [Aphanomyces astaci]	-	-	-	-SP	-
Ae201684P_9363.1	798	RHY44828.1 hypothetical protein DYB34_011151, partial [Aphanomyces astaci]	PF04547 Calcium-activated chloride channel	IPR007632 Anoctamin	-	-SP	-
Ae201684P_9323.1	90	-	-	-	-	-SP	-
Ae201684P_9340.1	996	RHY75433.1 hypothetical protein DYB30_013227, partial [Aphanomyces astaci]	PF02135 TAZ zinc finger / PF16987 KIX domain	IPR000197 Zinc finger, TAZ-type / IPR036546 Mediator complex subunit 15, KIX domain	GO:0005634 nucleus / GO:0004402 histone acetyltransferase activity / GO:0006355 regulation of transcription, DNA-templated / GO:0008270 zinc ion binding / GO:0003712 transcription cofactor activity	-SP	-
Ae201684P_9439.1	516	RHZ07792.1 hypothetical protein DYB31_010826, partial [Aphanomyces astaci]	PF00324 Amino acid permease	IPR004841 Amino acid permease/ SLC12A domain	GO:0016020 membrane / GO:0055085 transmembrane transport / GO:0022857 transmembrane transporter activity	-SP	-
Ae201684P_9347.1	397	RHY53137.1 hypothetical protein DYB30_009254, partial [Aphanomyces astaci]	PF00254 FKBP-type peptidyl-prolyl cis-trans isomerase	IPR001179 FKBP-type peptidyl-prolyl cis-trans isomerase domain	-	-SP	-
Ae201684P_9332.1	121	KAF0713536.1 hypothetical protein As57867_004292, partial [Aphanomyces stellatus]	-	-	-	-SP	-
Ae201684P_9326.1	480	RHY31100.1 hypothetical protein DYB32_003750, partial [Aphanomyces invadans]	PF00909 Ammonium Transporter Family	IPR024041 Ammonium transporter AmtB-like domain	GO:0016020 membrane / GO:0008519 ammonium transmembrane transporter activity / GO:0015696 ammonium transport	-SP	-
Ae201684P_9383.1	133	OQR94607.1 protein phosphatase 2C [Achlya hypogyna]	PF00481 Protein phosphatase 2C	IPR001932 PPM-type phosphatase domain	GO:0006470 protein dephosphorylation / GO:0003824 catalytic activity / GO:0004722 protein serine/threonine phosphatase activity	-SP	-
Ae201684P_9448.1	99	-	-	-	-	+SP-TM	SSP
Ae201684P_9412.1	469	-	PF03457 Helicase associated domain	IPR005114 Helicase-associated	-	-SP	-
Ae201684P_9350.1	857	RHY05040.1 hypothetical protein DYB36_009775, partial [Aphanomyces astaci]	-	-	-	-SP	-
Ae201684P_9356.1	281	AGV79330.1 crinkler [Phytophthora capsici]	-	-	-	-SP	-
Ae201684P_9336.1	234	OWZ05065.1 Pol Polyprotein [Phytophthora megakarya]	-	-	-	-SP	-
Ae201684P_9394.1	516	-	PF03457 Helicase associated domain	IPR005114 Helicase-associated	-	-SP	-
Ae201684P_9450.1	99	-	-	-	-	+SP-TM	SSP
Ae201684P_9445.1	199	-	-	-	-	-SP	-
Ae201684P_9438.1	522	RHZ07792.1 hypothetical protein DYB31_010826, partial [Aphanomyces astaci]	PF00324 Amino acid permease	IPR004841 Amino acid permease/ SLC12A domain	GO:0016020 membrane / GO:0055085 transmembrane transport / GO:0022857 transmembrane transporter activity	-SP	-
Ae201684P_9402.1	191	OQS03932.1 hypothetical protein THRCLA_03783, partial [Thraustotheca clavata]	PF03457 Helicase associated domain	IPR005114 Helicase-associated	-	-SP	-
Ae201684P_9367.1	1180	KAF0721285.1 hypothetical protein Ae201684_019186, partial [Aphanomyces euteiches]	-	-	-	+SP-TM	-
Ae201684P_9453.1	99	-	-	-	-	+SP-TM	SSP
Ae201684P_9343.1	583	RHY27162.1 hypothetical protein DYB32_007002, partial [Aphanomyces invadans]	PF01425 Amidase	IPR023631 Amidase signature domain	GO:0004040 amidase activity	-SP	-
Ae201684P_9416.1	156	RHY18870.1 hypothetical protein DYB32_010319, partial [Aphanomyces invadans]	-	-	-	-SP	-
Ae201684P_9456.1	99	-	-	-	-	+SP-TM	SSP
Ae201684P_9389.1	1193	XP_009828711.1 paired amphipathic helix protein Sin3b [Aphanomyces astaci] ETV81974.1 paired amphipathic helix protein Sin3b [Aphanomyces astaci]	PF08295 Sin3 family co-repressor / PF16879 C-terminal domain of Sin3a protein / PF02671 Paired amphipathic helix repeat	IPR013194 Histone deacetylase interacting domain / IPR031693 Sin3, C-terminal / IPR003822 Paired amphipathic helix	GO:0003677 DNA binding / GO:0006355 regulation of transcription, DNA-templated / GO:0003700 transcription factor activity, sequence-specific DNA binding	-SP	-
Ae201684P_9380.1	362	RLO11389.1 hypothetical protein DYB28_004326, partial [Aphanomyces astaci]	PF00481 Protein phosphatase 2C	IPR001932 PPM-type phosphatase domain	GO:0043169 cation binding / GO:0006470 protein dephosphorylation / GO:0003824 catalytic activity / GO:0004722 protein serine/threonine phosphatase activity	-SP	-
Ae201684P_9387.1	572	KAF0718823.1 hypothetical protein As57867_001462, partial [Aphanomyces stellatus]	PF00144 Beta-lactamase	IPR001466 Beta-lactamase-related	-	+SP-TM	-
Ae201684P_9382.1	515	-	PF03457 Helicase associated domain	IPR005114 Helicase-associated	-	-SP	-
Ae201684P_9409.1	512	-	PF03457 Helicase associated domain	IPR005114 Helicase-associated	-	-SP	-
[truncated: 21,031 more rows]

## Sheet: ST1b.Shared_proteins V1 V2
ST1b. Shared proteins between V1 and V1 version of A. euteiches ATCC201684 genome assemblies *
* Comparaison using DIAMOND blastp -v2.0.8, pident >= 75
Venn Diagramm presented in Figure 1C
ID (V2 version)	ID (V1 version)
shared v2	shared v1		unique v1	Pfam (extracted from AphanoDB)	unique v2	Pfam
Ae201684P_22392.t1	Ae201684_12824.1		Ae201684_8.1	PF04515 Plasma-membrane choline transporter	Ae201684P_19183.1	PF00550 Phosphopantetheine attachment site / PF00501 AMP-binding enzyme / PF00668 Condensation domain
Ae201684P_22391.t1	Ae201684_15050.1		Ae201684_9.1	PF10407 Cdc14 phosphatase binding protein N-terminus	Ae201684P_19182.1	PF00550 Phosphopantetheine attachment site / PF00668 Condensation domain / PF00501 AMP-binding enzyme
Ae201684P_22390.t1	Ae201684_10259.1		Ae201684_31.1	-	Ae201684P_22393.1	-
Ae201684P_8.t1	Ae201684_10748.3		Ae201684_61.2	-	Ae201684P_22394.1	-
Ae201684P_9.t1	Ae201684_7427.1		Ae201684_64.1	conserved hypothetical protein [Phytophthora infestans T30-4]	Ae201684P_18392.1	-
Ae201684P_14295.t1	Ae201684_19283.1		Ae201684_74.1	PF00514 Armadillo/beta-catenin-like repeat; PF05804 Kinesin-associated protein (KAP)	Ae201684P_11241.1	-
Ae201684P_14293.t1	Ae201684_10073.1		Ae201684_97.1	-	Ae201684P_16355.1	-
Ae201684P_14294.t1	Ae201684_10748.1		Ae201684_116.2	PF00169 PH domain	Ae201684P_21884.1	-
Ae201684P_1905.t1	Ae201684_12824.2		Ae201684_139.1	-	Ae201684P_9760.1	-
Ae201684P_1906.t1	Ae201684_10147.1		Ae201684_144.1	-	Ae201684P_9763.1	-
Ae201684P_16352.t1	Ae201684_11859.1		Ae201684_145.1	-	Ae201684P_21822.1	-
Ae201684P_16353.t1	Ae201684_11862.1		Ae201684_166.1	-	Ae201684P_11568.1	PF00078 Reverse transcriptase (RNA-dependent DNA polymerase)
Ae201684P_16354.t1	Ae201684_11861.1		Ae201684_205.1	PF00149 Calcineurin-like phosphoesterase	Ae201684P_11571.1	-
Ae201684P_22386.t1	Ae201684_11860.1		Ae201684_206.1	conserved hypothetical protein [Phytophthora infestans T30-4]	Ae201684P_11569.1	-
Ae201684P_22385.t1	Ae201684_19266.1		Ae201684_244.1	PF12796 Ankyrin repeats (3 copies)	Ae201684P_11572.1	-
Ae201684P_22384.t1	Ae201684_13176.1		Ae201684_248.1	PF00155 Aminotransferase class I and II	Ae201684P_11567.1	-
Ae201684P_22389.t1	Ae201684_17473.1		Ae201684_253.1	-	Ae201684P_11570.1	-
Ae201684P_22387.t1	Ae201684_17474.1		Ae201684_265.2	-	Ae201684P_14296.1	PF00069 Protein kinase domain
Ae201684P_22388.t1	Ae201684_5691.1		Ae201684_267.1	conserved hypothetical protein [Phytophthora infestans T30-4]	Ae201684P_14297.1	-
Ae201684P_21885.t1	Ae201684_14334.1		Ae201684_279.2	-	Ae201684P_14.1	-
Ae201684P_21886.t1	Ae201684_17748.1		Ae201684_289.1	-	Ae201684P_16.1	PF00078 Reverse transcriptase (RNA-dependent DNA polymerase)
Ae201684P_21888.t1	Ae201684_17735.1		Ae201684_292.1	ankyrin repeat protein [Trichomonas vaginalis G3]	Ae201684P_53.1	-
Ae201684P_21887.t1	Ae201684_5693.1		Ae201684_302.1	PF00415 Regulator of chromosome condensation (RCC1) repeat	Ae201684P_54.1	-
Ae201684P_21883.t1	Ae201684_15776.1		Ae201684_314.1	-	Ae201684P_16356.1	-
Ae201684P_22395.t1	Ae201684_16478.1		Ae201684_318.2	PF04258 Signal peptide peptidase	Ae201684P_16357.1	-
Ae201684P_22396.t1	Ae201684_19386.1		Ae201684_366.1	PF00069 Protein kinase domain	Ae201684P_16358.1	PF00078 Reverse transcriptase (RNA-dependent DNA polymerase) / PF03372 Endonuclease/Exonuclease/phosphatase family
Ae201684P_9761.t1	Ae201684_7269.1		Ae201684_380.3	-	Ae201684P_16359.1	-
Ae201684P_9764.t1	Ae201684_294.1		Ae201684_385.2	-	Ae201684P_19902.1	-
Ae201684P_9762.t1	Ae201684_10748.2		Ae201684_396.1	-	Ae201684P_5069.1	-
Ae201684P_21823.t1	Ae201684_19063.1		Ae201684_417.1	-	Ae201684P_5073.1	PF05631 Sugar-tranasporters, 12 TM
Ae201684P_21824.t1	Ae201684_7133.1		Ae201684_430.1	-	Ae201684P_5068.1	-
Ae201684P_19204.t1	Ae201684_19370.1		Ae201684_432.1	PF12796 Ankyrin repeats (3 copies)	Ae201684P_5070.1	-
Ae201684P_19203.t1	Ae201684_1544.1		Ae201684_451.1	PF13639 Ring finger domain	Ae201684P_5071.1	-
Ae201684P_19202.t1	Ae201684_1570.1		Ae201684_468.1	PF13499 EF-hand domain pair	Ae201684P_19810.1	-
Ae201684P_15.t1	Ae201684_1571.1		Ae201684_476.2	adenylate kinase, putative [Phytophthora infestans T30-4]	Ae201684P_19804.1	-
Ae201684P_22382.t1	Ae201684_1572.1		Ae201684_488.1	-	Ae201684P_19813.1	-
Ae201684P_22382.t2	Ae201684_1573.1		Ae201684_493.1	-	Ae201684P_19803.1	-
Ae201684P_22381.t1	Ae201684_1574.1		Ae201684_529.1	-	Ae201684P_19811.1	-
Ae201684P_22381.t2	Ae201684_10142.1		Ae201684_549.1	-	Ae201684P_19808.1	-
Ae201684P_22383.t1	Ae201684_10146.1		Ae201684_558.2	PF00175 Oxidoreductase NAD-binding domain	Ae201684P_19798.1	-
Ae201684P_19901.t1	Ae201684_10144.1		Ae201684_575.2	-	Ae201684P_19807.1	-
Ae201684P_6899.t1	Ae201684_15978.1		Ae201684_584.1	inositol-3,4-bisphosphate 4-phosphatase, putative [Phytophthora infestans T30-4]	Ae201684P_19814.1	-
Ae201684P_6897.t1	Ae201684_10144.2		Ae201684_589.1	conserved hypothetical protein [Phytophthora infestans T30-4]	Ae201684P_19802.1	-
Ae201684P_6898.t1	Ae201684_10145.1		Ae201684_597.1	PF00206 Lyase	Ae201684P_19799.1	-
Ae201684P_21059.t1	Ae201684_17276.1		Ae201684_609.2	PF00999 Sodium/hydrogen exchanger family	Ae201684P_19806.1	-
Ae201684P_21058.t1	Ae201684_9575.1		Ae201684_612.2	PF13426 PAS domain	Ae201684P_19809.1	-
Ae201684P_21688.t1	Ae201684_9564.1		Ae201684_637.2	PF00667 FAD binding domain; PF00175 Oxidoreductase NAD-binding domain	Ae201684P_19815.1	-
Ae201684P_21687.t1	Ae201684_9568.1		Ae201684_642.1	PF03028 Dynein heavy chain and region D6 of dynein motor; PF12781 ATP-binding dynein motor region D5; PF12780 P-loop containing dynein motor region D4; PF12777 Microtubule-binding stalk of dynein motor	Ae201684P_19801.1	-
Ae201684P_21686.t1	Ae201684_9570.1		Ae201684_647.1	PF03028 Dynein heavy chain and region D6 of dynein motor	Ae201684P_19805.1	-
Ae201684P_8260.t1	Ae201684_17993.1		Ae201684_651.1	-	Ae201684P_19797.1	-
Ae201684P_8259.t1	Ae201684_18243.1		Ae201684_657.2	PF05153 Myo-inositol oxygenase	Ae201684P_19812.1	-
Ae201684P_5072.t1	Ae201684_7193.1		Ae201684_701.1	-	Ae201684P_19800.1	-
Ae201684P_4.t1	Ae201684_17986.1		Ae201684_707.1	tenascin-like protein [Phytophthora infestans T30-4]	Ae201684P_139.1	-
Ae201684P_19.t1	Ae201684_9068.1		Ae201684_708.1	PF07106 Tat binding protein 1(TBP-1)-interacting protein (TBPIP)	Ae201684P_138.1	-
Ae201684P_19197.t1	Ae201684_9561.1		Ae201684_712.1	-	Ae201684P_136.1	-
Ae201684P_19193.t1	Ae201684_9567.1		Ae201684_715.1	-	Ae201684P_137.1	-
Ae201684P_19198.t1	Ae201684_9562.1		Ae201684_728.1	PF01370 NAD dependent epimerase/dehydratase family	Ae201684P_21848.1	-
Ae201684P_19194.t1	Ae201684_9574.1		Ae201684_729.1	nucleoside-diphosphate-sugar epimerase [Rhizobium sp. AP16]	Ae201684P_21850.1	-
Ae201684P_19196.t1	Ae201684_9563.1		Ae201684_735.1	-	Ae201684P_21841.1	-
Ae201684P_19195.t1	Ae201684_9566.1		Ae201684_760.1	-	Ae201684P_21831.1	-
Ae201684P_19192.t1	Ae201684_9573.1		Ae201684_779.2	-	Ae201684P_21832.1	-
Ae201684P_19199.t1	Ae201684_9565.1		Ae201684_799.1	-	Ae201684P_21854.1	-
Ae201684P_19691.t1	Ae201684_9569.1		Ae201684_858.1	PF03953 Tubulin C-terminal domain	Ae201684P_21836.1	-
Ae201684P_19686.t1	Ae201684_9571.1		Ae201684_871.2	PF05645 RNA polymerase III subunit RPC82	Ae201684P_21845.1	-
Ae201684P_19685.t1	Ae201684_19365.1		Ae201684_878.2	PF00415 Regulator of chromosome condensation (RCC1) repeat	Ae201684P_21842.1	-
Ae201684P_19688.t1	Ae201684_2775.1		Ae201684_882.3	PF03947 Ribosomal Proteins L2, C-terminal domain	Ae201684P_21833.1	-
Ae201684P_19687.t1	Ae201684_5394.1		Ae201684_916.2	conserved hypothetical protein [Phytophthora infestans T30-4]	Ae201684P_21849.1	-
Ae201684P_19687.t2	Ae201684_5395.1		Ae201684_930.1	tripeptidyl-peptidase, putative [Phytophthora infestans T30-4]	Ae201684P_21837.1	-
Ae201684P_19693.t1	Ae201684_5396.1		Ae201684_949.1	conserved hypothetical protein [Phytophthora infestans T30-4]	Ae201684P_21846.1	-
Ae201684P_19692.t1	Ae201684_5397.1		Ae201684_983.1	-	Ae201684P_21853.1	-
Ae201684P_20295.t1	Ae201684_5398.1		Ae201684_1000.1	PF09811 Essential protein Yae1, N terminal	Ae201684P_21834.1	-
Ae201684P_20293.t1	Ae201684_5548.1		Ae201684_1002.1	-	Ae201684P_21838.1	-
Ae201684P_20296.t1	Ae201684_5514.1		Ae201684_1002.3	LPXTG-motif cell wall anchor domain protein [Streptococcus mitis SK575]	Ae201684P_21843.1	-
Ae201684P_20298.t1	Ae201684_5450.1		Ae201684_1012.1	-	Ae201684P_21828.1	-
Ae201684P_20294.t1	Ae201684_121.1		Ae201684_1028.1	PF00929 Exonuclease; PF00642 Zinc finger C-x8-C-x5-C-x3-H type (and similar)	Ae201684P_21847.1	-
Ae201684P_21882.t1	Ae201684_15320.1		Ae201684_1053.1	-	Ae201684P_21856.1	-
Ae201684P_21874.t1	Ae201684_1691.1		Ae201684_1056.1	PF00855 PWWP domain	Ae201684P_21830.1	-
Ae201684P_21878.t1	Ae201684_1689.1		Ae201684_1064.2	-	Ae201684P_21840.1	-
Ae201684P_21873.t1	Ae201684_18648.1		Ae201684_1081.1	Anopheles gambiae str. PEST AGAP012735-PA [Anopheles gambiae str. PEST]	Ae201684P_21839.1	-
Ae201684P_21869.t1	Ae201684_19462.1		Ae201684_1082.2	PF00664 ABC transporter transmembrane region; PF00005 ABC transporter	Ae201684P_21835.1	-
Ae201684P_21877.t1	Ae201684_18720.1		Ae201684_1087.1	PF00160 Cyclophilin type peptidyl-prolyl cis-trans isomerase/CLD	Ae201684P_21851.1	-
Ae201684P_21870.t1	Ae201684_5775.1		Ae201684_1088.1	PF07714 Protein tyrosine kinase	Ae201684P_21829.1	-
Ae201684P_21881.t1	Ae201684_8188.1		Ae201684_1097.2	transmembrane protein, putative [Phytophthora infestans T30-4]	Ae201684P_21852.1	-
Ae201684P_21872.t1	Ae201684_3305.1		Ae201684_1114.2	-	Ae201684P_21855.1	-
Ae201684P_21876.t1	Ae201684_8132.1		Ae201684_1115.2	-	Ae201684P_21844.1	-
Ae201684P_21880.t1	Ae201684_16553.1		Ae201684_1119.1	-	Ae201684P_21827.1	-
Ae201684P_21875.t1	Ae201684_6016.1		Ae201684_1130.1	PF12796 Ankyrin repeats (3 copies)	Ae201684P_19556.1	-
Ae201684P_21879.t1	Ae201684_784.1		Ae201684_1136.1	PF00773 RNB domain	Ae201684P_19557.1	-
Ae201684P_23.t1	Ae201684_7985.1		Ae201684_1136.3	DIS3-like exonuclease 1, putative [Phytophthora infestans T30-4]	Ae201684P_21061.1	PF07727 Reverse transcriptase (RNA-dependent DNA polymerase)
Ae201684P_22.t1	Ae201684_8903.1		Ae201684_1140.2	-	Ae201684P_21060.1	PF07727 Reverse transcriptase (RNA-dependent DNA polymerase)
Ae201684P_141.t1	Ae201684_6018.1		Ae201684_1165.1	-	Ae201684P_21064.1	PF07727 Reverse transcriptase (RNA-dependent DNA polymerase)
Ae201684P_140.t1	Ae201684_6021.1		Ae201684_1166.1	-	Ae201684P_21063.1	PF07727 Reverse transcriptase (RNA-dependent DNA polymerase)
Ae201684P_19208.t1	Ae201684_6017.1		Ae201684_1189.2	PREDICTED: hypothetical protein [Saccoglossus kowalevskii]	Ae201684P_21062.1	PF07727 Reverse transcriptase (RNA-dependent DNA polymerase)
Ae201684P_19207.t1	Ae201684_1954.1		Ae201684_1193.1	-	Ae201684P_1502.1	-
Ae201684P_19206.t1	Ae201684_18719.1		Ae201684_1195.1	-	Ae201684P_1499.1	-
Ae201684P_21065.t1	Ae201684_8130.1		Ae201684_1210.1	-	Ae201684P_1500.1	-
Ae201684P_21800.t1	Ae201684_3303.1		Ae201684_1220.1	conserved hypothetical protein [Phytophthora infestans T30-4]	Ae201684P_1501.1	-
Ae201684P_74.t1	Ae201684_6023.1		Ae201684_1228.1	ATP-binding Cassette (ABC) Superfamily [Phytophthora infestans T30-4]	Ae201684P_9475.1	-
Ae201684P_21046.t1	Ae201684_6020.1		Ae201684_1237.1	-	Ae201684P_9476.1	-
Ae201684P_21047.t1	Ae201684_5774.1		Ae201684_1239.1	-	Ae201684P_10513.1	-
Ae201684P_21892.t1	Ae201684_16247.1		Ae201684_1243.1	PF00644 Poly(ADP-ribose) polymerase catalytic domain; PF05406 WGR domain; PF13637 Ankyrin repeats (many copies); PF02877 Poly(ADP-ribose) polymerase, regulatory domain	Ae201684P_10511.1	-
Ae201684P_21889.t1	Ae201684_19310.1		Ae201684_1268.2	serine protease family S33, putative [Phytophthora infestans T30-4]	Ae201684P_10512.1	-
Ae201684P_21041.t1	Ae201684_19309.1		Ae201684_1269.2	serine protease family S33, putative [Phytophthora infestans T30-4]	Ae201684P_19200.1	-
Ae201684P_21037.t1	Ae201684_14038.1		Ae201684_1270.1	-	Ae201684P_19201.1	-
Ae201684P_21033.t1	Ae201684_18791.1		Ae201684_1301.1	-	Ae201684P_19191.1	-
Ae201684P_21038.t1	Ae201684_15437.1		Ae201684_1325.1	-	Ae201684P_19690.1	-
Ae201684P_21042.t1	Ae201684_6830.2		Ae201684_1329.2	-	Ae201684P_19689.1	-
Ae201684P_21034.t1	Ae201684_6830.1		Ae201684_1333.3	PF00400 WD domain, G-beta repeat	Ae201684P_19684.1	PF12108 Splicing factor SF3a60 binding domain / PF16837 Pre-mRNA-splicing factor SF3A3, of SF3a complex, Prp9 / PF11931 Domain of unknown function (DUF3449)
Ae201684P_21032.t1	Ae201684_18584.1		Ae201684_1365.1	-	Ae201684P_1503.1	-
Ae201684P_21035.t1	Ae201684_18587.1		Ae201684_1380.2	PF00227 Proteasome subunit	Ae201684P_1504.1	-
Ae201684P_21045.t1	Ae201684_5930.1		Ae201684_1384.2	conserved hypothetical protein [Phytophthora infestans T30-4]	Ae201684P_20297.1	-
Ae201684P_21040.t1	Ae201684_18585.2		Ae201684_1385.1	-	Ae201684P_21871.1	PF00415 Regulator of chromosome condensation (RCC1) repeat
Ae201684P_21565.t1	Ae201684_18585.1		Ae201684_1392.1	PF00415 Regulator of chromosome condensation (RCC1) repeat	Ae201684P_24.1	-
Ae201684P_17405.t1	Ae201684_18586.1		Ae201684_1408.1	-	Ae201684P_19672.1	-
Ae201684P_17403.t1	Ae201684_16387.1		Ae201684_1411.1	PF07258 COMM domain	Ae201684P_19667.1	-
Ae201684P_17404.t1	Ae201684_19277.1		Ae201684_1422.1	conserved hypothetical protein [Phytophthora infestans T30-4]	Ae201684P_19671.1	-
Ae201684P_49.t1	Ae201684_9861.1		Ae201684_1423.1	PF00023 Ankyrin repeat	Ae201684P_19670.1	PF00078 Reverse transcriptase (RNA-dependent DNA polymerase)
Ae201684P_9473.t1	Ae201684_14337.1		Ae201684_1425.2	-	Ae201684P_19669.1	-
Ae201684P_9474.t1	Ae201684_14339.1		Ae201684_1430.1	-	Ae201684P_19668.1	-
Ae201684P_9472.t1	Ae201684_14335.1		Ae201684_1438.1	hypothetical protein PITG_15719 [Phytophthora infestans T30-4]	Ae201684P_19205.1	-
Ae201684P_22375.t1	Ae201684_18625.1		Ae201684_1457.3	PF09418 Protein of unknown function (DUF2009)	Ae201684P_21801.1	-
Ae201684P_22379.t1	Ae201684_2500.2		Ae201684_1460.2	PF04427 Brix domain	Ae201684P_8476.1	-
Ae201684P_22378.t1	Ae201684_17436.1		Ae201684_1462.2	-	Ae201684P_8477.1	-
Ae201684P_22374.t1	Ae201684_19306.1		Ae201684_1509.2	PF03953 Tubulin C-terminal domain	Ae201684P_8474.1	-
Ae201684P_22373.t1	Ae201684_19276.1		Ae201684_1513.2	PF00069 Protein kinase domain	Ae201684P_8478.1	-
Ae201684P_22380.t1	Ae201684_11936.1		Ae201684_1579.1	PF13359 DDE superfamily endonuclease	Ae201684P_8475.1	-
Ae201684P_22372.t1	Ae201684_2500.1		Ae201684_1593.1	-	Ae201684P_8479.1	-
Ae201684P_22376.t1	Ae201684_16279.1		Ae201684_1598.1	-	Ae201684P_50.1	-
Ae201684P_19736.t1	Ae201684_1674.1		Ae201684_1599.1	-	Ae201684P_22519.1	-
Ae201684P_19739.t1	Ae201684_14336.1		Ae201684_1600.1	-	Ae201684P_22520.1	-
Ae201684P_19735.t1	Ae201684_14338.1		Ae201684_1616.1	-	Ae201684P_2528.1	-
Ae201684P_19737.t1	Ae201684_14340.1		Ae201684_1643.1	-	Ae201684P_2541.1	-
Ae201684P_19738.t1	Ae201684_15339.1		Ae201684_1646.2	-	Ae201684P_2537.1	-
Ae201684P_19734.t1	Ae201684_18088.1		Ae201684_1650.1	-	Ae201684P_2529.1	-
Ae201684P_1833.t1	Ae201684_18092.1		Ae201684_1653.1	-	Ae201684P_2540.1	-
Ae201684P_1836.t1	Ae201684_18089.1		Ae201684_1657.1	PF00324 Amino acid permease	Ae201684P_2533.1	-
Ae201684P_1827.t1	Ae201684_18086.1		Ae201684_1657.2	-	Ae201684P_2536.1	-
Ae201684P_1827.t2	Ae201684_18093.1		Ae201684_1662.1	PF13456 Reverse transcriptase-like	Ae201684P_2527.1	-
Ae201684P_1832.t1	Ae201684_18087.1		Ae201684_1673.1	conserved hypothetical protein [Phytophthora infestans T30-4]	Ae201684P_2535.1	-
Ae201684P_1840.t1	Ae201684_18090.1		Ae201684_1713.1	-	Ae201684P_2532.1	-
Ae201684P_1837.t1	Ae201684_18091.1		Ae201684_1714.1	-	Ae201684P_2539.1	-
Ae201684P_1828.t1	Ae201684_18722.1		Ae201684_1722.1	PF12796 Ankyrin repeats (3 copies)	Ae201684P_2542.1	-
Ae201684P_1838.t1	Ae201684_18726.1		Ae201684_1724.2	PF02668 Taurine catabolism dioxygenase TauD, TfdA family	Ae201684P_2530.1	-
Ae201684P_1834.t1	Ae201684_18723.2		Ae201684_1726.1	-	Ae201684P_2538.1	-
Ae201684P_1830.t1	Ae201684_18724.1		Ae201684_1727.2	PF03030 Inorganic H+ pyrophosphatase	Ae201684P_2534.1	-
Ae201684P_1829.t1	Ae201684_18721.1		Ae201684_1735.1	PF10168 Nuclear pore component	Ae201684P_2531.1	-
Ae201684P_1835.t1	Ae201684_16389.1		Ae201684_1750.1	-	Ae201684P_21890.1	-
Ae201684P_1826.t1	Ae201684_15336.1		Ae201684_1763.3	PF00415 Regulator of chromosome condensation (RCC1) repeat	Ae201684P_21891.1	-
Ae201684P_21804.t1	Ae201684_15335.1		Ae201684_1772.1	-	Ae201684P_19570.1	-
Ae201684P_21803.t1	Ae201684_9246.1		Ae201684_1773.1	-	Ae201684P_19567.1	-
Ae201684P_21802.t1	Ae201684_5450.2		Ae201684_1774.1	-	Ae201684P_19571.1	-
Ae201684P_21805.t3	Ae201684_16151.1		Ae201684_1775.1	-	Ae201684P_19572.1	-
Ae201684P_20320.t1	Ae201684_4018.1		Ae201684_1776.1	-	Ae201684P_19565.1	-
Ae201684P_20319.t1	Ae201684_698.1		Ae201684_1777.1	-	Ae201684P_19568.1	PF00078 Reverse transcriptase (RNA-dependent DNA polymerase) / PF03372 Endonuclease/Exonuclease/phosphatase family
Ae201684P_20324.t1	Ae201684_15319.1		Ae201684_1799.2	-	Ae201684P_19569.1	-
Ae201684P_20321.t1	Ae201684_18647.1		Ae201684_1800.1	PF12796 Ankyrin repeats (3 copies)	Ae201684P_19566.1	PF00078 Reverse transcriptase (RNA-dependent DNA polymerase) / PF03372 Endonuclease/Exonuclease/phosphatase family
Ae201684P_20318.t1	Ae201684_14036.1		Ae201684_1808.1	conserved hypothetical protein [Phytophthora infestans T30-4]	Ae201684P_21859.1	-
Ae201684P_20325.t1	Ae201684_14034.1		Ae201684_1811.1	PF00397 WW domain	Ae201684P_21860.1	-
Ae201684P_20314.t1	Ae201684_14037.1		Ae201684_1821.1	-	Ae201684P_21858.1	-
Ae201684P_20317.t1	Ae201684_14035.1		Ae201684_1830.1	-	Ae201684P_21857.1	-
Ae201684P_20322.t1	Ae201684_14028.1		Ae201684_1838.1	PF12796 Ankyrin repeats (3 copies); PF13637 Ankyrin repeats (many copies)	Ae201684P_21036.1	-
Ae201684P_20313.t1	Ae201684_5238.1		Ae201684_1849.1	-	Ae201684P_21043.1	-
Ae201684P_20326.t1	Ae201684_5237.1		Ae201684_1852.1	conserved hypothetical protein [Phytophthora infestans T30-4]	Ae201684P_21039.1	-
Ae201684P_20316.t1	Ae201684_5237.2		Ae201684_1862.1	-	Ae201684P_21044.1	-
Ae201684P_20323.t1	Ae201684_5244.1		Ae201684_1873.1	conserved hypothetical protein [Phytophthora infestans T30-4]	Ae201684P_21564.1	-
Ae201684P_22371.t1	Ae201684_4083.1		Ae201684_1883.1	PF03184 DDE superfamily endonuclease	Ae201684P_21564.2	-
Ae201684P_161.t1	Ae201684_5239.1		Ae201684_1891.1	-	Ae201684P_17406.1	PF00550 Phosphopantetheine attachment site / PF00501 AMP-binding enzyme / PF00668 Condensation domain
Ae201684P_600.t1	Ae201684_4084.2		Ae201684_1946.1	-	Ae201684P_17407.1	PF00668 Condensation domain
Ae201684P_594.t1	Ae201684_4084.1		Ae201684_1949.1	-	Ae201684P_17408.1	PF00501 AMP-binding enzyme
Ae201684P_598.t1	Ae201684_5236.1		Ae201684_1963.1	-	Ae201684P_19839.1	PF00078 Reverse transcriptase (RNA-dependent DNA polymerase) / PF03372 Endonuclease/Exonuclease/phosphatase family
Ae201684P_608.t1	Ae201684_19314.1		Ae201684_2005.1	PF12796 Ankyrin repeats (3 copies)	Ae201684P_19841.1	PF00078 Reverse transcriptase (RNA-dependent DNA polymerase) / PF03372 Endonuclease/Exonuclease/phosphatase family
Ae201684P_601.t1	Ae201684_19312.1		Ae201684_2007.1	-	Ae201684P_19842.1	-
Ae201684P_597.t1	Ae201684_19313.1		Ae201684_2021.1	-	Ae201684P_19838.1	-
Ae201684P_611.t1	Ae201684_7137.1		Ae201684_2024.1	PF00450 Serine carboxypeptidase	Ae201684P_19840.1	-
Ae201684P_596.t1	Ae201684_7135.1		Ae201684_2028.1	PF00450 Serine carboxypeptidase	Ae201684P_19837.1	-
Ae201684P_609.t1	Ae201684_7132.1		Ae201684_2041.1	conserved hypothetical protein [Phytophthora infestans T30-4]	Ae201684P_1841.1	-
Ae201684P_602.t1	Ae201684_7136.1		Ae201684_2042.1	hypothetical protein PITG_15946 [Phytophthora infestans T30-4]	Ae201684P_1842.1	-
Ae201684P_610.t1	Ae201684_15552.1		Ae201684_2074.2	Amino Acid-Polyamine-Organocation (APC) Family [Phytophthora infestans T30-4]	Ae201684P_1844.1	-
Ae201684P_595.t1	Ae201684_12302.1		Ae201684_2075.1	PF13520 Amino acid permease	Ae201684P_1843.1	-
Ae201684P_599.t1	Ae201684_12303.1		Ae201684_2075.3	PF00324 Amino acid permease	Ae201684P_48.1	-
Ae201684P_603.t1	Ae201684_12923.1		Ae201684_2127.2	PF00324 Amino acid permease	Ae201684P_44.1	-
Ae201684P_5062.t1	Ae201684_12923.2		Ae201684_2129.1	-	Ae201684P_43.1	-
Ae201684P_5063.t1	Ae201684_12918.1		Ae201684_2133.1	-	Ae201684P_47.1	PF00078 Reverse transcriptase (RNA-dependent DNA polymerase) / PF03372 Endonuclease/Exonuclease/phosphatase family
Ae201684P_21863.t1	Ae201684_12917.1		Ae201684_2174.1	PF00400 WD domain, G-beta repeat	Ae201684P_46.1	-
Ae201684P_21868.t1	Ae201684_12924.1		Ae201684_2179.1	conserved hypothetical protein [Phytophthora infestans T30-4]	Ae201684P_45.1	-
Ae201684P_21865.t1	Ae201684_12926.1		Ae201684_2235.2	-	Ae201684P_82.1	-
Ae201684P_21866.t1	Ae201684_12920.1		Ae201684_2243.1	-	Ae201684P_81.1	-
Ae201684P_21867.t1	Ae201684_12925.1		Ae201684_2243.4	-	Ae201684P_80.1	-
Ae201684P_135.t1	Ae201684_12927.1		Ae201684_2248.1	PF02204 Vacuolar sorting protein 9 (VPS9) domain; PF00595 PDZ domain (Also known as DHR or GLGF)	Ae201684P_785.1	-
Ae201684P_134.t1	Ae201684_12921.1		Ae201684_2252.1	-	Ae201684P_786.1	-
Ae201684P_132.t1	Ae201684_12922.1		Ae201684_2254.1	-	Ae201684P_22377.1	-
Ae201684P_133.t1	Ae201684_5168.1		Ae201684_2259.1	PF00067 Cytochrome P450	Ae201684P_9477.1	-
Ae201684P_18391.t1	Ae201684_3576.1		Ae201684_2262.1	-	Ae201684P_9481.1	-
Ae201684P_13.t1	Ae201684_3578.1		Ae201684_2286.1	-	Ae201684P_9478.1	PF00078 Reverse transcriptase (RNA-dependent DNA polymerase)
Ae201684P_15736.t1	Ae201684_15964.1		Ae201684_2298.1	-	Ae201684P_9485.1	-
Ae201684P_15735.t1	Ae201684_19317.1		Ae201684_2312.1	-	Ae201684P_9480.1	-
Ae201684P_15734.t1	Ae201684_19316.1		Ae201684_2329.1	PF00481 Protein phosphatase 2C	Ae201684P_9484.1	-
Ae201684P_15733.t1	Ae201684_19321.1		Ae201684_2330.1	PF08627 CRT-like, chloroquine-resistance transporter-like	Ae201684P_9479.1	-
Ae201684P_15737.t1	Ae201684_19320.1		Ae201684_2359.1	-	Ae201684P_9483.1	PF00078 Reverse transcriptase (RNA-dependent DNA polymerase)
Ae201684P_15732.t1	Ae201684_19315.1		Ae201684_2369.1	PREDICTED: uncharacterized protein LOC588535 [Strongylocentrotus purpuratus]	Ae201684P_9482.1	-
Ae201684P_19677.t1	Ae201684_19319.1		Ae201684_2372.1	PF12796 Ankyrin repeats (3 copies)	Ae201684P_1839.1	-
Ae201684P_19674.t1	Ae201684_19318.1		Ae201684_2389.1	-	Ae201684P_1831.1	PF12348 CLASP N terminal
Ae201684P_19675.t1	Ae201684_5240.1		Ae201684_2391.1	-	Ae201684P_19560.1	-
Ae201684P_19676.t1	Ae201684_4085.1		Ae201684_2398.1	-	Ae201684P_19561.1	-
Ae201684P_19733.t1	Ae201684_1778.1		Ae201684_2399.1	crinkler (CRN) family protein, putative [Phytophthora infestans T30-4]	Ae201684P_19564.1	-
Ae201684P_19732.t1	Ae201684_7139.1		Ae201684_2431.1	GI19279 [Drosophila mojavensis]	Ae201684P_19562.1	PF00078 Reverse transcriptase (RNA-dependent DNA polymerase) / PF03372 Endonuclease/Exonuclease/phosphatase family
Ae201684P_11554.t1	Ae201684_7141.1		Ae201684_2431.2	mucin-like protein [Phytophthora infestans T30-4]	Ae201684P_19563.1	PF00078 Reverse transcriptase (RNA-dependent DNA polymerase) / PF03372 Endonuclease/Exonuclease/phosphatase family
Ae201684P_11559.t1	Ae201684_7138.1		Ae201684_2463.1	-	Ae201684P_21805.1	-
Ae201684P_11558.t1	Ae201684_7130.1		Ae201684_2464.1	-	Ae201684P_21805.2	-
Ae201684P_11555.t1	Ae201684_7140.1		Ae201684_2486.1	-	Ae201684P_117.1	-
Ae201684P_11550.t1	Ae201684_16148.1		Ae201684_2510.2	-	Ae201684P_20315.1	-
Ae201684P_11557.t1	Ae201684_3597.1		Ae201684_2534.2	conserved hypothetical protein [Phytophthora infestans T30-4]	Ae201684P_21.1	-
Ae201684P_11552.t1	Ae201684_3030.1		Ae201684_2537.1	-	Ae201684P_20.1	PF00734 Fungal cellulose binding domain
Ae201684P_11551.t1	Ae201684_3599.1		Ae201684_2556.2	-	Ae201684P_612.1	-
Ae201684P_11556.t1	Ae201684_3598.1		Ae201684_2559.1	cell division protease ftsH [Phytophthora infestans T30-4]	Ae201684P_607.1	-
Ae201684P_11553.t1	Ae201684_17739.1		Ae201684_2565.1	-	Ae201684P_604.1	PF12348 CLASP N terminal
Ae201684P_1069.t1	Ae201684_11556.1		Ae201684_2572.2	-	Ae201684P_606.1	-
Ae201684P_1067.t1	Ae201684_11557.1		Ae201684_2577.1	conserved hypothetical protein [Phytophthora infestans T30-4]	Ae201684P_605.1	-
Ae201684P_1067.t2	Ae201684_1347.1		Ae201684_2579.1	conserved hypothetical protein [Phytophthora infestans T30-4]	Ae201684P_21864.1	PF00333 Ribosomal protein S5, N-terminal domain / PF03719 Ribosomal protein S5, C-terminal domain
Ae201684P_1068.t1	Ae201684_1348.1		Ae201684_2581.1	PF01753 MYND finger	Ae201684P_131.1	-
Ae201684P_1066.t1	Ae201684_1343.1		Ae201684_2586.2	PF08699 Argonaute linker 1 domain	Ae201684P_18390.1	PF00078 Reverse transcriptase (RNA-dependent DNA polymerase)
Ae201684P_21820.t1	Ae201684_1351.1		Ae201684_2592.1	erythrocyte membrane-associated malaria antigen-like [Theileria annulata]	Ae201684P_98.1	-
Ae201684P_19790.t1	Ae201684_1344.1		Ae201684_2592.2	hypothetical protein [Theileria parva strain Muguga]	Ae201684P_19681.1	-
Ae201684P_19794.t1	Ae201684_1349.1		Ae201684_2620.3	sporangia induced dynein heavy chain [Phytophthora infestans T30-4]	Ae201684P_19680.1	-
Ae201684P_19791.t1	Ae201684_1350.1		Ae201684_2636.1	-	Ae201684P_19678.1	-
Ae201684P_19787.t1	Ae201684_1345.1		Ae201684_2644.2	conserved hypothetical protein [Phytophthora infestans T30-4]	Ae201684P_19679.1	-
Ae201684P_19795.t1	Ae201684_1340.1		Ae201684_2654.1	conserved hypothetical protein [Phytophthora infestans T30-4]	Ae201684P_15731.1	-
Ae201684P_19788.t1	Ae201684_1341.1		Ae201684_2672.1	-	Ae201684P_1506.1	-
Ae201684P_19792.t1	Ae201684_1346.1		Ae201684_2693.1	PF00162 Phosphoglycerate kinase; PF00488 MutS domain V; PF05192 MutS domain III	Ae201684P_1509.1	-
Ae201684P_19793.t1	Ae201684_1342.1		Ae201684_2722.1	-	Ae201684P_1507.1	-
Ae201684P_19789.t1	Ae201684_1339.1		Ae201684_2734.2	PF00155 Aminotransferase class I and II	Ae201684P_1508.1	-
Ae201684P_21076.t1	Ae201684_19287.1		Ae201684_2735.1	-	Ae201684P_1505.1	-
Ae201684P_21077.t1	Ae201684_19286.1		Ae201684_2766.2	PF03738 Glutathionylspermidine synthase preATP-grasp	Ae201684P_9468.1	-
Ae201684P_21074.t1	Ae201684_19284.1		Ae201684_2773.1	#N/A	Ae201684P_9467.1	-
Ae201684P_21078.t1	Ae201684_7386.1		Ae201684_2798.1	-	Ae201684P_9470.1	-
Ae201684P_21080.t1	Ae201684_10904.1		Ae201684_2799.1	conserved hypothetical protein [Phytophthora infestans T30-4]	Ae201684P_9471.1	-
Ae201684P_21079.t1	Ae201684_8200.1		Ae201684_2811.1	-	Ae201684P_9469.1	PF00078 Reverse transcriptase (RNA-dependent DNA polymerase) / PF03372 Endonuclease/Exonuclease/phosphatase family
Ae201684P_21075.t1	Ae201684_19285.1		Ae201684_2813.1	conserved oligomeric Golgi complex subunit 5, putative [Phytophthora infestans T30-4]	Ae201684P_116.1	-
Ae201684P_21072.t1	Ae201684_15325.1		Ae201684_2833.1	-	Ae201684P_115.1	-
Ae201684P_21073.t1	Ae201684_15329.1		Ae201684_2839.1	PF00076 RNA recognition motif. (a.k.a. RRM, RBD, or RNP domain)	Ae201684P_620.1	-
Ae201684P_21052.t1	Ae201684_4689.1		Ae201684_2840.1	-	Ae201684P_625.1	-
Ae201684P_21057.t1	Ae201684_15330.1		Ae201684_2867.2	PF01633 Choline/ethanolamine kinase	Ae201684P_628.1	-
Ae201684P_21053.t1	Ae201684_19445.1		Ae201684_2891.2	PF13499 EF-hand domain pair	Ae201684P_623.1	-
Ae201684P_21056.t1	Ae201684_15328.1		Ae201684_2905.1	-	Ae201684P_613.1	-
Ae201684P_21054.t1	Ae201684_15326.1		Ae201684_2908.1	PF03465 eRF1 domain 3	Ae201684P_624.1	-
Ae201684P_21051.t1	Ae201684_15333.1		Ae201684_2912.1	-	Ae201684P_616.1	-
Ae201684P_11561.t1	Ae201684_15332.1		Ae201684_2920.1	conserved hypothetical protein [Phytophthora infestans T30-4]	Ae201684P_618.1	-
Ae201684P_11565.t1	Ae201684_15321.1		Ae201684_2923.1	PF05327 RNA polymerase I specific transcription initiation factor RRN3	Ae201684P_622.1	-
Ae201684P_11562.t1	Ae201684_15327.1		Ae201684_2930.1	PF00612 IQ calmodulin-binding motif	Ae201684P_627.1	-
Ae201684P_11566.t1	Ae201684_10106.1		Ae201684_2931.1	PF13516 Leucine Rich repeat	Ae201684P_630.1	-
Ae201684P_11564.t1	Ae201684_15322.1		Ae201684_2938.1	PF00550 Phosphopantetheine attachment site	Ae201684P_614.1	-
Ae201684P_11563.t1	Ae201684_3009.1		Ae201684_2939.1	-	Ae201684P_617.1	-
Ae201684P_11560.t1	Ae201684_7321.1		Ae201684_2953.1	-	Ae201684P_621.1	-
Ae201684P_22366.t1	Ae201684_15331.1		Ae201684_2955.1	-	Ae201684P_619.1	-
Ae201684P_22367.t1	Ae201684_18650.1		Ae201684_2960.1	-	Ae201684P_615.1	-
Ae201684P_125.t1	Ae201684_18657.1		Ae201684_2964.3	PF04564 U-box domain; PF10408 Ubiquitin elongating factor core	Ae201684P_626.1	-
Ae201684P_123.t1	Ae201684_18654.1		Ae201684_2992.1	PF03092 BT1 family	Ae201684P_629.1	-
Ae201684P_122.t1	Ae201684_18656.1		Ae201684_2998.1	transmembrane protein, putative [Phytophthora infestans T30-4]	Ae201684P_22368.1	-
Ae201684P_21899.t1	Ae201684_18653.1		Ae201684_3010.1	-	Ae201684P_22370.1	-
Ae201684P_21895.t1	Ae201684_18652.1		Ae201684_3013.1	-	Ae201684P_22369.1	-
Ae201684P_21896.t1	Ae201684_18658.1		Ae201684_3028.1	PF13424 Tetratricopeptide repeat; PF13181 Tetratricopeptide repeat	Ae201684P_21816.1	PF07727 Reverse transcriptase (RNA-dependent DNA polymerase)
Ae201684P_21898.t1	Ae201684_18651.1		Ae201684_3034.1	PF00909 Ammonium Transporter Family	Ae201684P_21818.1	PF07727 Reverse transcriptase (RNA-dependent DNA polymerase)
Ae201684P_21898.t2	Ae201684_18655.1		Ae201684_3043.1	PF12796 Ankyrin repeats (3 copies)	Ae201684P_21821.1	-
Ae201684P_21894.t1	Ae201684_2188.1		Ae201684_3044.1	PF01363 FYVE zinc finger	Ae201684P_21817.1	PF07727 Reverse transcriptase (RNA-dependent DNA polymerase)
Ae201684P_21900.t1	Ae201684_6314.1		Ae201684_3106.2	PF12697 Alpha/beta hydrolase family	Ae201684P_21819.1	PF07727 Reverse transcriptase (RNA-dependent DNA polymerase)
Ae201684P_21897.t1	Ae201684_19267.1		Ae201684_3113.1	-	Ae201684P_42.1	-
Ae201684P_19188.t1	Ae201684_10317.1		Ae201684_3116.2	-	Ae201684P_41.1	-
Ae201684P_19187.t1	Ae201684_18852.1		Ae201684_3119.1	-	Ae201684P_19796.1	-
Ae201684P_19186.t1	Ae201684_14716.1		Ae201684_3176.1	-	Ae201684P_21048.1	-
Ae201684P_19190.t1	Ae201684_19262.1		Ae201684_3181.2	Glycoside-Pentoside-Hexuronide (GPH):Cation Symporter Family [Phytophthora infestans T30-4]	Ae201684P_21049.1	-
Ae201684P_19189.t1	Ae201684_19281.1		Ae201684_3182.1	Glycoside-Pentoside-Hexuronide (GPH):Cation Symporter Family [Phytophthora infestans T30-4]	Ae201684P_21055.1	-
Ae201684P_114.t1	Ae201684_19471.1		Ae201684_3214.1	Glycoside-Pentoside-Hexuronide (GPH):Cation Symporter Family [Phytophthora infestans T30-4]	Ae201684P_21050.1	-
Ae201684P_85.t1	Ae201684_19282.1		Ae201684_3226.1	PF01431 Peptidase family M13	Ae201684P_3684.1	-
Ae201684P_84.t1	Ae201684_19307.1		Ae201684_3261.1	-	Ae201684P_3683.1	PF00078 Reverse transcriptase (RNA-dependent DNA polymerase)
Ae201684P_84.t2	Ae201684_19308.1		Ae201684_3262.1	-	Ae201684P_3682.1	-
Ae201684P_83.t1	Ae201684_11437.1		Ae201684_3281.1	-	Ae201684P_3686.1	-
Ae201684P_51.t1	Ae201684_1578.1		Ae201684_3300.2	-	Ae201684P_3685.1	-
Ae201684P_18.t1	Ae201684_19423.1		Ae201684_3304.1	PF13650 Aspartyl protease	Ae201684P_124.1	-
Ae201684P_17.t1	Ae201684_14865.1		Ae201684_3336.2	-	Ae201684P_126.1	PF04135 Nucleolar RNA-binding protein, Nop10p family
Ae201684P_7102.t1	Ae201684_19278.1		Ae201684_3341.1	-	Ae201684P_121.1	-
Ae201684P_7098.t1	Ae201684_19279.1		Ae201684_3347.1	PF12697 Alpha/beta hydrolase family	Ae201684P_21901.1	-
Ae201684P_7100.t1	Ae201684_19280.1		Ae201684_3358.1	PF13637 Ankyrin repeats (many copies); PF12796 Ankyrin repeats (3 copies)	Ae201684P_21893.1	-
Ae201684P_7097.t1	Ae201684_11864.1		Ae201684_3367.2	cAMP-dependent protein kinase catalytic subunit, putative [Phytophthora infestans T30-4]	Ae201684P_19827.1	-
Ae201684P_7101.t1	Ae201684_5.1		Ae201684_3374.1	PF13414 TPR repeat	Ae201684P_19824.1	-
Ae201684P_7096.t1	Ae201684_7.1		Ae201684_3389.2	PF09814 HECT-like Ubiquitin-conjugating enzyme (E2)-binding	Ae201684P_19822.1	-
Ae201684P_7099.t1	Ae201684_18.1		Ae201684_3402.1	Nitrilase [Ralstonia sp. PBA]	Ae201684P_19821.1	PF00078 Reverse transcriptase (RNA-dependent DNA polymerase)
Ae201684P_18387.t1	Ae201684_22.1		Ae201684_3403.1	PF01369 Sec7 domain	Ae201684P_19823.1	-
Ae201684P_18388.t1	Ae201684_30.1		Ae201684_3408.2	PF00888 Cullin family; PF10557 Cullin protein neddylation domain	Ae201684P_19825.1	PF00078 Reverse transcriptase (RNA-dependent DNA polymerase)
Ae201684P_18386.t1	Ae201684_29.1		Ae201684_3412.1	-	Ae201684P_19820.1	-
Ae201684P_1065.t1	Ae201684_26.1		Ae201684_3426.2	kinesin-like protein [Phytophthora infestans T30-4]	Ae201684P_19826.1	-
Ae201684P_39.t1	Ae201684_34.1		Ae201684_3434.1	PF00150 Cellulase (glycosyl hydrolase family 5)	Ae201684P_111.1	-
Ae201684P_21799.t1	Ae201684_15.1		Ae201684_3448.2	PF04142 Nucleotide-sugar transporter	Ae201684P_110.1	-
Ae201684P_113.t1	Ae201684_4.1		Ae201684_3452.1	-	Ae201684P_112.1	-
Ae201684P_127.t1	Ae201684_32.1		Ae201684_3459.1	PF01699 Sodium/calcium exchanger protein	Ae201684P_52.1	PF07727 Reverse transcriptase (RNA-dependent DNA polymerase)
Ae201684P_16386.t1	Ae201684_21.1		Ae201684_3516.1	PF13415 Galactose oxidase, central domain	Ae201684P_18389.1	-
Ae201684P_16388.t1	Ae201684_14.1		Ae201684_3517.1	PF13854 Kelch motif; PF13639 Ring finger domain; PF13415 Galactose oxidase, central domain	Ae201684P_100.1	-
Ae201684P_16389.t1	Ae201684_24.1		Ae201684_3519.2	tRNA (cytosine-5-)-methyltransferase NSUN2-like protein [Phytophthora infestans T30-4]	Ae201684P_99.1	-
Ae201684P_19830.t1	Ae201684_17.1		Ae201684_3531.2	-	Ae201684P_101.1	-
Ae201684P_19833.t1	Ae201684_20.1		Ae201684_3534.1	PF00282 Pyridoxal-dependent decarboxylase conserved domain	Ae201684P_1.1	-
Ae201684P_19836.t1	Ae201684_23.1		Ae201684_3560.1	-	Ae201684P_38.1	PF00550 Phosphopantetheine attachment site / PF00668 Condensation domain / PF00501 AMP-binding enzyme
Ae201684P_19831.t1	Ae201684_28.1		Ae201684_3562.1	-	Ae201684P_37.1	PF13193 AMP-binding enzyme C-terminal domain / PF00501 AMP-binding enzyme
Ae201684P_19828.t1	Ae201684_10.1		Ae201684_3563.2	PF01363 FYVE zinc finger	Ae201684P_1890.1	-
Ae201684P_19834.t1	Ae201684_13.1		Ae201684_3570.1	-	Ae201684P_1861.1	-
Ae201684P_19829.t1	Ae201684_1.1		Ae201684_3577.1	PF00027 Cyclic nucleotide-binding domain	Ae201684P_1862.1	-
Ae201684P_19835.t1	Ae201684_27.1		Ae201684_3594.1	-	Ae201684P_1873.1	-
Ae201684P_19832.t1	Ae201684_6.1		Ae201684_3614.1	-	Ae201684P_1850.1	-
Ae201684P_19175.t1	Ae201684_12.1		Ae201684_3636.1	ATP-binding Cassette (ABC) Superfamily [Phytophthora infestans T30-4]	Ae201684P_1874.1	-
Ae201684P_19171.t1	Ae201684_16.1		Ae201684_3716.1	-	Ae201684P_1853.1	-
Ae201684P_19172.t1	Ae201684_19.1		Ae201684_3716.2	PF00253 Ribosomal protein S14p/S29e	Ae201684P_1865.1	-
Ae201684P_19176.t1	Ae201684_33.1		Ae201684_3718.1	PF00787 PX domain	Ae201684P_1854.1	-
Ae201684P_19173.t1	Ae201684_2.1		Ae201684_3718.2	PF00787 PX domain	Ae201684P_1888.1	-
Ae201684P_19169.t1	Ae201684_25.1		Ae201684_3718.4	PF00787 PX domain	Ae201684P_1881.1	-
Ae201684P_19170.t1	Ae201684_3.1		Ae201684_3726.1	PF00266 Aminotransferase class-V	Ae201684P_1870.1	-
Ae201684P_19168.t1	Ae201684_11.2		Ae201684_3749.1	-	Ae201684P_1846.1	-
Ae201684P_19174.t1	Ae201684_11.1		Ae201684_3753.1	-	Ae201684P_1858.1	-
Ae201684P_58.t1	Ae201684_3587.1		Ae201684_3787.1	PREDICTED: kinesin family member 19 [Sus scrofa]	Ae201684P_1866.1	-
Ae201684P_59.t1	Ae201684_3588.1		Ae201684_3788.1	PF00225 Kinesin motor domain	Ae201684P_1884.1	-
Ae201684P_57.t1	Ae201684_3582.1		Ae201684_3830.1	-	Ae201684P_1845.1	-
Ae201684P_16901.t1	Ae201684_3590.1		Ae201684_3844.1	-	Ae201684P_1872.1	-
Ae201684P_16899.t1	Ae201684_3586.1		Ae201684_3851.1	conserved hypothetical protein [Phytophthora infestans T30-4]	Ae201684P_1879.1	-
Ae201684P_16900.t1	Ae201684_3589.1		Ae201684_3852.1	vacuolar protein sorting-associated protein 18 [Phytophthora infestans T30-4]	Ae201684P_1887.1	-
Ae201684P_16898.t1	Ae201684_3584.1		Ae201684_3875.1	predicted protein [Populus trichocarpa]	Ae201684P_1857.1	-
Ae201684P_16897.t1	Ae201684_12318.1		Ae201684_3889.1	-	Ae201684P_1849.1	-
Ae201684P_16902.t1	Ae201684_12312.1		Ae201684_3891.2	PF00005 ABC transporter	Ae201684P_1867.1	-
Ae201684P_19184.t1	Ae201684_12311.1		Ae201684_3894.1	PF07690 Major Facilitator Superfamily	Ae201684P_1880.1	-
Ae201684P_19185.t1	Ae201684_12309.1		Ae201684_3900.1	ABC transporter-MRP [Phytophthora infestans T30-4]	Ae201684P_1883.1	-
Ae201684P_19817.t1	Ae201684_12306.1		Ae201684_3911.1	PF07059 Protein of unknown function (DUF1336)	Ae201684P_1875.1	-
Ae201684P_19817.t2	Ae201684_3580.1		Ae201684_3940.1	PF00443 Ubiquitin carboxyl-terminal hydrolase; PF02148 Zn-finger in ubiquitin-hydrolases and other protein	Ae201684P_1852.1	-
Ae201684P_19818.t1	Ae201684_3585.1		Ae201684_3940.2	PF02148 Zn-finger in ubiquitin-hydrolases and other protein	Ae201684P_1856.1	-
Ae201684P_19819.t1	Ae201684_3581.1		Ae201684_4000.1	-	Ae201684P_1886.1	-
Ae201684P_19816.t1	Ae201684_4978.1		Ae201684_4008.1	-	Ae201684P_1868.1	-
Ae201684P_9313.t1	Ae201684_10502.1		Ae201684_4023.1	PF00293 NUDIX domain	Ae201684P_1848.1	-
Ae201684P_9312.t1	Ae201684_11451.1		Ae201684_4025.1	-	Ae201684P_1876.1	-
Ae201684P_18377.t1	Ae201684_15440.1		Ae201684_4033.1	-	Ae201684P_1863.1	-
Ae201684P_77.t1	Ae201684_19023.1		Ae201684_4039.2	-	Ae201684P_1882.1	-
Ae201684P_78.t1	Ae201684_15851.1		Ae201684_4043.2	PF01504 Phosphatidylinositol-4-phosphate 5-Kinase	Ae201684P_1891.1	-
Ae201684P_76.t1	Ae201684_11451.2		Ae201684_4056.2	conserved hypothetical protein [Phytophthora infestans T30-4]	Ae201684P_1860.1	-
Ae201684P_79.t1	Ae201684_3592.1		Ae201684_4063.1	conserved hypothetical protein [Phytophthora infestans T30-4]	Ae201684P_1851.1	-
Ae201684P_75.t1	Ae201684_3595.1		Ae201684_4081.2	PF01436 NHL repeat	Ae201684P_1889.1	-
Ae201684P_150.t1	Ae201684_3596.1		Ae201684_4082.1	-	Ae201684P_1869.1	-
Ae201684P_151.t1	Ae201684_3583.1		Ae201684_4086.1	-	Ae201684P_1871.1	-
Ae201684P_2.t1	Ae201684_3579.1		Ae201684_4107.1	-	Ae201684P_1864.1	-
Ae201684P_19783.t1	Ae201684_3594.2		Ae201684_4115.1	GPI ethanolamine phosphate transferase, putative [Phytophthora infestans T30-4]	Ae201684P_1878.1	-
Ae201684P_19784.t1	Ae201684_3591.1		Ae201684_4132.1	PF00766 Electron transfer flavoprotein FAD-binding domain	Ae201684P_1855.1	-
Ae201684P_19785.t1	Ae201684_19059.1		Ae201684_4150.1	-	Ae201684P_1859.1	-
Ae201684P_19782.t1	Ae201684_10063.1		Ae201684_4175.1	-	Ae201684P_1885.1	-
Ae201684P_19786.t1	Ae201684_7956.3		Ae201684_4215.1	PF00667 FAD binding domain; PF00258 Flavodoxin; PF00175 Oxidoreductase NAD-binding domain; PF02898 Nitric oxide synthase, oxygenase domain	Ae201684P_1847.1	-
Ae201684P_21815.t1	Ae201684_7990.1		Ae201684_4232.1	-	Ae201684P_1877.1	-
Ae201684P_21813.t1	Ae201684_19055.1		Ae201684_4237.1	PF08238 Sel1 repeat	Ae201684P_16385.1	-
Ae201684P_21808.t1	Ae201684_19051.1		Ae201684_4247.1	PF08208 DNA-directed RNA polymerase I subunit RPA34.5	Ae201684P_16387.1	-
Ae201684P_21807.t1	Ae201684_19424.1		Ae201684_4265.1	PF00149 Calcineurin-like phosphoesterase	Ae201684P_5077.1	-
Ae201684P_21814.t1	Ae201684_18396.1		Ae201684_4278.1	PF01849 NAC domain	Ae201684P_5081.1	-
Ae201684P_9765.t1	Ae201684_1661.1		Ae201684_4302.2	PF01148 Cytidylyltransferase family	Ae201684P_5078.1	-
Ae201684P_9775.t1	Ae201684_16554.1		Ae201684_4305.3	-	Ae201684P_5080.1	-
Ae201684P_9773.t1	Ae201684_19499.1		Ae201684_4314.1	conserved hypothetical protein [Phytophthora infestans T30-4]	Ae201684P_5074.1	-
Ae201684P_9772.t1	Ae201684_10454.1		Ae201684_4339.1	-	Ae201684P_5079.1	PF00078 Reverse transcriptase (RNA-dependent DNA polymerase) / PF03372 Endonuclease/Exonuclease/phosphatase family
Ae201684P_9768.t1	Ae201684_739.1		Ae201684_4375.1	PF00728 Glycosyl hydrolase family 20, catalytic domain	Ae201684P_5075.1	PF00078 Reverse transcriptase (RNA-dependent DNA polymerase)
Ae201684P_9767.t1	Ae201684_5964.1		Ae201684_4379.1	PF05172 Nup53/35/40-type RNA recognition motif	Ae201684P_5076.1	-
Ae201684P_9771.t1	Ae201684_19468.1		Ae201684_4379.2	PF05172 Nup53/35/40-type RNA recognition motif	Ae201684P_19167.1	-
Ae201684P_9769.t1	Ae201684_19049.1		Ae201684_4387.1	-	Ae201684P_3.1	-
Ae201684P_9770.t1	Ae201684_19050.1		Ae201684_4397.1	-	Ae201684P_118.1	PF00501 AMP-binding enzyme
Ae201684P_9774.t1	Ae201684_19057.1		Ae201684_4403.1	-	Ae201684P_120.1	-
Ae201684P_9766.t1	Ae201684_19053.1		Ae201684_4408.2	-	Ae201684P_119.1	PF00550 Phosphopantetheine attachment site / PF00668 Condensation domain / PF00501 AMP-binding enzyme
Ae201684P_103.t1	Ae201684_19469.1		Ae201684_4431.1	-	Ae201684P_3681.1	-
Ae201684P_109.t1	Ae201684_19469.2		Ae201684_4433.1	PF00071 Ras family	Ae201684P_21090.1	-
Ae201684P_20309.t1	Ae201684_19048.1		Ae201684_4438.2	-	Ae201684P_21087.1	-
Ae201684P_20302.t1	Ae201684_19045.1		Ae201684_4439.1	PF02724 CDC45-like protein	Ae201684P_21086.1	-
Ae201684P_20311.t1	Ae201684_1661.2		Ae201684_4445.2	PF00723 Glycosyl hydrolases family 15	Ae201684P_21082.1	-
Ae201684P_20311.t2	Ae201684_19058.1		Ae201684_4447.1	-	Ae201684P_21092.1	-
Ae201684P_20306.t1	Ae201684_7956.2		Ae201684_4453.1	PF01193 RNA polymerase Rpb3/Rpb11 dimerisation domain	Ae201684P_21085.1	-
Ae201684P_20308.t1	Ae201684_7956.1		Ae201684_4468.1	-	Ae201684P_21081.1	-
Ae201684P_20301.t1	Ae201684_19054.2		Ae201684_4509.1	PF00375 Sodium:dicarboxylate symporter family	Ae201684P_21084.1	-
Ae201684P_20301.t2	Ae201684_19046.1		Ae201684_4517.1	-	Ae201684P_21091.1	-
Ae201684P_20299.t1	Ae201684_19481.1		Ae201684_4518.1	-	Ae201684P_21089.1	-
Ae201684P_20300.t1	Ae201684_7984.1		Ae201684_4549.1	-	Ae201684P_21083.1	-
Ae201684P_20300.t2	Ae201684_1663.1		Ae201684_4551.1	-	Ae201684P_21088.1	-
Ae201684P_20310.t1	Ae201684_19047.1		Ae201684_4577.1	-	Ae201684P_32.1	-
Ae201684P_20312.t1	Ae201684_8904.1		Ae201684_4595.1	-	Ae201684P_36.1	-
Ae201684P_20307.t1	Ae201684_16214.1		Ae201684_4598.1	-	Ae201684P_31.1	-
Ae201684P_28.t1	Ae201684_19480.1		Ae201684_4614.1	conserved hypothetical protein [Phytophthora infestans T30-4]	Ae201684P_35.1	-
Ae201684P_27.t1	Ae201684_7983.1		Ae201684_4616.1	-	Ae201684P_30.1	-
Ae201684P_26.t1	Ae201684_16552.1		Ae201684_4626.2	-	Ae201684P_34.1	PF00078 Reverse transcriptase (RNA-dependent DNA polymerase)
Ae201684P_29.t1	Ae201684_1664.1		Ae201684_4643.1	-	Ae201684P_33.1	PF00078 Reverse transcriptase (RNA-dependent DNA polymerase)
Ae201684P_25.t1	Ae201684_8753.1		Ae201684_4647.1	-	Ae201684P_18374.1	PF07727 Reverse transcriptase (RNA-dependent DNA polymerase)
Ae201684P_12.t1	Ae201684_8750.1		Ae201684_4665.1	PF07727 Reverse transcriptase (RNA-dependent DNA polymerase)	Ae201684P_18373.1	PF07727 Reverse transcriptase (RNA-dependent DNA polymerase)
Ae201684P_14292.t1	Ae201684_8751.1		Ae201684_4687.1	-	Ae201684P_18376.1	PF07727 Reverse transcriptase (RNA-dependent DNA polymerase)
Ae201684P_1482.t1	Ae201684_19215.1		Ae201684_4690.1	-	Ae201684P_18375.1	PF07727 Reverse transcriptase (RNA-dependent DNA polymerase)
Ae201684P_1472.t1	Ae201684_13088.1		Ae201684_4716.1	PF01627 Hpt domain	Ae201684P_15308.1	PF00078 Reverse transcriptase (RNA-dependent DNA polymerase)
Ae201684P_1476.t1	Ae201684_10124.1		Ae201684_4723.1	-	Ae201684P_15312.1	-
Ae201684P_1474.t1	Ae201684_19213.1		Ae201684_4761.1	PF00850 Histone deacetylase domain	Ae201684P_15309.1	-
Ae201684P_1473.t1	Ae201684_19130.1		Ae201684_4762.1	PF04130 Spc97 / Spc98 family	Ae201684P_15311.1	-
Ae201684P_1483.t1	Ae201684_19219.1		Ae201684_4773.1	-	Ae201684P_15306.1	-
Ae201684P_1469.t1	Ae201684_19132.1		Ae201684_4775.1	conserved hypothetical protein [Phytophthora infestans T30-4]	Ae201684P_15314.1	-
Ae201684P_1478.t1	Ae201684_19218.1		Ae201684_4780.1	PF03184 DDE superfamily endonuclease	Ae201684P_15310.1	-
Ae201684P_1477.t1	Ae201684_19217.1		Ae201684_4785.1	-	Ae201684P_15307.1	-
Ae201684P_1479.t1	Ae201684_7708.1		Ae201684_4797.1	conserved hypothetical protein [Phytophthora infestans T30-4]	Ae201684P_15313.1	-
Ae201684P_1480.t1	Ae201684_4966.1		Ae201684_4811.2	conserved hypothetical protein [Phytophthora infestans T30-4]	Ae201684P_16361.1	-
Ae201684P_1468.t1	Ae201684_19449.1		Ae201684_4835.1	-	Ae201684P_16365.1	-
Ae201684P_1470.t1	Ae201684_18798.1		Ae201684_4848.2	conserved hypothetical protein [Phytophthora infestans T30-4]	Ae201684P_16362.1	-
Ae201684P_1484.t1	Ae201684_18820.1		Ae201684_4855.2	PF00450 Serine carboxypeptidase	Ae201684P_16366.1	-
Ae201684P_1471.t1	Ae201684_18792.1		Ae201684_4876.1	-	Ae201684P_16363.1	-
Ae201684P_1481.t1	Ae201684_18807.1		Ae201684_4891.3	PF00085 Thioredoxin	Ae201684P_16367.1	-
Ae201684P_1485.t1	Ae201684_18816.1		Ae201684_4910.2	-	Ae201684P_16360.1	-
Ae201684P_1475.t1	Ae201684_18811.1		Ae201684_4914.1	-	Ae201684P_16364.1	PF00078 Reverse transcriptase (RNA-dependent DNA polymerase)
Ae201684P_15730.t1	Ae201684_18813.1		Ae201684_4917.1	-	Ae201684P_21070.1	-
Ae201684P_15728.t1	Ae201684_18806.1		Ae201684_4922.1	PF03184 DDE superfamily endonuclease	Ae201684P_21067.1	-
Ae201684P_15722.t1	Ae201684_18801.1		Ae201684_4949.1	conserved hypothetical protein [Phytophthora infestans T30-4]	Ae201684P_21071.1	-
Ae201684P_15729.t1	Ae201684_18810.1		Ae201684_4967.1	PF00665 Integrase core domain	Ae201684P_21066.1	-
Ae201684P_15724.t1	Ae201684_18826.1		Ae201684_4968.1	PF00385 Chromo (CHRromatin Organisation MOdifier) domain	Ae201684P_21069.1	-
Ae201684P_86.t1	Ae201684_18821.1		Ae201684_4976.1	PF00403 Heavy-metal-associated domain	Ae201684P_21068.1	-
Ae201684P_87.t1	Ae201684_18795.1		Ae201684_4991.1	PF03982 Diacylglycerol acyltransferase	Ae201684P_19740.1	-
Ae201684P_1238.t1	Ae201684_18814.1		Ae201684_4992.1	PF00664 ABC transporter transmembrane region	Ae201684P_19744.1	-
Ae201684P_9486.t1	Ae201684_18817.1		Ae201684_5007.1	conserved hypothetical protein [Phytophthora infestans T30-4]	Ae201684P_19741.1	-
Ae201684P_9490.t1	Ae201684_18802.1		Ae201684_5025.1	PF12796 Ankyrin repeats (3 copies); PF00023 Ankyrin repeat	Ae201684P_19742.1	-
Ae201684P_9490.t2	Ae201684_18809.1		Ae201684_5049.1	PF03028 Dynein heavy chain and region D6 of dynein motor	Ae201684P_19743.1	-
Ae201684P_9487.t1	Ae201684_18804.1		Ae201684_5049.3	PF08393 Dynein heavy chain, N-terminal region 2; PF08385 Dynein heavy chain, N-terminal region 1; PF12774 Hydrolytic ATP binding site of dynein motor region D1	Ae201684P_21810.1	PF00550 Phosphopantetheine attachment site
Ae201684P_1900.t1	Ae201684_18799.1		Ae201684_5060.1	-	Ae201684P_21812.1	PF00501 AMP-binding enzyme
Ae201684P_1903.t1	Ae201684_18822.1		Ae201684_5092.1	PF03198 Glucanosyltransferase	Ae201684P_21809.1	PF00668 Condensation domain
Ae201684P_1897.t1	Ae201684_13668.1		Ae201684_5118.1	PF00520 Ion transport protein	Ae201684P_21811.1	PF00668 Condensation domain
Ae201684P_1901.t1	Ae201684_11493.1		Ae201684_5189.2	-	Ae201684P_21806.1	-
Ae201684P_1894.t1	Ae201684_11492.1		Ae201684_5192.2	PF00450 Serine carboxypeptidase	Ae201684P_375.1	PF00078 Reverse transcriptase (RNA-dependent DNA polymerase)
Ae201684P_1902.t1	Ae201684_18793.1		Ae201684_5199.2	-	Ae201684P_378.1	-
Ae201684P_1892.t1	Ae201684_18824.1		Ae201684_5203.1	-	Ae201684P_376.1	-
Ae201684P_1892.t2	Ae201684_18818.1		Ae201684_5224.1	PF07727 Reverse transcriptase (RNA-dependent DNA polymerase)	Ae201684P_379.1	-
Ae201684P_1895.t1	Ae201684_18796.1		Ae201684_5225.1	PF00665 Integrase core domain	Ae201684P_372.1	-
Ae201684P_1893.t1	Ae201684_18805.1		Ae201684_5258.1	-	Ae201684P_377.1	-
Ae201684P_1896.t1	Ae201684_19530.1		Ae201684_5259.1	conserved hypothetical protein [Phytophthora infestans T30-4]	Ae201684P_380.1	-
Ae201684P_381.t1	Ae201684_18819.1		Ae201684_5268.1	PF03664 Glycosyl hydrolase family 62; PF00734 Fungal cellulose binding domain	Ae201684P_373.1	PF00078 Reverse transcriptase (RNA-dependent DNA polymerase) / PF03372 Endonuclease/Exonuclease/phosphatase family
Ae201684P_21015.t1	Ae201684_18803.1		Ae201684_5269.1	PF03664 Glycosyl hydrolase family 62	Ae201684P_374.1	-
Ae201684P_21011.t1	Ae201684_18825.1		Ae201684_5275.1	-	Ae201684P_9777.1	-
Ae201684P_21016.t1	Ae201684_15801.1		Ae201684_5276.1	-	Ae201684P_9776.1	-
Ae201684P_21012.t1	Ae201684_19298.1		Ae201684_5286.1	PF03028 Dynein heavy chain and region D6 of dynein motor; PF12781 ATP-binding dynein motor region D5; PF12777 Microtubule-binding stalk of dynein motor	Ae201684P_107.1	PF07727 Reverse transcriptase (RNA-dependent DNA polymerase)
Ae201684P_21017.t1	Ae201684_18794.1		Ae201684_5286.2	PF03028 Dynein heavy chain and region D6 of dynein motor	Ae201684P_106.1	PF07727 Reverse transcriptase (RNA-dependent DNA polymerase)
Ae201684P_21013.t1	Ae201684_18808.1		Ae201684_5286.3	PF03028 Dynein heavy chain and region D6 of dynein motor; PF12781 ATP-binding dynein motor region D5; PF12780 P-loop containing dynein motor region D4; PF12777 Microtubule-binding stalk of dynein motor; PF12775 P-loop containing dynein motor region D3	Ae201684P_105.1	PF07727 Reverse transcriptase (RNA-dependent DNA polymerase)
Ae201684P_21010.t1	Ae201684_18800.1		Ae201684_5303.2	-	Ae201684P_102.1	PF07727 Reverse transcriptase (RNA-dependent DNA polymerase)
Ae201684P_21014.t1	Ae201684_18812.1		Ae201684_5318.1	PF01554 MatE	Ae201684P_108.1	PF07727 Reverse transcriptase (RNA-dependent DNA polymerase)
Ae201684P_92.t1	Ae201684_18823.1		Ae201684_5342.1	conserved hypothetical protein [Phytophthora infestans T30-4]	Ae201684P_104.1	PF07727 Reverse transcriptase (RNA-dependent DNA polymerase)
Ae201684P_96.t1	Ae201684_18823.2		Ae201684_5347.1	-	Ae201684P_3676.1	-
Ae201684P_91.t1	Ae201684_18797.1		Ae201684_5354.2	conserved hypothetical protein [Phytophthora infestans T30-4]	Ae201684P_3680.1	-
Ae201684P_89.t1	Ae201684_18141.1		Ae201684_5354.3	conserved hypothetical protein [Phytophthora infestans T30-4]	Ae201684P_3675.1	-
Ae201684P_95.t1	Ae201684_18114.1		Ae201684_5357.2	PF04784 Protein of unknown function, DUF547	Ae201684P_3679.1	-
Ae201684P_90.t1	Ae201684_18100.2		Ae201684_5363.1	PF00069 Protein kinase domain	Ae201684P_3674.1	PF00078 Reverse transcriptase (RNA-dependent DNA polymerase)
Ae201684P_88.t1	Ae201684_18104.1		Ae201684_5364.1	PF00069 Protein kinase domain	Ae201684P_3678.1	PF00078 Reverse transcriptase (RNA-dependent DNA polymerase)
Ae201684P_94.t1	Ae201684_18101.1		Ae201684_5367.1	PF00069 Protein kinase domain	Ae201684P_3671.1	-
Ae201684P_93.t1	Ae201684_18096.1		Ae201684_5373.1	PF00069 Protein kinase domain	Ae201684P_3673.1	-
Ae201684P_97.t1	Ae201684_18130.1		Ae201684_5374.1	PF07714 Protein tyrosine kinase	Ae201684P_3677.1	-
Ae201684P_8472.t1	Ae201684_18118.1		Ae201684_5377.2	PF04800 ETC complex I subunit conserved region	Ae201684P_3672.1	-
Ae201684P_8473.t1	Ae201684_18108.1		Ae201684_5383.2	-	Ae201684P_20305.1	-
Ae201684P_5057.t1	Ae201684_18137.1		Ae201684_5386.1	-	Ae201684P_20304.1	-
Ae201684P_5061.t1	Ae201684_18126.1		Ae201684_5403.1	GPN-loop GTPase 2, putative [Phytophthora infestans T30-4]	Ae201684P_20303.1	-
Ae201684P_129.t1	Ae201684_18140.1		Ae201684_5407.1	PF00689 Cation transporting ATPase, C-terminus; PF00702 haloacid dehalogenase-like hydrolase	Ae201684P_9316.1	-
Ae201684P_128.t1	Ae201684_15752.1		Ae201684_5437.1	PF00397 WW domain	Ae201684P_9315.1	PF00078 Reverse transcriptase (RNA-dependent DNA polymerase) / PF03372 Endonuclease/Exonuclease/phosphatase family
Ae201684P_22399.t1	Ae201684_18099.1		Ae201684_5440.1	PF00651 BTB/POZ domain; PF07707 BTB And C-terminal Kelch	Ae201684P_9314.1	-
Ae201684P_22400.t1	Ae201684_18132.1		Ae201684_5447.1	PF05282 AAR2 protein	Ae201684P_9317.1	-
Ae201684P_22397.t1	Ae201684_18134.1		Ae201684_5449.2	PF00117 Glutamine amidotransferase class-I	Ae201684P_15721.1	-
Ae201684P_22398.t1	Ae201684_18103.1		Ae201684_5471.1	PF00069 Protein kinase domain	Ae201684P_15725.1	-
Ae201684P_16347.t1	Ae201684_18115.1		Ae201684_5472.1	PF00069 Protein kinase domain	Ae201684P_15720.1	-
Ae201684P_16344.t1	Ae201684_18095.1		Ae201684_5518.1	conserved hypothetical protein [Phytophthora infestans T30-4]	Ae201684P_15727.1	-
Ae201684P_16339.t1	Ae201684_18127.1		Ae201684_5529.2	PF13671 AAA domain	Ae201684P_15723.1	PF05631 Sugar-tranasporters, 12 TM
Ae201684P_16343.t1	Ae201684_18119.1		Ae201684_5532.1	PF07714 Protein tyrosine kinase; PF00069 Protein kinase domain	Ae201684P_15726.1	-
Ae201684P_16346.t1	Ae201684_18102.1		Ae201684_5538.2	-	Ae201684P_1486.1	-
Ae201684P_16349.t1	Ae201684_18107.1		Ae201684_5585.1	-	Ae201684P_1497.1	-
Ae201684P_16345.t1	Ae201684_18110.1		Ae201684_5594.1	-	Ae201684P_1498.1	-
Ae201684P_16348.t1	Ae201684_18097.1		Ae201684_5606.1	PF00724 NADH:flavin oxidoreductase / NADH oxidase family	Ae201684P_1493.1	-
Ae201684P_16348.t2	Ae201684_18106.1		Ae201684_5624.1	-	Ae201684P_1494.1	-
Ae201684P_16350.t1	Ae201684_18139.1		Ae201684_5630.1	PF00724 NADH:flavin oxidoreductase / NADH oxidase family	Ae201684P_1490.1	-
Ae201684P_19844.t1	Ae201684_18122.1		Ae201684_5631.1	PF00724 NADH:flavin oxidoreductase / NADH oxidase family	Ae201684P_1487.1	-
Ae201684P_19845.t1	Ae201684_18098.1		Ae201684_5644.1	-	Ae201684P_1488.1	-
Ae201684P_19846.t1	Ae201684_18116.1		Ae201684_5645.1	-	Ae201684P_1495.1	-
Ae201684P_19843.t1	Ae201684_18143.1		Ae201684_5661.1	PF12796 Ankyrin repeats (3 copies)	Ae201684P_1489.1	-
Ae201684P_19848.t1	Ae201684_18109.1		Ae201684_5665.1	PF00724 NADH:flavin oxidoreductase / NADH oxidase family	Ae201684P_1491.1	-
Ae201684P_19847.t1	Ae201684_16169.1		Ae201684_5666.1	PF03184 DDE superfamily endonuclease	Ae201684P_1496.1	-
Ae201684P_19849.t1	Ae201684_18120.1		Ae201684_5675.1	conserved hypothetical protein [Phytophthora infestans T30-4]	Ae201684P_1492.1	-
Ae201684P_160.t1	Ae201684_18128.1		Ae201684_5676.1	-	Ae201684P_5065.1	-
Ae201684P_21791.t1	Ae201684_18094.1		Ae201684_5680.1	PF00724 NADH:flavin oxidoreductase / NADH oxidase family	Ae201684P_5064.1	-
Ae201684P_21794.t1	Ae201684_16590.1		Ae201684_5686.1	-	Ae201684P_5067.1	-
Ae201684P_21793.t1	Ae201684_18105.1		Ae201684_5687.1	-	Ae201684P_5066.1	PF00078 Reverse transcriptase (RNA-dependent DNA polymerase) / PF03372 Endonuclease/Exonuclease/phosphatase family
Ae201684P_21785.t1	Ae201684_18113.1		Ae201684_5692.1	PF01490 Transmembrane amino acid transporter protein	Ae201684P_1237.1	PF13976 GAG-pre-integrase domain
Ae201684P_21798.t1	Ae201684_18142.1		Ae201684_5726.1	PF13359 DDE superfamily endonuclease	Ae201684P_9489.1	-
Ae201684P_21786.t1	Ae201684_18124.1		Ae201684_5728.1	-	Ae201684P_9488.1	-
Ae201684P_21797.t1	Ae201684_18135.1		Ae201684_5760.1	-	Ae201684P_19147.1	-
Ae201684P_21792.t1	Ae201684_18117.1		Ae201684_5762.1	conserved hypothetical protein [Phytophthora infestans T30-4]	Ae201684P_19160.1	-
Ae201684P_21790.t1	Ae201684_18129.1		Ae201684_5784.1	-	Ae201684P_19153.1	-
Ae201684P_21796.t1	Ae201684_18121.1		Ae201684_5787.1	-	Ae201684P_19156.1	-
Ae201684P_21795.t1	Ae201684_18125.1		Ae201684_5824.1	-	Ae201684P_19146.1	-
Ae201684P_21789.t1	Ae201684_16381.1		Ae201684_5825.1	PF01966 HD domain	Ae201684P_19161.1	-
Ae201684P_9319.t1	Ae201684_16348.1		Ae201684_5826.1	conserved hypothetical protein [Phytophthora infestans T30-4]	Ae201684P_19149.1	-
Ae201684P_9318.t1	Ae201684_16346.1		Ae201684_5833.1	PF00106 short chain dehydrogenase	Ae201684P_19159.1	-
Ae201684P_5.t1	Ae201684_16317.1		Ae201684_5838.1	PF00106 short chain dehydrogenase	Ae201684P_19165.1	-
Ae201684P_19558.t1	Ae201684_16309.1		Ae201684_5839.1	PF00106 short chain dehydrogenase	Ae201684P_19155.1	-
Ae201684P_19559.t1	Ae201684_16373.1		Ae201684_5843.1	PF00089 Trypsin	Ae201684P_19162.1	-
Ae201684P_16896.t1	Ae201684_16340.1		Ae201684_5879.1	conserved hypothetical protein [Phytophthora infestans T30-4]	Ae201684P_19152.1	-
Ae201684P_16893.t1	Ae201684_16336.1		Ae201684_5898.1	PF12799 Leucine Rich repeats (2 copies); PF13855 Leucine rich repeat	Ae201684P_19158.1	-
Ae201684P_16895.t1	Ae201684_16343.1		Ae201684_5899.2	PF01504 Phosphatidylinositol-4-phosphate 5-Kinase	Ae201684P_19151.1	-
Ae201684P_16892.t1	Ae201684_16384.1		Ae201684_5933.1	PF07727 Reverse transcriptase (RNA-dependent DNA polymerase)	Ae201684P_19164.1	-
Ae201684P_21861.t1	Ae201684_16362.1		Ae201684_5935.1	PF00078 Reverse transcriptase (RNA-dependent DNA polymerase)	Ae201684P_19163.1	-
Ae201684P_21862.t1	Ae201684_16366.1		Ae201684_5941.1	-	Ae201684P_19154.1	-
Ae201684P_7713.t1	Ae201684_16311.1		Ae201684_5951.1	PF01400 Astacin (Peptidase family M12A)	Ae201684P_19150.1	-
Ae201684P_19766.t1	Ae201684_16383.1		Ae201684_5960.1	conserved hypothetical protein [Phytophthora infestans T30-4]	Ae201684P_19166.1	-
Ae201684P_19776.t1	Ae201684_16382.1		Ae201684_5962.1	-	Ae201684P_19148.1	-
Ae201684P_19779.t1	Ae201684_16377.1		Ae201684_5970.1	PF00294 pfkB family carbohydrate kinase	Ae201684P_19157.1	-
Ae201684P_19780.t1	Ae201684_16374.1		Ae201684_5981.1	PF00106 short chain dehydrogenase	Ae201684P_1904.1	-
Ae201684P_19775.t1	Ae201684_16329.1		Ae201684_6019.1	conserved hypothetical protein [Phytophthora infestans T30-4]	Ae201684P_1898.1	-
Ae201684P_19773.t1	Ae201684_16323.1		Ae201684_6022.1	-	Ae201684P_1899.1	-
Ae201684P_19778.t1	Ae201684_16319.1		Ae201684_6046.1	PF00160 Cyclophilin type peptidyl-prolyl cis-trans isomerase/CLD; PF00400 WD domain, G-beta repeat	Ae201684P_21009.1	-
Ae201684P_19768.t1	Ae201684_16358.1		Ae201684_6071.2	-	Ae201684P_5058.1	PF07885 Ion channel / PF00027 Cyclic nucleotide-binding domain
Ae201684P_19774.t1	Ae201684_16335.1		Ae201684_6083.2	-	Ae201684P_5060.1	PF00027 Cyclic nucleotide-binding domain
Ae201684P_19763.t1	Ae201684_16370.1		Ae201684_6085.1	-	Ae201684P_5059.1	PF00520 Ion transport protein
Ae201684P_19772.t1	Ae201684_16312.1		Ae201684_6095.1	-	Ae201684P_130.1	-
Ae201684P_19777.t1	Ae201684_16332.1		Ae201684_6096.1	-	Ae201684P_16340.1	-
Ae201684P_19683.t1	Ae201684_16365.1		Ae201684_6135.1	-	Ae201684P_16342.1	-
Ae201684P_19682.t1	Ae201684_16307.1		Ae201684_6139.1	-	Ae201684P_16341.1	-
Ae201684P_19761.t1	Ae201684_16385.1		Ae201684_6154.1	-	Ae201684P_16351.1	-
Ae201684P_19762.t1	Ae201684_16330.1		Ae201684_6164.1	PF12796 Ankyrin repeats (3 copies)	Ae201684P_19850.1	-
Ae201684P_10663.t1	Ae201684_16363.1		Ae201684_6175.2	-	Ae201684P_158.1	-
Ae201684P_10662.t1	Ae201684_16378.1		Ae201684_6182.2	hypothetical protein B1NLA3EDRAFT_1648 [Bacillus sp. 1NLA3E]	Ae201684P_154.1	-
Ae201684P_21825.t1	Ae201684_16347.1		Ae201684_6183.1	PF01852 START domain	Ae201684P_159.1	-
Ae201684P_40.t1	Ae201684_16372.1		Ae201684_6188.3	hypothetical protein B1NLA3EDRAFT_1648 [Bacillus sp. 1NLA3E]	Ae201684P_155.1	-
Ae201684P_16368.t1	Ae201684_16376.1		Ae201684_6197.2	PF00665 Integrase core domain	Ae201684P_157.1	-
Ae201684P_16374.t1	Ae201684_16339.1		Ae201684_6206.1	calcineurin-like phosphoesterase, putative [Phytophthora infestans T30-4]	Ae201684P_156.1	PF00078 Reverse transcriptase (RNA-dependent DNA polymerase) / PF03372 Endonuclease/Exonuclease/phosphatase family
Ae201684P_16369.t1	Ae201684_16342.1		Ae201684_6208.1	-	Ae201684P_152.1	-
Ae201684P_16370.t1	Ae201684_16313.1		Ae201684_6210.1	-	Ae201684P_153.1	PF00078 Reverse transcriptase (RNA-dependent DNA polymerase)
Ae201684P_16371.t1	Ae201684_16324.1		Ae201684_6212.1	-	Ae201684P_21787.1	PF00550 Phosphopantetheine attachment site / PF00501 AMP-binding enzyme / PF00668 Condensation domain
Ae201684P_16373.t1	Ae201684_16369.1		Ae201684_6255.1	-	Ae201684P_21787.2	PF00550 Phosphopantetheine attachment site / PF00501 AMP-binding enzyme / PF00668 Condensation domain
Ae201684P_16372.t1	Ae201684_16353.1		Ae201684_6298.1	PF12796 Ankyrin repeats (3 copies)	Ae201684P_21788.1	PF00501 AMP-binding enzyme / PF00668 Condensation domain
Ae201684P_345.t1	Ae201684_1276.1		Ae201684_6306.1	-	Ae201684P_16894.1	PF01915 Glycosyl hydrolase family 3 C-terminal domain / PF14310 Fibronectin type III-like domain
Ae201684P_355.t1	Ae201684_16359.1		Ae201684_6307.1	-	Ae201684P_19139.1	PF07727 Reverse transcriptase (RNA-dependent DNA polymerase)
Ae201684P_343.t1	Ae201684_16321.1		Ae201684_6348.1	-	Ae201684P_19143.1	PF07727 Reverse transcriptase (RNA-dependent DNA polymerase)
Ae201684P_346.t1	Ae201684_16355.1		Ae201684_6354.1	-	Ae201684P_19142.1	PF07727 Reverse transcriptase (RNA-dependent DNA polymerase)
Ae201684P_356.t1	Ae201684_16386.1		Ae201684_6355.1	-	Ae201684P_19145.1	PF07727 Reverse transcriptase (RNA-dependent DNA polymerase)
Ae201684P_349.t1	Ae201684_16318.1		Ae201684_6359.1	-	Ae201684P_19141.1	PF07727 Reverse transcriptase (RNA-dependent DNA polymerase)
Ae201684P_342.t1	Ae201684_16308.1		Ae201684_6373.2	threonine synthase [Phytophthora infestans T30-4]	Ae201684P_19138.1	PF07727 Reverse transcriptase (RNA-dependent DNA polymerase)
Ae201684P_350.t1	Ae201684_16364.1		Ae201684_6381.2	PF01428 AN1-like Zinc finger	Ae201684P_19144.1	PF07727 Reverse transcriptase (RNA-dependent DNA polymerase)
Ae201684P_357.t1	Ae201684_16379.1		Ae201684_6388.2	PF00400 WD domain, G-beta repeat	Ae201684P_19140.1	PF07727 Reverse transcriptase (RNA-dependent DNA polymerase)
Ae201684P_344.t1	Ae201684_16314.1		Ae201684_6397.1	PF12796 Ankyrin repeats (3 copies); PF13637 Ankyrin repeats (many copies)	Ae201684P_1236.1	-
Ae201684P_347.t1	Ae201684_16306.1		Ae201684_6404.1	PF02144 Repair protein Rad1/Rec1/Rad17	Ae201684P_7714.1	-
Ae201684P_358.t1	Ae201684_16325.1		Ae201684_6406.1	-	Ae201684P_7766.1	-
Ae201684P_348.t1	Ae201684_16338.1		Ae201684_6416.1	conserved hypothetical protein [Phytophthora infestans T30-4]	Ae201684P_7738.1	-
Ae201684P_16378.t1	Ae201684_16320.2		Ae201684_6416.2	conserved hypothetical protein [Phytophthora infestans T30-4]	Ae201684P_7743.1	-
Ae201684P_16379.t1	Ae201684_16320.1		Ae201684_6464.2	-	Ae201684P_7748.1	-
Ae201684P_16384.t1	Ae201684_16334.1		Ae201684_6469.1	PF12796 Ankyrin repeats (3 copies)	Ae201684P_7747.1	-
Ae201684P_16384.t2	Ae201684_16360.1		Ae201684_6491.1	vacuolar protein sorting-associated protein, putative [Phytophthora infestans T30-4]	Ae201684P_7727.1	-
Ae201684P_16381.t1	Ae201684_16368.1		Ae201684_6509.2	conserved hypothetical protein [Phytophthora infestans T30-4]	Ae201684P_7734.1	-
Ae201684P_16377.t1	Ae201684_16337.1		Ae201684_6517.2	PF04547 Calcium-activated chloride channel	Ae201684P_7750.1	-
Ae201684P_16382.t1	Ae201684_16350.1		Ae201684_6531.1	PF03639 Glycosyl hydrolase family 81	Ae201684P_7720.1	-
Ae201684P_16376.t1	Ae201684_16331.1		Ae201684_6550.2	PF00583 Acetyltransferase (GNAT) family	Ae201684P_7761.1	-
Ae201684P_16380.t1	Ae201684_16316.1		Ae201684_6560.1	P-type ATPase (P-ATPase) Superfamily [Phytophthora infestans T30-4]	Ae201684P_7718.1	-
Ae201684P_55.t1	Ae201684_16356.1		Ae201684_6579.1	PF07173 Glycine-rich domain-containing protein-like	Ae201684P_7757.1	-
Ae201684P_56.t1	Ae201684_16341.1		Ae201684_6584.1	PF00612 IQ calmodulin-binding motif; PF00643 B-box zinc finger	Ae201684P_7771.1	-
Ae201684P_11256.t1	Ae201684_16344.1		Ae201684_6620.1	PF07842 GC-rich sequence DNA-binding factor-like protein	Ae201684P_7732.1	-
Ae201684P_11257.t1	Ae201684_16367.1		Ae201684_6626.1	ion channel, putative [Phytophthora infestans T30-4]	Ae201684P_7724.1	-
Ae201684P_11252.t1	Ae201684_16345.1		Ae201684_6651.1	-	Ae201684P_7715.1	-
Ae201684P_11262.t1	Ae201684_16326.1		Ae201684_6668.1	PF13499 EF-hand domain pair	Ae201684P_7730.1	-
Ae201684P_11253.t1	Ae201684_16327.1		Ae201684_6708.1	PF00664 ABC transporter transmembrane region; PF00005 ABC transporter	Ae201684P_7721.1	-
Ae201684P_11258.t1	Ae201684_16315.1		Ae201684_6729.2	PF12796 Ankyrin repeats (3 copies)	Ae201684P_7775.1	-
Ae201684P_11259.t1	Ae201684_16354.1		Ae201684_6741.1	-	Ae201684P_7735.1	-
Ae201684P_11254.t1	Ae201684_16333.1		Ae201684_6754.1	PF04886 PT repeat	Ae201684P_7751.1	-
Ae201684P_11249.t1	Ae201684_16328.1		Ae201684_6764.2	-	Ae201684P_7729.1	-
Ae201684P_11260.t1	Ae201684_16380.1		Ae201684_6774.1	PF00150 Cellulase (glycosyl hydrolase family 5)	Ae201684P_7767.1	-
Ae201684P_11250.t1	Ae201684_16351.1		Ae201684_6778.2	PF00225 Kinesin motor domain	Ae201684P_7744.1	-
Ae201684P_11255.t1	Ae201684_16371.1		Ae201684_6802.1	-	Ae201684P_7758.1	-
Ae201684P_11251.t1	Ae201684_16322.1		Ae201684_6809.1	-	Ae201684P_7725.1	-
Ae201684P_11247.t1	Ae201684_16310.1		Ae201684_6810.1	PF00856 SET domain	Ae201684P_7769.1	-
Ae201684P_148.t1	Ae201684_5202.1		Ae201684_6831.1	PF01019 Gamma-glutamyltranspeptidase	Ae201684P_7716.1	-
Ae201684P_142.t1	Ae201684_5217.1		Ae201684_6864.1	-	Ae201684P_7719.1	-
Ae201684P_144.t1	Ae201684_5216.1		Ae201684_6893.1	-	Ae201684P_7770.1	-
Ae201684P_147.t1	Ae201684_5150.1		Ae201684_6908.2	PF12796 Ankyrin repeats (3 copies)	Ae201684P_7762.1	-
Ae201684P_146.t1	Ae201684_5197.1		Ae201684_6915.1	-	Ae201684P_7733.1	-
Ae201684P_145.t1	Ae201684_5212.1		Ae201684_6933.2	PF03151 Triose-phosphate Transporter family	Ae201684P_7774.1	-
Ae201684P_11.t1	Ae201684_5180.1		Ae201684_6934.1	PF12542 Pre-mRNA splicing factor; PF10197 N-terminal domain of CBF1 interacting co-repressor CIR	Ae201684P_7736.1	-
Ae201684P_10.t1	Ae201684_5185.1		Ae201684_6936.1	PF00023 Ankyrin repeat; PF12796 Ankyrin repeats (3 copies)	Ae201684P_7731.1	-
Ae201684P_19851.t1	Ae201684_5160.1		Ae201684_6941.1	PF00078 Reverse transcriptase (RNA-dependent DNA polymerase)	Ae201684P_7754.1	-
Ae201684P_19859.t1	Ae201684_5211.1		Ae201684_6947.1	PF12698 ABC-2 family transporter protein; PF00005 ABC transporter	Ae201684P_7752.1	-
Ae201684P_19861.t1	Ae201684_5205.1		Ae201684_6947.2	PF00005 ABC transporter	Ae201684P_7759.1	-
Ae201684P_19862.t1	Ae201684_5188.1		Ae201684_6952.1	PF00782 Dual specificity phosphatase, catalytic domain	Ae201684P_7773.1	-
Ae201684P_19860.t1	Ae201684_5235.1		Ae201684_6963.1	-	Ae201684P_7745.1	-
Ae201684P_19866.t1	Ae201684_5228.1		Ae201684_6966.1	-	Ae201684P_7726.1	-
Ae201684P_19865.t1	Ae201684_5167.1		Ae201684_6967.1	PF00069 Protein kinase domain	Ae201684P_7717.1	-
Ae201684P_19853.t1	Ae201684_5142.1		Ae201684_7002.1	PF01680 SOR/SNZ family	Ae201684P_7740.1	-
Ae201684P_19864.t1	Ae201684_5170.1		Ae201684_7009.1	PF01061 ABC-2 type transporter; PF00005 ABC transporter	Ae201684P_7763.1	-
Ae201684P_19856.t1	Ae201684_5200.1		Ae201684_7019.1	PF12796 Ankyrin repeats (3 copies)	Ae201684P_7722.1	-
Ae201684P_19863.t1	Ae201684_5154.1		Ae201684_7022.1	PF00638 RanBP1 domain	Ae201684P_7739.1	-
Ae201684P_19852.t1	Ae201684_5152.1		Ae201684_7029.1	-	Ae201684P_7764.1	-
Ae201684P_19760.t1	Ae201684_5183.1		Ae201684_7046.1	PF10551 MULE transposase domain	Ae201684P_7742.1	-
Ae201684P_19748.t1	Ae201684_5164.1		Ae201684_7047.1	PF00005 ABC transporter	Ae201684P_7753.1	-
Ae201684P_19758.t1	Ae201684_5165.1		Ae201684_7111.2	PF04950 40S ribosome biogenesis protein Tsr1 and BMS1 C-terminal	Ae201684P_7755.1	-
Ae201684P_19753.t1	Ae201684_5146.1		Ae201684_7131.1	PF13649 Methyltransferase domain	Ae201684P_7737.1	-
Ae201684P_19754.t1	Ae201684_17246.1		Ae201684_7152.1	-	Ae201684P_7765.1	-
Ae201684P_19749.t1	Ae201684_4547.1		Ae201684_7153.1	PREDICTED: hypothetical protein LOC100426778 [Macaca mulatta]	Ae201684P_7768.1	-
Ae201684P_19745.t1	Ae201684_16405.1		Ae201684_7211.1	PF01247 Ribosomal protein L35Ae	Ae201684P_7746.1	-
Ae201684P_19757.t1	Ae201684_295.1		Ae201684_7251.1	PF03028 Dynein heavy chain and region D6 of dynein motor	Ae201684P_7772.1	-
Ae201684P_19756.t1	Ae201684_5208.1		Ae201684_7257.1	-	Ae201684P_7760.1	-
Ae201684P_19751.t1	Ae201684_5191.1		Ae201684_7294.1	PF00520 Ion transport protein	Ae201684P_7749.1	-
Ae201684P_19746.t1	Ae201684_5176.1		Ae201684_7327.1	-	Ae201684P_7728.1	-
Ae201684P_19752.t1	Ae201684_5223.1		Ae201684_7333.1	-	Ae201684P_7756.1	-
Ae201684P_19750.t1	Ae201684_5234.1		Ae201684_7336.1	-	Ae201684P_7776.1	-
Ae201684P_19759.t1	Ae201684_5157.1		Ae201684_7339.1	-	Ae201684P_7741.1	-
Ae201684P_19747.t1	Ae201684_5184.1		Ae201684_7355.1	-	Ae201684P_7723.1	-
Ae201684P_19755.t1	Ae201684_5227.1		Ae201684_7356.1	PF00067 Cytochrome P450	Ae201684P_19771.1	-
Ae201684P_22352.t1	Ae201684_5166.2		Ae201684_7357.1	PF00067 Cytochrome P450	Ae201684P_19765.1	-
Ae201684P_22363.t1	Ae201684_5145.1		Ae201684_7365.1	-	Ae201684P_19769.1	-
Ae201684P_22356.t1	Ae201684_5178.1		Ae201684_7371.1	-	Ae201684P_19770.1	-
Ae201684P_22364.t1	Ae201684_5194.2		Ae201684_7399.1	PF07714 Protein tyrosine kinase	Ae201684P_19764.1	-
Ae201684P_22360.t1	Ae201684_5194.1		Ae201684_7402.1	PF12796 Ankyrin repeats (3 copies); PF00023 Ankyrin repeat; PF07714 Protein tyrosine kinase	Ae201684P_19767.1	PF05631 Sugar-tranasporters, 12 TM
Ae201684P_22355.t1	Ae201684_5204.1		Ae201684_7409.2	-	Ae201684P_10664.1	-
Ae201684P_22359.t1	Ae201684_5187.1		Ae201684_7425.1	conserved hypothetical protein [Phytophthora infestans T30-4]	Ae201684P_21826.1	PF00550 Phosphopantetheine attachment site / PF00668 Condensation domain / PF00501 AMP-binding enzyme
Ae201684P_22365.t1	Ae201684_5198.1		Ae201684_7428.1	conserved hypothetical protein [Phytophthora infestans T30-4]	Ae201684P_19179.1	-
Ae201684P_22354.t1	Ae201684_5158.2		Ae201684_7430.1	conserved hypothetical protein [Phytophthora infestans T30-4]	Ae201684P_19181.1	-
Ae201684P_22361.t1	Ae201684_5158.1		Ae201684_7432.1	conserved hypothetical protein [Phytophthora infestans T30-4]	Ae201684P_19177.1	-
Ae201684P_22358.t1	Ae201684_5222.1		Ae201684_7433.1	-	Ae201684P_19180.1	-
Ae201684P_22362.t1	Ae201684_5147.1		Ae201684_7434.1	conserved hypothetical protein [Phytophthora infestans T30-4]	Ae201684P_19178.1	PF00078 Reverse transcriptase (RNA-dependent DNA polymerase)
Ae201684P_22353.t1	Ae201684_5182.1		Ae201684_7437.1	conserved hypothetical protein [Phytophthora infestans T30-4]	Ae201684P_19781.1	-
Ae201684P_22357.t1	Ae201684_5175.1		Ae201684_7439.1	conserved hypothetical protein [Phytophthora infestans T30-4]	Ae201684P_63.1	-
Ae201684P_365.t1	Ae201684_5231.1		Ae201684_7441.1	-	Ae201684P_70.1	PF00078 Reverse transcriptase (RNA-dependent DNA polymerase)
Ae201684P_371.t1	Ae201684_5220.1		Ae201684_7443.1	conserved hypothetical protein [Phytophthora infestans T30-4]	Ae201684P_67.1	-
Ae201684P_364.t1	Ae201684_10822.1		Ae201684_7448.1	conserved hypothetical protein [Phytophthora infestans T30-4]	Ae201684P_62.1	PF00078 Reverse transcriptase (RNA-dependent DNA polymerase)
Ae201684P_368.t1	Ae201684_1617.1		Ae201684_7449.1	PF02493 MORN repeat	Ae201684P_69.1	-
Ae201684P_363.t1	Ae201684_14520.1		Ae201684_7453.1	-	Ae201684P_73.1	-
Ae201684P_360.t1	Ae201684_5210.1		Ae201684_7459.1	conserved hypothetical protein [Phytophthora infestans T30-4]	Ae201684P_66.1	-
Ae201684P_362.t1	Ae201684_5161.1		Ae201684_7467.1	-	Ae201684P_61.1	-
Ae201684P_366.t1	Ae201684_5173.1		Ae201684_7469.2	-	Ae201684P_68.1	-
Ae201684P_19673.t1	Ae201684_5151.1		Ae201684_7472.1	conserved hypothetical protein [Phytophthora infestans T30-4]	Ae201684P_72.1	-
Ae201684P_21026.t1	Ae201684_5155.1		Ae201684_7477.1	-	Ae201684P_65.1	-
Ae201684P_21027.t1	Ae201684_5177.1		Ae201684_7499.1	conserved hypothetical protein [Phytophthora infestans T30-4]	Ae201684P_64.1	-
Ae201684P_21020.t1	Ae201684_5207.1		Ae201684_7500.1	PF00400 WD domain, G-beta repeat	Ae201684P_71.1	-
Ae201684P_21018.t1	Ae201684_5190.1		Ae201684_7524.1	-	Ae201684P_60.1	-
Ae201684P_21031.t1	Ae201684_5232.1		Ae201684_7536.1	PF08159 NUC153 domain	Ae201684P_352.1	PF03221 Tc5 transposase DNA-binding domain
Ae201684P_21023.t1	Ae201684_5226.1		Ae201684_7551.2	PF03169 OPT oligopeptide transporter protein	Ae201684P_353.1	-
Ae201684P_21024.t1	Ae201684_5144.1		Ae201684_7560.1	-	Ae201684P_354.1	-
Ae201684P_21028.t1	Ae201684_5166.1		Ae201684_7562.2	PF01175 Urocanase Rossmann-like domain	Ae201684P_351.1	PF03221 Tc5 transposase DNA-binding domain
Ae201684P_21021.t1	Ae201684_5215.1		Ae201684_7569.1	uncharacterized protein LOC100500498 [Glycine max]	Ae201684P_16375.1	PF07727 Reverse transcriptase (RNA-dependent DNA polymerase)
Ae201684P_21025.t1	Ae201684_5195.1		Ae201684_7576.2	PF00085 Thioredoxin	Ae201684P_16383.1	-
Ae201684P_21019.t1	Ae201684_5201.1		Ae201684_7580.1	PF12796 Ankyrin repeats (3 copies)	Ae201684P_11246.1	-
Ae201684P_21019.t2	Ae201684_5193.1		Ae201684_7586.2	PF01073 3-beta hydroxysteroid dehydrogenase/isomerase family	Ae201684P_11245.1	-
Ae201684P_21029.t1	Ae201684_5148.1		Ae201684_7592.1	-	Ae201684P_11244.1	-
Ae201684P_754.t1	Ae201684_5209.1		Ae201684_7604.1	PF05770 Inositol 1, 3, 4-trisphosphate 5/6-kinase	Ae201684P_11261.1	-
Ae201684P_757.t1	Ae201684_5181.1		Ae201684_7647.1	conserved hypothetical protein [Phytophthora infestans T30-4]	Ae201684P_11248.1	-
Ae201684P_767.t1	Ae201684_5159.1		Ae201684_7659.1	PF13414 TPR repeat; PF00515 Tetratricopeptide repeat	Ae201684P_11243.1	-
Ae201684P_771.t1	Ae201684_5174.1		Ae201684_7663.2	PF01457 Leishmanolysin	Ae201684P_11242.1	-
Ae201684P_780.t1	Ae201684_5199.1		Ae201684_7684.2	-	Ae201684P_149.1	-
Ae201684P_776.t1	Ae201684_5163.1		Ae201684_7688.1	-	Ae201684P_143.1	-
Ae201684P_783.t1	Ae201684_5221.1		Ae201684_7694.1	-	Ae201684P_19867.1	PF03221 Tc5 transposase DNA-binding domain
Ae201684P_764.t1	Ae201684_5153.1		Ae201684_7700.1	-	Ae201684P_19855.1	PF03221 Tc5 transposase DNA-binding domain
Ae201684P_753.t1	Ae201684_5149.1		Ae201684_7711.1	-	Ae201684P_19858.1	-
Ae201684P_781.t1	Ae201684_5219.1		Ae201684_7723.1	-	Ae201684P_19870.1	-
Ae201684P_770.t1	Ae201684_5219.2		Ae201684_7732.1	-	Ae201684P_19854.1	PF03221 Tc5 transposase DNA-binding domain
Ae201684P_763.t1	Ae201684_5213.1		Ae201684_7733.1	-	Ae201684P_19857.1	-
Ae201684P_774.t1	Ae201684_5172.1		Ae201684_7738.1	-	Ae201684P_19869.1	-
Ae201684P_766.t1	Ae201684_5179.1		Ae201684_7740.1	-	Ae201684P_19868.1	PF03221 Tc5 transposase DNA-binding domain
Ae201684P_779.t1	Ae201684_5162.1		Ae201684_7744.1	-	Ae201684P_22351.1	-
Ae201684P_769.t1	Ae201684_5141.1		Ae201684_7747.1	-	Ae201684P_22350.1	PF00734 Fungal cellulose binding domain
Ae201684P_773.t1	Ae201684_5855.1		Ae201684_7748.1	-	Ae201684P_369.1	-
Ae201684P_778.t1	Ae201684_1989.1		Ae201684_7750.1	-	Ae201684P_359.1	-
Ae201684P_759.t1	Ae201684_7834.1		Ae201684_7754.1	-	Ae201684P_361.1	PF03184 DDE superfamily endonuclease / PF03221 Tc5 transposase DNA-binding domain
Ae201684P_749.t1	Ae201684_5206.1		Ae201684_7756.1	-	Ae201684P_370.1	-
Ae201684P_762.t1	Ae201684_5189.1		Ae201684_7757.1	-	Ae201684P_367.1	-
Ae201684P_750.t1	Ae201684_5143.1		Ae201684_7758.1	-	Ae201684P_21030.1	-
Ae201684P_777.t1	Ae201684_5229.1		Ae201684_7759.1	-	Ae201684P_21022.1	-
Ae201684P_772.t1	Ae201684_5218.1		Ae201684_7760.1	-	Ae201684P_758.1	PF04515 Plasma-membrane choline transporter / PF10407 Cdc14 phosphatase binding protein N-terminus
Ae201684P_755.t1	Ae201684_5171.1		Ae201684_7761.1	-	Ae201684P_784.1	-
Ae201684P_761.t1	Ae201684_5233.1		Ae201684_7762.1	-	Ae201684P_19897.1	-
Ae201684P_765.t1	Ae201684_5192.1		Ae201684_7764.1	-	Ae201684P_19874.1	-
Ae201684P_756.t1	Ae201684_5169.1		Ae201684_7781.1	-	Ae201684P_19894.1	PF03221 Tc5 transposase DNA-binding domain
Ae201684P_768.t1	Ae201684_3212.1		Ae201684_7783.1	-	Ae201684P_19898.1	-
Ae201684P_782.t1	Ae201684_5156.1		Ae201684_7784.1	-	Ae201684P_19895.1	PF03221 Tc5 transposase DNA-binding domain
Ae201684P_751.t1	Ae201684_5186.1		Ae201684_7785.1	-	Ae201684P_19886.1	-
Ae201684P_775.t1	Ae201684_5230.1		Ae201684_7786.1	-	Ae201684P_19886.2	-
Ae201684P_752.t1	Ae201684_4548.1		Ae201684_7790.1	-	Ae201684P_19899.1	-
Ae201684P_760.t1	Ae201684_17247.1		Ae201684_7791.1	-	Ae201684P_19896.1	-
Ae201684P_19881.t1	Ae201684_4550.1		Ae201684_7795.1	-	Ae201684P_19877.1	-
Ae201684P_19878.t1	Ae201684_1992.1		Ae201684_7796.1	-	Ae201684P_6.1	-
Ae201684P_19884.t1	Ae201684_16446.1		Ae201684_7797.1	-	Ae201684P_19700.1	PF03221 Tc5 transposase DNA-binding domain
Ae201684P_19872.t1	Ae201684_5196.1		Ae201684_7798.1	-	Ae201684P_19710.1	-
Ae201684P_19879.t1	Ae201684_5214.1		Ae201684_7799.1	-	Ae201684P_19731.1	PF07727 Reverse transcriptase (RNA-dependent DNA polymerase)
Ae201684P_19873.t1	Ae201684_5214.2		Ae201684_7799.2	-	Ae201684P_19701.1	PF03184 DDE superfamily endonuclease
Ae201684P_19900.t1	Ae201684_12919.1		Ae201684_7801.1	-	Ae201684P_19729.1	PF03221 Tc5 transposase DNA-binding domain
Ae201684P_19880.t1	Ae201684_7231.1		Ae201684_7802.1	-	Ae201684P_19725.1	-
Ae201684P_19887.t1	Ae201684_16173.1		Ae201684_7811.1	GlcNac transferase [Phytophthora infestans T30-4]	Ae201684P_19719.1	-
Ae201684P_19889.t1	Ae201684_16184.1		Ae201684_7817.1	PF00135 Carboxylesterase family	Ae201684P_19704.1	-
Ae201684P_19883.t1	Ae201684_16097.1		Ae201684_7817.2	PF00135 Carboxylesterase family	Ae201684P_17394.1	-
Ae201684P_19890.t1	Ae201684_16118.1		Ae201684_7819.2	PF00400 WD domain, G-beta repeat	Ae201684P_17391.1	PF12796 Ankyrin repeats (3 copies)
Ae201684P_19876.t1	Ae201684_16112.1		Ae201684_7836.1	PF13347 MFS/sugar transport protein	Ae201684P_17390.1	-
Ae201684P_19871.t1	Ae201684_19440.1		Ae201684_7843.1	conserved hypothetical protein [Phytophthora infestans T30-4]	Ae201684P_17400.1	-
Ae201684P_19888.t1	Ae201684_16125.1		Ae201684_7874.1	PF07719 Tetratricopeptide repeat	Ae201684P_17392.1	PF13606 Ankyrin repeat / PF13637 Ankyrin repeats (many copies) / PF12796 Ankyrin repeats (3 copies) / PF00023 Ankyrin repeat
Ae201684P_19892.t1	Ae201684_16161.1		Ae201684_7893.1	PF00632 HECT-domain (ubiquitin-transferase)	Ae201684P_15467.1	-
Ae201684P_19882.t1	Ae201684_16156.1		Ae201684_7939.1	-	Ae201684P_15484.1	-
Ae201684P_19893.t1	Ae201684_16131.1		Ae201684_7940.1	PF12796 Ankyrin repeats (3 copies)	Ae201684P_15512.1	PF03108 MuDR family transposase
Ae201684P_19875.t1	Ae201684_16137.1		Ae201684_7978.1	-	Ae201684P_15471.1	-
Ae201684P_19891.t1	Ae201684_16143.1		Ae201684_7982.1	-	Ae201684P_15518.1	-
Ae201684P_19885.t1	Ae201684_16150.1		Ae201684_7987.1	-	Ae201684P_15474.1	PF00078 Reverse transcriptase (RNA-dependent DNA polymerase) / PF03372 Endonuclease/Exonuclease/phosphatase family
Ae201684P_18379.t1	Ae201684_16099.1		Ae201684_7993.1	PF12796 Ankyrin repeats (3 copies)	Ae201684P_15479.1	-
Ae201684P_18382.t1	Ae201684_16168.1		Ae201684_8017.1	-	Ae201684P_15502.1	-
Ae201684P_18378.t1	Ae201684_16152.1		Ae201684_8070.2	-	Ae201684P_15466.1	-
Ae201684P_18383.t1	Ae201684_16185.1		Ae201684_8088.1	-	Ae201684P_15529.1	PF00856 SET domain
Ae201684P_18385.t1	Ae201684_16109.1		Ae201684_8102.1	-	Ae201684P_15526.1	-
Ae201684P_18384.t1	Ae201684_16172.1		Ae201684_8129.1	PF13424 Tetratricopeptide repeat; PF07719 Tetratricopeptide repeat	Ae201684P_15549.1	PF00069 Protein kinase domain
Ae201684P_18381.t1	Ae201684_16153.1		Ae201684_8147.1	-	Ae201684P_19574.1	PF00078 Reverse transcriptase (RNA-dependent DNA polymerase)
Ae201684P_18380.t1	Ae201684_16133.1		Ae201684_8148.1	-	Ae201684P_19627.1	PF08429 PLU-1-like protein / PF00628 PHD-finger
Ae201684P_7.t1	Ae201684_16115.1		Ae201684_8151.1	-	Ae201684P_19624.1	-
Ae201684P_19695.t1	Ae201684_16101.1		Ae201684_8152.1	conserved hypothetical protein [Phytophthora infestans T30-4]	Ae201684P_19632.1	-
Ae201684P_19699.t1	Ae201684_16122.1		Ae201684_8158.1	-	Ae201684P_19650.1	-
Ae201684P_19699.t2	Ae201684_16106.1		Ae201684_8161.2	conserved hypothetical protein [Phytophthora infestans T30-4]	Ae201684P_19666.1	-
Ae201684P_19703.t1	Ae201684_16127.1		Ae201684_8162.1	conserved hypothetical protein [Phytophthora infestans T30-4]	Ae201684P_19636.1	PF06839 GRF zinc finger / PF01751 Toprim domain / PF01131 DNA topoisomerase
Ae201684P_19721.t1	Ae201684_16157.1		Ae201684_8170.1	-	Ae201684P_19658.1	-
Ae201684P_19713.t1	Ae201684_16179.1		Ae201684_8189.1	-	Ae201684P_22517.1	-
Ae201684P_19698.t1	Ae201684_16111.1		Ae201684_8199.1	conserved hypothetical protein [Phytophthora infestans T30-4]	Ae201684P_22459.1	-
Ae201684P_19722.t1	Ae201684_16110.1		Ae201684_8215.2	PF00501 AMP-binding enzyme	Ae201684P_22481.1	-
Ae201684P_19718.t1	Ae201684_16094.1		Ae201684_8218.1	-	Ae201684P_22493.1	-
Ae201684P_19708.t1	Ae201684_16144.1		Ae201684_8229.1	-	Ae201684P_22515.1	-
Ae201684P_19714.t1	Ae201684_16096.1		Ae201684_8240.1	-	Ae201684P_22433.1	-
Ae201684P_19694.t1	Ae201684_16183.1		Ae201684_8241.1	-	Ae201684P_22482.1	PF01527 Transposase
Ae201684P_19702.t1	Ae201684_16130.1		Ae201684_8251.1	-	Ae201684P_22444.1	-
Ae201684P_19723.t1	Ae201684_16117.1		Ae201684_8261.1	-	Ae201684P_22439.1	-
Ae201684P_19707.t1	Ae201684_16174.1		Ae201684_8272.1	-	Ae201684P_22425.1	-
Ae201684P_19726.t1	Ae201684_16190.1		Ae201684_8299.1	-	Ae201684P_22469.1	-
Ae201684P_19717.t1	Ae201684_16154.1		Ae201684_8302.1	PF12796 Ankyrin repeats (3 copies)	Ae201684P_22484.1	-
Ae201684P_19711.t1	Ae201684_16149.1		Ae201684_8307.3	-	Ae201684P_671.1	-
Ae201684P_19728.t1	Ae201684_16114.1		Ae201684_8314.2	-	Ae201684P_746.1	-
Ae201684P_19730.t1	Ae201684_16162.1		Ae201684_8339.1	PF01026 TatD related DNase	Ae201684P_738.1	-
[truncated: 19,661 more rows]

## Sheet: ST1c. ATCC Repeats 
ST1c. Repeats detected in A. euteiches ATCC201684 strain*
[truncated: 18 more rows]

[truncated: 6 more sheets: ST1d. Repeats Oomycete, ST1e. ATCC satDNA, ST1f. ATCC Mitochondrial genes, ST1g. Mitochondrial, ST1h. ATCC Crinklers, ST1i. ATCC SSPs]
