# Supplementary material for: A Comprehensive Assessment of the Secretome Responsible for Host Adaptation of the Legume Root Pathogen Aphanomyces euteiches
Source: J Fungi (Basel). 2022 Jan 17;8(1):88. doi: 10.3390/jof8010088 (PMC8780586; doi:10.3390/jof8010088)
Supplement: Supplementary file 1 [file jof-08-00088-s001.zip › jof-1513248-supplementary/Table S2_Kiselev_oomycetes secretome_JoF.xlsx]

## Sheet: ST2a.Pinf T30-4 secretome
ST2a. Secretome prediction of P. infestans (T30-4 strain)
* genome data were collected from fungiDB and annotated as reported for A. euteiches ATCC21684 strain in this work
Gene ID	Length (AA)	Pfam domain	Pfam domain name	Pfam domain start	Pfam domain end	Score	InterPro domain	InterPro domain name
PITG_00756-t26_1-p1	461	PF00246	Zinc carboxypeptidase	163	439	9.5E-44	IPR000834	Peptidase M14, carboxypeptidase A
PITG_12090-t26_1-p1	604	PF17667	Fungal protein kinase	413	491	2.9E-6	IPR040976	Fungal-type protein kinase
PITG_14287-t26_1-p1	484	PF03211	Pectate lyase	255	452	3.5E-71	IPR004898	Pectate lyase PlyH/PlyE-like
PITG_14287-t26_1-p1	484	PF03211	Pectate lyase	6	209	1.0E-73	IPR004898	Pectate lyase PlyH/PlyE-like
PITG_13628-t26_1-p1	217	PF18488	WYL domain	43	106	5.4E-26	IPR040691	PexRD2, WYL domain
PITG_12339-t26_1-p1	456	PF14587	O-Glycosyl hydrolase family 30	15	222	3.1E-16	IPR039514	Endo-beta-1,6-galactanase-like
PITG_16827-t26_1-p1	71	PF00050	Kazal-type serine protease inhibitor domain	24	54	3.1E-10	IPR002350	Kazal domain
PITG_01092-t26_1-p1	515	PF03935	Beta-glucan synthesis-associated protein (SKN1)	27	275	2.5E-34	IPR005629	Beta-glucan synthesis-associated protein Skn1/Kre6/Sbg1
PITG_02964-t26_1-p1	307	PF00964	Elicitin	3	99	5.1E-6	IPR002200	Elicitin
PITG_18934-t26_1-p1	400	PF00262	Calreticulin family	4	243	4.3E-60	IPR001580	Calreticulin/calnexin
PITG_18934-t26_1-p1	400	PF00262	Calreticulin family	246	320	3.7E-27	IPR001580	Calreticulin/calnexin
PITG_01266-t26_1-p1	480	PF03198	Glucanosyltransferase	2	306	1.0E-58	IPR004886	Glucanosyltransferase
PITG_07094-t26_1-p1	113	PF07648	Kazal-type serine protease inhibitor domain	35	72	5.0E-7	IPR002350	Kazal domain
PITG_10563-t26_1-p1	569	PF13091	PLD-like domain	350	475	3.8E-13	IPR025202	Phospholipase D-like domain
PITG_17055-t26_1-p1	365	PF00331	Glycosyl hydrolase family 10	16	312	1.7E-88	IPR001000	Glycoside hydrolase family 10 domain
PITG_14123-t26_1-p1	500	PF00149	Calcineurin-like phosphoesterase	40	214	3.7E-11	IPR004843	Calcineurin-like phosphoesterase domain, ApaH type
PITG_14123-t26_1-p1	500	PF02872	5'-nucleotidase, C-terminal domain	290	448	4.9E-21	IPR008334	5'-Nucleotidase, C-terminal
PITG_07143-t26_1-p1	669	PF00141	Peroxidase	435	643	4.5E-30	IPR002016	Haem peroxidase
PITG_07143-t26_1-p1	669	PF00141	Peroxidase	42	353	1.2E-47	IPR002016	Haem peroxidase
PITG_07253-t26_1-p1	76	PF07647	SAM domain (Sterile alpha motif)	1	32	3.4E-5	IPR001660	Sterile alpha motif domain
PITG_17285-t26_1-p1	253	PF18271	Glycoside hydrolase 131 catalytic N-terminal domain	6	81	9.3E-14	IPR041524	Glycoside hydrolase 131, catalytic N-terminal
PITG_17285-t26_1-p1	253	PF18271	Glycoside hydrolase 131 catalytic N-terminal domain	83	189	7.6E-22	IPR041524	Glycoside hydrolase 131, catalytic N-terminal
PITG_13147-t26_1-p1	890	PF12862	Anaphase-promoting complex subunit 5	305	402	3.0E-23	IPR026000	Anaphase-promoting complex subunit 5 domain
PITG_13873-t26_1-p1	820	PF01055	Glycosyl hydrolases family 31	210	696	1.0E-148	IPR000322	Glycoside hydrolase family 31
PITG_13873-t26_1-p1	820	PF16863	N-terminal barrel of NtMGAM and CtMGAM, maltase-glucoamylase	21	137	2.5E-28	IPR031727	Galactose mutarotase, N-terminal barrel
PITG_10255-t26_1-p1	359	PF00295	Glycosyl hydrolases family 28	46	345	3.9E-70	IPR000743	Glycoside hydrolase, family 28
PITG_20454-t26_1-p1	522	PF14008	Iron/zinc purple acid phosphatase-like protein C	449	511	1.5E-14	IPR025733	Iron/zinc purple acid phosphatase-like C-terminal domain
PITG_20454-t26_1-p1	522	PF00149	Calcineurin-like phosphoesterase	184	421	1.4E-17	IPR004843	Calcineurin-like phosphoesterase domain, ApaH type
PITG_20454-t26_1-p1	522	PF16656	Purple acid Phosphatase, N-terminal domain	75	173	2.4E-16	IPR015914	Purple acid phosphatase, N-terminal
PITG_15819-t26_1-p1	578	PF01425	Amidase	447	545	2.2E-10	IPR023631	Amidase signature domain
PITG_15819-t26_1-p1	578	PF01425	Amidase	140	440	1.3E-74	IPR023631	Amidase signature domain
PITG_20417-t26_1-p1	238	PF02458	Transferase family	74	156	4.1E-8	IPR003480	Transferase
PITG_13497-t26_1-p1	545	PF16683	Transglutaminase elicitor	56	278	9.3E-99	IPR032048	Transglutaminase elicitor
PITG_10999-t26_1-p1	710	PF17652	Glycosyl hydrolase family 81 C-terminal domain	355	704	9.6E-120	IPR040720	Glycosyl hydrolase family 81, C-terminal domain
PITG_10999-t26_1-p1	710	PF03639	Glycosyl hydrolase family 81 N-terminal domain	37	325	4.0E-47	IPR040451	Glycosyl hydrolase family 81, N-terminal
PITG_05725-t26_1-p1	319	PF03283	Pectinacetylesterase	59	219	3.2E-9	IPR004963	Pectinacetylesterase/NOTUM
PITG_10703-t26_1-p1	418	PF03330	Lytic transglycolase	86	145	1.1E-7	IPR009009	RlpA-like protein, double-psi beta-barrel domain
PITG_23236-t26_1-p1	98	PF00964	Elicitin	7	93	1.9E-22	IPR002200	Elicitin
PITG_23076-t26_1-p1	255	PF05630	Necrosis inducing protein (NPP1)	19	250	4.1E-53	IPR008701	Necrosis inducing protein
PITG_22990-t26_1-p1	135	PF16810	RXLR phytopathogen effector protein, Avirulence activity	12	108	2.1E-7	IPR031825	RXLR phytopathogen effector protein
PITG_17683-t26_1-p1	467	PF00226	DnaJ domain	362	429	2.6E-24	IPR001623	DnaJ domain
PITG_01934-t26_1-p1	110	PF18488	WYL domain	31	94	8.1E-24	IPR040691	PexRD2, WYL domain
PITG_14432-t26_1-p1	101	PF16810	RXLR phytopathogen effector protein, Avirulence activity	21	100	9.7E-7	IPR031825	RXLR phytopathogen effector protein
PITG_02545-t26_1-p1	319	PF01095	Pectinesterase	25	293	3.1E-47	IPR000070	Pectinesterase, catalytic
PITG_08784-t26_1-p1	338	PF00112	Papain family cysteine protease	127	331	5.8E-53	IPR000668	Peptidase C1A, papain C-terminal
PITG_14983-t26_1-p1	112	PF18488	WYL domain	38	100	9.1E-30	IPR040691	PexRD2, WYL domain
PITG_06134-t26_1-p1	473	PF14587	O-Glycosyl hydrolase family 30	11	239	2.2E-20	IPR039514	Endo-beta-1,6-galactanase-like
PITG_01275-t26_1-p1	402	PF04083	Partial alpha/beta-hydrolase lipase region	17	82	1.4E-20	IPR006693	Partial AB-hydrolase lipase domain
PITG_17362-t26_1-p1	261	PF00332	Glycosyl hydrolases family 17	186	259	1.9E-7	IPR000490	Glycoside hydrolase family 17
PITG_05846-t26_1-p1	245	PF00293	NUDIX domain	173	237	2.0E-10	IPR000086	NUDIX hydrolase domain
PITG_14168-t26_1-p1	282	PF03211	Pectate lyase	5	217	2.7E-74	IPR004898	Pectate lyase PlyH/PlyE-like
PITG_20602-t26_1-p1	540	PF13091	PLD-like domain	328	454	1.9E-13	IPR025202	Phospholipase D-like domain
PITG_18079-t26_1-p1	264	PF00300	Histidine phosphatase superfamily (branch 1)	61	240	6.7E-13	IPR013078	Histidine phosphatase superfamily, clade-1
PITG_12668-t26_1-p1	169	PF02466	Tim17/Tim22/Tim23/Pmp24 family	19	143	5.0E-9	-	-
PITG_15763-t26_1-p1	315	PF18634	RXLR phytopathogen effector protein WY-domain	214	260	1.4E-8	IPR040786	RXLR phytopathogen effector protein, WY-domain
PITG_15763-t26_1-p1	315	PF18634	RXLR phytopathogen effector protein WY-domain	107	157	1.4E-21	IPR040786	RXLR phytopathogen effector protein, WY-domain
PITG_01702-t26_1-p1	146	PF10208	Degradation arginine-rich protein for mis-folding	4	143	1.4E-24	IPR019345	Armet protein
PITG_18117-t26_1-p1	403	PF00149	Calcineurin-like phosphoesterase	60	298	2.1E-8	IPR004843	Calcineurin-like phosphoesterase domain, ApaH type
PITG_02948-t26_1-p1	364	PF00684	DnaJ central domain	149	213	1.2E-13	IPR001305	Heat shock protein DnaJ, cysteine-rich domain
PITG_02948-t26_1-p1	364	PF00226	DnaJ domain	24	86	3.3E-27	IPR001623	DnaJ domain
PITG_02948-t26_1-p1	364	PF01556	DnaJ C terminal domain	124	340	3.8E-35	IPR002939	Chaperone DnaJ, C-terminal
PITG_07349-t26_1-p1	296	PF07722	Peptidase C26	15	207	1.4E-19	IPR011697	Peptidase C26
PITG_01985-t26_1-p1	494	PF16656	Purple acid Phosphatase, N-terminal domain	42	139	1.4E-17	IPR015914	Purple acid phosphatase, N-terminal
PITG_01985-t26_1-p1	494	PF14008	Iron/zinc purple acid phosphatase-like protein C	413	475	1.9E-13	IPR025733	Iron/zinc purple acid phosphatase-like C-terminal domain
PITG_01985-t26_1-p1	494	PF00149	Calcineurin-like phosphoesterase	151	385	2.1E-20	IPR004843	Calcineurin-like phosphoesterase domain, ApaH type
PITG_21245-t26_1-p1	360	PF00295	Glycosyl hydrolases family 28	52	352	9.8E-71	IPR000743	Glycoside hydrolase, family 28
PITG_23075-t26_1-p1	257	PF05630	Necrosis inducing protein (NPP1)	21	251	1.5E-52	IPR008701	Necrosis inducing protein
PITG_06290-t26_1-p1	139	PF16810	RXLR phytopathogen effector protein, Avirulence activity	16	107	4.4E-11	IPR031825	RXLR phytopathogen effector protein
PITG_08178-t26_1-p1	645	PF00264	Common central domain of tyrosinase	34	236	5.5E-23	IPR002227	Tyrosinase copper-binding domain
PITG_05609-t26_1-p1	342	PF07915	Glucosidase II beta subunit-like protein	170	198	1.6E-8	IPR012913	Protein OS9-like
PITG_03136-t26_1-p1	764	PF14310	Fibronectin type III-like domain	656	727	1.4E-13	IPR026891	Fibronectin type III-like domain
PITG_03136-t26_1-p1	764	PF01915	Glycosyl hydrolase family 3 C-terminal domain	392	618	4.6E-37	IPR002772	Glycoside hydrolase family 3 C-terminal domain
PITG_03136-t26_1-p1	764	PF00933	Glycosyl hydrolase family 3 N terminal domain	29	354	4.4E-56	IPR001764	Glycoside hydrolase, family 3, N-terminal
PITG_03358-t26_1-p1	472	PF14587	O-Glycosyl hydrolase family 30	17	240	8.5E-19	IPR039514	Endo-beta-1,6-galactanase-like
PITG_03357-t26_1-p1	470	PF14587	O-Glycosyl hydrolase family 30	14	237	6.6E-18	IPR039514	Endo-beta-1,6-galactanase-like
PITG_22940-t26_1-p1	71	PF00050	Kazal-type serine protease inhibitor domain	22	64	5.0E-9	IPR002350	Kazal domain
PITG_23094-t26_1-p1	218	PF05630	Necrosis inducing protein (NPP1)	22	214	6.6E-58	IPR008701	Necrosis inducing protein
PITG_05315-t26_1-p1	286	PF01255	Putative undecaprenyl diphosphate synthase	58	285	1.0E-63	IPR001441	Decaprenyl diphosphate synthase-like
PITG_06804-t26_1-p1	5249	PF14240	YHYH protein	4430	4535	3.3E-15	IPR025924	YHYH domain
PITG_13256-t26_1-p1	138	PF00173	Cytochrome b5-like Heme/Steroid binding domain	43	137	8.8E-9	IPR001199	Cytochrome b5-like heme/steroid binding domain
PITG_23070-t26_1-p1	46	PF09461	Phytotoxin PcF protein	3	42	1.3E-9	IPR018570	Phytotoxin, PcF
PITG_00046-t26_1-p1	665	PF07974	EGF-like domain	58	83	4.3E-5	IPR013111	EGF-like domain, extracellular
PITG_05771-t26_1-p1	264	PF18634	RXLR phytopathogen effector protein WY-domain	114	163	1.3E-16	IPR040786	RXLR phytopathogen effector protein, WY-domain
PITG_05771-t26_1-p1	264	PF18634	RXLR phytopathogen effector protein WY-domain	211	261	4.6E-23	IPR040786	RXLR phytopathogen effector protein, WY-domain
PITG_13292-t26_1-p1	58	PF00050	Kazal-type serine protease inhibitor domain	14	56	1.9E-11	IPR002350	Kazal domain
PITG_00872-t26_1-p1	490	PF00544	Pectate lyase	107	296	7.8E-6	IPR002022	Pectate lyase
PITG_01875-t26_1-p1	173	PF18634	RXLR phytopathogen effector protein WY-domain	115	164	2.8E-22	IPR040786	RXLR phytopathogen effector protein, WY-domain
PITG_02294-t26_1-p1	507	PF11051	Mannosyltransferase putative	146	377	3.5E-32	IPR022751	Alpha-mannosyltransferase
PITG_16276-t26_1-p1	325	PF00112	Papain family cysteine protease	82	302	5.9E-65	IPR000668	Peptidase C1A, papain C-terminal
PITG_16276-t26_1-p1	325	PF08246	Cathepsin propeptide inhibitor domain (I29)	20	67	1.1E-6	IPR013201	Cathepsin propeptide inhibitor domain (I29)
PITG_11712-t26_1-p1	1001	PF01055	Glycosyl hydrolases family 31	385	858	1.1E-135	IPR000322	Glycoside hydrolase family 31
PITG_11712-t26_1-p1	1001	PF13802	Galactose mutarotase-like	281	361	2.3E-20	IPR025887	Glycoside hydrolase family 31, N-terminal domain
PITG_18991-t26_1-p1	180	PF08806	Sep15/SelM redox domain	88	160	1.5E-23	IPR014912	Selenoprotein F/M domain
PITG_07307-t26_1-p1	1922	PF07691	PA14 domain	1766	1901	3.1E-7	IPR011658	PA14 domain
PITG_07307-t26_1-p1	1922	PF07691	PA14 domain	1277	1351	4.2E-7	IPR011658	PA14 domain
PITG_07307-t26_1-p1	1922	PF07691	PA14 domain	537	655	1.1E-10	IPR011658	PA14 domain
PITG_07307-t26_1-p1	1922	PF00630	Filamin/ABP280 repeat	1048	1146	9.8E-10	IPR017868	Filamin/ABP280 repeat-like
PITG_07307-t26_1-p1	1922	PF00630	Filamin/ABP280 repeat	833	931	3.3E-12	IPR017868	Filamin/ABP280 repeat-like
PITG_07307-t26_1-p1	1922	PF00630	Filamin/ABP280 repeat	943	1037	1.0E-9	IPR017868	Filamin/ABP280 repeat-like
PITG_07307-t26_1-p1	1922	PF00053	Laminin EGF domain	83	113	1.5E-4	IPR002049	Laminin EGF domain
PITG_10933-t26_1-p1	221	PF07974	EGF-like domain	89	114	2.5E-5	IPR013111	EGF-like domain, extracellular
PITG_16516-t26_1-p1	620	PF00588	SpoU rRNA Methylase family	464	604	6.3E-26	IPR001537	tRNA/rRNA methyltransferase, SpoU type
PITG_11383-t26_1-p1	101	PF18488	WYL domain	36	98	2.9E-22	IPR040691	PexRD2, WYL domain
PITG_05497-t26_1-p1	144	PF11938	TLR4 regulator and MIR-interacting MSAP	30	86	2.8E-9	IPR021852	Domain of unknown function DUF3456
PITG_05497-t26_1-p1	144	PF11938	TLR4 regulator and MIR-interacting MSAP	86	134	2.2E-4	IPR021852	Domain of unknown function DUF3456
PITG_06175-t26_1-p1	236	PF00089	Trypsin	25	226	2.7E-29	IPR001254	Serine proteases, trypsin domain
PITG_06585-t26_1-p1	442	PF01565	FAD binding domain	43	93	2.1E-6	IPR006094	FAD linked oxidase, N-terminal
PITG_06585-t26_1-p1	442	PF08031	Berberine and berberine like	406	438	2.1E-6	IPR012951	Berberine/berberine-like
PITG_09741-t26_1-p1	117	PF18488	WYL domain	40	101	8.9E-26	IPR040691	PexRD2, WYL domain
PITG_10461-t26_1-p1	971	PF07774	ER membrane protein complex subunit 1, C-terminal	753	970	2.1E-64	IPR011678	ER membrane protein complex subunit 1, C-terminal
PITG_10461-t26_1-p1	971	PF13360	PQQ-like domain	36	215	5.4E-7	IPR002372	Pyrrolo-quinoline quinone repeat
PITG_19230-t26_1-p1	523	PF17389	Bacterial alpha-L-rhamnosidase 6 hairpin glycosidase domain	174	395	2.1E-6	IPR035396	Alpha-L-rhamnosidase, six-hairpin glycosidase domain
PITG_14108-t26_1-p1	1441	PF00612	IQ calmodulin-binding motif	567	582	0.2	IPR000048	IQ motif, EF-hand binding site
PITG_14108-t26_1-p1	1441	PF00612	IQ calmodulin-binding motif	805	824	0.028	IPR000048	IQ motif, EF-hand binding site
PITG_14108-t26_1-p1	1441	PF00612	IQ calmodulin-binding motif	596	614	0.23	IPR000048	IQ motif, EF-hand binding site
PITG_14108-t26_1-p1	1441	PF00612	IQ calmodulin-binding motif	1048	1064	0.0024	IPR000048	IQ motif, EF-hand binding site
PITG_14108-t26_1-p1	1441	PF00612	IQ calmodulin-binding motif	1080	1098	1.1E-4	IPR000048	IQ motif, EF-hand binding site
PITG_14108-t26_1-p1	1441	PF00612	IQ calmodulin-binding motif	1104	1123	1.0E-4	IPR000048	IQ motif, EF-hand binding site
PITG_14108-t26_1-p1	1441	PF00612	IQ calmodulin-binding motif	624	641	0.0031	IPR000048	IQ motif, EF-hand binding site
PITG_14108-t26_1-p1	1441	PF00612	IQ calmodulin-binding motif	835	853	0.027	IPR000048	IQ motif, EF-hand binding site
PITG_14108-t26_1-p1	1441	PF00612	IQ calmodulin-binding motif	1028	1047	9.8E-4	IPR000048	IQ motif, EF-hand binding site
PITG_14108-t26_1-p1	1441	PF07802	GCK domain	210	267	6.7E-17	IPR012891	GCK
PITG_14108-t26_1-p1	1441	PF00397	WW domain	1275	1302	3.2E-10	IPR001202	WW domain
PITG_17837-t26_1-p1	221	PF00194	Eukaryotic-type carbonic anhydrase	7	120	4.6E-18	IPR001148	Alpha carbonic anhydrase domain
PITG_17837-t26_1-p1	221	PF00194	Eukaryotic-type carbonic anhydrase	144	218	3.7E-15	IPR001148	Alpha carbonic anhydrase domain
PITG_03511-t26_1-p1	775	PF03639	Glycosyl hydrolase family 81 N-terminal domain	83	394	3.8E-49	IPR040451	Glycosyl hydrolase family 81, N-terminal
PITG_03511-t26_1-p1	775	PF17652	Glycosyl hydrolase family 81 C-terminal domain	408	750	1.1E-106	IPR040720	Glycosyl hydrolase family 81, C-terminal domain
PITG_10637-t26_1-p1	383	PF00149	Calcineurin-like phosphoesterase	13	278	1.2E-7	IPR004843	Calcineurin-like phosphoesterase domain, ApaH type
PITG_00343-t26_1-p1	658	PF01419	Jacalin-like lectin domain	67	147	2.5E-9	IPR001229	Jacalin-like lectin domain
PITG_21980-t26_1-p1	166	PF00194	Eukaryotic-type carbonic anhydrase	8	158	1.8E-21	IPR001148	Alpha carbonic anhydrase domain
PITG_14787-t26_1-p1	110	PF18488	WYL domain	36	97	2.4E-26	IPR040691	PexRD2, WYL domain
PITG_14783-t26_1-p1	110	PF18488	WYL domain	36	97	2.4E-26	IPR040691	PexRD2, WYL domain
PITG_17872-t26_1-p1	434	PF00328	Histidine phosphatase superfamily (branch 2)	37	368	1.0E-35	IPR000560	Histidine phosphatase superfamily, clade-2
PITG_01423-t26_1-p1	390	PF04083	Partial alpha/beta-hydrolase lipase region	18	82	7.7E-18	IPR006693	Partial AB-hydrolase lipase domain
PITG_22861-t26_1-p1	502	PF00264	Common central domain of tyrosinase	41	241	6.0E-23	IPR002227	Tyrosinase copper-binding domain
PITG_05437-t26_1-p1	302	PF07648	Kazal-type serine protease inhibitor domain	123	151	0.0017	IPR002350	Kazal domain
PITG_05437-t26_1-p1	302	PF07648	Kazal-type serine protease inhibitor domain	243	288	7.3E-11	IPR002350	Kazal domain
PITG_05437-t26_1-p1	302	PF07648	Kazal-type serine protease inhibitor domain	23	60	3.0E-5	IPR002350	Kazal domain
PITG_11058-t26_1-p1	127	PF00188	Cysteine-rich secretory protein family	3	116	2.7E-9	IPR014044	CAP domain
PITG_17040-t26_1-p1	308	PF14295	PAN domain	131	177	3.3E-8	IPR003609	PAN/Apple domain
PITG_17040-t26_1-p1	308	PF14295	PAN domain	16	60	8.3E-6	IPR003609	PAN/Apple domain
PITG_17040-t26_1-p1	308	PF00024	PAN domain	241	294	1.0E-5	IPR003609	PAN/Apple domain
PITG_15905-t26_1-p1	719	PF01915	Glycosyl hydrolase family 3 C-terminal domain	350	576	3.6E-41	IPR002772	Glycoside hydrolase family 3 C-terminal domain
PITG_15905-t26_1-p1	719	PF00933	Glycosyl hydrolase family 3 N terminal domain	20	274	4.2E-41	IPR001764	Glycoside hydrolase, family 3, N-terminal
PITG_15905-t26_1-p1	719	PF14310	Fibronectin type III-like domain	614	684	4.1E-13	IPR026891	Fibronectin type III-like domain
PITG_13114-t26_1-p1	329	PF00076	RNA recognition motif. (a.k.a. RRM, RBD, or RNP domain)	136	206	2.4E-13	IPR000504	RNA recognition motif domain
PITG_16991-t26_1-p1	222	PF01670	Glycosyl hydrolase family 12	16	221	1.0E-38	IPR002594	Glycoside hydrolase family 12
PITG_22708-t26_1-p1	98	PF00964	Elicitin	7	93	2.4E-22	IPR002200	Elicitin
PITG_14986-t26_1-p1	112	PF18488	WYL domain	38	100	3.7E-27	IPR040691	PexRD2, WYL domain
PITG_06373-t26_1-p1	130	PF00964	Elicitin	2	85	2.1E-16	IPR002200	Elicitin
PITG_07569-t26_1-p1	266	PF16810	RXLR phytopathogen effector protein, Avirulence activity	115	180	4.4E-10	IPR031825	RXLR phytopathogen effector protein
PITG_07569-t26_1-p1	266	PF16810	RXLR phytopathogen effector protein, Avirulence activity	15	109	1.2E-13	IPR031825	RXLR phytopathogen effector protein
PITG_12138-t26_1-p1	401	PF00050	Kazal-type serine protease inhibitor domain	109	149	2.3E-9	IPR002350	Kazal domain
PITG_12138-t26_1-p1	401	PF00050	Kazal-type serine protease inhibitor domain	161	195	4.0E-6	IPR002350	Kazal domain
PITG_08597-t26_1-p1	305	PF00445	Ribonuclease T2 family	44	258	2.1E-20	IPR001568	Ribonuclease T2-like
PITG_22935-t26_1-p1	101	PF18488	WYL domain	36	98	2.9E-22	IPR040691	PexRD2, WYL domain
PITG_06718-t26_1-p1	556	PF07974	EGF-like domain	55	81	1.6E-6	IPR013111	EGF-like domain, extracellular
PITG_03256-t26_1-p1	311	PF13343	Bacterial extracellular solute-binding protein	69	169	8.8E-11	-	-
PITG_22724-t26_1-p1	140	PF16810	RXLR phytopathogen effector protein, Avirulence activity	3	125	1.5E-6	IPR031825	RXLR phytopathogen effector protein
PITG_12562-t26_1-p1	157	PF00964	Elicitin	3	95	1.8E-25	IPR002200	Elicitin
PITG_00986-t26_1-p1	249	PF00578	AhpC/TSA family	44	180	1.5E-35	IPR000866	Alkyl hydroperoxide reductase subunit C/ Thiol specific antioxidant
PITG_00986-t26_1-p1	249	PF10417	C-terminal domain of 1-Cys peroxiredoxin	201	226	1.3E-7	IPR019479	Peroxiredoxin, C-terminal
PITG_14124-t26_1-p1	290	PF03198	Glucanosyltransferase	3	273	5.1E-38	IPR004886	Glucanosyltransferase
PITG_12405-t26_1-p1	570	PF03781	Sulfatase-modifying factor enzyme 1	413	526	1.1E-17	IPR005532	Sulfatase-modifying factor enzyme
PITG_23239-t26_1-p1	140	PF16810	RXLR phytopathogen effector protein, Avirulence activity	3	125	2.8E-6	IPR031825	RXLR phytopathogen effector protein
PITG_23137-t26_1-p1	140	PF16810	RXLR phytopathogen effector protein, Avirulence activity	3	125	2.8E-6	IPR031825	RXLR phytopathogen effector protein
PITG_19245-t26_1-p1	173	PF00188	Cysteine-rich secretory protein family	20	106	9.1E-8	IPR014044	CAP domain
PITG_02584-t26_1-p1	843	PF13385	Concanavalin A-like lectin/glucanases superfamily	609	779	3.8E-11	-	-
PITG_03639-t26_1-p1	244	PF00024	PAN domain	43	141	4.0E-18	IPR003609	PAN/Apple domain
PITG_03639-t26_1-p1	244	PF14295	PAN domain	181	226	6.0E-10	IPR003609	PAN/Apple domain
PITG_09825-t26_1-p1	429	PF12710	haloacid dehalogenase-like hydrolase	237	343	2.8E-9	-	-
PITG_07597-t26_1-p1	126	PF16810	RXLR phytopathogen effector protein, Avirulence activity	4	119	2.7E-24	IPR031825	RXLR phytopathogen effector protein
PITG_07039-t26_1-p1	344	PF01112	Asparaginase	16	313	6.9E-77	IPR000246	Peptidase T2, asparaginase 2
PITG_23195-t26_1-p1	73	PF00050	Kazal-type serine protease inhibitor domain	12	53	3.2E-10	IPR002350	Kazal domain
PITG_14203-t26_1-p1	130	PF16810	RXLR phytopathogen effector protein, Avirulence activity	5	107	3.4E-7	IPR031825	RXLR phytopathogen effector protein
PITG_21247-t26_1-p1	341	PF00295	Glycosyl hydrolases family 28	29	336	1.9E-70	IPR000743	Glycoside hydrolase, family 28
PITG_14434-t26_1-p1	101	PF16810	RXLR phytopathogen effector protein, Avirulence activity	22	100	2.7E-6	IPR031825	RXLR phytopathogen effector protein
PITG_12598-t26_1-p1	395	PF03009	Glycerophosphoryl diester phosphodiesterase family	43	382	1.4E-47	IPR030395	Glycerophosphodiester phosphodiesterase domain
PITG_19399-t26_1-p1	277	PF00763	Tetrahydrofolate dehydrogenase/cyclohydrolase, catalytic domain	106	182	4.0E-15	IPR020630	Tetrahydrofolate dehydrogenase/cyclohydrolase, catalytic domain
PITG_21463-t26_1-p1	448	PF00544	Pectate lyase	97	293	8.0E-8	IPR002022	Pectate lyase
PITG_16968-t26_1-p1	436	PF00150	Cellulase (glycosyl hydrolase family 5)	127	404	2.6E-26	IPR001547	Glycoside hydrolase, family 5
PITG_05912-t26_1-p1	114	PF16810	RXLR phytopathogen effector protein, Avirulence activity	2	111	1.3E-21	IPR031825	RXLR phytopathogen effector protein
PITG_16135-t26_1-p1	303	PF18271	Glycoside hydrolase 131 catalytic N-terminal domain	6	239	3.2E-56	IPR041524	Glycoside hydrolase 131, catalytic N-terminal
PITG_16866-t26_1-p1	219	PF05630	Necrosis inducing protein (NPP1)	23	216	3.5E-71	IPR008701	Necrosis inducing protein
PITG_10972-t26_1-p1	342	PF07749	Endoplasmic reticulum protein ERp29, C-terminal domain	242	332	1.8E-17	IPR011679	Endoplasmic reticulum resident protein 29, C-terminal
PITG_10972-t26_1-p1	342	PF00085	Thioredoxin	3	105	2.4E-31	IPR013766	Thioredoxin domain
PITG_10972-t26_1-p1	342	PF00085	Thioredoxin	121	224	2.7E-30	IPR013766	Thioredoxin domain
PITG_08650-t26_1-p1	429	PF12710	haloacid dehalogenase-like hydrolase	239	343	3.0E-10	-	-
PITG_02928-t26_1-p1	483	PF01565	FAD binding domain	43	179	1.3E-17	IPR006094	FAD linked oxidase, N-terminal
PITG_02928-t26_1-p1	483	PF08031	Berberine and berberine like	446	478	4.6E-7	IPR012951	Berberine/berberine-like
PITG_07643-t26_1-p1	559	PF01431	Peptidase family M13	421	558	1.7E-7	IPR018497	Peptidase M13, C-terminal domain
PITG_07643-t26_1-p1	559	PF05649	Peptidase family M13	16	214	2.6E-18	IPR008753	Peptidase M13, N-terminal domain
PITG_07643-t26_1-p1	559	PF05649	Peptidase family M13	273	365	5.8E-9	IPR008753	Peptidase M13, N-terminal domain
PITG_14141-t26_1-p1	473	PF03198	Glucanosyltransferase	2	309	1.2E-47	IPR004886	Glucanosyltransferase
PITG_22862-t26_1-p1	228	PF00264	Common central domain of tyrosinase	41	205	5.5E-12	IPR002227	Tyrosinase copper-binding domain
PITG_07096-t26_1-p1	427	PF00050	Kazal-type serine protease inhibitor domain	177	217	1.1E-9	IPR002350	Kazal domain
PITG_07096-t26_1-p1	427	PF00050	Kazal-type serine protease inhibitor domain	241	281	4.6E-10	IPR002350	Kazal domain
PITG_07096-t26_1-p1	427	PF00050	Kazal-type serine protease inhibitor domain	370	418	1.5E-12	IPR002350	Kazal domain
PITG_07096-t26_1-p1	427	PF00050	Kazal-type serine protease inhibitor domain	14	55	5.0E-11	IPR002350	Kazal domain
PITG_07096-t26_1-p1	427	PF00050	Kazal-type serine protease inhibitor domain	124	165	1.8E-11	IPR002350	Kazal domain
PITG_07096-t26_1-p1	427	PF00050	Kazal-type serine protease inhibitor domain	65	106	4.8E-12	IPR002350	Kazal domain
PITG_07096-t26_1-p1	427	PF00050	Kazal-type serine protease inhibitor domain	304	348	3.4E-9	IPR002350	Kazal domain
PITG_10702-t26_1-p1	203	PF03330	Lytic transglycolase	37	104	4.7E-8	IPR009009	RlpA-like protein, double-psi beta-barrel domain
PITG_17948-t26_1-p1	278	PF02089	Palmitoyl protein thioesterase	20	264	7.9E-45	-	-
PITG_02314-t26_1-p1	359	PF10282	Lactonase, 7-bladed beta-propeller	6	353	2.2E-86	IPR019405	Lactonase, 7-bladed beta propeller
PITG_17314-t26_1-p1	310	PF00112	Papain family cysteine protease	97	300	9.3E-58	IPR000668	Peptidase C1A, papain C-terminal
PITG_17500-t26_1-p1	521	PF17189	Glycosyl hydrolase family 30 beta sandwich domain	444	504	1.5E-11	IPR033452	Glycosyl hydrolase family 30, beta sandwich domain
PITG_17500-t26_1-p1	521	PF02055	Glycosyl hydrolase family 30 TIM-barrel domain	79	441	6.3E-95	IPR033453	Glycosyl hydrolase family 30, TIM-barrel domain
PITG_16873-t26_1-p1	146	PF00964	Elicitin	2	85	1.5E-21	IPR002200	Elicitin
PITG_04668-t26_1-p1	275	PF03211	Pectate lyase	52	249	2.9E-40	IPR004898	Pectate lyase PlyH/PlyE-like
PITG_21551-t26_1-p1	320	PF00085	Thioredoxin	17	97	7.7E-21	IPR013766	Thioredoxin domain
PITG_13971-t26_1-p1	537	PF03265	Deoxyribonuclease II	58	440	7.6E-17	IPR004947	Deoxyribonuclease II
PITG_21378-t26_1-p1	495	PF00085	Thioredoxin	355	459	1.4E-26	IPR013766	Thioredoxin domain
PITG_21378-t26_1-p1	495	PF00085	Thioredoxin	9	111	3.0E-29	IPR013766	Thioredoxin domain
PITG_21378-t26_1-p1	495	PF13848	Thioredoxin-like domain	166	314	1.6E-21	-	-
PITG_09316-t26_1-p1	362	PF18634	RXLR phytopathogen effector protein WY-domain	224	273	8.7E-9	IPR040786	RXLR phytopathogen effector protein, WY-domain
PITG_09316-t26_1-p1	362	PF18634	RXLR phytopathogen effector protein WY-domain	126	175	1.6E-20	IPR040786	RXLR phytopathogen effector protein, WY-domain
PITG_04824-t26_1-p1	1103	PF03489	Saposin-like type B, region 2	322	353	1.9E-4	IPR008138	Saposin B type, region 2
PITG_04824-t26_1-p1	1103	PF03489	Saposin-like type B, region 2	756	787	3.9E-5	IPR008138	Saposin B type, region 2
PITG_14060-t26_1-p1	209	PF01670	Glycosyl hydrolase family 12	15	205	3.4E-26	IPR002594	Glycoside hydrolase family 12
PITG_01029-t26_1-p1	319	PF01095	Pectinesterase	25	293	8.7E-51	IPR000070	Pectinesterase, catalytic
PITG_10218-t26_1-p1	591	PF00150	Cellulase (glycosyl hydrolase family 5)	169	423	3.9E-9	IPR001547	Glycoside hydrolase, family 5
PITG_17207-t26_1-p1	464	PF03211	Pectate lyase	235	433	9.3E-71	IPR004898	Pectate lyase PlyH/PlyE-like
PITG_17207-t26_1-p1	464	PF03211	Pectate lyase	6	209	1.1E-73	IPR004898	Pectate lyase PlyH/PlyE-like
PITG_22741-t26_1-p1	129	PF00964	Elicitin	13	82	5.5E-14	IPR002200	Elicitin
PITG_03525-t26_1-p1	352	PF00561	alpha/beta hydrolase fold	56	333	3.8E-22	IPR000073	Alpha/beta hydrolase fold-1
PITG_23061-t26_1-p1	197	PF18634	RXLR phytopathogen effector protein WY-domain	110	160	7.0E-20	IPR040786	RXLR phytopathogen effector protein, WY-domain
PITG_13481-t26_1-p1	120	PF16810	RXLR phytopathogen effector protein, Avirulence activity	4	112	2.6E-22	IPR031825	RXLR phytopathogen effector protein
PITG_18078-t26_1-p1	491	PF00245	Alkaline phosphatase	23	467	3.8E-76	IPR001952	Alkaline phosphatase
PITG_18335-t26_1-p1	414	PF01341	Glycosyl hydrolases family 6	16	272	6.1E-53	IPR016288	1, 4-beta cellobiohydrolase
PITG_04114-t26_1-p1	110	PF00734	Fungal cellulose binding domain	64	90	4.9E-7	IPR000254	Cellulose-binding domain, fungal
PITG_16958-t26_1-p1	551	PF16683	Transglutaminase elicitor	147	505	3.7E-190	IPR032048	Transglutaminase elicitor
PITG_09305-t26_1-p1	259	PF08423	Rad51	43	255	1.8E-28	IPR013632	DNA recombination and repair protein Rad51-like, C-terminal
PITG_02710-t26_1-p1	650	PF00089	Trypsin	29	244	1.0E-52	IPR001254	Serine proteases, trypsin domain
PITG_16519-t26_1-p1	654	PF00588	SpoU rRNA Methylase family	498	638	1.1E-25	IPR001537	tRNA/rRNA methyltransferase, SpoU type
PITG_11705-t26_1-p1	513	PF13640	2OG-Fe(II) oxygenase superfamily	254	403	1.2E-12	IPR005123	Oxoglutarate/iron-dependent dioxygenase
PITG_02427-t26_1-p1	394	PF00400	WD domain, G-beta repeat	127	152	0.13	IPR001680	WD40 repeat
PITG_02427-t26_1-p1	394	PF00400	WD domain, G-beta repeat	257	297	0.0031	IPR001680	WD40 repeat
PITG_02427-t26_1-p1	394	PF00400	WD domain, G-beta repeat	71	106	3.2E-7	IPR001680	WD40 repeat
PITG_19455-t26_1-p1	318	PF00295	Glycosyl hydrolases family 28	144	306	6.8E-39	IPR000743	Glycoside hydrolase, family 28
PITG_14238-t26_1-p1	640	PF08244	Glycosyl hydrolases family 32 C terminal	424	612	1.7E-23	IPR013189	Glycosyl hydrolase family 32, C-terminal
PITG_14238-t26_1-p1	640	PF00251	Glycosyl hydrolases family 32 N-terminal domain	20	349	1.5E-41	IPR013148	Glycosyl hydrolase family 32, N-terminal
PITG_03170-t26_1-p1	158	PF00188	Cysteine-rich secretory protein family	31	149	2.5E-22	IPR014044	CAP domain
PITG_22709-t26_1-p1	262	PF05630	Necrosis inducing protein (NPP1)	28	257	1.4E-51	IPR008701	Necrosis inducing protein
PITG_13007-t26_1-p1	345	PF00684	DnaJ central domain	135	200	1.4E-13	IPR001305	Heat shock protein DnaJ, cysteine-rich domain
PITG_13007-t26_1-p1	345	PF00226	DnaJ domain	2	64	4.5E-27	IPR001623	DnaJ domain
PITG_13007-t26_1-p1	345	PF01556	DnaJ C terminal domain	109	327	2.6E-27	IPR002939	Chaperone DnaJ, C-terminal
PITG_02103-t26_1-p1	788	PF01915	Glycosyl hydrolase family 3 C-terminal domain	373	603	7.9E-48	IPR002772	Glycoside hydrolase family 3 C-terminal domain
PITG_02103-t26_1-p1	788	PF00933	Glycosyl hydrolase family 3 N terminal domain	48	332	5.4E-35	IPR001764	Glycoside hydrolase, family 3, N-terminal
PITG_12425-t26_1-p1	729	PF03781	Sulfatase-modifying factor enzyme 1	500	716	1.5E-24	IPR005532	Sulfatase-modifying factor enzyme
PITG_17073-t26_1-p1	578	PF02225	PA domain	173	259	6.5E-7	IPR003137	PA domain
PITG_06660-t26_1-p1	1074	PF00004	ATPase family associated with various cellular activities (AAA)	475	655	5.6E-12	IPR003959	ATPase, AAA-type, core
PITG_06660-t26_1-p1	1074	PF00004	ATPase family associated with various cellular activities (AAA)	811	939	1.9E-43	IPR003959	ATPase, AAA-type, core
PITG_06660-t26_1-p1	1074	PF09262	Peroxisome biogenesis factor 1, N-terminal	85	158	1.2E-21	IPR015342	Peroxisome biogenesis factor 1, N-terminal, psi beta-barrel fold
PITG_10381-t26_1-p1	219	PF00188	Cysteine-rich secretory protein family	26	142	1.9E-18	IPR014044	CAP domain
PITG_16517-t26_1-p1	654	PF00588	SpoU rRNA Methylase family	498	638	2.0E-25	IPR001537	tRNA/rRNA methyltransferase, SpoU type
PITG_14939-t26_1-p1	497	PF13015	Glucosidase II beta subunit-like protein	329	489	2.5E-30	IPR036607	Glucosidase 2 subunit beta-like
PITG_14939-t26_1-p1	497	PF12999	Glucosidase II beta subunit-like	3	150	2.5E-35	IPR028146	Glucosidase II beta subunit, N-terminal
PITG_18280-t26_1-p1	372	PF03283	Pectinacetylesterase	104	278	2.3E-6	IPR004963	Pectinacetylesterase/NOTUM
PITG_08132-t26_1-p1	182	PF01105	emp24/gp25L/p24 family/GOLD	1	157	5.5E-15	IPR009038	GOLD domain
PITG_22668-t26_1-p1	500	PF01419	Jacalin-like lectin domain	176	261	1.3E-8	IPR001229	Jacalin-like lectin domain
PITG_22668-t26_1-p1	500	PF05630	Necrosis inducing protein (NPP1)	303	496	7.4E-74	IPR008701	Necrosis inducing protein
PITG_16521-t26_1-p1	654	PF00588	SpoU rRNA Methylase family	498	638	6.9E-26	IPR001537	tRNA/rRNA methyltransferase, SpoU type
PITG_11910-t26_1-p1	413	PF00082	Subtilase family	172	372	1.2E-29	IPR000209	Peptidase S8/S53 domain
PITG_18397-t26_1-p1	403	PF00149	Calcineurin-like phosphoesterase	60	298	1.0E-6	IPR004843	Calcineurin-like phosphoesterase domain, ApaH type
PITG_16822-t26_1-p1	314	PF00295	Glycosyl hydrolases family 28	14	312	5.4E-63	IPR000743	Glycoside hydrolase, family 28
PITG_02570-t26_1-p1	102	PF02225	PA domain	41	90	2.7E-9	IPR003137	PA domain
PITG_06478-t26_1-p1	464	PF18634	RXLR phytopathogen effector protein WY-domain	224	274	1.8E-21	IPR040786	RXLR phytopathogen effector protein, WY-domain
PITG_06478-t26_1-p1	464	PF18634	RXLR phytopathogen effector protein WY-domain	331	382	1.5E-9	IPR040786	RXLR phytopathogen effector protein, WY-domain
PITG_06478-t26_1-p1	464	PF18634	RXLR phytopathogen effector protein WY-domain	126	176	2.1E-18	IPR040786	RXLR phytopathogen effector protein, WY-domain
PITG_15098-t26_1-p1	183	PF13516	Leucine Rich repeat	66	80	0.22	IPR001611	Leucine-rich repeat
PITG_15098-t26_1-p1	183	PF13516	Leucine Rich repeat	17	39	0.013	IPR001611	Leucine-rich repeat
PITG_13434-t26_1-p1	515	PF08238	Sel1 repeat	53	89	0.036	IPR006597	Sel1-like repeat
PITG_13434-t26_1-p1	515	PF08238	Sel1 repeat	253	286	3.8E-4	IPR006597	Sel1-like repeat
PITG_13434-t26_1-p1	515	PF08238	Sel1 repeat	214	249	6.2E-4	IPR006597	Sel1-like repeat
PITG_13434-t26_1-p1	515	PF08238	Sel1 repeat	288	322	4.7E-7	IPR006597	Sel1-like repeat
PITG_13434-t26_1-p1	515	PF08238	Sel1 repeat	468	501	0.72	IPR006597	Sel1-like repeat
PITG_13434-t26_1-p1	515	PF08238	Sel1 repeat	450	466	20.0	IPR006597	Sel1-like repeat
PITG_13434-t26_1-p1	515	PF08238	Sel1 repeat	91	127	21.0	IPR006597	Sel1-like repeat
PITG_13434-t26_1-p1	515	PF08238	Sel1 repeat	130	160	0.045	IPR006597	Sel1-like repeat
PITG_06684-t26_1-p1	348	PF01762	Galactosyltransferase	210	327	1.4E-12	IPR002659	Glycosyl transferase, family 31
PITG_17955-t26_1-p1	145	PF01130	CD36 family	36	135	1.7E-19	IPR002159	CD36 family
PITG_20786-t26_1-p1	454	PF00135	Carboxylesterase family	320	422	2.9E-8	IPR002018	Carboxylesterase, type B
PITG_20786-t26_1-p1	454	PF00135	Carboxylesterase family	5	66	3.0E-13	IPR002018	Carboxylesterase, type B
PITG_20786-t26_1-p1	454	PF00135	Carboxylesterase family	75	311	3.1E-46	IPR002018	Carboxylesterase, type B
PITG_22767-t26_1-p1	52	PF09461	Phytotoxin PcF protein	1	42	1.7E-12	IPR018570	Phytotoxin, PcF
PITG_03543-t26_1-p1	396	PF03283	Pectinacetylesterase	53	218	6.2E-17	IPR004963	Pectinacetylesterase/NOTUM
PITG_18083-t26_1-p1	490	PF00245	Alkaline phosphatase	23	466	2.5E-77	IPR001952	Alkaline phosphatase
PITG_16523-t26_1-p1	654	PF00588	SpoU rRNA Methylase family	498	638	6.9E-26	IPR001537	tRNA/rRNA methyltransferase, SpoU type
PITG_18997-t26_1-p1	362	PF00005	ABC transporter	85	227	1.0E-14	IPR003439	ABC transporter-like
PITG_02704-t26_1-p1	252	PF00089	Trypsin	6	221	4.2E-50	IPR001254	Serine proteases, trypsin domain
PITG_09759-t26_1-p1	304	PF00264	Common central domain of tyrosinase	45	242	1.1E-18	IPR002227	Tyrosinase copper-binding domain
PITG_21499-t26_1-p1	212	PF00544	Pectate lyase	101	181	2.1E-7	IPR002022	Pectate lyase
PITG_22758-t26_1-p1	335	PF09206	Alpha-L-arabinofuranosidase B, catalytic	2	310	4.9E-141	IPR015289	Alpha-L-arabinofuranosidase B, catalytic
PITG_00527-t26_1-p1	636	PF00012	Hsp70 protein	10	616	7.1E-255	IPR013126	Heat shock protein 70 family
PITG_08143-t26_1-p1	134	PF00964	Elicitin	2	89	8.1E-19	IPR002200	Elicitin
PITG_09306-t26_1-p1	303	PF07974	EGF-like domain	54	80	9.1E-6	IPR013111	EGF-like domain, extracellular
PITG_09306-t26_1-p1	303	PF07974	EGF-like domain	271	296	1.1E-4	IPR013111	EGF-like domain, extracellular
PITG_01132-t26_1-p1	280	PF18271	Glycoside hydrolase 131 catalytic N-terminal domain	6	237	1.9E-55	IPR041524	Glycoside hydrolase 131, catalytic N-terminal
PITG_22828-t26_1-p1	112	PF16810	RXLR phytopathogen effector protein, Avirulence activity	2	109	4.4E-30	IPR031825	RXLR phytopathogen effector protein
PITG_20942-t26_1-p1	138	PF00664	ABC transporter transmembrane region	8	74	4.3E-10	IPR011527	ABC transporter type 1, transmembrane domain
PITG_07095-t26_1-p1	93	PF07648	Kazal-type serine protease inhibitor domain	45	82	9.1E-6	IPR002350	Kazal domain
PITG_18482-t26_1-p1	472	PF03211	Pectate lyase	6	209	9.8E-74	IPR004898	Pectate lyase PlyH/PlyE-like
PITG_18482-t26_1-p1	472	PF03211	Pectate lyase	243	441	5.5E-70	IPR004898	Pectate lyase PlyH/PlyE-like
PITG_04980-t26_1-p1	10533	PF07691	PA14 domain	2614	2739	2.8E-21	IPR011658	PA14 domain
PITG_04980-t26_1-p1	10533	PF07691	PA14 domain	5455	5592	8.8E-20	IPR011658	PA14 domain
PITG_04980-t26_1-p1	10533	PF07691	PA14 domain	4097	4226	5.9E-17	IPR011658	PA14 domain
PITG_04980-t26_1-p1	10533	PF00041	Fibronectin type III domain	6299	6392	6.6E-6	IPR003961	Fibronectin type III
PITG_04980-t26_1-p1	10533	PF00041	Fibronectin type III domain	5862	5960	6.6E-7	IPR003961	Fibronectin type III
PITG_04980-t26_1-p1	10533	PF00041	Fibronectin type III domain	7168	7257	7.9E-6	IPR003961	Fibronectin type III
PITG_04980-t26_1-p1	10533	PF00630	Filamin/ABP280 repeat	2776	2862	1.3E-8	IPR017868	Filamin/ABP280 repeat-like
PITG_01274-t26_1-p1	375	PF04083	Partial alpha/beta-hydrolase lipase region	15	79	1.4E-20	IPR006693	Partial AB-hydrolase lipase domain
PITG_22845-t26_1-p1	95	PF00964	Elicitin	3	85	8.2E-14	IPR002200	Elicitin
PITG_04263-t26_1-p1	600	PF00561	alpha/beta hydrolase fold	71	234	6.5E-10	IPR000073	Alpha/beta hydrolase fold-1
PITG_12129-t26_1-p1	206	PF07648	Kazal-type serine protease inhibitor domain	75	107	6.3E-4	IPR002350	Kazal domain
PITG_12129-t26_1-p1	206	PF07648	Kazal-type serine protease inhibitor domain	3	48	2.7E-9	IPR002350	Kazal domain
PITG_12129-t26_1-p1	206	PF00050	Kazal-type serine protease inhibitor domain	144	176	2.9E-9	IPR002350	Kazal domain
PITG_11752-t26_1-p1	1005	PF00481	Protein phosphatase 2C	682	997	6.8E-36	IPR001932	PPM-type phosphatase domain
PITG_11752-t26_1-p1	1005	PF00069	Protein kinase domain	174	567	4.0E-27	IPR000719	Protein kinase domain
PITG_22941-t26_1-p1	71	PF00050	Kazal-type serine protease inhibitor domain	22	64	1.5E-7	IPR002350	Kazal domain
PITG_14720-t26_1-p1	276	PF01263	Aldose 1-epimerase	4	269	1.4E-34	IPR008183	Aldose 1-/Glucose-6-phosphate 1-epimerase
PITG_12646-t26_1-p1	588	PF17667	Fungal protein kinase	417	494	4.6E-6	IPR040976	Fungal-type protein kinase
PITG_01024-t26_1-p1	190	PF00964	Elicitin	59	130	4.1E-8	IPR002200	Elicitin
PITG_14469-t26_1-p1	398	PF10988	Putative auto-transporter adhesin, head GIN domain	213	303	4.4E-6	IPR021255	Putative auto-transporter adhesin, head GIN domain
PITG_20341-t26_1-p1	382	PF00149	Calcineurin-like phosphoesterase	38	277	1.1E-10	IPR004843	Calcineurin-like phosphoesterase domain, ApaH type
PITG_22981-t26_1-p1	242	PF05630	Necrosis inducing protein (NPP1)	22	221	1.5E-62	IPR008701	Necrosis inducing protein
PITG_09851-t26_1-p1	356	PF01400	Astacin (Peptidase family M12A)	104	271	5.7E-18	IPR001506	Peptidase M12A
PITG_17670-t26_1-p1	264	PF18634	RXLR phytopathogen effector protein WY-domain	126	176	5.2E-19	IPR040786	RXLR phytopathogen effector protein, WY-domain
PITG_14890-t26_1-p1	438	PF16683	Transglutaminase elicitor	73	437	2.3E-179	IPR032048	Transglutaminase elicitor
PITG_01134-t26_1-p1	2909	PF13385	Concanavalin A-like lectin/glucanases superfamily	2479	2605	3.8E-9	-	-
PITG_14374-t26_1-p1	126	PF16810	RXLR phytopathogen effector protein, Avirulence activity	2	122	2.1E-23	IPR031825	RXLR phytopathogen effector protein
PITG_05498-t26_1-p1	794	PF00183	Hsp90 protein	198	764	2.2E-196	IPR001404	Heat shock protein Hsp90 family
PITG_05498-t26_1-p1	794	PF02518	Histidine kinase-, DNA gyrase B-, and HSP90-like ATPase	54	125	8.7E-8	IPR003594	Histidine kinase/HSP90-like ATPase
PITG_15518-t26_1-p1	456	PF00149	Calcineurin-like phosphoesterase	122	342	1.4E-15	IPR004843	Calcineurin-like phosphoesterase domain, ApaH type
PITG_16953-t26_1-p1	861	PF16683	Transglutaminase elicitor	375	662	3.3E-150	IPR032048	Transglutaminase elicitor
PITG_03382-t26_1-p1	268	PF05096	Glutamine cyclotransferase	6	256	3.8E-81	IPR007788	Glutaminyl-peptide cyclotransferase
PITG_00805-t26_1-p1	621	PF00732	GMC oxidoreductase	9	117	9.1E-8	IPR000172	Glucose-methanol-choline oxidoreductase, N-terminal
PITG_00805-t26_1-p1	621	PF00732	GMC oxidoreductase	166	260	1.0E-13	IPR000172	Glucose-methanol-choline oxidoreductase, N-terminal
PITG_00805-t26_1-p1	621	PF05199	GMC oxidoreductase	400	498	9.5E-8	IPR007867	Glucose-methanol-choline oxidoreductase, C-terminal
PITG_00805-t26_1-p1	621	PF14295	PAN domain	502	542	7.1E-8	IPR003609	PAN/Apple domain
PITG_00805-t26_1-p1	621	PF14295	PAN domain	579	614	7.0E-8	IPR003609	PAN/Apple domain
PITG_00617-t26_1-p1	544	PF13091	PLD-like domain	332	457	5.6E-14	IPR025202	Phospholipase D-like domain
PITG_11060-t26_1-p1	144	PF00188	Cysteine-rich secretory protein family	20	135	5.9E-10	IPR014044	CAP domain
PITG_23095-t26_1-p1	113	PF00964	Elicitin	4	86	8.4E-24	IPR002200	Elicitin
PITG_03909-t26_1-p1	709	PF01063	Amino-transferase class IV	436	667	4.4E-21	IPR001544	Aminotransferase class IV
PITG_03909-t26_1-p1	709	PF00085	Thioredoxin	17	95	1.0E-18	IPR013766	Thioredoxin domain
PITG_03909-t26_1-p1	709	PF04777	Erv1 / Alr family	288	376	2.3E-14	IPR017905	ERV/ALR sulfhydryl oxidase domain
PITG_13523-t26_1-p1	445	PF13204	Protein of unknown function (DUF4038)	15	348	3.4E-85	IPR025277	Putative glycohydrolase domain DUF4038
PITG_13523-t26_1-p1	445	PF12904	Putative collagen-binding domain of a collagenase	357	444	8.3E-12	IPR024749	Putative collagen-binding domain
PITG_03633-t26_1-p1	682	PF08608	Wyosine base formation	537	600	1.6E-25	IPR013917	tRNA wybutosine-synthesis
PITG_03633-t26_1-p1	682	PF00258	Flavodoxin	38	183	1.5E-24	IPR008254	Flavodoxin/nitric oxide synthase
PITG_03633-t26_1-p1	682	PF04055	Radical SAM superfamily	353	534	1.7E-22	IPR007197	Radical SAM
PITG_00707-t26_1-p1	108	PF16810	RXLR phytopathogen effector protein, Avirulence activity	10	101	2.9E-23	IPR031825	RXLR phytopathogen effector protein
PITG_21422-t26_1-p1	101	PF18488	WYL domain	36	98	2.9E-22	IPR040691	PexRD2, WYL domain
PITG_11384-t26_1-p1	101	PF18488	WYL domain	36	98	2.9E-22	IPR040691	PexRD2, WYL domain
PITG_11350-t26_1-p1	101	PF18488	WYL domain	36	98	2.9E-22	IPR040691	PexRD2, WYL domain
PITG_02561-t26_1-p1	2602	PF00443	Ubiquitin carboxyl-terminal hydrolase	1353	2485	1.2E-36	IPR001394	Peptidase C19, ubiquitin carboxyl-terminal hydrolase
PITG_02561-t26_1-p1	2602	PF00641	Zn-finger in Ran binding protein and others	322	347	1.7E-4	IPR001876	Zinc finger, RanBP2-type
PITG_02561-t26_1-p1	2602	PF00641	Zn-finger in Ran binding protein and others	1120	1147	4.1E-5	IPR001876	Zinc finger, RanBP2-type
PITG_02561-t26_1-p1	2602	PF00641	Zn-finger in Ran binding protein and others	1000	1024	0.0014	IPR001876	Zinc finger, RanBP2-type
PITG_02561-t26_1-p1	2602	PF00641	Zn-finger in Ran binding protein and others	1053	1077	1.2E-5	IPR001876	Zinc finger, RanBP2-type
PITG_02561-t26_1-p1	2602	PF13385	Concanavalin A-like lectin/glucanases superfamily	447	587	7.2E-14	-	-
PITG_03640-t26_1-p1	139	PF00024	PAN domain	42	102	3.1E-10	IPR003609	PAN/Apple domain
PITG_20141-t26_1-p1	92	PF13616	PPIC-type PPIASE domain	9	88	4.3E-13	-	-
PITG_19729-t26_1-p1	282	PF00933	Glycosyl hydrolase family 3 N terminal domain	59	200	3.5E-18	IPR001764	Glycoside hydrolase, family 3, N-terminal
PITG_23051-t26_1-p1	260	PF05630	Necrosis inducing protein (NPP1)	20	223	1.1E-61	IPR008701	Necrosis inducing protein
PITG_21778-t26_1-p1	119	PF18488	WYL domain	39	102	1.3E-26	IPR040691	PexRD2, WYL domain
PITG_05911-t26_1-p1	114	PF16810	RXLR phytopathogen effector protein, Avirulence activity	2	111	2.5E-22	IPR031825	RXLR phytopathogen effector protein
PITG_10509-t26_1-p1	359	PF01266	FAD dependent oxidoreductase	3	354	8.9E-55	IPR006076	FAD dependent oxidoreductase
PITG_23119-t26_1-p1	127	PF07648	Kazal-type serine protease inhibitor domain	70	106	1.3E-8	IPR002350	Kazal domain
PITG_23119-t26_1-p1	127	PF07648	Kazal-type serine protease inhibitor domain	19	53	0.016	IPR002350	Kazal domain
PITG_01907-t26_1-p1	313	PF18634	RXLR phytopathogen effector protein WY-domain	105	154	1.6E-10	IPR040786	RXLR phytopathogen effector protein, WY-domain
PITG_16169-t26_1-p1	318	PF00732	GMC oxidoreductase	3	276	2.4E-27	IPR000172	Glucose-methanol-choline oxidoreductase, N-terminal
PITG_01399-t26_1-p1	467	PF00232	Glycosyl hydrolase family 1	1	457	2.2E-100	IPR001360	Glycoside hydrolase family 1
PITG_14368-t26_1-p1	127	PF16810	RXLR phytopathogen effector protein, Avirulence activity	2	123	1.6E-19	IPR031825	RXLR phytopathogen effector protein
PITG_13959-t26_1-p1	109	PF16810	RXLR phytopathogen effector protein, Avirulence activity	12	101	1.4E-17	IPR031825	RXLR phytopathogen effector protein
PITG_12401-t26_1-p1	190	PF01083	Cutinase	1	174	7.5E-44	IPR000675	Cutinase/acetylxylan esterase
PITG_18332-t26_1-p1	346	PF01341	Glycosyl hydrolases family 6	21	276	2.5E-47	IPR016288	1, 4-beta cellobiohydrolase
PITG_05193-t26_1-p1	331	PF16414	Niemann-Pick C1 N terminus	48	287	1.1E-13	IPR032190	Niemann-Pick C1, N-terminal
PITG_07205-t26_1-p1	489	PF09273	Rubisco LSMT substrate-binding	332	464	1.1E-14	IPR015353	Rubisco LSMT, substrate-binding domain
PITG_09507-t26_1-p1	186	PF00025	ADP-ribosylation factor family	1	170	6.5E-41	IPR006689	Small GTPase superfamily, ARF/SAR type
PITG_01642-t26_1-p1	536	PF07519	Tannase and feruloyl esterase	68	286	2.4E-63	IPR011118	Tannase/feruloyl esterase
PITG_13496-t26_1-p1	582	PF16683	Transglutaminase elicitor	70	383	2.5E-136	IPR032048	Transglutaminase elicitor
PITG_19366-t26_1-p1	472	PF03211	Pectate lyase	243	441	3.9E-70	IPR004898	Pectate lyase PlyH/PlyE-like
PITG_19366-t26_1-p1	472	PF03211	Pectate lyase	6	209	1.2E-73	IPR004898	Pectate lyase PlyH/PlyE-like
PITG_19589-t26_1-p1	543	PF00069	Protein kinase domain	434	522	8.3E-8	IPR000719	Protein kinase domain
PITG_05430-t26_1-p1	280	PF07648	Kazal-type serine protease inhibitor domain	120	150	3.9E-4	IPR002350	Kazal domain
PITG_05430-t26_1-p1	280	PF07648	Kazal-type serine protease inhibitor domain	23	59	8.9E-6	IPR002350	Kazal domain
PITG_05430-t26_1-p1	280	PF07648	Kazal-type serine protease inhibitor domain	224	269	1.3E-9	IPR002350	Kazal domain
PITG_04071-t26_1-p1	352	PF00775	Dioxygenase	102	204	1.8E-10	IPR000627	Intradiol ring-cleavage dioxygenase, C-terminal
PITG_11909-t26_1-p1	514	PF00082	Subtilase family	173	424	6.8E-43	IPR000209	Peptidase S8/S53 domain
PITG_22105-t26_1-p1	171	PF09349	OHCU decarboxylase	98	166	9.3E-17	IPR018020	Oxo-4-hydroxy-4-carboxy-5-ureidoimidazoline decarboxylase
PITG_22105-t26_1-p1	171	PF09349	OHCU decarboxylase	40	95	8.9E-7	IPR018020	Oxo-4-hydroxy-4-carboxy-5-ureidoimidazoline decarboxylase
PITG_08564-t26_1-p1	361	PF00544	Pectate lyase	143	221	5.5E-6	IPR002022	Pectate lyase
PITG_00877-t26_1-p1	538	PF10287	Putative TOS1-like glycosyl hydrolase (DUF2401)	290	528	1.7E-58	IPR018805	Cell wall protein YJL171C/Tos1, C-terminal
PITG_00877-t26_1-p1	538	PF10290	Glycine-rich protein domain (DUF2403)	237	284	4.4E-13	IPR018807	Cell wall protein YJL171C/Tos1, N-terminal
PITG_01041-t26_1-p1	97	PF00428	60s Acidic ribosomal protein	2	88	8.9E-20	-	-
PITG_16950-t26_1-p1	525	PF14008	Iron/zinc purple acid phosphatase-like protein C	452	514	1.5E-14	IPR025733	Iron/zinc purple acid phosphatase-like C-terminal domain
PITG_16950-t26_1-p1	525	PF00149	Calcineurin-like phosphoesterase	187	424	1.5E-17	IPR004843	Calcineurin-like phosphoesterase domain, ApaH type
PITG_16950-t26_1-p1	525	PF16656	Purple acid Phosphatase, N-terminal domain	78	176	1.4E-16	IPR015914	Purple acid phosphatase, N-terminal
PITG_08944-t26_1-p1	220	PF01670	Glycosyl hydrolase family 12	14	220	6.6E-40	IPR002594	Glycoside hydrolase family 12
PITG_11433-t26_1-p1	232	PF00445	Ribonuclease T2 family	24	199	4.7E-27	IPR001568	Ribonuclease T2-like
PITG_22089-t26_1-p1	114	PF16810	RXLR phytopathogen effector protein, Avirulence activity	2	111	4.0E-22	IPR031825	RXLR phytopathogen effector protein
PITG_14243-t26_1-p1	466	PF08244	Glycosyl hydrolases family 32 C terminal	375	442	1.9E-8	IPR013189	Glycosyl hydrolase family 32, C-terminal
PITG_14243-t26_1-p1	466	PF00251	Glycosyl hydrolases family 32 N-terminal domain	22	219	3.2E-34	IPR013148	Glycosyl hydrolase family 32, N-terminal
PITG_19938-t26_1-p1	226	PF05630	Necrosis inducing protein (NPP1)	24	223	4.3E-60	IPR008701	Necrosis inducing protein
PITG_12041-t26_1-p1	356	PF08246	Cathepsin propeptide inhibitor domain (I29)	20	84	1.6E-13	IPR013201	Cathepsin propeptide inhibitor domain (I29)
PITG_12041-t26_1-p1	356	PF00112	Papain family cysteine protease	113	333	3.5E-67	IPR000668	Peptidase C1A, papain C-terminal
PITG_22692-t26_1-p1	70	PF07648	Kazal-type serine protease inhibitor domain	23	59	2.5E-7	IPR002350	Kazal domain
PITG_08563-t26_1-p1	295	PF00544	Pectate lyase	74	248	4.0E-6	IPR002022	Pectate lyase
PITG_05441-t26_1-p1	917	PF01833	IPT/TIG domain	797	875	9.9E-11	IPR002909	IPT domain
PITG_19248-t26_1-p1	457	PF00149	Calcineurin-like phosphoesterase	46	292	1.4E-11	IPR004843	Calcineurin-like phosphoesterase domain, ApaH type
PITG_07881-t26_1-p1	361	PF00005	ABC transporter	162	298	1.3E-19	IPR003439	ABC transporter-like
PITG_14984-t26_1-p1	112	PF18488	WYL domain	38	100	2.9E-27	IPR040691	PexRD2, WYL domain
PITG_09457-t26_1-p1	308	PF00544	Pectate lyase	104	292	6.6E-6	IPR002022	Pectate lyase
PITG_19936-t26_1-p1	230	PF05630	Necrosis inducing protein (NPP1)	24	227	6.3E-64	IPR008701	Necrosis inducing protein
PITG_10322-t26_1-p1	297	PF00149	Calcineurin-like phosphoesterase	46	263	1.8E-8	IPR004843	Calcineurin-like phosphoesterase domain, ApaH type
PITG_14270-t26_1-p1	414	PF03283	Pectinacetylesterase	69	299	1.5E-10	IPR004963	Pectinacetylesterase/NOTUM
PITG_16473-t26_1-p1	452	PF00082	Subtilase family	166	443	7.5E-49	IPR000209	Peptidase S8/S53 domain
PITG_06808-t26_1-p1	612	PF01204	Trehalase	56	583	4.3E-133	IPR001661	Glycoside hydrolase, family 37
PITG_03200-t26_1-p1	433	PF00534	Glycosyl transferases group 1	205	394	7.6E-14	IPR001296	Glycosyl transferase, family 1
PITG_18119-t26_1-p1	593	PF14295	PAN domain	166	210	1.6E-8	IPR003609	PAN/Apple domain
PITG_18119-t26_1-p1	593	PF14295	PAN domain	11	55	2.8E-9	IPR003609	PAN/Apple domain
PITG_18119-t26_1-p1	593	PF14295	PAN domain	88	132	8.4E-10	IPR003609	PAN/Apple domain
PITG_06765-t26_1-p1	151	PF03227	Gamma interferon inducible lysosomal thiol reductase (GILT)	13	119	4.9E-16	IPR004911	Gamma interferon inducible lysosomal thiol reductase GILT
PITG_00874-t26_1-p1	537	PF10290	Glycine-rich protein domain (DUF2403)	250	290	1.5E-9	IPR018807	Cell wall protein YJL171C/Tos1, N-terminal
PITG_00874-t26_1-p1	537	PF10287	Putative TOS1-like glycosyl hydrolase (DUF2401)	290	527	3.6E-57	IPR018805	Cell wall protein YJL171C/Tos1, C-terminal
PITG_16483-t26_1-p1	288	PF13540	Regulator of chromosome condensation (RCC1) repeat	175	204	6.8E-6	-	-
PITG_16483-t26_1-p1	288	PF13540	Regulator of chromosome condensation (RCC1) repeat	137	165	3.6E-9	-	-
PITG_16483-t26_1-p1	288	PF13540	Regulator of chromosome condensation (RCC1) repeat	100	122	2.5E-9	-	-
PITG_00035-t26_1-p1	500	PF04981	NMD3 family	3	215	1.3E-74	IPR007064	Nmd3, N-terminal
PITG_00983-t26_1-p1	1330	PF13424	Tetratricopeptide repeat	47	124	3.8E-7	-	-
PITG_00983-t26_1-p1	1330	PF13432	Tetratricopeptide repeat	748	808	1.2E-7	-	-
PITG_00983-t26_1-p1	1330	PF13432	Tetratricopeptide repeat	149	182	0.0021	-	-
PITG_00983-t26_1-p1	1330	PF13844	Glycosyl transferase family 41	503	693	2.6E-43	IPR029489	O-GlcNAc transferase, C-terminal
PITG_00983-t26_1-p1	1330	PF13844	Glycosyl transferase family 41	246	483	1.6E-30	IPR029489	O-GlcNAc transferase, C-terminal
PITG_02700-t26_1-p1	197	PF00089	Trypsin	6	194	9.7E-42	IPR001254	Serine proteases, trypsin domain
PITG_15241-t26_1-p1	656	PF07974	EGF-like domain	57	82	8.6E-5	IPR013111	EGF-like domain, extracellular
PITG_15241-t26_1-p1	656	PF07974	EGF-like domain	369	394	7.1E-5	IPR013111	EGF-like domain, extracellular
PITG_06710-t26_1-p1	356	PF03088	Strictosidine synthase	176	259	2.6E-17	IPR018119	Strictosidine synthase, conserved region
PITG_22747-t26_1-p1	850	PF10551	MULE transposase domain	21	115	4.3E-15	IPR018289	MULE transposase domain
PITG_09470-t26_1-p1	293	PF04616	Glycosyl hydrolases family 43	13	291	2.5E-31	IPR006710	Glycoside hydrolase, family 43
PITG_07201-t26_1-p1	1607	PF18402	Thioredoxin-like domain	432	720	1.2E-33	IPR040692	UGGT, thioredoxin-like domain 3
PITG_07201-t26_1-p1	1607	PF18404	Glucosyltransferase 24	1328	1598	6.1E-138	IPR040497	Glucosyltransferase 24, catalytic domain
PITG_07201-t26_1-p1	1607	PF18401	Thioredoxin-like domain	294	418	3.0E-23	IPR040694	UGGT, thioredoxin-like domain 2
PITG_07201-t26_1-p1	1607	PF06427	UDP-glucose:Glycoprotein Glucosyltransferase	1157	1264	7.6E-24	IPR009448	UDP-glucose:Glycoprotein Glucosyltransferase
PITG_07201-t26_1-p1	1607	PF18400	Thioredoxin-like domain	19	208	3.7E-26	IPR040693	UGGT, thioredoxin-like domain 1
PITG_05114-t26_1-p1	525	PF00026	Eukaryotic aspartyl protease	70	387	1.8E-63	IPR033121	Peptidase family A1 domain
PITG_09907-t26_1-p1	261	PF07745	Glycosyl hydrolase family 53	3	254	2.2E-61	IPR011683	Glycosyl hydrolase family 53
PITG_18701-t26_1-p1	585	PF01431	Peptidase family M13	441	585	8.7E-18	IPR018497	Peptidase M13, C-terminal domain
PITG_18701-t26_1-p1	585	PF05649	Peptidase family M13	16	378	1.4E-31	IPR008753	Peptidase M13, N-terminal domain
PITG_05920-t26_1-p1	265	PF00089	Trypsin	45	255	5.8E-50	IPR001254	Serine proteases, trypsin domain
PITG_22997-t26_1-p1	295	PF16683	Transglutaminase elicitor	57	295	3.5E-94	IPR032048	Transglutaminase elicitor
PITG_13868-t26_1-p1	780	PF16863	N-terminal barrel of NtMGAM and CtMGAM, maltase-glucoamylase	218	333	5.0E-28	IPR031727	Galactose mutarotase, N-terminal barrel
PITG_13868-t26_1-p1	780	PF01055	Glycosyl hydrolases family 31	410	779	3.0E-109	IPR000322	Glycoside hydrolase family 31
PITG_13868-t26_1-p1	780	PF03423	Carbohydrate binding domain (family 25)	102	188	2.9E-8	IPR005085	Carbohydrate binding module family 25
PITG_13868-t26_1-p1	780	PF03423	Carbohydrate binding domain (family 25)	12	99	2.4E-14	IPR005085	Carbohydrate binding module family 25
PITG_11061-t26_1-p1	134	PF00188	Cysteine-rich secretory protein family	10	104	6.0E-9	IPR014044	CAP domain
PITG_13560-t26_1-p1	184	PF01670	Glycosyl hydrolase family 12	15	164	5.1E-22	IPR002594	Glycoside hydrolase family 12
PITG_20529-t26_1-p1	1596	PF07699	Putative ephrin-receptor like	630	664	1.1E-6	IPR011641	Tyrosine-protein kinase ephrin type A/B receptor-like
PITG_20529-t26_1-p1	1596	PF07699	Putative ephrin-receptor like	647	686	4.5E-8	IPR011641	Tyrosine-protein kinase ephrin type A/B receptor-like
PITG_20529-t26_1-p1	1596	PF07699	Putative ephrin-receptor like	450	500	1.6E-7	IPR011641	Tyrosine-protein kinase ephrin type A/B receptor-like
PITG_20529-t26_1-p1	1596	PF13415	Galactose oxidase, central domain	124	178	4.7E-5	-	-
PITG_20529-t26_1-p1	1596	PF13415	Galactose oxidase, central domain	330	378	3.0E-5	-	-
PITG_22734-t26_1-p1	149	PF05630	Necrosis inducing protein (NPP1)	24	139	1.1E-44	IPR008701	Necrosis inducing protein
PITG_06011-t26_1-p1	723	PF00459	Inositol monophosphatase family	4	265	2.4E-36	IPR000760	Inositol monophosphatase-like
PITG_06011-t26_1-p1	723	PF02958	Ecdysteroid kinase	336	645	1.7E-15	IPR004119	Ecdysteroid kinase-like
PITG_11940-t26_1-p1	249	PF03067	Lytic polysaccharide mono-oxygenase, cellulose-degrading	63	167	7.0E-6	IPR004302	Cellulose/chitin-binding protein, N-terminal
PITG_04314-t26_1-p1	132	PF16810	RXLR phytopathogen effector protein, Avirulence activity	12	101	1.3E-6	IPR031825	RXLR phytopathogen effector protein
PITG_00275-t26_1-p1	429	PF14008	Iron/zinc purple acid phosphatase-like protein C	349	404	9.4E-17	IPR025733	Iron/zinc purple acid phosphatase-like C-terminal domain
PITG_00275-t26_1-p1	429	PF00149	Calcineurin-like phosphoesterase	149	334	1.4E-15	IPR004843	Calcineurin-like phosphoesterase domain, ApaH type
PITG_00275-t26_1-p1	429	PF16656	Purple acid Phosphatase, N-terminal domain	56	138	3.6E-18	IPR015914	Purple acid phosphatase, N-terminal
PITG_05400-t26_1-p1	344	PF02089	Palmitoyl protein thioesterase	10	311	3.9E-38	-	-
PITG_10424-t26_1-p1	175	PF03211	Pectate lyase	6	171	1.1E-72	IPR004898	Pectate lyase PlyH/PlyE-like
PITG_08912-t26_1-p1	329	PF01095	Pectinesterase	25	303	2.5E-44	IPR000070	Pectinesterase, catalytic
PITG_12361-t26_1-p1	190	PF01083	Cutinase	1	174	4.6E-44	IPR000675	Cutinase/acetylxylan esterase
PITG_20520-t26_1-p1	490	PF03109	ABC1 family	110	225	2.0E-35	IPR004147	UbiB domain
PITG_01058-t26_1-p1	404	PF07915	Glucosidase II beta subunit-like protein	245	325	2.9E-14	IPR012913	Protein OS9-like
PITG_17846-t26_1-p1	438	PF00194	Eukaryotic-type carbonic anhydrase	8	242	2.0E-34	IPR001148	Alpha carbonic anhydrase domain
PITG_10035-t26_1-p1	222	PF00188	Cysteine-rich secretory protein family	98	217	1.3E-17	IPR014044	CAP domain
PITG_10035-t26_1-p1	222	PF14295	PAN domain	16	58	2.7E-6	IPR003609	PAN/Apple domain
PITG_04077-t26_1-p1	209	PF00734	Fungal cellulose binding domain	170	198	2.8E-11	IPR000254	Cellulose-binding domain, fungal
PITG_04077-t26_1-p1	209	PF00734	Fungal cellulose binding domain	45	72	2.0E-10	IPR000254	Cellulose-binding domain, fungal
PITG_10934-t26_1-p1	551	PF07974	EGF-like domain	89	114	1.1E-4	IPR013111	EGF-like domain, extracellular
PITG_10934-t26_1-p1	551	PF07974	EGF-like domain	517	543	1.7E-5	IPR013111	EGF-like domain, extracellular
PITG_17323-t26_1-p1	537	PF07732	Multicopper oxidase	25	124	1.8E-30	IPR011707	Multicopper oxidase, type 3
PITG_17323-t26_1-p1	537	PF07731	Multicopper oxidase	362	503	2.2E-30	IPR011706	Multicopper oxidase, type 2
PITG_17323-t26_1-p1	537	PF00394	Multicopper oxidase	137	273	7.2E-25	IPR001117	Multicopper oxidase, type 1
PITG_14412-t26_1-p1	251	PF00194	Eukaryotic-type carbonic anhydrase	4	250	7.5E-45	IPR001148	Alpha carbonic anhydrase domain
PITG_16794-t26_1-p1	382	PF00704	Glycosyl hydrolases family 18	109	359	3.7E-28	IPR001223	Glycoside hydrolase family 18, catalytic domain
PITG_04724-t26_1-p1	387	PF00450	Serine carboxypeptidase	33	197	5.2E-54	IPR001563	Peptidase S10, serine carboxypeptidase
PITG_04724-t26_1-p1	387	PF00450	Serine carboxypeptidase	215	378	1.5E-32	IPR001563	Peptidase S10, serine carboxypeptidase
PITG_17222-t26_1-p1	654	PF00588	SpoU rRNA Methylase family	498	638	6.9E-26	IPR001537	tRNA/rRNA methyltransferase, SpoU type
PITG_18284-t26_1-p1	249	PF00194	Eukaryotic-type carbonic anhydrase	13	247	1.3E-38	IPR001148	Alpha carbonic anhydrase domain
PITG_17848-t26_1-p1	249	PF00194	Eukaryotic-type carbonic anhydrase	13	247	1.3E-38	IPR001148	Alpha carbonic anhydrase domain
PITG_07303-t26_1-p1	617	PF00732	GMC oxidoreductase	4	274	9.4E-28	IPR000172	Glucose-methanol-choline oxidoreductase, N-terminal
PITG_07303-t26_1-p1	617	PF14295	PAN domain	556	599	1.0E-9	IPR003609	PAN/Apple domain
PITG_07303-t26_1-p1	617	PF05199	GMC oxidoreductase	412	519	5.1E-7	IPR007867	Glucose-methanol-choline oxidoreductase, C-terminal
PITG_11528-t26_1-p1	301	PF01263	Aldose 1-epimerase	4	294	7.3E-32	IPR008183	Aldose 1-/Glucose-6-phosphate 1-epimerase
PITG_19623-t26_1-p1	358	PF00295	Glycosyl hydrolases family 28	45	344	5.7E-67	IPR000743	Glycoside hydrolase, family 28
PITG_04891-t26_1-p1	467	PF00149	Calcineurin-like phosphoesterase	76	365	7.9E-9	IPR004843	Calcineurin-like phosphoesterase domain, ApaH type
PITG_17302-t26_1-p1	561	PF07731	Multicopper oxidase	396	536	1.2E-25	IPR011706	Multicopper oxidase, type 2
PITG_17302-t26_1-p1	561	PF07732	Multicopper oxidase	37	125	2.2E-30	IPR011707	Multicopper oxidase, type 3
PITG_17302-t26_1-p1	561	PF00394	Multicopper oxidase	139	256	5.0E-26	IPR001117	Multicopper oxidase, type 1
PITG_05747-t26_1-p1	146	PF01462	Leucine rich repeat N-terminal domain	1	30	4.0E-7	IPR000372	Leucine-rich repeat N-terminal domain
PITG_15621-t26_1-p1	757	PF04437	RINT-1 / TIP-1 family	221	715	3.4E-36	IPR007528	RINT-1/Tip20
PITG_12502-t26_1-p1	208	PF02493	MORN repeat	20	36	0.0015	IPR003409	MORN motif
PITG_12502-t26_1-p1	208	PF02493	MORN repeat	2	17	1.1	IPR003409	MORN motif
PITG_12502-t26_1-p1	208	PF02493	MORN repeat	43	57	7.1E-4	IPR003409	MORN motif
PITG_07843-t26_1-p1	404	PF00085	Thioredoxin	8	109	4.5E-29	IPR013766	Thioredoxin domain
PITG_05156-t26_1-p1	465	PF10287	Putative TOS1-like glycosyl hydrolase (DUF2401)	227	453	2.2E-55	IPR018805	Cell wall protein YJL171C/Tos1, C-terminal
PITG_05156-t26_1-p1	465	PF10290	Glycine-rich protein domain (DUF2403)	173	221	1.1E-9	IPR018807	Cell wall protein YJL171C/Tos1, N-terminal
PITG_09716-t26_1-p1	229	PF05630	Necrosis inducing protein (NPP1)	22	225	2.2E-58	IPR008701	Necrosis inducing protein
PITG_22846-t26_1-p1	100	PF00964	Elicitin	2	88	1.2E-19	IPR002200	Elicitin
PITG_17982-t26_1-p1	638	PF00515	Tetratricopeptide repeat	207	235	1.0E-8	IPR001440	Tetratricopeptide repeat 1
PITG_17982-t26_1-p1	638	PF13844	Glycosyl transferase family 41	493	633	1.3E-7	IPR029489	O-GlcNAc transferase, C-terminal
PITG_17982-t26_1-p1	638	PF13432	Tetratricopeptide repeat	311	365	0.019	-	-
PITG_23032-t26_1-p1	135	PF07648	Kazal-type serine protease inhibitor domain	76	107	0.0018	IPR002350	Kazal domain
PITG_23032-t26_1-p1	135	PF07648	Kazal-type serine protease inhibitor domain	4	49	1.8E-11	IPR002350	Kazal domain
PITG_08181-t26_1-p1	617	PF00264	Common central domain of tyrosinase	35	237	4.3E-22	IPR002227	Tyrosinase copper-binding domain
PITG_16694-t26_1-p1	445	PF07519	Tannase and feruloyl esterase	29	220	5.6E-44	IPR011118	Tannase/feruloyl esterase
PITG_16694-t26_1-p1	445	PF07519	Tannase and feruloyl esterase	234	417	1.1E-44	IPR011118	Tannase/feruloyl esterase
PITG_17501-t26_1-p1	516	PF02055	Glycosyl hydrolase family 30 TIM-barrel domain	81	439	6.8E-101	IPR033453	Glycosyl hydrolase family 30, TIM-barrel domain
PITG_17501-t26_1-p1	516	PF17189	Glycosyl hydrolase family 30 beta sandwich domain	442	505	2.1E-16	IPR033452	Glycosyl hydrolase family 30, beta sandwich domain
PITG_15370-t26_1-p1	453	PF00012	Hsp70 protein	129	403	6.3E-124	IPR013126	Heat shock protein 70 family
PITG_08307-t26_1-p1	236	PF00264	Common central domain of tyrosinase	56	236	5.6E-12	IPR002227	Tyrosinase copper-binding domain
PITG_02155-t26_1-p1	284	PF13472	GDSL-like Lipase/Acylhydrolase family	16	194	8.7E-20	IPR013830	SGNH hydrolase-type esterase domain
PITG_23108-t26_1-p1	107	PF00078	Reverse transcriptase (RNA-dependent DNA polymerase)	8	97	1.6E-13	IPR000477	Reverse transcriptase domain
PITG_17842-t26_1-p1	249	PF00194	Eukaryotic-type carbonic anhydrase	8	247	7.4E-39	IPR001148	Alpha carbonic anhydrase domain
PITG_13655-t26_1-p1	238	PF00089	Trypsin	1	232	1.6E-42	IPR001254	Serine proteases, trypsin domain
PITG_15980-t26_1-p1	421	PF00652	Ricin-type beta-trefoil lectin domain	352	415	2.1E-10	IPR000772	Ricin B, lectin domain
PITG_15980-t26_1-p1	421	PF00332	Glycosyl hydrolases family 17	31	278	1.0E-7	IPR000490	Glycoside hydrolase family 17
PITG_11815-t26_1-p1	512	PF00561	alpha/beta hydrolase fold	74	268	5.6E-6	IPR000073	Alpha/beta hydrolase fold-1
PITG_02821-t26_1-p1	451	PF01650	Peptidase C13 family	2	274	3.5E-102	IPR001096	Peptidase C13, legumain
PITG_12556-t26_1-p1	163	PF00964	Elicitin	3	95	3.9E-22	IPR002200	Elicitin
PITG_03662-t26_1-p1	623	PF14008	Iron/zinc purple acid phosphatase-like protein C	532	604	5.0E-18	IPR025733	Iron/zinc purple acid phosphatase-like C-terminal domain
PITG_03662-t26_1-p1	623	PF00149	Calcineurin-like phosphoesterase	294	512	9.2E-21	IPR004843	Calcineurin-like phosphoesterase domain, ApaH type
PITG_03662-t26_1-p1	623	PF16656	Purple acid Phosphatase, N-terminal domain	172	278	3.1E-11	IPR015914	Purple acid phosphatase, N-terminal
PITG_06885-t26_1-p1	935	PF00082	Subtilase family	153	400	2.4E-37	IPR000209	Peptidase S8/S53 domain
PITG_14698-t26_1-p1	540	PF00305	Lipoxygenase	139	420	1.7E-13	IPR013819	Lipoxygenase, C-terminal
PITG_13671-t26_1-p1	239	PF00089	Trypsin	24	232	3.1E-41	IPR001254	Serine proteases, trypsin domain
PITG_22936-t26_1-p1	152	PF07648	Kazal-type serine protease inhibitor domain	96	141	1.8E-10	IPR002350	Kazal domain
PITG_22936-t26_1-p1	152	PF07648	Kazal-type serine protease inhibitor domain	34	65	3.9E-6	IPR002350	Kazal domain
PITG_12551-t26_1-p1	98	PF00964	Elicitin	2	95	5.0E-25	IPR002200	Elicitin
PITG_07926-t26_1-p1	387	PF02434	Fringe-like	53	256	1.3E-13	IPR003378	Fringe-like
PITG_20795-t26_1-p1	95	PF00428	60s Acidic ribosomal protein	2	86	4.9E-20	-	-
PITG_17838-t26_1-p1	120	PF16810	RXLR phytopathogen effector protein, Avirulence activity	2	114	4.4E-6	IPR031825	RXLR phytopathogen effector protein
PITG_14736-t26_1-p1	120	PF16810	RXLR phytopathogen effector protein, Avirulence activity	2	114	4.4E-6	IPR031825	RXLR phytopathogen effector protein
PITG_22562-t26_1-p1	475	PF01130	CD36 family	36	147	6.2E-19	IPR002159	CD36 family
PITG_22847-t26_1-p1	96	PF00964	Elicitin	2	84	2.7E-17	IPR002200	Elicitin
PITG_11603-t26_1-p1	184	PF00160	Cyclophilin type peptidyl-prolyl cis-trans isomerase/CLD	13	172	5.9E-47	IPR002130	Cyclophilin-type peptidyl-prolyl cis-trans isomerase domain
PITG_18396-t26_1-p1	641	PF00149	Calcineurin-like phosphoesterase	298	536	2.0E-8	IPR004843	Calcineurin-like phosphoesterase domain, ApaH type
PITG_18396-t26_1-p1	641	PF14295	PAN domain	166	210	6.3E-8	IPR003609	PAN/Apple domain
PITG_18396-t26_1-p1	641	PF14295	PAN domain	11	55	1.4E-8	IPR003609	PAN/Apple domain
PITG_18396-t26_1-p1	641	PF14295	PAN domain	88	132	9.3E-10	IPR003609	PAN/Apple domain
PITG_02869-t26_1-p1	497	PF00149	Calcineurin-like phosphoesterase	154	390	3.3E-21	IPR004843	Calcineurin-like phosphoesterase domain, ApaH type
PITG_02869-t26_1-p1	497	PF16656	Purple acid Phosphatase, N-terminal domain	47	144	7.4E-20	IPR015914	Purple acid phosphatase, N-terminal
PITG_02869-t26_1-p1	497	PF14008	Iron/zinc purple acid phosphatase-like protein C	418	479	4.7E-15	IPR025733	Iron/zinc purple acid phosphatase-like C-terminal domain
PITG_16824-t26_1-p1	340	PF00295	Glycosyl hydrolases family 28	27	338	6.1E-67	IPR000743	Glycoside hydrolase, family 28
PITG_06174-t26_1-p1	254	PF00089	Trypsin	13	244	2.0E-38	IPR001254	Serine proteases, trypsin domain
PITG_08444-t26_1-p1	295	PF08238	Sel1 repeat	214	245	1.8E-7	IPR006597	Sel1-like repeat
PITG_08444-t26_1-p1	295	PF08238	Sel1 repeat	37	72	1.1E-7	IPR006597	Sel1-like repeat
PITG_08444-t26_1-p1	295	PF08238	Sel1 repeat	182	213	8.6E-7	IPR006597	Sel1-like repeat
PITG_08444-t26_1-p1	295	PF08238	Sel1 repeat	111	137	0.025	IPR006597	Sel1-like repeat
PITG_08444-t26_1-p1	295	PF08238	Sel1 repeat	74	108	0.085	IPR006597	Sel1-like repeat
PITG_08444-t26_1-p1	295	PF08238	Sel1 repeat	143	175	1.1E-4	IPR006597	Sel1-like repeat
PITG_02305-t26_1-p1	123	PF00254	FKBP-type peptidyl-prolyl cis-trans isomerase	24	114	1.6E-33	IPR001179	FKBP-type peptidyl-prolyl cis-trans isomerase domain
PITG_12482-t26_1-p1	503	PF05577	Serine carboxypeptidase S28	49	472	8.5E-107	IPR008758	Peptidase S28
PITG_13612-t26_1-p1	119	PF18488	WYL domain	39	102	2.2E-25	IPR040691	PexRD2, WYL domain
PITG_01447-t26_1-p1	457	PF00450	Serine carboxypeptidase	22	424	3.9E-124	IPR001563	Peptidase S10, serine carboxypeptidase
PITG_01369-t26_1-p1	132	PF07648	Kazal-type serine protease inhibitor domain	15	55	6.1E-4	IPR002350	Kazal domain
PITG_01369-t26_1-p1	132	PF07648	Kazal-type serine protease inhibitor domain	78	111	4.3E-9	IPR002350	Kazal domain
PITG_10405-t26_1-p1	90	PF00188	Cysteine-rich secretory protein family	31	80	3.9E-6	IPR014044	CAP domain
PITG_06308-t26_1-p1	235	PF00293	NUDIX domain	175	232	2.5E-9	IPR000086	NUDIX hydrolase domain
PITG_10410-t26_1-p1	299	PF00188	Cysteine-rich secretory protein family	11	129	6.2E-25	IPR014044	CAP domain
PITG_03522-t26_1-p1	311	PF01650	Peptidase C13 family	9	223	1.4E-43	IPR001096	Peptidase C13, legumain
PITG_07566-t26_1-p1	199	PF16810	RXLR phytopathogen effector protein, Avirulence activity	118	183	5.8E-10	IPR031825	RXLR phytopathogen effector protein
PITG_07566-t26_1-p1	199	PF16810	RXLR phytopathogen effector protein, Avirulence activity	8	113	2.4E-13	IPR031825	RXLR phytopathogen effector protein
PITG_16176-t26_1-p1	318	PF14295	PAN domain	34	78	1.1E-5	IPR003609	PAN/Apple domain
PITG_16176-t26_1-p1	318	PF14295	PAN domain	257	301	7.8E-9	IPR003609	PAN/Apple domain
PITG_16176-t26_1-p1	318	PF14295	PAN domain	181	225	1.1E-9	IPR003609	PAN/Apple domain
PITG_16176-t26_1-p1	318	PF14295	PAN domain	107	151	3.0E-11	IPR003609	PAN/Apple domain
PITG_04248-t26_1-p1	226	PF05630	Necrosis inducing protein (NPP1)	25	223	1.4E-58	IPR008701	Necrosis inducing protein
PITG_05401-t26_1-p1	155	PF02089	Palmitoyl protein thioesterase	9	118	6.2E-17	-	-
PITG_15296-t26_1-p1	202	PF03211	Pectate lyase	7	195	9.6E-71	IPR004898	Pectate lyase PlyH/PlyE-like
PITG_12422-t26_1-p1	190	PF01083	Cutinase	1	174	3.1E-43	IPR000675	Cutinase/acetylxylan esterase
PITG_16015-t26_1-p1	294	PF00445	Ribonuclease T2 family	46	251	1.0E-22	IPR001568	Ribonuclease T2-like
PITG_09585-t26_1-p1	315	PF13424	Tetratricopeptide repeat	82	149	1.0E-11	-	-
PITG_09585-t26_1-p1	315	PF13374	Tetratricopeptide repeat	250	289	1.4E-4	-	-
PITG_17507-t26_1-p1	495	PF17189	Glycosyl hydrolase family 30 beta sandwich domain	443	491	2.9E-10	IPR033452	Glycosyl hydrolase family 30, beta sandwich domain
PITG_17507-t26_1-p1	495	PF02055	Glycosyl hydrolase family 30 TIM-barrel domain	82	440	5.6E-103	IPR033453	Glycosyl hydrolase family 30, TIM-barrel domain
PITG_04208-t26_1-p1	226	PF05630	Necrosis inducing protein (NPP1)	24	223	2.8E-57	IPR008701	Necrosis inducing protein
PITG_11728-t26_1-p1	1394	PF00069	Protein kinase domain	818	889	2.7E-12	IPR000719	Protein kinase domain
PITG_11728-t26_1-p1	1394	PF00069	Protein kinase domain	1018	1238	4.6E-31	IPR000719	Protein kinase domain
PITG_11728-t26_1-p1	1394	PF01011	PQQ enzyme repeat	16	47	4.1E-6	IPR002372	Pyrrolo-quinoline quinone repeat
PITG_03538-t26_1-p1	188	PF03283	Pectinacetylesterase	54	140	6.0E-9	IPR004963	Pectinacetylesterase/NOTUM
PITG_07452-t26_1-p1	62	PF07648	Kazal-type serine protease inhibitor domain	10	54	1.6E-5	IPR002350	Kazal domain
PITG_12829-t26_1-p1	234	PF03211	Pectate lyase	6	206	9.7E-77	IPR004898	Pectate lyase PlyH/PlyE-like
PITG_12828-t26_1-p1	234	PF03211	Pectate lyase	6	206	9.7E-77	IPR004898	Pectate lyase PlyH/PlyE-like
PITG_23062-t26_1-p1	260	PF05630	Necrosis inducing protein (NPP1)	22	253	1.0E-44	IPR008701	Necrosis inducing protein
PITG_19489-t26_1-p1	314	PF14295	PAN domain	29	73	1.0E-9	IPR003609	PAN/Apple domain
PITG_19489-t26_1-p1	314	PF14295	PAN domain	253	296	2.7E-11	IPR003609	PAN/Apple domain
PITG_19489-t26_1-p1	314	PF14295	PAN domain	182	222	1.5E-6	IPR003609	PAN/Apple domain
PITG_19489-t26_1-p1	314	PF14295	PAN domain	104	147	1.6E-11	IPR003609	PAN/Apple domain
PITG_12806-t26_1-p1	583	PF13091	PLD-like domain	376	500	7.4E-12	IPR025202	Phospholipase D-like domain
PITG_13638-t26_1-p1	240	PF00089	Trypsin	9	231	4.5E-35	IPR001254	Serine proteases, trypsin domain
PITG_17498-t26_1-p1	207	PF03537	Glycoside-hydrolase family GH114	9	202	9.6E-77	IPR004352	Glycoside-hydrolase family GH114, TIM-barrel domain
PITG_21410-t26_1-p1	98	PF00964	Elicitin	3	95	6.3E-24	IPR002200	Elicitin
PITG_14371-t26_1-p1	126	PF16810	RXLR phytopathogen effector protein, Avirulence activity	2	122	3.1E-24	IPR031825	RXLR phytopathogen effector protein
PITG_10772-t26_1-p1	169	PF00964	Elicitin	28	116	7.4E-18	IPR002200	Elicitin
PITG_10413-t26_1-p1	160	PF00188	Cysteine-rich secretory protein family	30	146	9.0E-18	IPR014044	CAP domain
PITG_00004-t26_1-p1	597	PF00069	Protein kinase domain	375	593	8.3E-45	IPR000719	Protein kinase domain
PITG_10994-t26_1-p1	142	PF10502	Signal peptidase, peptidase S26	5	74	2.6E-8	IPR019533	Peptidase S26
PITG_13260-t26_1-p1	1018	PF07974	EGF-like domain	61	87	7.1E-5	IPR013111	EGF-like domain, extracellular
PITG_22960-t26_1-p1	699	PF14516	AAA-like domain	226	366	1.6E-7	-	-
PITG_22799-t26_1-p1	136	PF00964	Elicitin	2	85	6.3E-19	IPR002200	Elicitin
PITG_16959-t26_1-p1	502	PF16683	Transglutaminase elicitor	144	502	3.3E-190	IPR032048	Transglutaminase elicitor
PITG_02368-t26_1-p1	465	PF14683	Polysaccharide lyase family 4, domain III	352	428	1.5E-12	IPR029411	Rhamnogalacturonan lyase, domain III
PITG_02368-t26_1-p1	465	PF09284	Rhamnogalacturonan lyase B, N-terminal	4	255	5.0E-92	IPR015364	Rhamnogalacturonase B, N-terminal
PITG_02368-t26_1-p1	465	PF14686	Polysaccharide lyase family 4, domain II	262	338	2.4E-16	IPR029413	Rhamnogalacturonan lyase, domain II
PITG_22995-t26_1-p1	69	PF00050	Kazal-type serine protease inhibitor domain	24	65	1.5E-10	IPR002350	Kazal domain
PITG_18316-t26_1-p1	1078	PF00255	Glutathione peroxidase	851	958	1.4E-39	IPR000889	Glutathione peroxidase
PITG_02935-t26_1-p1	484	PF08031	Berberine and berberine like	447	479	2.2E-7	IPR012951	Berberine/berberine-like
PITG_02935-t26_1-p1	484	PF01565	FAD binding domain	44	180	1.1E-19	IPR006094	FAD linked oxidase, N-terminal
PITG_03175-t26_1-p1	192	PF00188	Cysteine-rich secretory protein family	65	183	3.9E-25	IPR014044	CAP domain
PITG_00219-t26_1-p1	335	PF00332	Glycosyl hydrolases family 17	194	274	1.4E-8	IPR000490	Glycoside hydrolase family 17
PITG_12612-t26_1-p1	563	PF01636	Phosphotransferase enzyme family	484	516	3.8E-6	IPR002575	Aminoglycoside phosphotransferase
PITG_03694-t26_1-p1	426	PF00085	Thioredoxin	146	247	4.2E-28	IPR013766	Thioredoxin domain
PITG_03694-t26_1-p1	426	PF00085	Thioredoxin	8	107	7.6E-29	IPR013766	Thioredoxin domain
PITG_06591-t26_1-p1	482	PF01565	FAD binding domain	43	179	1.7E-18	IPR006094	FAD linked oxidase, N-terminal
PITG_06591-t26_1-p1	482	PF08031	Berberine and berberine like	446	478	1.6E-6	IPR012951	Berberine/berberine-like
PITG_04324-t26_1-p1	475	PF00264	Common central domain of tyrosinase	41	216	2.3E-12	IPR002227	Tyrosinase copper-binding domain
PITG_03512-t26_1-p1	625	PF17652	Glycosyl hydrolase family 81 C-terminal domain	299	586	1.8E-98	IPR040720	Glycosyl hydrolase family 81, C-terminal domain
PITG_03512-t26_1-p1	625	PF03639	Glycosyl hydrolase family 81 N-terminal domain	79	300	2.3E-33	IPR040451	Glycosyl hydrolase family 81, N-terminal
PITG_22916-t26_1-p1	229	PF05630	Necrosis inducing protein (NPP1)	22	223	4.3E-58	IPR008701	Necrosis inducing protein
PITG_03305-t26_1-p1	588	PF03577	Peptidase family C69	1	441	1.6E-54	IPR005322	Peptidase C69, dipeptidase A
PITG_16825-t26_1-p1	303	PF00295	Glycosyl hydrolases family 28	46	301	8.0E-59	IPR000743	Glycoside hydrolase, family 28
PITG_07638-t26_1-p1	226	PF06951	Group XII secretory phospholipase A2 precursor (PLA2G12)	18	130	1.8E-12	IPR010711	Group XII secretory phospholipase A2 precursor
PITG_14669-t26_1-p1	226	PF06951	Group XII secretory phospholipase A2 precursor (PLA2G12)	18	130	1.8E-12	IPR010711	Group XII secretory phospholipase A2 precursor
PITG_02683-t26_1-p1	394	PF00149	Calcineurin-like phosphoesterase	5	256	2.5E-9	IPR004843	Calcineurin-like phosphoesterase domain, ApaH type
PITG_13636-t26_1-p1	235	PF00089	Trypsin	6	225	2.2E-44	IPR001254	Serine proteases, trypsin domain
PITG_10695-t26_1-p1	225	PF03330	Lytic transglycolase	36	94	8.6E-9	IPR009009	RlpA-like protein, double-psi beta-barrel domain
PITG_02525-t26_1-p1	241	PF00964	Elicitin	3	91	1.2E-22	IPR002200	Elicitin
PITG_17947-t26_1-p1	214	PF00182	Chitinase class I	22	209	5.3E-44	IPR000726	Glycoside hydrolase, family 19, catalytic
PITG_18609-t26_1-p1	126	PF16810	RXLR phytopathogen effector protein, Avirulence activity	3	117	5.4E-25	IPR031825	RXLR phytopathogen effector protein
PITG_06788-t26_1-p1	502	PF00840	Glycosyl hydrolase family 7	4	440	1.6E-196	IPR001722	Glycoside hydrolase, family 7
PITG_02652-t26_1-p1	190	PF06452	Carbohydrate family 9 binding domain-like	45	145	8.0E-9	IPR010502	Carbohydrate-binding domain, family 9
PITG_22809-t26_1-p1	549	PF13091	PLD-like domain	337	462	1.4E-13	IPR025202	Phospholipase D-like domain
PITG_23228-t26_1-p1	234	PF05630	Necrosis inducing protein (NPP1)	20	231	5.6E-56	IPR008701	Necrosis inducing protein
PITG_05929-t26_1-p1	170	PF01105	emp24/gp25L/p24 family/GOLD	54	136	6.0E-12	IPR009038	GOLD domain
PITG_08655-t26_1-p1	170	PF01105	emp24/gp25L/p24 family/GOLD	54	136	6.0E-12	IPR009038	GOLD domain
PITG_17225-t26_1-p1	637	PF00588	SpoU rRNA Methylase family	522	621	4.4E-16	IPR001537	tRNA/rRNA methyltransferase, SpoU type
PITG_06976-t26_1-p1	392	PF10290	Glycine-rich protein domain (DUF2403)	99	149	1.2E-9	IPR018807	Cell wall protein YJL171C/Tos1, N-terminal
PITG_06976-t26_1-p1	392	PF10287	Putative TOS1-like glycosyl hydrolase (DUF2401)	154	388	2.8E-55	IPR018805	Cell wall protein YJL171C/Tos1, C-terminal
PITG_12902-t26_1-p1	317	PF02265	S1/P1 Nuclease	1	306	3.7E-35	IPR003154	S1/P1 nuclease
PITG_02320-t26_1-p1	378	PF10282	Lactonase, 7-bladed beta-propeller	14	373	2.5E-96	IPR019405	Lactonase, 7-bladed beta propeller
PITG_16981-t26_1-p1	2378	PF00090	Thrombospondin type 1 domain	1455	1501	0.0019	IPR000884	Thrombospondin type-1 (TSP1) repeat
PITG_16981-t26_1-p1	2378	PF00090	Thrombospondin type 1 domain	1851	1896	0.14	IPR000884	Thrombospondin type-1 (TSP1) repeat
PITG_16981-t26_1-p1	2378	PF00090	Thrombospondin type 1 domain	1407	1452	0.0018	IPR000884	Thrombospondin type-1 (TSP1) repeat
PITG_16981-t26_1-p1	2378	PF00090	Thrombospondin type 1 domain	659	705	1.7E-4	IPR000884	Thrombospondin type-1 (TSP1) repeat
PITG_16981-t26_1-p1	2378	PF00090	Thrombospondin type 1 domain	517	562	0.0044	IPR000884	Thrombospondin type-1 (TSP1) repeat
PITG_16981-t26_1-p1	2378	PF00090	Thrombospondin type 1 domain	2096	2136	0.006	IPR000884	Thrombospondin type-1 (TSP1) repeat
PITG_16981-t26_1-p1	2378	PF00090	Thrombospondin type 1 domain	81	127	1.0E-5	IPR000884	Thrombospondin type-1 (TSP1) repeat
PITG_16981-t26_1-p1	2378	PF00090	Thrombospondin type 1 domain	1100	1142	0.029	IPR000884	Thrombospondin type-1 (TSP1) repeat
PITG_16981-t26_1-p1	2378	PF00090	Thrombospondin type 1 domain	269	315	0.0081	IPR000884	Thrombospondin type-1 (TSP1) repeat
PITG_16981-t26_1-p1	2378	PF00090	Thrombospondin type 1 domain	1651	1697	8.2E-4	IPR000884	Thrombospondin type-1 (TSP1) repeat
PITG_16981-t26_1-p1	2378	PF00090	Thrombospondin type 1 domain	1751	1797	1.2E-5	IPR000884	Thrombospondin type-1 (TSP1) repeat
PITG_16981-t26_1-p1	2378	PF00090	Thrombospondin type 1 domain	1054	1097	0.054	IPR000884	Thrombospondin type-1 (TSP1) repeat
PITG_16981-t26_1-p1	2378	PF00090	Thrombospondin type 1 domain	1307	1353	0.12	IPR000884	Thrombospondin type-1 (TSP1) repeat
PITG_16981-t26_1-p1	2378	PF00090	Thrombospondin type 1 domain	954	1000	0.026	IPR000884	Thrombospondin type-1 (TSP1) repeat
PITG_09845-t26_1-p1	98	PF00050	Kazal-type serine protease inhibitor domain	40	83	2.8E-7	IPR002350	Kazal domain
PITG_09824-t26_1-p1	392	PF01400	Astacin (Peptidase family M12A)	80	289	3.3E-23	IPR001506	Peptidase M12A
PITG_07594-t26_1-p1	126	PF16810	RXLR phytopathogen effector protein, Avirulence activity	3	117	6.9E-25	IPR031825	RXLR phytopathogen effector protein
PITG_10248-t26_1-p1	221	PF18634	RXLR phytopathogen effector protein WY-domain	115	166	4.2E-12	IPR040786	RXLR phytopathogen effector protein, WY-domain
PITG_14237-t26_1-p1	594	PF00251	Glycosyl hydrolases family 32 N-terminal domain	21	350	2.1E-45	IPR013148	Glycosyl hydrolase family 32, N-terminal
PITG_14237-t26_1-p1	594	PF08244	Glycosyl hydrolases family 32 C terminal	415	578	2.5E-26	IPR013189	Glycosyl hydrolase family 32, C-terminal
PITG_16992-t26_1-p1	220	PF01670	Glycosyl hydrolase family 12	13	217	8.1E-35	IPR002594	Glycoside hydrolase family 12
PITG_15726-t26_1-p1	231	PF00293	NUDIX domain	184	228	3.2E-8	IPR000086	NUDIX hydrolase domain
PITG_19561-t26_1-p1	759	PF17390	Bacterial alpha-L-rhamnosidase C-terminal domain	670	730	5.6E-8	IPR035398	Alpha-L-rhamnosidase C-terminal domain
PITG_19561-t26_1-p1	759	PF17389	Bacterial alpha-L-rhamnosidase 6 hairpin glycosidase domain	327	664	5.1E-8	IPR035396	Alpha-L-rhamnosidase, six-hairpin glycosidase domain
PITG_23106-t26_1-p1	690	PF00588	SpoU rRNA Methylase family	498	605	7.2E-14	IPR001537	tRNA/rRNA methyltransferase, SpoU type
PITG_15299-t26_1-p1	234	PF03211	Pectate lyase	83	186	3.8E-29	IPR004898	Pectate lyase PlyH/PlyE-like
PITG_15299-t26_1-p1	234	PF03211	Pectate lyase	7	80	3.5E-24	IPR004898	Pectate lyase PlyH/PlyE-like
PITG_15764-t26_1-p1	332	PF18634	RXLR phytopathogen effector protein WY-domain	109	156	6.5E-17	IPR040786	RXLR phytopathogen effector protein, WY-domain
PITG_22717-t26_1-p1	117	PF00964	Elicitin	9	64	1.4E-11	IPR002200	Elicitin
PITG_05753-t26_1-p1	464	PF00534	Glycosyl transferases group 1	363	438	3.6E-7	IPR001296	Glycosyl transferase, family 1
PITG_02505-t26_1-p1	177	PF00964	Elicitin	4	91	6.7E-23	IPR002200	Elicitin
PITG_09185-t26_1-p1	462	PF00150	Cellulase (glycosyl hydrolase family 5)	13	322	2.6E-18	IPR001547	Glycoside hydrolase, family 5
PITG_03554-t26_1-p1	638	PF03639	Glycosyl hydrolase family 81 N-terminal domain	43	344	1.8E-54	IPR040451	Glycosyl hydrolase family 81, N-terminal
PITG_03554-t26_1-p1	638	PF17652	Glycosyl hydrolase family 81 C-terminal domain	361	630	1.1E-99	IPR040720	Glycosyl hydrolase family 81, C-terminal domain
PITG_10754-t26_1-p1	500	PF03935	Beta-glucan synthesis-associated protein (SKN1)	17	257	7.6E-39	IPR005629	Beta-glucan synthesis-associated protein Skn1/Kre6/Sbg1
PITG_22677-t26_1-p1	49	PF09461	Phytotoxin PcF protein	3	46	6.4E-23	IPR018570	Phytotoxin, PcF
PITG_08522-t26_1-p1	363	PF05630	Necrosis inducing protein (NPP1)	126	318	1.1E-69	IPR008701	Necrosis inducing protein
PITG_16160-t26_1-p1	484	PF03211	Pectate lyase	6	209	1.0E-73	IPR004898	Pectate lyase PlyH/PlyE-like
PITG_16160-t26_1-p1	484	PF03211	Pectate lyase	255	453	1.0E-70	IPR004898	Pectate lyase PlyH/PlyE-like
PITG_17037-t26_1-p1	508	PF00149	Calcineurin-like phosphoesterase	158	395	5.4E-19	IPR004843	Calcineurin-like phosphoesterase domain, ApaH type
PITG_17037-t26_1-p1	508	PF16656	Purple acid Phosphatase, N-terminal domain	51	148	7.7E-16	IPR015914	Purple acid phosphatase, N-terminal
PITG_17037-t26_1-p1	508	PF14008	Iron/zinc purple acid phosphatase-like protein C	423	484	9.8E-15	IPR025733	Iron/zinc purple acid phosphatase-like C-terminal domain
PITG_01349-t26_1-p1	441	PF00226	DnaJ domain	6	71	7.3E-25	IPR001623	DnaJ domain
PITG_01349-t26_1-p1	441	PF00085	Thioredoxin	189	280	8.5E-7	IPR013766	Thioredoxin domain
PITG_22899-t26_1-p1	231	PF01419	Jacalin-like lectin domain	107	222	2.1E-7	IPR001229	Jacalin-like lectin domain
PITG_06908-t26_1-p1	151	PF00964	Elicitin	3	88	7.5E-18	IPR002200	Elicitin
PITG_01333-t26_1-p1	91	PF00084	Sushi repeat (SCR repeat)	14	67	1.4E-10	IPR000436	Sushi/SCR/CCP domain
PITG_14139-t26_1-p1	285	PF03198	Glucanosyltransferase	3	278	3.2E-44	IPR004886	Glucanosyltransferase
PITG_03020-t26_1-p1	517	PF08246	Cathepsin propeptide inhibitor domain (I29)	11	69	3.5E-8	IPR013201	Cathepsin propeptide inhibitor domain (I29)
PITG_03020-t26_1-p1	517	PF00112	Papain family cysteine protease	100	311	2.9E-77	IPR000668	Peptidase C1A, papain C-terminal
PITG_03020-t26_1-p1	517	PF02221	ML domain	364	497	3.7E-13	IPR003172	MD-2-related lipid-recognition domain
PITG_07698-t26_1-p1	247	PF01328	Peroxidase, family 2	43	228	1.2E-46	IPR000028	Chloroperoxidase
PITG_03186-t26_1-p1	324	PF13416	Bacterial extracellular solute-binding protein	81	257	7.8E-8	IPR006059	Bacterial extracellular solute-binding protein
PITG_09833-t26_1-p1	207	PF00754	F5/8 type C domain	22	140	3.4E-7	IPR000421	Coagulation factor 5/8 C-terminal domain
PITG_10572-t26_1-p1	565	PF13091	PLD-like domain	357	483	6.0E-12	IPR025202	Phospholipase D-like domain
PITG_14418-t26_1-p1	235	PF01328	Peroxidase, family 2	37	215	5.5E-50	IPR000028	Chloroperoxidase
PITG_09870-t26_1-p1	657	PF05649	Peptidase family M13	17	392	2.3E-56	IPR008753	Peptidase M13, N-terminal domain
PITG_09870-t26_1-p1	657	PF01431	Peptidase family M13	451	655	8.6E-64	IPR018497	Peptidase M13, C-terminal domain
PITG_22660-t26_1-p1	701	PF01419	Jacalin-like lectin domain	568	643	1.5E-4	IPR001229	Jacalin-like lectin domain
PITG_22660-t26_1-p1	701	PF01419	Jacalin-like lectin domain	58	145	1.7E-9	IPR001229	Jacalin-like lectin domain
PITG_17502-t26_1-p1	134	PF02055	Glycosyl hydrolase family 30 TIM-barrel domain	32	133	1.9E-29	IPR033453	Glycosyl hydrolase family 30, TIM-barrel domain
PITG_07587-t26_1-p1	125	PF16810	RXLR phytopathogen effector protein, Avirulence activity	3	116	3.6E-26	IPR031825	RXLR phytopathogen effector protein
PITG_18951-t26_1-p1	759	PF00732	GMC oxidoreductase	3	276	6.4E-25	IPR000172	Glucose-methanol-choline oxidoreductase, N-terminal
PITG_18951-t26_1-p1	759	PF14295	PAN domain	624	668	2.2E-9	IPR003609	PAN/Apple domain
PITG_18951-t26_1-p1	759	PF14295	PAN domain	698	742	3.5E-9	IPR003609	PAN/Apple domain
PITG_18951-t26_1-p1	759	PF14295	PAN domain	548	592	3.3E-9	IPR003609	PAN/Apple domain
PITG_18951-t26_1-p1	759	PF05199	GMC oxidoreductase	435	522	6.1E-8	IPR007867	Glucose-methanol-choline oxidoreductase, C-terminal
PITG_05579-t26_1-p1	639	PF00141	Peroxidase	405	612	3.6E-26	IPR002016	Haem peroxidase
PITG_05579-t26_1-p1	639	PF00141	Peroxidase	57	322	2.0E-44	IPR002016	Haem peroxidase
PITG_19619-t26_1-p1	273	PF00295	Glycosyl hydrolases family 28	68	197	3.8E-37	IPR000743	Glycoside hydrolase, family 28
PITG_05394-t26_1-p1	784	PF13365	Trypsin-like peptidase domain	188	348	2.4E-18	-	-
PITG_22638-t26_1-p1	111	PF04193	PQ loop repeat	37	96	2.0E-13	IPR006603	PQ-loop repeat
PITG_14140-t26_1-p1	400	PF03198	Glucanosyltransferase	3	293	3.1E-36	IPR004886	Glucanosyltransferase
PITG_02664-t26_1-p1	516	PF00270	DEAD/DEAH box helicase	95	305	1.3E-44	IPR011545	DEAD/DEAH box helicase domain
PITG_02664-t26_1-p1	516	PF00271	Helicase conserved C-terminal domain	346	453	2.0E-31	IPR001650	Helicase, C-terminal
PITG_04123-t26_1-p1	404	PF00332	Glycosyl hydrolases family 17	187	261	9.1E-7	IPR000490	Glycoside hydrolase family 17
PITG_05533-t26_1-p1	504	PF00264	Common central domain of tyrosinase	54	256	4.7E-23	IPR002227	Tyrosinase copper-binding domain
PITG_16872-t26_1-p1	59	PF00964	Elicitin	2	59	2.8E-15	IPR002200	Elicitin
PITG_13494-t26_1-p1	401	PF16683	Transglutaminase elicitor	63	399	2.5E-159	IPR032048	Transglutaminase elicitor
PITG_22726-t26_1-p1	52	PF09461	Phytotoxin PcF protein	5	46	1.0E-5	IPR018570	Phytotoxin, PcF
PITG_23220-t26_1-p1	52	PF09461	Phytotoxin PcF protein	5	46	1.0E-5	IPR018570	Phytotoxin, PcF
PITG_23090-t26_1-p1	675	PF00069	Protein kinase domain	403	661	2.5E-44	IPR000719	Protein kinase domain
PITG_04200-t26_1-p1	228	PF05630	Necrosis inducing protein (NPP1)	23	222	6.4E-56	IPR008701	Necrosis inducing protein
PITG_02332-t26_1-p1	524	PF14683	Polysaccharide lyase family 4, domain III	356	523	1.9E-35	IPR029411	Rhamnogalacturonan lyase, domain III
PITG_02332-t26_1-p1	524	PF14686	Polysaccharide lyase family 4, domain II	276	350	7.8E-17	IPR029413	Rhamnogalacturonan lyase, domain II
PITG_02332-t26_1-p1	524	PF09284	Rhamnogalacturonan lyase B, N-terminal	21	269	7.9E-94	IPR015364	Rhamnogalacturonase B, N-terminal
PITG_05502-t26_1-p1	591	PF16656	Purple acid Phosphatase, N-terminal domain	168	270	1.0E-18	IPR015914	Purple acid phosphatase, N-terminal
PITG_05502-t26_1-p1	591	PF00149	Calcineurin-like phosphoesterase	314	507	8.8E-14	IPR004843	Calcineurin-like phosphoesterase domain, ApaH type
PITG_05502-t26_1-p1	591	PF14008	Iron/zinc purple acid phosphatase-like protein C	524	584	1.3E-11	IPR025733	Iron/zinc purple acid phosphatase-like C-terminal domain
PITG_18453-t26_1-p1	232	PF05630	Necrosis inducing protein (NPP1)	22	229	5.0E-67	IPR008701	Necrosis inducing protein
PITG_19758-t26_1-p1	509	PF00884	Sulfatase	88	399	1.6E-21	IPR000917	Sulfatase, N-terminal
PITG_10227-t26_1-p1	115	PF16810	RXLR phytopathogen effector protein, Avirulence activity	22	103	7.0E-7	IPR031825	RXLR phytopathogen effector protein
PITG_00616-t26_1-p1	540	PF13091	PLD-like domain	328	454	1.9E-13	IPR025202	Phospholipase D-like domain
PITG_18800-t26_1-p1	304	PF14295	PAN domain	14	58	6.3E-8	IPR003609	PAN/Apple domain
PITG_18800-t26_1-p1	304	PF14295	PAN domain	93	137	4.9E-10	IPR003609	PAN/Apple domain
PITG_18800-t26_1-p1	304	PF14295	PAN domain	243	287	9.8E-11	IPR003609	PAN/Apple domain
PITG_18800-t26_1-p1	304	PF14295	PAN domain	167	211	5.0E-11	IPR003609	PAN/Apple domain
PITG_22681-t26_1-p1	133	PF07648	Kazal-type serine protease inhibitor domain	77	110	6.7E-8	IPR002350	Kazal domain
PITG_22681-t26_1-p1	133	PF07648	Kazal-type serine protease inhibitor domain	19	53	0.0026	IPR002350	Kazal domain
PITG_15771-t26_1-p1	859	PF00012	Hsp70 protein	2	708	1.5E-104	IPR013126	Heat shock protein 70 family
PITG_12878-t26_1-p1	202	PF07974	EGF-like domain	67	92	1.3E-5	IPR013111	EGF-like domain, extracellular
PITG_12878-t26_1-p1	202	PF07974	EGF-like domain	169	195	2.3E-5	IPR013111	EGF-like domain, extracellular
PITG_03508-t26_1-p1	468	PF03639	Glycosyl hydrolase family 81 N-terminal domain	83	391	4.5E-44	IPR040451	Glycosyl hydrolase family 81, N-terminal
PITG_06994-t26_1-p1	546	PF13091	PLD-like domain	339	461	8.5E-13	IPR025202	Phospholipase D-like domain
PITG_15358-t26_1-p1	400	PF00262	Calreticulin family	246	320	3.8E-27	IPR001580	Calreticulin/calnexin
PITG_15358-t26_1-p1	400	PF00262	Calreticulin family	4	243	1.6E-60	IPR001580	Calreticulin/calnexin
PITG_23012-t26_1-p1	71	PF00050	Kazal-type serine protease inhibitor domain	22	64	1.2E-9	IPR002350	Kazal domain
PITG_23147-t26_1-p1	71	PF00050	Kazal-type serine protease inhibitor domain	22	64	1.2E-9	IPR002350	Kazal domain
PITG_16603-t26_1-p1	649	PF17667	Fungal protein kinase	415	492	5.3E-6	IPR040976	Fungal-type protein kinase
PITG_08426-t26_1-p1	328	PF02434	Fringe-like	31	239	6.1E-13	IPR003378	Fringe-like
PITG_16956-t26_1-p1	710	PF16683	Transglutaminase elicitor	188	546	1.6E-188	IPR032048	Transglutaminase elicitor
PITG_06664-t26_1-p1	510	PF03372	Endonuclease/Exonuclease/phosphatase family	216	466	4.0E-13	IPR005135	Endonuclease/exonuclease/phosphatase
PITG_01133-t26_1-p1	348	PF18271	Glycoside hydrolase 131 catalytic N-terminal domain	7	229	3.1E-40	IPR041524	Glycoside hydrolase 131, catalytic N-terminal
PITG_19485-t26_1-p1	189	PF13883	Pyridoxamine 5'-phosphate oxidase	21	186	5.8E-48	-	-
PITG_10880-t26_1-p1	399	PF00295	Glycosyl hydrolases family 28	196	390	5.6E-39	IPR000743	Glycoside hydrolase, family 28
PITG_14496-t26_1-p1	311	PF14295	PAN domain	101	144	1.5E-11	IPR003609	PAN/Apple domain
PITG_14496-t26_1-p1	311	PF14295	PAN domain	26	70	1.0E-9	IPR003609	PAN/Apple domain
PITG_14496-t26_1-p1	311	PF14295	PAN domain	179	219	9.7E-7	IPR003609	PAN/Apple domain
PITG_14496-t26_1-p1	311	PF14295	PAN domain	250	293	2.7E-11	IPR003609	PAN/Apple domain
PITG_20953-t26_1-p1	257	PF01263	Aldose 1-epimerase	186	250	1.1E-6	IPR008183	Aldose 1-/Glucose-6-phosphate 1-epimerase
PITG_20953-t26_1-p1	257	PF01263	Aldose 1-epimerase	4	179	4.7E-22	IPR008183	Aldose 1-/Glucose-6-phosphate 1-epimerase
PITG_06480-t26_1-p1	1814	PF00027	Cyclic nucleotide-binding domain	1242	1334	3.3E-10	IPR000595	Cyclic nucleotide-binding domain
PITG_06480-t26_1-p1	1814	PF00027	Cyclic nucleotide-binding domain	809	929	2.5E-7	IPR000595	Cyclic nucleotide-binding domain
PITG_06480-t26_1-p1	1814	PF07714	Protein tyrosine and serine/threonine kinase	408	666	3.7E-45	IPR001245	Serine-threonine/tyrosine-protein kinase, catalytic domain
PITG_10031-t26_1-p1	1005	PF07748	Glycosyl hydrolases family 38 C-terminal domain	549	778	6.3E-36	IPR011682	Glycosyl hydrolase family 38, C-terminal
PITG_10031-t26_1-p1	1005	PF09261	Alpha mannosidase middle domain	335	420	4.8E-18	IPR015341	Glycoside hydrolase family 38, central domain
PITG_10031-t26_1-p1	1005	PF01074	Glycosyl hydrolases family 38 N-terminal domain	27	328	2.6E-83	IPR000602	Glycoside hydrolase family 38, N-terminal domain
PITG_17664-t26_1-p1	513	PF11051	Mannosyltransferase putative	165	394	3.8E-35	IPR022751	Alpha-mannosyltransferase
PITG_00843-t26_1-p1	496	PF00149	Calcineurin-like phosphoesterase	111	360	1.9E-12	IPR004843	Calcineurin-like phosphoesterase domain, ApaH type
PITG_17054-t26_1-p1	340	PF00331	Glycosyl hydrolase family 10	23	316	3.0E-84	IPR001000	Glycoside hydrolase family 10 domain
PITG_12490-t26_1-p1	431	PF02225	PA domain	221	310	2.0E-7	IPR003137	PA domain
PITG_19620-t26_1-p1	356	PF00295	Glycosyl hydrolases family 28	48	348	8.8E-71	IPR000743	Glycoside hydrolase, family 28
PITG_13593-t26_1-p1	117	PF16810	RXLR phytopathogen effector protein, Avirulence activity	11	103	3.1E-21	IPR031825	RXLR phytopathogen effector protein
PITG_09387-t26_1-p1	797	PF00026	Eukaryotic aspartyl protease	253	345	2.7E-17	IPR033121	Peptidase family A1 domain
PITG_09387-t26_1-p1	797	PF00026	Eukaryotic aspartyl protease	64	242	3.1E-60	IPR033121	Peptidase family A1 domain
PITG_09387-t26_1-p1	797	PF00334	Nucleoside diphosphate kinase	447	531	1.2E-5	IPR034907	Nucleoside diphosphate kinase-like domain
PITG_22053-t26_1-p1	226	PF05630	Necrosis inducing protein (NPP1)	24	223	1.5E-57	IPR008701	Necrosis inducing protein
PITG_13567-t26_1-p1	877	PF17652	Glycosyl hydrolase family 81 C-terminal domain	520	861	2.0E-112	IPR040720	Glycosyl hydrolase family 81, C-terminal domain
PITG_13567-t26_1-p1	877	PF03639	Glycosyl hydrolase family 81 N-terminal domain	205	507	4.6E-48	IPR040451	Glycosyl hydrolase family 81, N-terminal
PITG_22942-t26_1-p1	73	PF00050	Kazal-type serine protease inhibitor domain	22	64	3.9E-10	IPR002350	Kazal domain
PITG_02205-t26_1-p1	279	PF13462	Thioredoxin	15	191	1.5E-6	IPR012336	Thioredoxin-like fold
PITG_13100-t26_1-p1	183	PF02458	Transferase family	77	159	2.1E-6	IPR003480	Transferase
PITG_12561-t26_1-p1	168	PF00964	Elicitin	3	95	1.1E-22	IPR002200	Elicitin
PITG_18338-t26_1-p1	283	PF01341	Glycosyl hydrolases family 6	207	252	3.3E-15	IPR016288	1, 4-beta cellobiohydrolase
PITG_18338-t26_1-p1	283	PF01341	Glycosyl hydrolases family 6	25	201	1.8E-28	IPR016288	1, 4-beta cellobiohydrolase
PITG_22908-t26_1-p1	111	PF09461	Phytotoxin PcF protein	1	40	2.8E-13	IPR018570	Phytotoxin, PcF
PITG_08633-t26_1-p1	133	PF03211	Pectate lyase	5	100	6.1E-35	IPR004898	Pectate lyase PlyH/PlyE-like
PITG_17257-t26_1-p1	656	PF08450	SMP-30/Gluconolactonase/LRE-like region	327	611	1.2E-14	IPR013658	SMP-30/Gluconolactonase/LRE-like region
PITG_05918-t26_1-p1	114	PF16810	RXLR phytopathogen effector protein, Avirulence activity	3	111	2.6E-21	IPR031825	RXLR phytopathogen effector protein
PITG_15170-t26_1-p1	131	PF14295	PAN domain	11	55	1.2E-9	IPR003609	PAN/Apple domain
PITG_10568-t26_1-p1	550	PF13091	PLD-like domain	335	459	2.3E-10	IPR025202	Phospholipase D-like domain
PITG_04900-t26_1-p1	238	PF01328	Peroxidase, family 2	41	218	4.3E-53	IPR000028	Chloroperoxidase
PITG_12433-t26_1-p1	728	PF03781	Sulfatase-modifying factor enzyme 1	499	716	9.7E-26	IPR005532	Sulfatase-modifying factor enzyme
PITG_12121-t26_1-p1	282	PF00485	Phosphoribulokinase / Uridine kinase family	60	240	8.9E-44	IPR006083	Phosphoribulokinase/uridine kinase
PITG_22754-t26_1-p1	400	PF13401	AAA domain	175	281	2.6E-7	IPR003593	AAA+ ATPase domain
PITG_05339-t26_1-p1	587	PF16683	Transglutaminase elicitor	73	433	2.1E-180	IPR032048	Transglutaminase elicitor
PITG_01429-t26_1-p1	627	PF00561	alpha/beta hydrolase fold	144	301	2.0E-6	IPR000073	Alpha/beta hydrolase fold-1
PITG_12832-t26_1-p1	191	PF01083	Cutinase	1	176	6.2E-43	IPR000675	Cutinase/acetylxylan esterase
PITG_21107-t26_1-p1	126	PF16810	RXLR phytopathogen effector protein, Avirulence activity	2	111	1.1E-21	IPR031825	RXLR phytopathogen effector protein
PITG_13435-t26_1-p1	922	PF13884	Chaperone of endosialidase	836	893	1.1E-13	IPR030392	Intramolecular chaperone auto-processing domain
PITG_13435-t26_1-p1	922	PF07974	EGF-like domain	191	217	1.4E-6	IPR013111	EGF-like domain, extracellular
PITG_06158-t26_1-p1	369	PF13365	Trypsin-like peptidase domain	167	330	4.8E-17	-	-
PITG_13488-t26_1-p1	491	PF00082	Subtilase family	144	459	2.5E-38	IPR000209	Peptidase S8/S53 domain
PITG_15679-t26_1-p1	250	PF00293	NUDIX domain	194	249	1.0E-9	IPR000086	NUDIX hydrolase domain
PITG_09257-t26_1-p1	218	PF03211	Pectate lyase	6	173	1.8E-70	IPR004898	Pectate lyase PlyH/PlyE-like
PITG_12108-t26_1-p1	2859	PF13202	EF hand	891	906	0.14	IPR002048	EF-hand domain
PITG_12108-t26_1-p1	2859	PF06650	SHR-binding domain of vacuolar-sorting associated protein 13	1811	2124	4.4E-15	IPR009543	Vacuolar protein sorting-associated protein 13, SHR-binding domain
PITG_12108-t26_1-p1	2859	PF13499	EF-hand domain pair	1279	1367	1.5E-9	IPR002048	EF-hand domain
PITG_03495-t26_1-p1	1001	PF03160	Calx-beta domain	433	502	1.9E-5	IPR003644	Na-Ca exchanger/integrin-beta4
PITG_03495-t26_1-p1	1001	PF03160	Calx-beta domain	137	232	0.042	IPR003644	Na-Ca exchanger/integrin-beta4
PITG_03495-t26_1-p1	1001	PF03160	Calx-beta domain	17	108	3.1E-5	IPR003644	Na-Ca exchanger/integrin-beta4
PITG_03495-t26_1-p1	1001	PF03160	Calx-beta domain	287	342	2.5E-6	IPR003644	Na-Ca exchanger/integrin-beta4
PITG_03495-t26_1-p1	1001	PF00020	TNFR/NGFR cysteine-rich region	859	883	1.6E-4	IPR001368	TNFR/NGFR cysteine-rich region
PITG_19005-t26_1-p1	675	PF12037	Domain of unknown function (DUF3523)	152	370	2.8E-43	IPR021911	ATPase family AAA domain-containing protein 3, domain of unknown function DUF3523
PITG_19005-t26_1-p1	675	PF00004	ATPase family associated with various cellular activities (AAA)	430	558	4.6E-22	IPR003959	ATPase, AAA-type, core
PITG_16907-t26_1-p1	316	PF00964	Elicitin	2	82	2.7E-17	IPR002200	Elicitin
PITG_16965-t26_1-p1	392	PF00150	Cellulase (glycosyl hydrolase family 5)	88	362	2.3E-21	IPR001547	Glycoside hydrolase, family 5
PITG_03258-t26_1-p1	335	PF13343	Bacterial extracellular solute-binding protein	75	266	1.3E-14	-	-
PITG_12344-t26_1-p1	289	PF01341	Glycosyl hydrolases family 6	20	269	6.3E-52	IPR016288	1, 4-beta cellobiohydrolase
PITG_09910-t26_1-p1	335	PF07745	Glycosyl hydrolase family 53	3	315	2.4E-72	IPR011683	Glycosyl hydrolase family 53
PITG_10284-t26_1-p1	365	PF14295	PAN domain	173	220	5.1E-8	IPR003609	PAN/Apple domain
PITG_10284-t26_1-p1	365	PF14295	PAN domain	293	340	6.0E-7	IPR003609	PAN/Apple domain
PITG_10284-t26_1-p1	365	PF14295	PAN domain	55	102	4.6E-10	IPR003609	PAN/Apple domain
PITG_16432-t26_1-p1	518	PF09423	PhoD-like phosphatase	154	462	4.6E-9	IPR018946	PhoD-like phosphatase, metallophosphatase domain
PITG_10751-t26_1-p1	222	PF03935	Beta-glucan synthesis-associated protein (SKN1)	7	150	6.3E-23	IPR005629	Beta-glucan synthesis-associated protein Skn1/Kre6/Sbg1
PITG_10751-t26_1-p1	222	PF03935	Beta-glucan synthesis-associated protein (SKN1)	172	208	1.5E-12	IPR005629	Beta-glucan synthesis-associated protein Skn1/Kre6/Sbg1
PITG_17506-t26_1-p1	258	PF02055	Glycosyl hydrolase family 30 TIM-barrel domain	79	254	4.7E-44	IPR033453	Glycosyl hydrolase family 30, TIM-barrel domain
PITG_17306-t26_1-p1	421	PF13365	Trypsin-like peptidase domain	208	378	6.6E-14	-	-
PITG_03616-t26_1-p1	192	PF00964	Elicitin	31	111	1.2E-6	IPR002200	Elicitin
PITG_04255-t26_1-p1	518	PF17189	Glycosyl hydrolase family 30 beta sandwich domain	443	506	9.8E-16	IPR033452	Glycosyl hydrolase family 30, beta sandwich domain
PITG_04255-t26_1-p1	518	PF02055	Glycosyl hydrolase family 30 TIM-barrel domain	81	440	7.3E-104	IPR033453	Glycosyl hydrolase family 30, TIM-barrel domain
PITG_15217-t26_1-p1	328	PF00445	Ribonuclease T2 family	50	251	1.0E-22	IPR001568	Ribonuclease T2-like
PITG_23077-t26_1-p1	70	PF09461	Phytotoxin PcF protein	8	53	4.9E-22	IPR018570	Phytotoxin, PcF
PITG_14708-t26_1-p1	246	PF07648	Kazal-type serine protease inhibitor domain	195	232	1.9E-8	IPR002350	Kazal domain
PITG_14708-t26_1-p1	246	PF07648	Kazal-type serine protease inhibitor domain	75	110	4.0E-7	IPR002350	Kazal domain
PITG_18118-t26_1-p1	241	PF14295	PAN domain	166	194	0.057	IPR003609	PAN/Apple domain
PITG_18118-t26_1-p1	241	PF14295	PAN domain	11	55	3.7E-9	IPR003609	PAN/Apple domain
PITG_18118-t26_1-p1	241	PF14295	PAN domain	88	132	2.3E-10	IPR003609	PAN/Apple domain
PITG_11050-t26_1-p1	755	PF17652	Glycosyl hydrolase family 81 C-terminal domain	399	747	9.2E-122	IPR040720	Glycosyl hydrolase family 81, C-terminal domain
PITG_11050-t26_1-p1	755	PF03639	Glycosyl hydrolase family 81 N-terminal domain	77	368	9.7E-46	IPR040451	Glycosyl hydrolase family 81, N-terminal
PITG_13680-t26_1-p1	235	PF00089	Trypsin	6	225	1.1E-44	IPR001254	Serine proteases, trypsin domain
PITG_12131-t26_1-p1	299	PF00050	Kazal-type serine protease inhibitor domain	106	137	1.0E-4	IPR002350	Kazal domain
PITG_12131-t26_1-p1	299	PF00050	Kazal-type serine protease inhibitor domain	42	82	3.0E-11	IPR002350	Kazal domain
PITG_12131-t26_1-p1	299	PF07648	Kazal-type serine protease inhibitor domain	227	264	5.2E-12	IPR002350	Kazal domain
PITG_03476-t26_1-p1	392	PF10994	Protein of unknown function (DUF2817)	24	377	4.2E-70	IPR021259	Protein of unknown function DUF2817
PITG_10036-t26_1-p1	229	PF00188	Cysteine-rich secretory protein family	107	225	1.3E-20	IPR014044	CAP domain
PITG_06984-t26_1-p1	278	PF02815	MIR domain	100	238	1.6E-11	IPR016093	MIR motif
PITG_10591-t26_1-p1	732	PF13832	PHD-zinc-finger like domain	13	113	2.5E-22	-	-
PITG_20676-t26_1-p1	788	PF01915	Glycosyl hydrolase family 3 C-terminal domain	373	603	3.4E-48	IPR002772	Glycoside hydrolase family 3 C-terminal domain
PITG_20676-t26_1-p1	788	PF00933	Glycosyl hydrolase family 3 N terminal domain	48	332	5.4E-35	IPR001764	Glycoside hydrolase, family 3, N-terminal
PITG_21623-t26_1-p1	194	PF00089	Trypsin	27	187	1.6E-28	IPR001254	Serine proteases, trypsin domain
PITG_14138-t26_1-p1	322	PF03198	Glucanosyltransferase	3	309	3.0E-48	IPR004886	Glucanosyltransferase
PITG_10037-t26_1-p1	234	PF00188	Cysteine-rich secretory protein family	111	230	1.4E-19	IPR014044	CAP domain
PITG_02707-t26_1-p1	321	PF00089	Trypsin	29	243	2.6E-50	IPR001254	Serine proteases, trypsin domain
PITG_22950-t26_1-p1	121	PF00050	Kazal-type serine protease inhibitor domain	78	121	7.9E-11	IPR002350	Kazal domain
PITG_18097-t26_1-p1	122	PF17655	Inward rectifier potassium channel C-terminal domain	4	113	1.5E-6	IPR041647	Inward rectifier potassium channel, C-terminal
PITG_13125-t26_1-p1	195	PF18634	RXLR phytopathogen effector protein WY-domain	104	151	1.4E-9	IPR040786	RXLR phytopathogen effector protein, WY-domain
PITG_02930-t26_1-p1	490	PF08031	Berberine and berberine like	453	485	2.2E-7	IPR012951	Berberine/berberine-like
PITG_02930-t26_1-p1	490	PF01565	FAD binding domain	50	186	1.2E-19	IPR006094	FAD linked oxidase, N-terminal
PITG_20764-t26_1-p1	483	PF01565	FAD binding domain	85	187	1.8E-15	IPR006094	FAD linked oxidase, N-terminal
PITG_20764-t26_1-p1	483	PF08031	Berberine and berberine like	433	478	2.0E-18	IPR012951	Berberine/berberine-like
PITG_19565-t26_1-p1	513	PF17667	Fungal protein kinase	415	485	1.2E-5	IPR040976	Fungal-type protein kinase
PITG_07911-t26_1-p1	335	PF05822	Pyrimidine 5'-nucleotidase (UMPH-1)	75	327	2.5E-61	IPR006434	Pyrimidine 5'-nucleotidase, eukaryotic
PITG_21289-t26_1-p1	190	PF09284	Rhamnogalacturonan lyase B, N-terminal	4	187	7.7E-59	IPR015364	Rhamnogalacturonase B, N-terminal
PITG_07302-t26_1-p1	2269	PF00439	Bromodomain	1277	1358	3.6E-17	IPR001487	Bromodomain
PITG_07302-t26_1-p1	2269	PF00569	Zinc finger, ZZ type	2060	2098	1.3E-9	IPR000433	Zinc finger, ZZ-type
PITG_07302-t26_1-p1	2269	PF08214	Histone acetylation protein	1624	1777	1.3E-22	IPR013178	Histone acetyltransferase Rtt109/CBP
PITG_07302-t26_1-p1	2269	PF02135	TAZ zinc finger	656	726	2.3E-13	IPR000197	Zinc finger, TAZ-type
PITG_07302-t26_1-p1	2269	PF02135	TAZ zinc finger	2148	2216	9.2E-13	IPR000197	Zinc finger, TAZ-type
PITG_07302-t26_1-p1	2269	PF16987	KIX domain	375	453	2.4E-6	IPR036546	Mediator complex subunit 15, KIX domain
PITG_07720-t26_1-p1	347	PF00149	Calcineurin-like phosphoesterase	18	276	2.3E-13	IPR004843	Calcineurin-like phosphoesterase domain, ApaH type
PITG_05440-t26_1-p1	303	PF07648	Kazal-type serine protease inhibitor domain	244	289	7.4E-11	IPR002350	Kazal domain
PITG_05440-t26_1-p1	303	PF07648	Kazal-type serine protease inhibitor domain	23	60	7.6E-6	IPR002350	Kazal domain
PITG_05440-t26_1-p1	303	PF07648	Kazal-type serine protease inhibitor domain	124	152	5.3E-5	IPR002350	Kazal domain
PITG_06560-t26_1-p1	325	PF01095	Pectinesterase	27	298	3.6E-46	IPR000070	Pectinesterase, catalytic
PITG_04325-t26_1-p1	331	PF01095	Pectinesterase	32	303	1.0E-48	IPR000070	Pectinesterase, catalytic
PITG_21324-t26_1-p1	228	PF00188	Cysteine-rich secretory protein family	25	142	5.4E-20	IPR014044	CAP domain
PITG_09254-t26_1-p1	240	PF03211	Pectate lyase	13	214	4.7E-79	IPR004898	Pectate lyase PlyH/PlyE-like
PITG_22920-t26_1-p1	60	PF07648	Kazal-type serine protease inhibitor domain	6	50	5.1E-9	IPR002350	Kazal domain
PITG_17661-t26_1-p1	588	PF11051	Mannosyltransferase putative	241	470	1.6E-32	IPR022751	Alpha-mannosyltransferase
PITG_11898-t26_1-p1	409	PF00050	Kazal-type serine protease inhibitor domain	363	407	1.7E-9	IPR002350	Kazal domain
PITG_04055-t26_1-p1	345	PF18634	RXLR phytopathogen effector protein WY-domain	107	157	1.1E-23	IPR040786	RXLR phytopathogen effector protein, WY-domain
PITG_21876-t26_1-p1	258	PF02493	MORN repeat	43	57	9.2E-4	IPR003409	MORN motif
PITG_21876-t26_1-p1	258	PF02493	MORN repeat	2	17	1.5	IPR003409	MORN motif
PITG_21876-t26_1-p1	258	PF02493	MORN repeat	20	36	0.002	IPR003409	MORN motif
PITG_15093-t26_1-p1	291	PF01263	Aldose 1-epimerase	4	285	2.1E-30	IPR008183	Aldose 1-/Glucose-6-phosphate 1-epimerase
PITG_10204-t26_1-p1	440	PF00840	Glycosyl hydrolase family 7	4	440	6.0E-199	IPR001722	Glycoside hydrolase, family 7
PITG_10517-t26_1-p1	655	PF07974	EGF-like domain	378	403	7.0E-6	IPR013111	EGF-like domain, extracellular
PITG_10517-t26_1-p1	655	PF07974	EGF-like domain	56	81	3.8E-5	IPR013111	EGF-like domain, extracellular
PITG_10707-t26_1-p1	117	PF13616	PPIC-type PPIASE domain	4	95	3.7E-18	-	-
PITG_13119-t26_1-p1	276	PF18634	RXLR phytopathogen effector protein WY-domain	99	147	1.2E-13	IPR040786	RXLR phytopathogen effector protein, WY-domain
PITG_13119-t26_1-p1	276	PF18634	RXLR phytopathogen effector protein WY-domain	199	248	2.0E-11	IPR040786	RXLR phytopathogen effector protein, WY-domain
PITG_19624-t26_1-p1	352	PF00295	Glycosyl hydrolases family 28	39	338	6.3E-67	IPR000743	Glycoside hydrolase, family 28
PITG_08690-t26_1-p1	387	PF12796	Ankyrin repeats (3 copies)	211	288	4.2E-11	IPR020683	Ankyrin repeat-containing domain
PITG_08690-t26_1-p1	387	PF13637	Ankyrin repeats (many copies)	123	197	7.2E-5	-	-
PITG_22672-t26_1-p1	1005	PF12340	Protein of unknown function (DUF3638)	4	154	4.1E-29	IPR022099	Protein of unknown function DUF3638
PITG_22672-t26_1-p1	1005	PF12359	Protein of unknown function (DUF3645)	287	319	1.0E-12	IPR022105	Protein of unknown function DUF3645
PITG_01131-t26_1-p1	303	PF18271	Glycoside hydrolase 131 catalytic N-terminal domain	6	239	1.2E-55	IPR041524	Glycoside hydrolase 131, catalytic N-terminal
PITG_13641-t26_1-p1	212	PF00089	Trypsin	14	192	4.1E-23	IPR001254	Serine proteases, trypsin domain
PITG_20615-t26_1-p1	363	PF10287	Putative TOS1-like glycosyl hydrolase (DUF2401)	125	359	2.2E-55	IPR018805	Cell wall protein YJL171C/Tos1, C-terminal
PITG_20615-t26_1-p1	363	PF10290	Glycine-rich protein domain (DUF2403)	76	120	2.2E-6	IPR018807	Cell wall protein YJL171C/Tos1, N-terminal
PITG_05253-t26_1-p1	232	PF01328	Peroxidase, family 2	28	210	1.3E-43	IPR000028	Chloroperoxidase
PITG_05254-t26_1-p1	232	PF01328	Peroxidase, family 2	28	210	1.3E-43	IPR000028	Chloroperoxidase

## Sheet: ST2b.Spar CBS223-65 secretome
St2b. Secretome prediction of Saprolegnia parasitica (CBS223-65 strain)*
* genome data were collected from fungiDB and annotated as reported for A. euteiches ATCC21684 strain in this work
Gene ID	Length (AA)	Pfam domain	Pfam domain name	Pfam domain start	Pfam domain end	Score	InterPro domain	InterPro domain name
SPRG_06079-t26_1-p1	619	PF13365	Trypsin-like peptidase domain	39	182	1.0E-13	-	-
SPRG_11812-t26_1-p1	544	PF03664	Glycosyl hydrolase family 62	226	508	5.3E-66	IPR005193	Glycoside hydrolase, family 62, arabinosidase
SPRG_11812-t26_1-p1	544	PF00457	Glycosyl hydrolases family 11	10	190	1.3E-74	IPR033123	Glycosyl hydrolases family 11 (GH11) domain
SPRG_13552-t26_1-p1	739	PF12972	Alpha-N-acetylglucosaminidase (NAGLU) C-terminal domain	437	703	1.1E-63	IPR024732	Alpha-N-acetylglucosaminidase, C-terminal
SPRG_13552-t26_1-p1	739	PF12971	Alpha-N-acetylglucosaminidase (NAGLU) N-terminal domain	12	95	1.3E-12	IPR024240	Alpha-N-acetylglucosaminidase, N-terminal
SPRG_13552-t26_1-p1	739	PF05089	Alpha-N-acetylglucosaminidase (NAGLU) tim-barrel domain	110	428	3.2E-111	IPR024733	Alpha-N-acetylglucosaminidase, tim-barrel domain
SPRG_11158-t26_1-p1	328	PF14295	PAN domain	10	56	1.2E-5	IPR003609	PAN/Apple domain
SPRG_11158-t26_1-p1	328	PF14295	PAN domain	261	300	1.8E-5	IPR003609	PAN/Apple domain
SPRG_11158-t26_1-p1	328	PF14295	PAN domain	179	225	0.0014	IPR003609	PAN/Apple domain
SPRG_11158-t26_1-p1	328	PF14295	PAN domain	90	136	4.2E-7	IPR003609	PAN/Apple domain
SPRG_03486-t26_1-p1	309	PF07722	Peptidase C26	9	207	1.1E-22	IPR011697	Peptidase C26
SPRG_17659-t26_1-p1	148	PF04199	Putative cyclase	22	147	1.8E-15	IPR007325	Kynurenine formamidase/cyclase-like
SPRG_16940-t26_1-p1	488	PF00264	Common central domain of tyrosinase	41	248	1.9E-22	IPR002227	Tyrosinase copper-binding domain
SPRG_00039-t26_1-p1	568	PF00112	Papain family cysteine protease	108	317	1.0E-53	IPR000668	Peptidase C1A, papain C-terminal
SPRG_00039-t26_1-p1	568	PF00652	Ricin-type beta-trefoil lectin domain	350	439	1.9E-13	IPR000772	Ricin B, lectin domain
SPRG_00039-t26_1-p1	568	PF00652	Ricin-type beta-trefoil lectin domain	489	554	1.5E-10	IPR000772	Ricin B, lectin domain
SPRG_09798-t26_1-p1	63	PF00734	Fungal cellulose binding domain	36	53	1.3E-5	IPR000254	Cellulose-binding domain, fungal
SPRG_15828-t26_1-p1	92	PF16923	Glycosyl hydrolase family 63 N-terminal domain	3	90	1.2E-29	IPR031631	Glycosyl hydrolase family 63, N-terminal
SPRG_02503-t26_1-p1	738	PF13524	Glycosyl transferases group 1	233	313	2.3E-8	-	-
SPRG_16371-t26_1-p1	527	PF03198	Glucanosyltransferase	2	312	3.5E-34	IPR004886	Glucanosyltransferase
SPRG_13662-t26_1-p1	542	PF13385	Concanavalin A-like lectin/glucanases superfamily	264	425	6.6E-15	-	-
SPRG_11785-t26_1-p1	213	PF00194	Eukaryotic-type carbonic anhydrase	6	208	7.4E-34	IPR001148	Alpha carbonic anhydrase domain
SPRG_18965-t26_1-p1	615	PF00264	Common central domain of tyrosinase	176	378	2.7E-26	IPR002227	Tyrosinase copper-binding domain
SPRG_01960-t26_1-p1	382	PF10282	Lactonase, 7-bladed beta-propeller	282	366	7.5E-6	IPR019405	Lactonase, 7-bladed beta propeller
SPRG_01960-t26_1-p1	382	PF10282	Lactonase, 7-bladed beta-propeller	46	271	4.2E-41	IPR019405	Lactonase, 7-bladed beta propeller
SPRG_14995-t26_1-p1	130	PF00964	Elicitin	19	99	1.8E-6	IPR002200	Elicitin
SPRG_13752-t26_1-p1	692	PF14295	PAN domain	332	378	1.7E-8	IPR003609	PAN/Apple domain
SPRG_13752-t26_1-p1	692	PF14295	PAN domain	617	663	3.0E-7	IPR003609	PAN/Apple domain
SPRG_13752-t26_1-p1	692	PF14295	PAN domain	252	298	1.7E-8	IPR003609	PAN/Apple domain
SPRG_13752-t26_1-p1	692	PF14295	PAN domain	172	218	8.0E-7	IPR003609	PAN/Apple domain
SPRG_13752-t26_1-p1	692	PF14295	PAN domain	92	138	6.5E-6	IPR003609	PAN/Apple domain
SPRG_13752-t26_1-p1	692	PF14295	PAN domain	412	427	1.6	IPR003609	PAN/Apple domain
SPRG_13752-t26_1-p1	692	PF14295	PAN domain	475	521	1.0E-7	IPR003609	PAN/Apple domain
SPRG_13752-t26_1-p1	692	PF14295	PAN domain	16	55	6.9E-7	IPR003609	PAN/Apple domain
SPRG_13536-t26_1-p1	499	PF00652	Ricin-type beta-trefoil lectin domain	275	362	4.9E-13	IPR000772	Ricin B, lectin domain
SPRG_13536-t26_1-p1	499	PF00652	Ricin-type beta-trefoil lectin domain	409	495	4.1E-15	IPR000772	Ricin B, lectin domain
SPRG_02627-t26_1-p1	462	PF00082	Subtilase family	150	447	1.7E-40	IPR000209	Peptidase S8/S53 domain
SPRG_08684-t26_1-p1	352	PF03067	Lytic polysaccharide mono-oxygenase, cellulose-degrading	1	179	2.8E-20	IPR004302	Cellulose/chitin-binding protein, N-terminal
SPRG_08684-t26_1-p1	352	PF00734	Fungal cellulose binding domain	315	343	3.1E-11	IPR000254	Cellulose-binding domain, fungal
SPRG_15912-t26_1-p1	501	PF02221	ML domain	349	484	7.2E-13	IPR003172	MD-2-related lipid-recognition domain
SPRG_15912-t26_1-p1	501	PF08246	Cathepsin propeptide inhibitor domain (I29)	6	62	5.0E-11	IPR013201	Cathepsin propeptide inhibitor domain (I29)
SPRG_15912-t26_1-p1	501	PF00112	Papain family cysteine protease	94	307	5.1E-79	IPR000668	Peptidase C1A, papain C-terminal
SPRG_01129-t26_1-p1	390	PF14008	Iron/zinc purple acid phosphatase-like protein C	317	371	4.9E-16	IPR025733	Iron/zinc purple acid phosphatase-like C-terminal domain
SPRG_01129-t26_1-p1	390	PF16656	Purple acid Phosphatase, N-terminal domain	2	96	4.1E-20	IPR015914	Purple acid phosphatase, N-terminal
SPRG_01129-t26_1-p1	390	PF00149	Calcineurin-like phosphoesterase	108	302	5.6E-21	IPR004843	Calcineurin-like phosphoesterase domain, ApaH type
SPRG_09669-t26_1-p1	405	PF14008	Iron/zinc purple acid phosphatase-like protein C	339	399	1.4E-7	IPR025733	Iron/zinc purple acid phosphatase-like C-terminal domain
SPRG_09669-t26_1-p1	405	PF00149	Calcineurin-like phosphoesterase	100	323	3.6E-11	IPR004843	Calcineurin-like phosphoesterase domain, ApaH type
SPRG_01028-t26_1-p1	1063	PF02225	PA domain	799	867	1.5E-8	IPR003137	PA domain
SPRG_01028-t26_1-p1	1063	PF01532	Glycosyl hydrolase family 47	174	600	2.0E-113	IPR001382	Glycoside hydrolase family 47
SPRG_01028-t26_1-p1	1063	PF07915	Glucosidase II beta subunit-like protein	34	98	1.5E-5	IPR012913	Protein OS9-like
SPRG_07900-t26_1-p1	366	PF00149	Calcineurin-like phosphoesterase	57	293	1.9E-11	IPR004843	Calcineurin-like phosphoesterase domain, ApaH type
SPRG_02205-t26_1-p1	233	PF01105	emp24/gp25L/p24 family/GOLD	54	224	5.8E-26	IPR009038	GOLD domain
SPRG_06184-t26_1-p1	348	PF06452	Carbohydrate family 9 binding domain-like	27	135	5.1E-7	IPR010502	Carbohydrate-binding domain, family 9
SPRG_20684-t26_1-p1	259	PF00089	Trypsin	20	246	2.0E-46	IPR001254	Serine proteases, trypsin domain
SPRG_16103-t26_1-p1	246	PF00734	Fungal cellulose binding domain	16	44	1.4E-9	IPR000254	Cellulose-binding domain, fungal
SPRG_16103-t26_1-p1	246	PF00734	Fungal cellulose binding domain	58	84	1.4E-9	IPR000254	Cellulose-binding domain, fungal
SPRG_07553-t26_1-p1	579	PF00561	alpha/beta hydrolase fold	56	432	8.2E-9	IPR000073	Alpha/beta hydrolase fold-1
SPRG_11095-t26_1-p1	438	PF17102	Stealth protein CR3, conserved region 3	211	261	8.2E-7	IPR031357	Stealth protein CR3, conserved region 3
SPRG_11095-t26_1-p1	438	PF11380	Stealth protein CR2, conserved region 2	62	167	1.7E-33	IPR021520	Stealth protein CR2, conserved region 2
SPRG_03582-t26_1-p1	331	PF07974	EGF-like domain	263	287	1.4E-4	IPR013111	EGF-like domain, extracellular
SPRG_05080-t26_1-p1	324	PF01400	Astacin (Peptidase family M12A)	91	302	6.5E-14	IPR001506	Peptidase M12A
SPRG_06926-t26_1-p1	360	PF00734	Fungal cellulose binding domain	321	349	3.8E-10	IPR000254	Cellulose-binding domain, fungal
SPRG_06926-t26_1-p1	360	PF00182	Chitinase class I	20	204	2.6E-42	IPR000726	Glycoside hydrolase, family 19, catalytic
SPRG_21685-t26_1-p1	221	PF00734	Fungal cellulose binding domain	9	36	2.7E-10	IPR000254	Cellulose-binding domain, fungal
SPRG_21685-t26_1-p1	221	PF00734	Fungal cellulose binding domain	50	75	3.4E-8	IPR000254	Cellulose-binding domain, fungal
SPRG_21733-t26_1-p1	260	PF00246	Zinc carboxypeptidase	3	230	5.8E-30	IPR000834	Peptidase M14, carboxypeptidase A
SPRG_01087-t26_1-p1	584	PF00112	Papain family cysteine protease	29	271	4.7E-53	IPR000668	Peptidase C1A, papain C-terminal
SPRG_01087-t26_1-p1	584	PF00112	Papain family cysteine protease	338	570	7.0E-43	IPR000668	Peptidase C1A, papain C-terminal
SPRG_07530-t26_1-p1	448	PF00188	Cysteine-rich secretory protein family	294	410	5.0E-11	IPR014044	CAP domain
SPRG_07530-t26_1-p1	448	PF14295	PAN domain	154	200	1.6E-8	IPR003609	PAN/Apple domain
SPRG_07530-t26_1-p1	448	PF14295	PAN domain	9	50	1.4E-4	IPR003609	PAN/Apple domain
SPRG_07530-t26_1-p1	448	PF14295	PAN domain	80	121	2.0E-7	IPR003609	PAN/Apple domain
SPRG_07530-t26_1-p1	448	PF14295	PAN domain	231	272	5.4E-6	IPR003609	PAN/Apple domain
SPRG_12805-t26_1-p1	431	PF00652	Ricin-type beta-trefoil lectin domain	340	426	2.6E-14	IPR000772	Ricin B, lectin domain
SPRG_02166-t26_1-p1	373	PF07974	EGF-like domain	341	366	7.3E-5	IPR013111	EGF-like domain, extracellular
SPRG_06216-t26_1-p1	995	PF00933	Glycosyl hydrolase family 3 N terminal domain	22	333	3.2E-51	IPR001764	Glycoside hydrolase, family 3, N-terminal
SPRG_06216-t26_1-p1	995	PF14310	Fibronectin type III-like domain	632	702	2.5E-9	IPR026891	Fibronectin type III-like domain
SPRG_06216-t26_1-p1	995	PF00652	Ricin-type beta-trefoil lectin domain	762	849	7.0E-14	IPR000772	Ricin B, lectin domain
SPRG_06216-t26_1-p1	995	PF00652	Ricin-type beta-trefoil lectin domain	901	982	1.8E-14	IPR000772	Ricin B, lectin domain
SPRG_06216-t26_1-p1	995	PF01915	Glycosyl hydrolase family 3 C-terminal domain	371	594	1.1E-27	IPR002772	Glycoside hydrolase family 3 C-terminal domain
SPRG_13940-t26_1-p1	149	PF11938	TLR4 regulator and MIR-interacting MSAP	31	88	2.9E-9	IPR021852	Domain of unknown function DUF3456
SPRG_18233-t26_1-p1	177	PF01341	Glycosyl hydrolases family 6	13	177	1.3E-25	IPR016288	1, 4-beta cellobiohydrolase
SPRG_01409-t26_1-p1	343	PF00246	Zinc carboxypeptidase	59	312	9.2E-41	IPR000834	Peptidase M14, carboxypeptidase A
SPRG_00589-t26_1-p1	473	PF08320	PIG-X / PBN1	279	453	2.2E-24	IPR013233	Glycosylphosphatidylinositol-mannosyltransferase I, PIG-X/PBN1
SPRG_12778-t26_1-p1	942	PF07748	Glycosyl hydrolases family 38 C-terminal domain	542	758	3.7E-29	IPR011682	Glycosyl hydrolase family 38, C-terminal
SPRG_12778-t26_1-p1	942	PF01074	Glycosyl hydrolases family 38 N-terminal domain	32	332	1.4E-82	IPR000602	Glycoside hydrolase family 38, N-terminal domain
SPRG_12778-t26_1-p1	942	PF09261	Alpha mannosidase middle domain	337	425	1.1E-20	IPR015341	Glycoside hydrolase family 38, central domain
SPRG_13959-t26_1-p1	359	PF00149	Calcineurin-like phosphoesterase	50	287	9.5E-12	IPR004843	Calcineurin-like phosphoesterase domain, ApaH type
SPRG_04613-t26_1-p1	322	PF02275	Linear amide C-N hydrolases, choloylglycine hydrolase family	6	195	2.5E-18	IPR029132	Choloylglycine hydrolase/NAAA C-terminal
SPRG_13780-t26_1-p1	338	PF00112	Papain family cysteine protease	120	334	4.0E-51	IPR000668	Peptidase C1A, papain C-terminal
SPRG_05893-t26_1-p1	500	PF05577	Serine carboxypeptidase S28	34	418	1.1E-69	IPR008758	Peptidase S28
SPRG_10595-t26_1-p1	677	PF08608	Wyosine base formation	532	595	2.4E-21	IPR013917	tRNA wybutosine-synthesis
SPRG_10595-t26_1-p1	677	PF00258	Flavodoxin	45	190	1.1E-26	IPR008254	Flavodoxin/nitric oxide synthase
SPRG_10595-t26_1-p1	677	PF04055	Radical SAM superfamily	348	529	1.1E-25	IPR007197	Radical SAM
SPRG_01209-t26_1-p1	792	PF00264	Common central domain of tyrosinase	354	556	1.8E-25	IPR002227	Tyrosinase copper-binding domain
SPRG_05054-t26_1-p1	535	PF13015	Glucosidase II beta subunit-like protein	394	525	8.5E-30	IPR036607	Glucosidase 2 subunit beta-like
SPRG_05054-t26_1-p1	535	PF12999	Glucosidase II beta subunit-like	20	140	6.6E-25	IPR028146	Glucosidase II beta subunit, N-terminal
SPRG_05523-t26_1-p1	152	PF14295	PAN domain	87	128	2.6E-8	IPR003609	PAN/Apple domain
SPRG_05523-t26_1-p1	152	PF14295	PAN domain	12	54	4.7E-7	IPR003609	PAN/Apple domain
SPRG_17855-t26_1-p1	241	PF00933	Glycosyl hydrolase family 3 N terminal domain	22	240	2.2E-36	IPR001764	Glycoside hydrolase, family 3, N-terminal
SPRG_15335-t26_1-p1	687	PF00264	Common central domain of tyrosinase	296	360	5.0E-11	IPR002227	Tyrosinase copper-binding domain
SPRG_15335-t26_1-p1	687	PF00264	Common central domain of tyrosinase	418	462	1.2E-8	IPR002227	Tyrosinase copper-binding domain
SPRG_15335-t26_1-p1	687	PF14295	PAN domain	10	51	4.8E-4	IPR003609	PAN/Apple domain
SPRG_15335-t26_1-p1	687	PF14295	PAN domain	83	115	0.0065	IPR003609	PAN/Apple domain
SPRG_04355-t26_1-p1	402	PF00112	Papain family cysteine protease	116	321	1.0E-50	IPR000668	Peptidase C1A, papain C-terminal
SPRG_10921-t26_1-p1	282	PF11051	Mannosyltransferase putative	35	145	1.3E-4	IPR022751	Alpha-mannosyltransferase
SPRG_13377-t26_1-p1	516	PF14541	Xylanase inhibitor C-terminal	226	372	1.1E-8	IPR032799	Xylanase inhibitor, C-terminal
SPRG_13377-t26_1-p1	516	PF14543	Xylanase inhibitor N-terminal	41	197	1.7E-23	IPR032861	Xylanase inhibitor, N-terminal
SPRG_02566-t26_1-p1	421	PF07915	Glucosidase II beta subunit-like protein	240	320	1.7E-14	IPR012913	Protein OS9-like
SPRG_15882-t26_1-p1	168	PF00255	Glutathione peroxidase	6	113	1.2E-37	IPR000889	Glutathione peroxidase
SPRG_12862-t26_1-p1	423	PF00450	Serine carboxypeptidase	25	421	1.8E-99	IPR001563	Peptidase S10, serine carboxypeptidase
SPRG_10331-t26_1-p1	217	PF06951	Group XII secretory phospholipase A2 precursor (PLA2G12)	17	131	4.1E-16	IPR010711	Group XII secretory phospholipase A2 precursor
SPRG_13160-t26_1-p1	459	PF00149	Calcineurin-like phosphoesterase	104	344	1.4E-7	IPR004843	Calcineurin-like phosphoesterase domain, ApaH type
SPRG_12207-t26_1-p1	282	PF00734	Fungal cellulose binding domain	244	272	9.1E-11	IPR000254	Cellulose-binding domain, fungal
SPRG_12207-t26_1-p1	282	PF03067	Lytic polysaccharide mono-oxygenase, cellulose-degrading	1	184	7.6E-21	IPR004302	Cellulose/chitin-binding protein, N-terminal
SPRG_12880-t26_1-p1	288	PF00141	Peroxidase	28	230	1.1E-21	IPR002016	Haem peroxidase
SPRG_13771-t26_1-p1	414	PF00112	Papain family cysteine protease	121	331	2.5E-60	IPR000668	Peptidase C1A, papain C-terminal
SPRG_16055-t26_1-p1	144	PF00964	Elicitin	12	87	2.7E-6	IPR002200	Elicitin
SPRG_07569-t26_1-p1	704	PF00246	Zinc carboxypeptidase	269	410	6.1E-14	IPR000834	Peptidase M14, carboxypeptidase A
SPRG_17907-t26_1-p1	210	PF00704	Glycosyl hydrolases family 18	85	200	2.4E-11	IPR001223	Glycoside hydrolase family 18, catalytic domain
SPRG_18857-t26_1-p1	371	PF00734	Fungal cellulose binding domain	68	95	2.7E-8	IPR000254	Cellulose-binding domain, fungal
SPRG_18857-t26_1-p1	371	PF00734	Fungal cellulose binding domain	26	53	3.5E-9	IPR000254	Cellulose-binding domain, fungal
SPRG_22275-t26_1-p1	949	PF07974	EGF-like domain	188	212	3.2E-5	IPR013111	EGF-like domain, extracellular
SPRG_22275-t26_1-p1	949	PF13884	Chaperone of endosialidase	830	887	3.6E-16	IPR030392	Intramolecular chaperone auto-processing domain
SPRG_15916-t26_1-p1	548	PF09286	Pro-kumamolisin, activation domain	1	131	1.3E-12	IPR015366	Peptidase S53, activation domain
SPRG_15916-t26_1-p1	548	PF00082	Subtilase family	284	459	8.4E-8	IPR000209	Peptidase S8/S53 domain
SPRG_05740-t26_1-p1	531	PF00149	Calcineurin-like phosphoesterase	233	449	4.4E-17	IPR004843	Calcineurin-like phosphoesterase domain, ApaH type
SPRG_05740-t26_1-p1	531	PF14008	Iron/zinc purple acid phosphatase-like protein C	464	524	2.0E-9	IPR025733	Iron/zinc purple acid phosphatase-like C-terminal domain
SPRG_05740-t26_1-p1	531	PF16656	Purple acid Phosphatase, N-terminal domain	112	217	5.1E-15	IPR015914	Purple acid phosphatase, N-terminal
SPRG_07379-t26_1-p1	146	PF10208	Degradation arginine-rich protein for mis-folding	5	142	8.7E-23	IPR019345	Armet protein
SPRG_08029-t26_1-p1	137	PF00734	Fungal cellulose binding domain	52	80	3.3E-11	IPR000254	Cellulose-binding domain, fungal
SPRG_13699-t26_1-p1	386	PF13621	Cupin-like domain	95	243	3.7E-29	IPR041667	Cupin-like domain 8
SPRG_17792-t26_1-p1	341	PF00149	Calcineurin-like phosphoesterase	19	246	2.0E-14	IPR004843	Calcineurin-like phosphoesterase domain, ApaH type
SPRG_19242-t26_1-p1	766	PF13374	Tetratricopeptide repeat	251	278	5.3E-5	-	-
SPRG_19242-t26_1-p1	766	PF13432	Tetratricopeptide repeat	15	68	1.3E-4	-	-
SPRG_19242-t26_1-p1	766	PF13432	Tetratricopeptide repeat	187	247	2.3E-6	-	-
SPRG_19242-t26_1-p1	766	PF13432	Tetratricopeptide repeat	118	174	1.6E-5	-	-
SPRG_02145-t26_1-p1	845	PF00085	Thioredoxin	257	358	1.2E-21	IPR013766	Thioredoxin domain
SPRG_02145-t26_1-p1	845	PF00085	Thioredoxin	133	232	8.5E-31	IPR013766	Thioredoxin domain
SPRG_02145-t26_1-p1	845	PF00085	Thioredoxin	680	773	5.2E-16	IPR013766	Thioredoxin domain
SPRG_02145-t26_1-p1	845	PF00085	Thioredoxin	8	109	5.9E-24	IPR013766	Thioredoxin domain
SPRG_02145-t26_1-p1	845	PF00085	Thioredoxin	523	612	2.1E-12	IPR013766	Thioredoxin domain
SPRG_02145-t26_1-p1	845	PF00085	Thioredoxin	377	470	8.0E-18	IPR013766	Thioredoxin domain
SPRG_05363-t26_1-p1	158	PF00050	Kazal-type serine protease inhibitor domain	56	84	4.6E-8	IPR002350	Kazal domain
SPRG_05363-t26_1-p1	158	PF07648	Kazal-type serine protease inhibitor domain	3	46	1.3E-9	IPR002350	Kazal domain
SPRG_20531-t26_1-p1	345	PF00652	Ricin-type beta-trefoil lectin domain	133	206	1.5E-7	IPR000772	Ricin B, lectin domain
SPRG_20531-t26_1-p1	345	PF00652	Ricin-type beta-trefoil lectin domain	248	338	2.1E-12	IPR000772	Ricin B, lectin domain
SPRG_11867-t26_1-p1	359	PF13365	Trypsin-like peptidase domain	156	321	6.4E-17	-	-
SPRG_16539-t26_1-p1	569	PF00728	Glycosyl hydrolase family 20, catalytic domain	184	525	2.7E-93	IPR015883	Glycoside hydrolase family 20, catalytic domain
SPRG_16539-t26_1-p1	569	PF14845	beta-acetyl hexosaminidase like	44	160	4.3E-11	IPR029019	Beta-hexosaminidase, eukaryotic type, N-terminal
SPRG_07712-t26_1-p1	537	PF00652	Ricin-type beta-trefoil lectin domain	441	530	1.5E-12	IPR000772	Ricin B, lectin domain
SPRG_07712-t26_1-p1	537	PF00652	Ricin-type beta-trefoil lectin domain	312	360	1.2E-7	IPR000772	Ricin B, lectin domain
SPRG_11523-t26_1-p1	241	PF14295	PAN domain	173	218	3.6E-7	IPR003609	PAN/Apple domain
SPRG_03903-t26_1-p1	285	PF00069	Protein kinase domain	22	282	8.8E-58	IPR000719	Protein kinase domain
SPRG_10281-t26_1-p1	374	PF00112	Papain family cysteine protease	115	341	1.4E-36	IPR000668	Peptidase C1A, papain C-terminal
SPRG_14161-t26_1-p1	482	PF13365	Trypsin-like peptidase domain	156	318	9.0E-17	-	-
SPRG_14161-t26_1-p1	482	PF00734	Fungal cellulose binding domain	443	470	2.0E-10	IPR000254	Cellulose-binding domain, fungal
SPRG_15503-t26_1-p1	509	PF00561	alpha/beta hydrolase fold	53	240	2.5E-26	IPR000073	Alpha/beta hydrolase fold-1
SPRG_15503-t26_1-p1	509	PF08386	TAP-like protein	366	467	6.5E-16	IPR013595	Peptidase S33 tripeptidyl aminopeptidase-like, C-terminal
SPRG_04831-t26_1-p1	697	PF02585	GlcNAc-PI de-N-acetylase	434	612	1.4E-8	IPR003737	N-acetylglucosaminyl phosphatidylinositol deacetylase-related
SPRG_04831-t26_1-p1	697	PF14295	PAN domain	11	53	0.0036	IPR003609	PAN/Apple domain
SPRG_04831-t26_1-p1	697	PF14295	PAN domain	368	395	3.0	IPR003609	PAN/Apple domain
SPRG_04831-t26_1-p1	697	PF14295	PAN domain	225	252	0.43	IPR003609	PAN/Apple domain
SPRG_14399-t26_1-p1	525	PF00144	Beta-lactamase	22	364	3.1E-42	IPR001466	Beta-lactamase-related
SPRG_15143-t26_1-p1	198	PF00445	Ribonuclease T2 family	1	161	1.9E-30	IPR001568	Ribonuclease T2-like
SPRG_08089-t26_1-p1	371	PF00332	Glycosyl hydrolases family 17	161	246	5.7E-8	IPR000490	Glycoside hydrolase family 17
SPRG_01703-t26_1-p1	504	PF00394	Multicopper oxidase	135	267	1.2E-30	IPR001117	Multicopper oxidase, type 1
SPRG_01703-t26_1-p1	504	PF07732	Multicopper oxidase	19	128	3.9E-24	IPR011707	Multicopper oxidase, type 3
SPRG_01703-t26_1-p1	504	PF07731	Multicopper oxidase	359	488	3.1E-27	IPR011706	Multicopper oxidase, type 2
SPRG_19665-t26_1-p1	416	PF03935	Beta-glucan synthesis-associated protein (SKN1)	182	283	5.9E-16	IPR005629	Beta-glucan synthesis-associated protein Skn1/Kre6/Sbg1
SPRG_19665-t26_1-p1	416	PF03935	Beta-glucan synthesis-associated protein (SKN1)	17	149	2.9E-25	IPR005629	Beta-glucan synthesis-associated protein Skn1/Kre6/Sbg1
SPRG_01266-t26_1-p1	281	PF13540	Regulator of chromosome condensation (RCC1) repeat	59	82	6.5E-6	-	-
SPRG_01266-t26_1-p1	281	PF13540	Regulator of chromosome condensation (RCC1) repeat	94	122	4.0E-11	-	-
SPRG_01266-t26_1-p1	281	PF13540	Regulator of chromosome condensation (RCC1) repeat	131	159	1.6E-7	-	-
SPRG_13115-t26_1-p1	285	PF12146	Serine aminopeptidase, S33	49	209	2.1E-17	IPR022742	Serine aminopeptidase, S33
SPRG_04075-t26_1-p1	362	PF02225	PA domain	33	121	8.7E-12	IPR003137	PA domain
SPRG_04075-t26_1-p1	362	PF02225	PA domain	182	275	5.4E-9	IPR003137	PA domain
SPRG_02319-t26_1-p1	186	PF05257	CHAP domain	40	138	6.3E-12	IPR007921	CHAP domain
SPRG_13888-t26_1-p1	417	PF00112	Papain family cysteine protease	117	324	3.8E-60	IPR000668	Peptidase C1A, papain C-terminal
SPRG_10280-t26_1-p1	354	PF00112	Papain family cysteine protease	90	317	1.6E-37	IPR000668	Peptidase C1A, papain C-terminal
SPRG_00056-t26_1-p1	432	PF01373	Glycosyl hydrolase family 14	6	416	3.2E-91	IPR001554	Glycoside hydrolase, family 14
SPRG_06485-t26_1-p1	168	PF01161	Phosphatidylethanolamine-binding protein	54	128	4.2E-10	IPR008914	Phosphatidylethanolamine-binding protein
SPRG_13960-t26_1-p1	364	PF00149	Calcineurin-like phosphoesterase	58	293	1.6E-13	IPR004843	Calcineurin-like phosphoesterase domain, ApaH type
SPRG_04354-t26_1-p1	492	PF00112	Papain family cysteine protease	116	328	1.1E-58	IPR000668	Peptidase C1A, papain C-terminal
SPRG_00270-t26_1-p1	419	PF07732	Multicopper oxidase	58	143	2.3E-14	IPR011707	Multicopper oxidase, type 3
SPRG_00270-t26_1-p1	419	PF07731	Multicopper oxidase	339	397	1.0E-4	IPR011706	Multicopper oxidase, type 2
SPRG_12263-t26_1-p1	273	PF01436	NHL repeat	106	132	2.0E-7	IPR001258	NHL repeat
SPRG_12263-t26_1-p1	273	PF01436	NHL repeat	201	227	7.3E-5	IPR001258	NHL repeat
SPRG_07386-t26_1-p1	246	PF00722	Glycosyl hydrolases family 16	46	239	3.5E-33	IPR000757	Glycoside hydrolase family 16
SPRG_20995-t26_1-p1	277	PF01223	DNA/RNA non-specific endonuclease	85	241	4.5E-28	IPR001604	DNA/RNA non-specific endonuclease
SPRG_20995-t26_1-p1	277	PF14295	PAN domain	11	55	9.4E-10	IPR003609	PAN/Apple domain
SPRG_18054-t26_1-p1	173	PF00734	Fungal cellulose binding domain	97	125	2.3E-8	IPR000254	Cellulose-binding domain, fungal
SPRG_00333-t26_1-p1	591	PF00012	Hsp70 protein	275	571	3.0E-110	IPR013126	Heat shock protein 70 family
SPRG_00333-t26_1-p1	591	PF00012	Hsp70 protein	7	272	6.8E-124	IPR013126	Heat shock protein 70 family
SPRG_00637-t26_1-p1	320	PF00112	Papain family cysteine protease	99	317	1.6E-60	IPR000668	Peptidase C1A, papain C-terminal
SPRG_20689-t26_1-p1	433	PF04886	PT repeat	68	101	2.3E-7	IPR006970	PT repeat
SPRG_20689-t26_1-p1	433	PF00652	Ricin-type beta-trefoil lectin domain	208	299	1.3E-11	IPR000772	Ricin B, lectin domain
SPRG_20689-t26_1-p1	433	PF00652	Ricin-type beta-trefoil lectin domain	329	427	9.2E-12	IPR000772	Ricin B, lectin domain
SPRG_17486-t26_1-p1	559	PF12222	Peptide N-acetyl-beta-D-glucosaminyl asparaginase amidase A	12	433	1.1E-88	IPR021102	Peptide-N4-(N-acetyl-beta-glucosaminyl)asparagine amidase A
SPRG_11354-t26_1-p1	314	PF01400	Astacin (Peptidase family M12A)	96	306	2.4E-33	IPR001506	Peptidase M12A
SPRG_15170-t26_1-p1	184	PF10185	Chaperone for wingless signalling and trafficking of LDL receptor	5	157	1.8E-8	IPR019330	LRP chaperone MESD
SPRG_22335-t26_1-p1	279	PF00112	Papain family cysteine protease	116	259	1.1E-30	IPR000668	Peptidase C1A, papain C-terminal
SPRG_02892-t26_1-p1	156	PF00160	Cyclophilin type peptidyl-prolyl cis-trans isomerase/CLD	11	115	1.1E-24	IPR002130	Cyclophilin-type peptidyl-prolyl cis-trans isomerase domain
SPRG_19956-t26_1-p1	506	PF00534	Glycosyl transferases group 1	326	473	4.7E-19	IPR001296	Glycosyl transferase, family 1
SPRG_04150-t26_1-p1	512	PF00370	FGGY family of carbohydrate kinases, N-terminal domain	20	272	4.1E-13	IPR018484	Carbohydrate kinase, FGGY, N-terminal
SPRG_04150-t26_1-p1	512	PF02782	FGGY family of carbohydrate kinases, C-terminal domain	313	462	1.6E-21	IPR018485	Carbohydrate kinase, FGGY, C-terminal
SPRG_10187-t26_1-p1	380	PF10994	Protein of unknown function (DUF2817)	19	364	1.7E-84	IPR021259	Protein of unknown function DUF2817
SPRG_07536-t26_1-p1	386	PF14295	PAN domain	13	54	8.1E-6	IPR003609	PAN/Apple domain
SPRG_07536-t26_1-p1	386	PF10290	Glycine-rich protein domain (DUF2403)	96	150	1.3E-16	IPR018807	Cell wall protein YJL171C/Tos1, N-terminal
SPRG_07536-t26_1-p1	386	PF10287	Putative TOS1-like glycosyl hydrolase (DUF2401)	155	381	8.1E-37	IPR018805	Cell wall protein YJL171C/Tos1, C-terminal
SPRG_22114-t26_1-p1	530	PF00130	Phorbol esters/diacylglycerol binding domain (C1 domain)	87	127	6.5E-7	IPR002219	Protein kinase C-like, phorbol ester/diacylglycerol-binding domain
SPRG_22114-t26_1-p1	530	PF00609	Diacylglycerol kinase accessory domain	360	514	1.3E-43	IPR000756	Diacylglycerol kinase, accessory domain
SPRG_22114-t26_1-p1	530	PF00781	Diacylglycerol kinase catalytic domain	219	346	1.3E-25	IPR001206	Diacylglycerol kinase, catalytic domain
SPRG_04342-t26_1-p1	112	PF08806	Sep15/SelM redox domain	60	99	1.1E-6	IPR014912	Selenoprotein F/M domain
SPRG_20686-t26_1-p1	256	PF00089	Trypsin	19	247	7.2E-47	IPR001254	Serine proteases, trypsin domain
SPRG_20685-t26_1-p1	256	PF00089	Trypsin	19	247	7.2E-47	IPR001254	Serine proteases, trypsin domain
SPRG_10097-t26_1-p1	373	PF01156	Inosine-uridine preferring nucleoside hydrolase	31	329	4.7E-36	IPR001910	Inosine/uridine-preferring nucleoside hydrolase domain
SPRG_07964-t26_1-p1	470	PF00067	Cytochrome P450	75	450	2.2E-63	IPR001128	Cytochrome P450
SPRG_02814-t26_1-p1	352	PF00112	Papain family cysteine protease	141	334	3.8E-43	IPR000668	Peptidase C1A, papain C-terminal
SPRG_07874-t26_1-p1	471	PF14008	Iron/zinc purple acid phosphatase-like protein C	378	437	3.0E-6	IPR025733	Iron/zinc purple acid phosphatase-like C-terminal domain
SPRG_07874-t26_1-p1	471	PF00149	Calcineurin-like phosphoesterase	116	362	9.6E-16	IPR004843	Calcineurin-like phosphoesterase domain, ApaH type
SPRG_08269-t26_1-p1	321	PF01400	Astacin (Peptidase family M12A)	81	291	2.2E-14	IPR001506	Peptidase M12A
SPRG_03093-t26_1-p1	300	PF00106	short chain dehydrogenase	25	164	8.9E-13	IPR002347	Short-chain dehydrogenase/reductase SDR
SPRG_21539-t26_1-p1	223	PF00112	Papain family cysteine protease	15	219	1.2E-50	IPR000668	Peptidase C1A, papain C-terminal
SPRG_20040-t26_1-p1	250	PF05096	Glutamine cyclotransferase	17	248	8.7E-73	IPR007788	Glutaminyl-peptide cyclotransferase
SPRG_10505-t26_1-p1	362	PF00026	Eukaryotic aspartyl protease	59	360	1.9E-89	IPR033121	Peptidase family A1 domain
SPRG_16334-t26_1-p1	200	PF07648	Kazal-type serine protease inhibitor domain	154	198	1.8E-7	IPR002350	Kazal domain
SPRG_16334-t26_1-p1	200	PF07648	Kazal-type serine protease inhibitor domain	56	99	7.9E-10	IPR002350	Kazal domain
SPRG_16334-t26_1-p1	200	PF00050	Kazal-type serine protease inhibitor domain	113	153	8.6E-8	IPR002350	Kazal domain
SPRG_16334-t26_1-p1	200	PF00050	Kazal-type serine protease inhibitor domain	9	36	1.4E-9	IPR002350	Kazal domain
SPRG_12719-t26_1-p1	483	PF04113	Gpi16 subunit, GPI transamidase component	2	196	2.0E-41	IPR007245	GPI transamidase component PIG-T
SPRG_12719-t26_1-p1	483	PF04113	Gpi16 subunit, GPI transamidase component	280	455	9.8E-53	IPR007245	GPI transamidase component PIG-T
SPRG_17494-t26_1-p1	149	PF12796	Ankyrin repeats (3 copies)	29	122	2.5E-13	IPR020683	Ankyrin repeat-containing domain
SPRG_16574-t26_1-p1	123	PF00254	FKBP-type peptidyl-prolyl cis-trans isomerase	22	114	6.6E-36	IPR001179	FKBP-type peptidyl-prolyl cis-trans isomerase domain
SPRG_00814-t26_1-p1	123	PF00254	FKBP-type peptidyl-prolyl cis-trans isomerase	22	114	6.6E-36	IPR001179	FKBP-type peptidyl-prolyl cis-trans isomerase domain
SPRG_03619-t26_1-p1	342	PF07974	EGF-like domain	232	258	1.1E-5	IPR013111	EGF-like domain, extracellular
SPRG_03619-t26_1-p1	342	PF00832	Ribosomal L39 protein	300	340	6.6E-22	IPR000077	Ribosomal protein L39e
SPRG_07649-t26_1-p1	184	PF09430	Protein of unknown function (DUF2012)	20	127	1.2E-19	IPR019008	Domain of unknown function DUF2012
SPRG_13889-t26_1-p1	426	PF00112	Papain family cysteine protease	124	329	7.9E-59	IPR000668	Peptidase C1A, papain C-terminal
SPRG_08628-t26_1-p1	557	PF00652	Ricin-type beta-trefoil lectin domain	345	425	4.2E-7	IPR000772	Ricin B, lectin domain
SPRG_08628-t26_1-p1	557	PF00652	Ricin-type beta-trefoil lectin domain	462	548	2.0E-9	IPR000772	Ricin B, lectin domain
SPRG_04979-t26_1-p1	568	PF16656	Purple acid Phosphatase, N-terminal domain	130	239	3.4E-15	IPR015914	Purple acid phosphatase, N-terminal
SPRG_04979-t26_1-p1	568	PF14008	Iron/zinc purple acid phosphatase-like protein C	498	556	1.5E-13	IPR025733	Iron/zinc purple acid phosphatase-like C-terminal domain
SPRG_04979-t26_1-p1	568	PF00149	Calcineurin-like phosphoesterase	251	477	3.7E-17	IPR004843	Calcineurin-like phosphoesterase domain, ApaH type
SPRG_19422-t26_1-p1	390	PF03417	Acyl-coenzyme A:6-aminopenicillanic acid acyl-transferase	129	347	1.2E-26	IPR005079	Peptidase C45
SPRG_20439-t26_1-p1	720	PF00652	Ricin-type beta-trefoil lectin domain	208	270	1.7E-7	IPR000772	Ricin B, lectin domain
SPRG_20439-t26_1-p1	720	PF00652	Ricin-type beta-trefoil lectin domain	515	604	8.4E-11	IPR000772	Ricin B, lectin domain
SPRG_20318-t26_1-p1	125	PF00734	Fungal cellulose binding domain	95	114	3.0E-4	IPR000254	Cellulose-binding domain, fungal
SPRG_20318-t26_1-p1	125	PF00182	Chitinase class I	19	94	5.0E-12	IPR000726	Glycoside hydrolase, family 19, catalytic
SPRG_13484-t26_1-p1	439	PF03198	Glucanosyltransferase	2	312	8.2E-35	IPR004886	Glucanosyltransferase
SPRG_02838-t26_1-p1	366	PF00291	Pyridoxal-phosphate dependent enzyme	24	327	2.2E-75	IPR001926	Pyridoxal-phosphate dependent enzyme
SPRG_00062-t26_1-p1	325	PF00652	Ricin-type beta-trefoil lectin domain	70	159	6.1E-9	IPR000772	Ricin B, lectin domain
SPRG_00062-t26_1-p1	325	PF00652	Ricin-type beta-trefoil lectin domain	247	320	2.0E-8	IPR000772	Ricin B, lectin domain
SPRG_16038-t26_1-p1	669	PF08238	Sel1 repeat	355	389	3.1E-6	IPR006597	Sel1-like repeat
SPRG_16038-t26_1-p1	669	PF08238	Sel1 repeat	391	423	0.0025	IPR006597	Sel1-like repeat
SPRG_16038-t26_1-p1	669	PF08238	Sel1 repeat	465	491	3.3	IPR006597	Sel1-like repeat
SPRG_16038-t26_1-p1	669	PF08238	Sel1 repeat	318	353	2.2E-5	IPR006597	Sel1-like repeat
SPRG_16038-t26_1-p1	669	PF08238	Sel1 repeat	572	604	0.024	IPR006597	Sel1-like repeat
SPRG_16038-t26_1-p1	669	PF08238	Sel1 repeat	543	568	3.3	IPR006597	Sel1-like repeat
SPRG_16038-t26_1-p1	669	PF08238	Sel1 repeat	428	453	0.053	IPR006597	Sel1-like repeat
SPRG_16448-t26_1-p1	725	PF00964	Elicitin	95	159	1.3E-5	IPR002200	Elicitin
SPRG_15464-t26_1-p1	435	PF13640	2OG-Fe(II) oxygenase superfamily	205	346	2.6E-13	IPR005123	Oxoglutarate/iron-dependent dioxygenase
SPRG_13314-t26_1-p1	320	PF00149	Calcineurin-like phosphoesterase	28	251	4.4E-9	IPR004843	Calcineurin-like phosphoesterase domain, ApaH type
SPRG_05722-t26_1-p1	588	PF04199	Putative cyclase	22	187	4.7E-23	IPR007325	Kynurenine formamidase/cyclase-like
SPRG_05722-t26_1-p1	588	PF04199	Putative cyclase	322	496	1.0E-23	IPR007325	Kynurenine formamidase/cyclase-like
SPRG_20698-t26_1-p1	1437	PF02847	MA3 domain	1098	1210	1.0E-7	IPR003891	Initiation factor eIF-4 gamma, MA3
SPRG_20698-t26_1-p1	1437	PF02854	MIF4G domain	779	958	2.3E-31	IPR003890	MIF4G-like, type 3
SPRG_20698-t26_1-p1	1437	PF02854	MIF4G domain	607	669	4.5E-14	IPR003890	MIF4G-like, type 3
SPRG_12804-t26_1-p1	522	PF00652	Ricin-type beta-trefoil lectin domain	310	399	3.3E-15	IPR000772	Ricin B, lectin domain
SPRG_12804-t26_1-p1	522	PF00652	Ricin-type beta-trefoil lectin domain	437	513	5.2E-12	IPR000772	Ricin B, lectin domain
SPRG_18636-t26_1-p1	541	PF00041	Fibronectin type III domain	308	378	7.1E-6	IPR003961	Fibronectin type III
SPRG_03243-t26_1-p1	96	PF00967	Barwin family	26	68	2.2E-5	IPR001153	Barwin domain
SPRG_06922-t26_1-p1	284	PF03067	Lytic polysaccharide mono-oxygenase, cellulose-degrading	1	184	3.7E-20	IPR004302	Cellulose/chitin-binding protein, N-terminal
SPRG_13862-t26_1-p1	351	PF00704	Glycosyl hydrolases family 18	59	283	9.3E-21	IPR001223	Glycoside hydrolase family 18, catalytic domain
SPRG_01524-t26_1-p1	280	PF02815	MIR domain	99	245	1.5E-11	IPR016093	MIR motif
SPRG_08737-t26_1-p1	510	PF03671	Ubiquitin fold modifier 1 protein	430	504	6.2E-42	IPR005375	Ubiquitin-fold modifier 1
SPRG_16282-t26_1-p1	157	PF13855	Leucine rich repeat	77	135	1.4E-7	IPR001611	Leucine-rich repeat
SPRG_09633-t26_1-p1	223	PF00857	Isochorismatase family	3	213	1.7E-24	IPR000868	Isochorismatase-like
SPRG_05055-t26_1-p1	1972	PF13540	Regulator of chromosome condensation (RCC1) repeat	146	172	5.7E-6	-	-
SPRG_05055-t26_1-p1	1972	PF13540	Regulator of chromosome condensation (RCC1) repeat	266	291	4.9E-7	-	-
SPRG_05055-t26_1-p1	1972	PF13540	Regulator of chromosome condensation (RCC1) repeat	612	638	1.5E-7	-	-
SPRG_05055-t26_1-p1	1972	PF13540	Regulator of chromosome condensation (RCC1) repeat	688	715	5.1E-8	-	-
SPRG_05055-t26_1-p1	1972	PF13540	Regulator of chromosome condensation (RCC1) repeat	651	676	8.5E-7	-	-
SPRG_05055-t26_1-p1	1972	PF13540	Regulator of chromosome condensation (RCC1) repeat	227	254	3.2E-7	-	-
SPRG_05735-t26_1-p1	1500	PF02140	Galactose binding lectin domain	111	187	3.0E-13	IPR000922	D-galactoside/L-rhamnose binding SUEL lectin domain
SPRG_05735-t26_1-p1	1500	PF02140	Galactose binding lectin domain	1317	1393	4.7E-14	IPR000922	D-galactoside/L-rhamnose binding SUEL lectin domain
SPRG_05735-t26_1-p1	1500	PF02140	Galactose binding lectin domain	855	934	4.1E-13	IPR000922	D-galactoside/L-rhamnose binding SUEL lectin domain
SPRG_05735-t26_1-p1	1500	PF02140	Galactose binding lectin domain	390	466	3.3E-13	IPR000922	D-galactoside/L-rhamnose binding SUEL lectin domain
SPRG_05735-t26_1-p1	1500	PF02140	Galactose binding lectin domain	1149	1226	1.1E-13	IPR000922	D-galactoside/L-rhamnose binding SUEL lectin domain
SPRG_05735-t26_1-p1	1500	PF02140	Galactose binding lectin domain	205	278	9.1E-15	IPR000922	D-galactoside/L-rhamnose binding SUEL lectin domain
SPRG_05735-t26_1-p1	1500	PF02140	Galactose binding lectin domain	1053	1131	7.7E-13	IPR000922	D-galactoside/L-rhamnose binding SUEL lectin domain
SPRG_05735-t26_1-p1	1500	PF02140	Galactose binding lectin domain	19	93	1.4E-14	IPR000922	D-galactoside/L-rhamnose binding SUEL lectin domain
SPRG_05735-t26_1-p1	1500	PF02140	Galactose binding lectin domain	952	1028	3.1E-14	IPR000922	D-galactoside/L-rhamnose binding SUEL lectin domain
SPRG_05735-t26_1-p1	1500	PF02140	Galactose binding lectin domain	482	553	5.5E-11	IPR000922	D-galactoside/L-rhamnose binding SUEL lectin domain
SPRG_05735-t26_1-p1	1500	PF02140	Galactose binding lectin domain	667	742	3.3E-15	IPR000922	D-galactoside/L-rhamnose binding SUEL lectin domain
SPRG_05735-t26_1-p1	1500	PF02140	Galactose binding lectin domain	571	649	5.7E-12	IPR000922	D-galactoside/L-rhamnose binding SUEL lectin domain
SPRG_05735-t26_1-p1	1500	PF02140	Galactose binding lectin domain	299	372	1.1E-15	IPR000922	D-galactoside/L-rhamnose binding SUEL lectin domain
SPRG_05735-t26_1-p1	1500	PF02140	Galactose binding lectin domain	1413	1490	2.1E-14	IPR000922	D-galactoside/L-rhamnose binding SUEL lectin domain
SPRG_07800-t26_1-p1	398	PF00734	Fungal cellulose binding domain	364	391	4.3E-11	IPR000254	Cellulose-binding domain, fungal
SPRG_07800-t26_1-p1	398	PF01341	Glycosyl hydrolases family 6	13	253	4.1E-46	IPR016288	1, 4-beta cellobiohydrolase
SPRG_11262-t26_1-p1	524	PF12222	Peptide N-acetyl-beta-D-glucosaminyl asparaginase amidase A	13	427	1.7E-87	IPR021102	Peptide-N4-(N-acetyl-beta-glucosaminyl)asparagine amidase A
SPRG_13879-t26_1-p1	401	PF04886	PT repeat	202	235	1.3E-6	IPR006970	PT repeat
SPRG_13879-t26_1-p1	401	PF04886	PT repeat	337	371	1.8E-7	IPR006970	PT repeat
SPRG_13879-t26_1-p1	401	PF00188	Cysteine-rich secretory protein family	9	113	2.7E-9	IPR014044	CAP domain
SPRG_08920-t26_1-p1	235	PF00089	Trypsin	4	223	7.8E-25	IPR001254	Serine proteases, trypsin domain
SPRG_21753-t26_1-p1	438	PF13692	Glycosyl transferases group 1	302	373	1.3E-6	-	-
SPRG_06659-t26_1-p1	489	PF00041	Fibronectin type III domain	318	389	5.3E-7	IPR003961	Fibronectin type III
SPRG_06659-t26_1-p1	489	PF07647	SAM domain (Sterile alpha motif)	86	142	5.1E-9	IPR001660	Sterile alpha motif domain
SPRG_11162-t26_1-p1	520	PF00144	Beta-lactamase	22	363	1.8E-38	IPR001466	Beta-lactamase-related
SPRG_12803-t26_1-p1	524	PF00652	Ricin-type beta-trefoil lectin domain	287	382	9.1E-14	IPR000772	Ricin B, lectin domain
SPRG_12803-t26_1-p1	524	PF00652	Ricin-type beta-trefoil lectin domain	427	512	4.2E-16	IPR000772	Ricin B, lectin domain
SPRG_15652-t26_1-p1	476	PF05577	Serine carboxypeptidase S28	48	465	1.3E-93	IPR008758	Peptidase S28
SPRG_04771-t26_1-p1	399	PF00112	Papain family cysteine protease	107	327	6.5E-48	IPR000668	Peptidase C1A, papain C-terminal
SPRG_13882-t26_1-p1	346	PF00188	Cysteine-rich secretory protein family	8	115	1.1E-7	IPR014044	CAP domain
SPRG_21553-t26_1-p1	1661	PF00630	Filamin/ABP280 repeat	776	867	1.2E-6	IPR017868	Filamin/ABP280 repeat-like
SPRG_21553-t26_1-p1	1661	PF00630	Filamin/ABP280 repeat	669	765	1.6E-8	IPR017868	Filamin/ABP280 repeat-like
SPRG_21553-t26_1-p1	1661	PF07691	PA14 domain	1102	1156	2.1E-6	IPR011658	PA14 domain
SPRG_14999-t26_1-p1	461	PF00082	Subtilase family	140	406	1.4E-49	IPR000209	Peptidase S8/S53 domain
SPRG_18300-t26_1-p1	480	PF00481	Protein phosphatase 2C	201	469	2.6E-44	IPR001932	PPM-type phosphatase domain
SPRG_19307-t26_1-p1	290	PF00734	Fungal cellulose binding domain	209	236	1.5E-8	IPR000254	Cellulose-binding domain, fungal
SPRG_19307-t26_1-p1	290	PF00734	Fungal cellulose binding domain	252	277	3.4E-6	IPR000254	Cellulose-binding domain, fungal
SPRG_14057-t26_1-p1	646	PF00004	ATPase family associated with various cellular activities (AAA)	421	549	8.6E-21	IPR003959	ATPase, AAA-type, core
SPRG_14057-t26_1-p1	646	PF12037	Domain of unknown function (DUF3523)	127	363	8.8E-40	IPR021911	ATPase family AAA domain-containing protein 3, domain of unknown function DUF3523
SPRG_03200-t26_1-p1	485	PF13499	EF-hand domain pair	341	400	1.6E-12	IPR002048	EF-hand domain
SPRG_03200-t26_1-p1	485	PF13499	EF-hand domain pair	413	477	2.1E-14	IPR002048	EF-hand domain
SPRG_03200-t26_1-p1	485	PF00069	Protein kinase domain	14	274	3.5E-65	IPR000719	Protein kinase domain
SPRG_06772-t26_1-p1	835	PF00085	Thioredoxin	524	613	1.2E-11	IPR013766	Thioredoxin domain
SPRG_06772-t26_1-p1	835	PF00085	Thioredoxin	258	359	1.6E-22	IPR013766	Thioredoxin domain
SPRG_06772-t26_1-p1	835	PF00085	Thioredoxin	661	762	9.6E-18	IPR013766	Thioredoxin domain
SPRG_06772-t26_1-p1	835	PF00085	Thioredoxin	8	103	6.2E-24	IPR013766	Thioredoxin domain
SPRG_06772-t26_1-p1	835	PF00085	Thioredoxin	133	233	1.6E-30	IPR013766	Thioredoxin domain
SPRG_06772-t26_1-p1	835	PF00085	Thioredoxin	378	471	1.0E-16	IPR013766	Thioredoxin domain
SPRG_09051-t26_1-p1	314	PF00652	Ricin-type beta-trefoil lectin domain	214	303	7.2E-15	IPR000772	Ricin B, lectin domain
SPRG_18273-t26_1-p1	392	PF00112	Papain family cysteine protease	108	317	4.9E-56	IPR000668	Peptidase C1A, papain C-terminal
SPRG_13240-t26_1-p1	536	PF01431	Peptidase family M13	444	535	2.1E-34	IPR018497	Peptidase M13, C-terminal domain
SPRG_13240-t26_1-p1	536	PF05649	Peptidase family M13	20	392	9.6E-72	IPR008753	Peptidase M13, N-terminal domain
SPRG_07952-t26_1-p1	317	PF02265	S1/P1 Nuclease	1	308	1.5E-37	IPR003154	S1/P1 nuclease
SPRG_13958-t26_1-p1	346	PF00149	Calcineurin-like phosphoesterase	41	272	3.1E-13	IPR004843	Calcineurin-like phosphoesterase domain, ApaH type
SPRG_21526-t26_1-p1	828	PF13920	Zinc finger, C3HC4 type (RING finger)	775	822	1.2E-12	-	-
SPRG_21526-t26_1-p1	828	PF11051	Mannosyltransferase putative	160	280	2.7E-24	IPR022751	Alpha-mannosyltransferase
SPRG_21526-t26_1-p1	828	PF11051	Mannosyltransferase putative	306	390	3.5E-9	IPR022751	Alpha-mannosyltransferase
SPRG_21526-t26_1-p1	828	PF13857	Ankyrin repeats (many copies)	502	557	7.8E-10	-	-
SPRG_16326-t26_1-p1	1004	PF14295	PAN domain	12	56	1.1E-7	IPR003609	PAN/Apple domain
SPRG_16326-t26_1-p1	1004	PF14295	PAN domain	255	297	7.4E-8	IPR003609	PAN/Apple domain
SPRG_16326-t26_1-p1	1004	PF14295	PAN domain	175	214	2.3E-7	IPR003609	PAN/Apple domain
SPRG_16326-t26_1-p1	1004	PF14295	PAN domain	329	373	7.5E-8	IPR003609	PAN/Apple domain
SPRG_16326-t26_1-p1	1004	PF14295	PAN domain	88	124	6.4E-7	IPR003609	PAN/Apple domain
SPRG_16326-t26_1-p1	1004	PF14295	PAN domain	546	571	0.016	IPR003609	PAN/Apple domain
SPRG_10670-t26_1-p1	342	PF02434	Fringe-like	38	242	3.8E-9	IPR003378	Fringe-like
SPRG_13831-t26_1-p1	251	PF00089	Trypsin	19	241	1.7E-36	IPR001254	Serine proteases, trypsin domain
SPRG_13332-t26_1-p1	436	PF14008	Iron/zinc purple acid phosphatase-like protein C	364	425	1.6E-5	IPR025733	Iron/zinc purple acid phosphatase-like C-terminal domain
SPRG_13332-t26_1-p1	436	PF00149	Calcineurin-like phosphoesterase	102	349	2.3E-16	IPR004843	Calcineurin-like phosphoesterase domain, ApaH type
SPRG_01458-t26_1-p1	374	PF00246	Zinc carboxypeptidase	44	321	1.5E-39	IPR000834	Peptidase M14, carboxypeptidase A
SPRG_07826-t26_1-p1	350	PF04886	PT repeat	175	203	1.3E-7	IPR006970	PT repeat
SPRG_07826-t26_1-p1	350	PF04886	PT repeat	189	224	1.2E-9	IPR006970	PT repeat
SPRG_05977-t26_1-p1	485	PF00704	Glycosyl hydrolases family 18	28	318	5.3E-25	IPR001223	Glycoside hydrolase family 18, catalytic domain
SPRG_05977-t26_1-p1	485	PF04886	PT repeat	350	383	3.6E-9	IPR006970	PT repeat
SPRG_21152-t26_1-p1	458	PF00264	Common central domain of tyrosinase	40	247	3.8E-23	IPR002227	Tyrosinase copper-binding domain
SPRG_01896-t26_1-p1	466	PF00450	Serine carboxypeptidase	31	433	2.0E-130	IPR001563	Peptidase S10, serine carboxypeptidase
SPRG_12281-t26_1-p1	343	PF00188	Cysteine-rich secretory protein family	193	303	2.7E-9	IPR014044	CAP domain
SPRG_21260-t26_1-p1	567	PF05649	Peptidase family M13	20	274	1.1E-42	IPR008753	Peptidase M13, N-terminal domain
SPRG_21260-t26_1-p1	567	PF01431	Peptidase family M13	360	564	1.6E-66	IPR018497	Peptidase M13, C-terminal domain
SPRG_01734-t26_1-p1	318	PF03067	Lytic polysaccharide mono-oxygenase, cellulose-degrading	1	185	7.6E-22	IPR004302	Cellulose/chitin-binding protein, N-terminal
SPRG_01734-t26_1-p1	318	PF00734	Fungal cellulose binding domain	282	309	7.1E-12	IPR000254	Cellulose-binding domain, fungal
SPRG_14689-t26_1-p1	164	PF13637	Ankyrin repeats (many copies)	5	56	4.6E-8	-	-
SPRG_14689-t26_1-p1	164	PF13637	Ankyrin repeats (many copies)	71	125	4.5E-7	-	-
SPRG_11547-t26_1-p1	164	PF13637	Ankyrin repeats (many copies)	5	56	4.6E-8	-	-
SPRG_11547-t26_1-p1	164	PF13637	Ankyrin repeats (many copies)	71	125	4.5E-7	-	-
SPRG_00690-t26_1-p1	384	PF00150	Cellulase (glycosyl hydrolase family 5)	66	341	6.5E-12	IPR001547	Glycoside hydrolase, family 5
SPRG_12309-t26_1-p1	252	PF00734	Fungal cellulose binding domain	46	74	4.4E-10	IPR000254	Cellulose-binding domain, fungal
SPRG_12309-t26_1-p1	252	PF00734	Fungal cellulose binding domain	6	33	4.7E-10	IPR000254	Cellulose-binding domain, fungal
SPRG_15459-t26_1-p1	165	PF12929	Stretch-activated Ca2+-permeable channel component	2	90	2.0E-12	IPR024338	Stretch-activated cation channel Mid1/Calcium influx-promoting protein Ehs1
SPRG_18436-t26_1-p1	333	PF00652	Ricin-type beta-trefoil lectin domain	247	328	1.4E-12	IPR000772	Ricin B, lectin domain
SPRG_18436-t26_1-p1	333	PF00652	Ricin-type beta-trefoil lectin domain	70	159	1.5E-8	IPR000772	Ricin B, lectin domain
SPRG_18757-t26_1-p1	395	PF09286	Pro-kumamolisin, activation domain	1	131	3.8E-13	IPR015366	Peptidase S53, activation domain
SPRG_11863-t26_1-p1	490	PF00652	Ricin-type beta-trefoil lectin domain	394	483	1.2E-10	IPR000772	Ricin B, lectin domain
SPRG_11863-t26_1-p1	490	PF13365	Trypsin-like peptidase domain	150	319	4.3E-17	-	-
SPRG_18867-t26_1-p1	954	PF00067	Cytochrome P450	273	367	7.2E-13	IPR001128	Cytochrome P450
SPRG_18867-t26_1-p1	954	PF00305	Lipoxygenase	597	816	9.5E-14	IPR013819	Lipoxygenase, C-terminal
SPRG_08287-t26_1-p1	511	PF00150	Cellulase (glycosyl hydrolase family 5)	64	292	1.9E-11	IPR001547	Glycoside hydrolase, family 5
SPRG_08739-t26_1-p1	217	PF00857	Isochorismatase family	3	207	3.8E-27	IPR000868	Isochorismatase-like
SPRG_02104-t26_1-p1	667	PF02225	PA domain	548	641	1.6E-11	IPR003137	PA domain
SPRG_02104-t26_1-p1	667	PF01532	Glycosyl hydrolase family 47	17	469	1.8E-103	IPR001382	Glycoside hydrolase family 47
SPRG_03426-t26_1-p1	194	PF01485	IBR domain, a half RING-finger domain	144	194	8.4E-8	IPR002867	IBR domain
SPRG_00888-t26_1-p1	345	PF00684	DnaJ central domain	138	202	5.5E-15	IPR001305	Heat shock protein DnaJ, cysteine-rich domain
SPRG_00888-t26_1-p1	345	PF01556	DnaJ C terminal domain	112	329	2.1E-31	IPR002939	Chaperone DnaJ, C-terminal
SPRG_00888-t26_1-p1	345	PF00226	DnaJ domain	12	74	1.1E-25	IPR001623	DnaJ domain
SPRG_11026-t26_1-p1	400	PF00085	Thioredoxin	2	103	6.3E-31	IPR013766	Thioredoxin domain
SPRG_20651-t26_1-p1	366	PF00415	Regulator of chromosome condensation (RCC1) repeat	55	105	3.6E-7	IPR000408	Regulator of chromosome condensation, RCC1
SPRG_20651-t26_1-p1	366	PF00415	Regulator of chromosome condensation (RCC1) repeat	314	366	2.4E-12	IPR000408	Regulator of chromosome condensation, RCC1
SPRG_20651-t26_1-p1	366	PF00415	Regulator of chromosome condensation (RCC1) repeat	108	155	5.1E-6	IPR000408	Regulator of chromosome condensation, RCC1
SPRG_20651-t26_1-p1	366	PF00415	Regulator of chromosome condensation (RCC1) repeat	262	311	7.5E-18	IPR000408	Regulator of chromosome condensation, RCC1
SPRG_20651-t26_1-p1	366	PF00415	Regulator of chromosome condensation (RCC1) repeat	158	206	8.3E-11	IPR000408	Regulator of chromosome condensation, RCC1
SPRG_20651-t26_1-p1	366	PF00415	Regulator of chromosome condensation (RCC1) repeat	9	52	2.5E-9	IPR000408	Regulator of chromosome condensation, RCC1
SPRG_20651-t26_1-p1	366	PF00415	Regulator of chromosome condensation (RCC1) repeat	211	259	4.5E-14	IPR000408	Regulator of chromosome condensation, RCC1
SPRG_01189-t26_1-p1	659	PF00501	AMP-binding enzyme	49	513	3.4E-82	IPR000873	AMP-dependent synthetase/ligase
SPRG_07537-t26_1-p1	533	PF14295	PAN domain	20	61	1.6E-4	IPR003609	PAN/Apple domain
SPRG_07537-t26_1-p1	533	PF14295	PAN domain	89	130	0.0029	IPR003609	PAN/Apple domain
SPRG_07537-t26_1-p1	533	PF14295	PAN domain	161	202	6.6E-5	IPR003609	PAN/Apple domain
SPRG_07537-t26_1-p1	533	PF10287	Putative TOS1-like glycosyl hydrolase (DUF2401)	299	528	3.4E-39	IPR018805	Cell wall protein YJL171C/Tos1, C-terminal
SPRG_07537-t26_1-p1	533	PF10290	Glycine-rich protein domain (DUF2403)	245	295	5.8E-9	IPR018807	Cell wall protein YJL171C/Tos1, N-terminal
SPRG_09630-t26_1-p1	640	PF00082	Subtilase family	164	442	7.2E-48	IPR000209	Peptidase S8/S53 domain
SPRG_08130-t26_1-p1	222	PF01223	DNA/RNA non-specific endonuclease	2	190	1.4E-31	IPR001604	DNA/RNA non-specific endonuclease
SPRG_13941-t26_1-p1	790	PF02518	Histidine kinase-, DNA gyrase B-, and HSP90-like ATPase	49	202	1.6E-15	IPR003594	Histidine kinase/HSP90-like ATPase
SPRG_13941-t26_1-p1	790	PF00183	Hsp90 protein	205	740	4.7E-189	IPR001404	Heat shock protein Hsp90 family
SPRG_11682-t26_1-p1	213	PF06522	NADH-ubiquinone reductase complex 1 MLRQ subunit	140	186	1.4E-6	IPR010530	NADH-ubiquinone reductase complex 1 MLRQ subunit
SPRG_00827-t26_1-p1	427	PF01373	Glycosyl hydrolase family 14	24	411	2.5E-92	IPR001554	Glycoside hydrolase, family 14
SPRG_19197-t26_1-p1	449	PF03198	Glucanosyltransferase	2	282	1.4E-35	IPR004886	Glucanosyltransferase
SPRG_19683-t26_1-p1	552	PF00632	HECT-domain (ubiquitin-transferase)	234	551	1.1E-74	IPR000569	HECT domain
SPRG_19683-t26_1-p1	552	PF00641	Zn-finger in Ran binding protein and others	34	57	2.8E-6	IPR001876	Zinc finger, RanBP2-type
SPRG_17460-t26_1-p1	527	PF08238	Sel1 repeat	116	139	13.0	IPR006597	Sel1-like repeat
SPRG_17460-t26_1-p1	527	PF08238	Sel1 repeat	302	327	60.0	IPR006597	Sel1-like repeat
SPRG_17460-t26_1-p1	527	PF08238	Sel1 repeat	261	295	2.4E-5	IPR006597	Sel1-like repeat
SPRG_17460-t26_1-p1	527	PF08238	Sel1 repeat	470	499	4.9E-5	IPR006597	Sel1-like repeat
SPRG_10169-t26_1-p1	608	PF00652	Ricin-type beta-trefoil lectin domain	514	602	4.4E-13	IPR000772	Ricin B, lectin domain
SPRG_10169-t26_1-p1	608	PF00652	Ricin-type beta-trefoil lectin domain	378	472	2.3E-7	IPR000772	Ricin B, lectin domain
SPRG_12521-t26_1-p1	320	PF00300	Histidine phosphatase superfamily (branch 1)	161	267	6.9E-12	IPR013078	Histidine phosphatase superfamily, clade-1
SPRG_12521-t26_1-p1	320	PF00300	Histidine phosphatase superfamily (branch 1)	64	135	3.9E-13	IPR013078	Histidine phosphatase superfamily, clade-1
SPRG_19541-t26_1-p1	177	PF07699	Putative ephrin-receptor like	37	80	1.3E-6	IPR011641	Tyrosine-protein kinase ephrin type A/B receptor-like
SPRG_03019-t26_1-p1	482	PF03265	Deoxyribonuclease II	9	429	9.3E-19	IPR004947	Deoxyribonuclease II
SPRG_04871-t26_1-p1	297	PF14295	PAN domain	164	197	7.1E-4	IPR003609	PAN/Apple domain
SPRG_04871-t26_1-p1	297	PF14295	PAN domain	234	279	4.9E-8	IPR003609	PAN/Apple domain
SPRG_12310-t26_1-p1	255	PF00734	Fungal cellulose binding domain	9	36	9.9E-10	IPR000254	Cellulose-binding domain, fungal
SPRG_12310-t26_1-p1	255	PF00734	Fungal cellulose binding domain	50	77	1.5E-9	IPR000254	Cellulose-binding domain, fungal
SPRG_22161-t26_1-p1	280	PF00734	Fungal cellulose binding domain	219	246	2.8E-12	IPR000254	Cellulose-binding domain, fungal
SPRG_04087-t26_1-p1	153	PF00964	Elicitin	7	75	1.5E-8	IPR002200	Elicitin
SPRG_15858-t26_1-p1	157	PF00964	Elicitin	18	65	3.5E-6	IPR002200	Elicitin
SPRG_10313-t26_1-p1	223	PF14295	PAN domain	80	123	0.0027	IPR003609	PAN/Apple domain
SPRG_10313-t26_1-p1	223	PF14295	PAN domain	162	201	5.4E-4	IPR003609	PAN/Apple domain
SPRG_11657-t26_1-p1	254	PF10223	Uncharacterized conserved protein (DUF2181)	22	242	3.1E-48	IPR019356	Protein of unknown function DUF2181
SPRG_11965-t26_1-p1	645	PF00704	Glycosyl hydrolases family 18	5	339	2.1E-73	IPR001223	Glycoside hydrolase family 18, catalytic domain
SPRG_11965-t26_1-p1	645	PF00652	Ricin-type beta-trefoil lectin domain	557	625	1.4E-13	IPR000772	Ricin B, lectin domain
SPRG_11965-t26_1-p1	645	PF00652	Ricin-type beta-trefoil lectin domain	425	532	7.1E-11	IPR000772	Ricin B, lectin domain
SPRG_06921-t26_1-p1	198	PF03067	Lytic polysaccharide mono-oxygenase, cellulose-degrading	39	182	2.2E-19	IPR004302	Cellulose/chitin-binding protein, N-terminal
SPRG_07833-t26_1-p1	384	PF03009	Glycerophosphoryl diester phosphodiesterase family	42	368	1.5E-18	IPR030395	Glycerophosphodiester phosphodiesterase domain
SPRG_15842-t26_1-p1	92	PF00428	60s Acidic ribosomal protein	1	86	2.0E-19	-	-
SPRG_05125-t26_1-p1	337	PF14572	Phosphoribosyl synthetase-associated domain	211	334	3.0E-25	IPR005946	Ribose-phosphate pyrophosphokinase
SPRG_05125-t26_1-p1	337	PF13793	N-terminal domain of ribose phosphate pyrophosphokinase	31	135	3.3E-34	IPR029099	Ribose-phosphate pyrophosphokinase, N-terminal domain
SPRG_06103-t26_1-p1	462	PF00226	DnaJ domain	362	429	6.1E-24	IPR001623	DnaJ domain
SPRG_06103-t26_1-p1	462	PF13432	Tetratricopeptide repeat	12	70	0.0094	-	-
SPRG_05035-t26_1-p1	1281	PF13844	Glycosyl transferase family 41	478	661	2.7E-35	IPR029489	O-GlcNAc transferase, C-terminal
SPRG_05035-t26_1-p1	1281	PF13844	Glycosyl transferase family 41	306	463	1.6E-37	IPR029489	O-GlcNAc transferase, C-terminal
SPRG_05035-t26_1-p1	1281	PF13692	Glycosyl transferases group 1	1100	1236	1.4E-8	-	-
SPRG_05035-t26_1-p1	1281	PF13181	Tetratricopeptide repeat	51	83	0.053	IPR019734	Tetratricopeptide repeat
SPRG_08424-t26_1-p1	2901	PF13385	Concanavalin A-like lectin/glucanases superfamily	1323	1492	3.4E-12	-	-
SPRG_01190-t26_1-p1	820	PF00501	AMP-binding enzyme	232	674	3.9E-74	IPR000873	AMP-dependent synthetase/ligase
SPRG_01190-t26_1-p1	820	PF00085	Thioredoxin	29	120	8.6E-25	IPR013766	Thioredoxin domain
SPRG_16956-t26_1-p1	218	PF07648	Kazal-type serine protease inhibitor domain	68	109	7.7E-9	IPR002350	Kazal domain
SPRG_16956-t26_1-p1	218	PF07648	Kazal-type serine protease inhibitor domain	120	155	0.3	IPR002350	Kazal domain
SPRG_05778-t26_1-p1	197	PF07974	EGF-like domain	66	91	1.3E-5	IPR013111	EGF-like domain, extracellular
SPRG_05778-t26_1-p1	197	PF07974	EGF-like domain	164	190	1.7E-6	IPR013111	EGF-like domain, extracellular
SPRG_07801-t26_1-p1	390	PF00734	Fungal cellulose binding domain	356	383	2.8E-11	IPR000254	Cellulose-binding domain, fungal
SPRG_07801-t26_1-p1	390	PF01341	Glycosyl hydrolases family 6	13	253	2.9E-47	IPR016288	1, 4-beta cellobiohydrolase
SPRG_04559-t26_1-p1	312	PF00704	Glycosyl hydrolases family 18	5	281	1.4E-55	IPR001223	Glycoside hydrolase family 18, catalytic domain
SPRG_21328-t26_1-p1	463	PF00652	Ricin-type beta-trefoil lectin domain	371	456	1.7E-11	IPR000772	Ricin B, lectin domain
SPRG_21328-t26_1-p1	463	PF13365	Trypsin-like peptidase domain	155	326	7.4E-12	-	-
SPRG_15056-t26_1-p1	5226	PF13884	Chaperone of endosialidase	4658	4716	5.1E-8	IPR030392	Intramolecular chaperone auto-processing domain
SPRG_08187-t26_1-p1	532	PF09423	PhoD-like phosphatase	125	303	7.6E-14	IPR018946	PhoD-like phosphatase, metallophosphatase domain
SPRG_15000-t26_1-p1	734	PF00652	Ricin-type beta-trefoil lectin domain	503	597	1.2E-12	IPR000772	Ricin B, lectin domain
SPRG_15000-t26_1-p1	734	PF00652	Ricin-type beta-trefoil lectin domain	638	727	1.2E-11	IPR000772	Ricin B, lectin domain
SPRG_15000-t26_1-p1	734	PF00082	Subtilase family	148	415	1.9E-43	IPR000209	Peptidase S8/S53 domain
SPRG_12330-t26_1-p1	440	PF00082	Subtilase family	145	425	2.5E-46	IPR000209	Peptidase S8/S53 domain
SPRG_09062-t26_1-p1	403	PF00149	Calcineurin-like phosphoesterase	101	321	7.9E-13	IPR004843	Calcineurin-like phosphoesterase domain, ApaH type
SPRG_09062-t26_1-p1	403	PF14008	Iron/zinc purple acid phosphatase-like protein C	337	397	1.7E-6	IPR025733	Iron/zinc purple acid phosphatase-like C-terminal domain
SPRG_11371-t26_1-p1	860	PF00703	Glycosyl hydrolases family 2	241	301	4.8E-6	IPR006102	Glycoside hydrolase, family 2, immunoglobulin-like beta-sandwich
SPRG_11371-t26_1-p1	860	PF17753	Ig-fold domain	778	848	2.6E-9	IPR041625	Beta-mannosidase, Ig-fold domain
SPRG_14589-t26_1-p1	398	PF00112	Papain family cysteine protease	123	331	8.3E-58	IPR000668	Peptidase C1A, papain C-terminal
SPRG_17867-t26_1-p1	314	PF01400	Astacin (Peptidase family M12A)	83	296	1.0E-12	IPR001506	Peptidase M12A
SPRG_07799-t26_1-p1	323	PF00734	Fungal cellulose binding domain	245	273	9.6E-11	IPR000254	Cellulose-binding domain, fungal
SPRG_07799-t26_1-p1	323	PF00734	Fungal cellulose binding domain	288	316	2.6E-6	IPR000254	Cellulose-binding domain, fungal
SPRG_07827-t26_1-p1	527	PF14295	PAN domain	448	492	5.3E-6	IPR003609	PAN/Apple domain
SPRG_07827-t26_1-p1	527	PF14295	PAN domain	391	441	0.046	IPR003609	PAN/Apple domain
SPRG_07827-t26_1-p1	527	PF14295	PAN domain	316	353	1.8E-5	IPR003609	PAN/Apple domain
SPRG_07827-t26_1-p1	527	PF01341	Glycosyl hydrolases family 6	16	257	1.0E-45	IPR016288	1, 4-beta cellobiohydrolase
SPRG_10282-t26_1-p1	342	PF00112	Papain family cysteine protease	113	338	4.2E-38	IPR000668	Peptidase C1A, papain C-terminal
SPRG_17011-t26_1-p1	222	PF00857	Isochorismatase family	3	208	1.8E-24	IPR000868	Isochorismatase-like
SPRG_15528-t26_1-p1	186	PF05257	CHAP domain	40	138	1.5E-12	IPR007921	CHAP domain
SPRG_20469-t26_1-p1	353	PF00188	Cysteine-rich secretory protein family	234	345	2.6E-13	IPR014044	CAP domain
SPRG_20469-t26_1-p1	353	PF00188	Cysteine-rich secretory protein family	12	116	3.0E-13	IPR014044	CAP domain
SPRG_09907-t26_1-p1	794	PF00085	Thioredoxin	133	232	3.9E-31	IPR013766	Thioredoxin domain
SPRG_09907-t26_1-p1	794	PF00085	Thioredoxin	377	470	1.1E-16	IPR013766	Thioredoxin domain
SPRG_09907-t26_1-p1	794	PF00085	Thioredoxin	257	358	1.6E-22	IPR013766	Thioredoxin domain
SPRG_09907-t26_1-p1	794	PF00085	Thioredoxin	8	108	5.2E-24	IPR013766	Thioredoxin domain
SPRG_09907-t26_1-p1	794	PF00085	Thioredoxin	648	716	2.5E-16	IPR013766	Thioredoxin domain
SPRG_00555-t26_1-p1	363	PF13365	Trypsin-like peptidase domain	150	324	5.2E-17	-	-
SPRG_13228-t26_1-p1	149	PF00964	Elicitin	3	75	4.6E-6	IPR002200	Elicitin
SPRG_19916-t26_1-p1	285	PF00734	Fungal cellulose binding domain	240	267	5.6E-9	IPR000254	Cellulose-binding domain, fungal
SPRG_19916-t26_1-p1	285	PF00734	Fungal cellulose binding domain	203	223	7.2E-5	IPR000254	Cellulose-binding domain, fungal
SPRG_17762-t26_1-p1	511	PF00652	Ricin-type beta-trefoil lectin domain	289	384	4.5E-7	IPR000772	Ricin B, lectin domain
SPRG_17762-t26_1-p1	511	PF00652	Ricin-type beta-trefoil lectin domain	146	242	5.6E-8	IPR000772	Ricin B, lectin domain
SPRG_17762-t26_1-p1	511	PF14295	PAN domain	12	56	1.2E-8	IPR003609	PAN/Apple domain
SPRG_16827-t26_1-p1	399	PF14295	PAN domain	336	381	7.5E-8	IPR003609	PAN/Apple domain
SPRG_16827-t26_1-p1	399	PF14295	PAN domain	177	214	5.7E-7	IPR003609	PAN/Apple domain
SPRG_16827-t26_1-p1	399	PF14295	PAN domain	266	299	7.3E-4	IPR003609	PAN/Apple domain
SPRG_06050-t26_1-p1	351	PF00112	Papain family cysteine protease	118	346	4.2E-33	IPR000668	Peptidase C1A, papain C-terminal
SPRG_07109-t26_1-p1	412	PF02781	Glucose-6-phosphate dehydrogenase, C-terminal domain	170	391	1.3E-13	IPR022675	Glucose-6-phosphate dehydrogenase, C-terminal
SPRG_07109-t26_1-p1	412	PF00479	Glucose-6-phosphate dehydrogenase, NAD binding domain	59	157	1.5E-23	IPR022674	Glucose-6-phosphate dehydrogenase, NAD-binding
SPRG_08505-t26_1-p1	394	PF00742	Homoserine dehydrogenase	185	379	3.0E-28	IPR001342	Homoserine dehydrogenase, catalytic
SPRG_06288-t26_1-p1	849	PF00012	Hsp70 protein	2	704	2.5E-99	IPR013126	Heat shock protein 70 family
SPRG_07824-t26_1-p1	540	PF14295	PAN domain	313	358	2.0E-6	IPR003609	PAN/Apple domain
SPRG_07824-t26_1-p1	540	PF14295	PAN domain	469	512	2.1E-6	IPR003609	PAN/Apple domain
SPRG_07824-t26_1-p1	540	PF14295	PAN domain	393	431	4.2E-6	IPR003609	PAN/Apple domain
SPRG_07824-t26_1-p1	540	PF01341	Glycosyl hydrolases family 6	15	254	1.0E-41	IPR016288	1, 4-beta cellobiohydrolase
SPRG_11771-t26_1-p1	376	PF10974	Protein of unknown function (DUF2804)	48	374	2.8E-47	IPR021243	Protein of unknown function DUF2804
SPRG_00620-t26_1-p1	594	PF01425	Amidase	153	565	1.6E-91	IPR023631	Amidase signature domain
SPRG_18752-t26_1-p1	248	PF13365	Trypsin-like peptidase domain	156	246	9.4E-7	-	-
SPRG_16780-t26_1-p1	604	PF03935	Beta-glucan synthesis-associated protein (SKN1)	549	595	3.0E-8	IPR005629	Beta-glucan synthesis-associated protein Skn1/Kre6/Sbg1
SPRG_16780-t26_1-p1	604	PF03935	Beta-glucan synthesis-associated protein (SKN1)	18	154	4.1E-26	IPR005629	Beta-glucan synthesis-associated protein Skn1/Kre6/Sbg1
SPRG_16780-t26_1-p1	604	PF03935	Beta-glucan synthesis-associated protein (SKN1)	184	328	7.8E-18	IPR005629	Beta-glucan synthesis-associated protein Skn1/Kre6/Sbg1
SPRG_18218-t26_1-p1	160	PF07712	Stress up-regulated Nod 19	3	148	3.0E-13	IPR011692	Stress up-regulated Nod 19
SPRG_20541-t26_1-p1	1752	PF13202	EF hand	1333	1353	0.017	IPR002048	EF-hand domain
SPRG_20541-t26_1-p1	1752	PF13202	EF hand	1257	1276	4.5E-4	IPR002048	EF-hand domain
SPRG_15867-t26_1-p1	306	PF00734	Fungal cellulose binding domain	272	300	2.4E-4	IPR000254	Cellulose-binding domain, fungal
SPRG_12667-t26_1-p1	614	PF13091	PLD-like domain	351	476	1.5E-10	IPR025202	Phospholipase D-like domain
SPRG_01728-t26_1-p1	401	PF00264	Common central domain of tyrosinase	73	247	1.9E-9	IPR002227	Tyrosinase copper-binding domain
SPRG_09306-t26_1-p1	663	PF00069	Protein kinase domain	412	656	2.1E-43	IPR000719	Protein kinase domain
SPRG_22215-t26_1-p1	844	PF05577	Serine carboxypeptidase S28	39	443	3.8E-87	IPR008758	Peptidase S28
SPRG_22215-t26_1-p1	844	PF14295	PAN domain	672	716	1.0E-7	IPR003609	PAN/Apple domain
SPRG_22215-t26_1-p1	844	PF14295	PAN domain	732	751	0.98	IPR003609	PAN/Apple domain
SPRG_22215-t26_1-p1	844	PF14295	PAN domain	592	636	6.9E-9	IPR003609	PAN/Apple domain
SPRG_22215-t26_1-p1	844	PF14295	PAN domain	781	825	3.2E-9	IPR003609	PAN/Apple domain
SPRG_16244-t26_1-p1	82	PF14295	PAN domain	10	54	1.2E-9	IPR003609	PAN/Apple domain
SPRG_01485-t26_1-p1	550	PF00732	GMC oxidoreductase	3	267	1.9E-21	IPR000172	Glucose-methanol-choline oxidoreductase, N-terminal
SPRG_01485-t26_1-p1	550	PF05199	GMC oxidoreductase	403	511	2.6E-11	IPR007867	Glucose-methanol-choline oxidoreductase, C-terminal
SPRG_22388-t26_1-p1	220	PF00753	Metallo-beta-lactamase superfamily	23	204	1.6E-7	IPR001279	Metallo-beta-lactamase
SPRG_04595-t26_1-p1	292	PF00445	Ribonuclease T2 family	46	252	1.5E-20	IPR001568	Ribonuclease T2-like
SPRG_12638-t26_1-p1	505	PF00561	alpha/beta hydrolase fold	53	441	4.2E-24	IPR000073	Alpha/beta hydrolase fold-1
SPRG_16239-t26_1-p1	727	PF00082	Subtilase family	142	412	9.7E-47	IPR000209	Peptidase S8/S53 domain
SPRG_00934-t26_1-p1	486	PF03198	Glucanosyltransferase	2	303	7.4E-53	IPR004886	Glucanosyltransferase
SPRG_17149-t26_1-p1	335	PF07974	EGF-like domain	89	114	2.5E-5	IPR013111	EGF-like domain, extracellular
SPRG_03308-t26_1-p1	373	PF13365	Trypsin-like peptidase domain	154	301	9.0E-11	-	-
SPRG_20625-t26_1-p1	256	PF00089	Trypsin	23	250	1.0E-44	IPR001254	Serine proteases, trypsin domain
SPRG_06490-t26_1-p1	767	PF00024	PAN domain	6	57	2.2E-5	IPR003609	PAN/Apple domain
SPRG_06490-t26_1-p1	767	PF00024	PAN domain	82	129	5.9E-5	IPR003609	PAN/Apple domain
SPRG_06490-t26_1-p1	767	PF14295	PAN domain	168	193	8.1E-4	IPR003609	PAN/Apple domain
SPRG_06023-t26_1-p1	420	PF13516	Leucine Rich repeat	299	323	0.0028	IPR001611	Leucine-rich repeat
SPRG_08127-t26_1-p1	226	PF01223	DNA/RNA non-specific endonuclease	7	194	9.0E-30	IPR001604	DNA/RNA non-specific endonuclease
SPRG_07899-t26_1-p1	363	PF00149	Calcineurin-like phosphoesterase	58	289	1.3E-12	IPR004843	Calcineurin-like phosphoesterase domain, ApaH type
SPRG_03271-t26_1-p1	393	PF00150	Cellulase (glycosyl hydrolase family 5)	69	346	1.8E-25	IPR001547	Glycoside hydrolase, family 5
SPRG_12325-t26_1-p1	478	PF00264	Common central domain of tyrosinase	50	257	5.9E-22	IPR002227	Tyrosinase copper-binding domain
SPRG_22269-t26_1-p1	326	PF00652	Ricin-type beta-trefoil lectin domain	232	319	4.5E-13	IPR000772	Ricin B, lectin domain
SPRG_03347-t26_1-p1	376	PF05063	MT-A70	215	375	2.1E-46	IPR007757	MT-A70-like
SPRG_09136-t26_1-p1	319	PF02434	Fringe-like	26	227	6.0E-12	IPR003378	Fringe-like
SPRG_03166-t26_1-p1	314	PF00246	Zinc carboxypeptidase	41	299	4.9E-38	IPR000834	Peptidase M14, carboxypeptidase A
SPRG_16136-t26_1-p1	229	PF00445	Ribonuclease T2 family	18	186	3.3E-4	IPR001568	Ribonuclease T2-like
SPRG_11118-t26_1-p1	210	PF00085	Thioredoxin	2	103	1.0E-31	IPR013766	Thioredoxin domain
SPRG_01736-t26_1-p1	588	PF00112	Papain family cysteine protease	118	324	3.2E-54	IPR000668	Peptidase C1A, papain C-terminal
SPRG_01736-t26_1-p1	588	PF00652	Ricin-type beta-trefoil lectin domain	505	582	9.7E-14	IPR000772	Ricin B, lectin domain
SPRG_01736-t26_1-p1	588	PF00652	Ricin-type beta-trefoil lectin domain	352	452	2.4E-15	IPR000772	Ricin B, lectin domain
SPRG_17783-t26_1-p1	445	PF13365	Trypsin-like peptidase domain	154	324	5.8E-19	-	-
SPRG_02094-t26_1-p1	444	PF13833	EF-hand domain pair	382	413	6.5E-6	IPR002048	EF-hand domain
SPRG_02094-t26_1-p1	444	PF13499	EF-hand domain pair	170	229	1.1E-7	IPR002048	EF-hand domain
SPRG_18175-t26_1-p1	161	PF13516	Leucine Rich repeat	70	90	1.5E-4	IPR001611	Leucine-rich repeat
SPRG_18175-t26_1-p1	161	PF13516	Leucine Rich repeat	132	143	1.4	IPR001611	Leucine-rich repeat
SPRG_18175-t26_1-p1	161	PF13516	Leucine Rich repeat	108	122	1.0	IPR001611	Leucine-rich repeat
SPRG_00327-t26_1-p1	453	PF00328	Histidine phosphatase superfamily (branch 2)	33	190	3.9E-11	IPR000560	Histidine phosphatase superfamily, clade-2
SPRG_02605-t26_1-p1	472	PF00144	Beta-lactamase	24	374	2.0E-48	IPR001466	Beta-lactamase-related
SPRG_13956-t26_1-p1	365	PF00149	Calcineurin-like phosphoesterase	57	290	7.5E-9	IPR004843	Calcineurin-like phosphoesterase domain, ApaH type
SPRG_07777-t26_1-p1	356	PF00704	Glycosyl hydrolases family 18	69	263	9.8E-17	IPR001223	Glycoside hydrolase family 18, catalytic domain
SPRG_09498-t26_1-p1	437	PF09273	Rubisco LSMT substrate-binding	299	414	1.2E-5	IPR015353	Rubisco LSMT, substrate-binding domain
SPRG_12381-t26_1-p1	146	PF00085	Thioredoxin	41	137	2.3E-28	IPR013766	Thioredoxin domain
SPRG_19994-t26_1-p1	696	PF00149	Calcineurin-like phosphoesterase	47	223	1.2E-7	IPR004843	Calcineurin-like phosphoesterase domain, ApaH type
SPRG_19994-t26_1-p1	696	PF02872	5'-nucleotidase, C-terminal domain	303	408	8.2E-15	IPR008334	5'-Nucleotidase, C-terminal
SPRG_12640-t26_1-p1	455	PF00561	alpha/beta hydrolase fold	53	186	1.5E-17	IPR000073	Alpha/beta hydrolase fold-1
SPRG_12640-t26_1-p1	455	PF08386	TAP-like protein	312	413	3.0E-15	IPR013595	Peptidase S33 tripeptidyl aminopeptidase-like, C-terminal
SPRG_14672-t26_1-p1	353	PF00246	Zinc carboxypeptidase	57	320	9.6E-38	IPR000834	Peptidase M14, carboxypeptidase A
SPRG_06895-t26_1-p1	790	PF03200	Glycosyl hydrolase family 63 C-terminal domain	635	788	1.7E-49	IPR031335	Glycosyl hydrolase family 63, C-terminal
SPRG_06895-t26_1-p1	790	PF03200	Glycosyl hydrolase family 63 C-terminal domain	283	571	3.6E-96	IPR031335	Glycosyl hydrolase family 63, C-terminal
SPRG_06895-t26_1-p1	790	PF16923	Glycosyl hydrolase family 63 N-terminal domain	5	127	8.9E-34	IPR031631	Glycosyl hydrolase family 63, N-terminal
SPRG_19993-t26_1-p1	498	PF02872	5'-nucleotidase, C-terminal domain	325	446	4.3E-11	IPR008334	5'-Nucleotidase, C-terminal
SPRG_19993-t26_1-p1	498	PF00149	Calcineurin-like phosphoesterase	48	226	4.8E-10	IPR004843	Calcineurin-like phosphoesterase domain, ApaH type
SPRG_16939-t26_1-p1	455	PF00264	Common central domain of tyrosinase	40	247	2.1E-20	IPR002227	Tyrosinase copper-binding domain
SPRG_05849-t26_1-p1	513	PF00534	Glycosyl transferases group 1	328	476	8.5E-20	IPR001296	Glycosyl transferase, family 1
SPRG_02414-t26_1-p1	406	PF06309	Torsin	45	167	4.2E-10	IPR010448	Torsin
SPRG_07627-t26_1-p1	517	PF14295	PAN domain	287	333	2.8E-7	IPR003609	PAN/Apple domain
SPRG_07627-t26_1-p1	517	PF14295	PAN domain	373	419	7.7E-7	IPR003609	PAN/Apple domain
SPRG_07627-t26_1-p1	517	PF14295	PAN domain	201	247	1.1E-5	IPR003609	PAN/Apple domain
SPRG_07627-t26_1-p1	517	PF14295	PAN domain	449	495	4.3E-7	IPR003609	PAN/Apple domain
SPRG_05505-t26_1-p1	398	PF14295	PAN domain	249	294	1.5E-6	IPR003609	PAN/Apple domain
SPRG_05505-t26_1-p1	398	PF14295	PAN domain	332	378	3.6E-6	IPR003609	PAN/Apple domain
SPRG_11986-t26_1-p1	658	PF07974	EGF-like domain	318	351	9.8E-5	IPR013111	EGF-like domain, extracellular
SPRG_11986-t26_1-p1	658	PF07974	EGF-like domain	56	81	2.8E-5	IPR013111	EGF-like domain, extracellular
SPRG_11986-t26_1-p1	658	PF07974	EGF-like domain	3	30	1.2E-4	IPR013111	EGF-like domain, extracellular
SPRG_11986-t26_1-p1	658	PF07974	EGF-like domain	377	402	4.8E-6	IPR013111	EGF-like domain, extracellular
SPRG_16106-t26_1-p1	252	PF00734	Fungal cellulose binding domain	46	74	4.4E-10	IPR000254	Cellulose-binding domain, fungal
SPRG_16106-t26_1-p1	252	PF00734	Fungal cellulose binding domain	6	33	4.7E-10	IPR000254	Cellulose-binding domain, fungal
SPRG_17310-t26_1-p1	133	PF00085	Thioredoxin	3	95	3.3E-13	IPR013766	Thioredoxin domain
SPRG_00082-t26_1-p1	755	PF03639	Glycosyl hydrolase family 81 N-terminal domain	87	381	6.7E-40	IPR040451	Glycosyl hydrolase family 81, N-terminal
SPRG_00082-t26_1-p1	755	PF17652	Glycosyl hydrolase family 81 C-terminal domain	395	740	7.8E-116	IPR040720	Glycosyl hydrolase family 81, C-terminal domain
SPRG_00709-t26_1-p1	255	PF13462	Thioredoxin	14	191	3.4E-8	IPR012336	Thioredoxin-like fold
SPRG_12173-t26_1-p1	570	PF00112	Papain family cysteine protease	353	568	5.1E-74	IPR000668	Peptidase C1A, papain C-terminal
SPRG_12173-t26_1-p1	570	PF08246	Cathepsin propeptide inhibitor domain (I29)	270	327	2.6E-11	IPR013201	Cathepsin propeptide inhibitor domain (I29)
SPRG_06923-t26_1-p1	292	PF03067	Lytic polysaccharide mono-oxygenase, cellulose-degrading	1	186	2.1E-16	IPR004302	Cellulose/chitin-binding protein, N-terminal
SPRG_12306-t26_1-p1	256	PF00734	Fungal cellulose binding domain	13	41	1.9E-6	IPR000254	Cellulose-binding domain, fungal
SPRG_12306-t26_1-p1	256	PF00734	Fungal cellulose binding domain	55	82	4.2E-9	IPR000254	Cellulose-binding domain, fungal
SPRG_08672-t26_1-p1	682	PF01457	Leishmanolysin	142	225	2.0E-13	IPR001577	Peptidase M8, leishmanolysin
SPRG_08672-t26_1-p1	682	PF01457	Leishmanolysin	275	556	1.2E-42	IPR001577	Peptidase M8, leishmanolysin
SPRG_01486-t26_1-p1	844	PF00732	GMC oxidoreductase	3	279	3.3E-25	IPR000172	Glucose-methanol-choline oxidoreductase, N-terminal
SPRG_01486-t26_1-p1	844	PF14295	PAN domain	555	598	1.4E-8	IPR003609	PAN/Apple domain
SPRG_01486-t26_1-p1	844	PF14295	PAN domain	641	684	7.7E-9	IPR003609	PAN/Apple domain
SPRG_01486-t26_1-p1	844	PF14295	PAN domain	784	825	5.0E-6	IPR003609	PAN/Apple domain
SPRG_01486-t26_1-p1	844	PF14295	PAN domain	716	757	1.8E-6	IPR003609	PAN/Apple domain
SPRG_01486-t26_1-p1	844	PF05199	GMC oxidoreductase	421	523	1.8E-7	IPR007867	Glucose-methanol-choline oxidoreductase, C-terminal
SPRG_10279-t26_1-p1	267	PF00112	Papain family cysteine protease	107	263	9.7E-23	IPR000668	Peptidase C1A, papain C-terminal
SPRG_14670-t26_1-p1	379	PF13640	2OG-Fe(II) oxygenase superfamily	252	375	3.4E-15	IPR005123	Oxoglutarate/iron-dependent dioxygenase
SPRG_21554-t26_1-p1	569	PF07974	EGF-like domain	378	403	7.1E-6	IPR013111	EGF-like domain, extracellular
SPRG_21554-t26_1-p1	569	PF07974	EGF-like domain	56	81	4.2E-7	IPR013111	EGF-like domain, extracellular
SPRG_16421-t26_1-p1	398	PF16656	Purple acid Phosphatase, N-terminal domain	146	255	1.7E-16	IPR015914	Purple acid phosphatase, N-terminal
SPRG_07796-t26_1-p1	302	PF00734	Fungal cellulose binding domain	265	292	4.4E-8	IPR000254	Cellulose-binding domain, fungal
SPRG_01478-t26_1-p1	688	PF14295	PAN domain	10	53	1.7E-5	IPR003609	PAN/Apple domain
SPRG_01478-t26_1-p1	688	PF00264	Common central domain of tyrosinase	429	470	9.0E-10	IPR002227	Tyrosinase copper-binding domain
SPRG_01478-t26_1-p1	688	PF00264	Common central domain of tyrosinase	301	390	9.7E-8	IPR002227	Tyrosinase copper-binding domain
SPRG_01478-t26_1-p1	688	PF00024	PAN domain	86	136	2.9E-6	IPR003609	PAN/Apple domain
SPRG_01478-t26_1-p1	688	PF00024	PAN domain	176	233	1.2E-5	IPR003609	PAN/Apple domain
SPRG_17919-t26_1-p1	96	PF03577	Peptidase family C69	1	55	2.6E-5	IPR005322	Peptidase C69, dipeptidase A
SPRG_08676-t26_1-p1	467	PF11397	Glycosyltransferase (GlcNAc)	127	377	4.0E-39	IPR021067	Glycosyltransferase, GlcNAc
SPRG_08676-t26_1-p1	467	PF11397	Glycosyltransferase (GlcNAc)	65	114	5.5E-6	IPR021067	Glycosyltransferase, GlcNAc
SPRG_10919-t26_1-p1	159	PF11066	Protein of unknown function (DUF2867)	50	126	3.5E-4	IPR021295	Protein of unknown function DUF2867
SPRG_22096-t26_1-p1	522	PF07974	EGF-like domain	2	29	1.2E-4	IPR013111	EGF-like domain, extracellular
SPRG_22096-t26_1-p1	522	PF07974	EGF-like domain	54	79	7.9E-5	IPR013111	EGF-like domain, extracellular
SPRG_06326-t26_1-p1	333	PF10294	Lysine methyltransferase	111	249	1.1E-26	IPR019410	Lysine methyltransferase
SPRG_04384-t26_1-p1	168	PF00964	Elicitin	3	73	4.3E-6	IPR002200	Elicitin
SPRG_09292-t26_1-p1	165	PF12929	Stretch-activated Ca2+-permeable channel component	2	134	8.0E-13	IPR024338	Stretch-activated cation channel Mid1/Calcium influx-promoting protein Ehs1
SPRG_15133-t26_1-p1	310	PF00652	Ricin-type beta-trefoil lectin domain	210	299	5.6E-14	IPR000772	Ricin B, lectin domain
SPRG_12782-t26_1-p1	385	PF00964	Elicitin	112	161	9.6E-6	IPR002200	Elicitin
SPRG_22299-t26_1-p1	253	PF00734	Fungal cellulose binding domain	16	44	2.3E-9	IPR000254	Cellulose-binding domain, fungal
SPRG_22299-t26_1-p1	253	PF00734	Fungal cellulose binding domain	58	84	1.5E-9	IPR000254	Cellulose-binding domain, fungal
SPRG_04167-t26_1-p1	267	PF00964	Elicitin	109	182	9.3E-7	IPR002200	Elicitin
SPRG_04167-t26_1-p1	267	PF00964	Elicitin	3	80	4.2E-7	IPR002200	Elicitin
SPRG_12808-t26_1-p1	547	PF00652	Ricin-type beta-trefoil lectin domain	459	533	1.9E-13	IPR000772	Ricin B, lectin domain
SPRG_12808-t26_1-p1	547	PF00652	Ricin-type beta-trefoil lectin domain	324	415	1.8E-13	IPR000772	Ricin B, lectin domain
SPRG_01483-t26_1-p1	757	PF00732	GMC oxidoreductase	3	279	1.1E-26	IPR000172	Glucose-methanol-choline oxidoreductase, N-terminal
SPRG_01483-t26_1-p1	757	PF05199	GMC oxidoreductase	417	523	2.8E-8	IPR007867	Glucose-methanol-choline oxidoreductase, C-terminal
SPRG_01483-t26_1-p1	757	PF14295	PAN domain	554	598	4.9E-9	IPR003609	PAN/Apple domain
SPRG_01483-t26_1-p1	757	PF14295	PAN domain	697	734	6.2E-6	IPR003609	PAN/Apple domain
SPRG_01483-t26_1-p1	757	PF14295	PAN domain	629	670	8.5E-6	IPR003609	PAN/Apple domain
SPRG_14151-t26_1-p1	108	PF01451	Low molecular weight phosphotyrosine protein phosphatase	35	90	5.5E-8	IPR023485	Phosphotyrosine protein phosphatase I
SPRG_07875-t26_1-p1	467	PF00149	Calcineurin-like phosphoesterase	125	357	2.9E-17	IPR004843	Calcineurin-like phosphoesterase domain, ApaH type
SPRG_07875-t26_1-p1	467	PF14008	Iron/zinc purple acid phosphatase-like protein C	375	433	6.3E-5	IPR025733	Iron/zinc purple acid phosphatase-like C-terminal domain
SPRG_12066-t26_1-p1	538	PF07731	Multicopper oxidase	387	519	1.8E-27	IPR011706	Multicopper oxidase, type 2
SPRG_12066-t26_1-p1	538	PF07732	Multicopper oxidase	32	137	7.2E-34	IPR011707	Multicopper oxidase, type 3
SPRG_12066-t26_1-p1	538	PF00394	Multicopper oxidase	148	292	1.7E-36	IPR001117	Multicopper oxidase, type 1
SPRG_09022-t26_1-p1	361	PF13365	Trypsin-like peptidase domain	170	329	2.2E-18	-	-
SPRG_12012-t26_1-p1	368	PF03388	Legume-like lectin family	56	214	5.5E-19	IPR005052	Legume-like lectin
SPRG_18019-t26_1-p1	128	PF05577	Serine carboxypeptidase S28	37	113	4.2E-19	IPR008758	Peptidase S28
SPRG_20981-t26_1-p1	321	PF14295	PAN domain	251	297	3.2E-5	IPR003609	PAN/Apple domain
SPRG_20981-t26_1-p1	321	PF14295	PAN domain	10	56	2.8E-5	IPR003609	PAN/Apple domain
SPRG_20981-t26_1-p1	321	PF14295	PAN domain	161	207	1.1E-7	IPR003609	PAN/Apple domain
SPRG_20981-t26_1-p1	321	PF14295	PAN domain	90	121	2.0E-4	IPR003609	PAN/Apple domain
SPRG_22268-t26_1-p1	362	PF00652	Ricin-type beta-trefoil lectin domain	266	355	5.1E-13	IPR000772	Ricin B, lectin domain
SPRG_22268-t26_1-p1	362	PF00652	Ricin-type beta-trefoil lectin domain	136	234	2.3E-13	IPR000772	Ricin B, lectin domain
SPRG_07901-t26_1-p1	351	PF00149	Calcineurin-like phosphoesterase	58	280	6.1E-11	IPR004843	Calcineurin-like phosphoesterase domain, ApaH type
SPRG_16238-t26_1-p1	472	PF00082	Subtilase family	148	434	3.7E-45	IPR000209	Peptidase S8/S53 domain
SPRG_20539-t26_1-p1	267	PF00652	Ricin-type beta-trefoil lectin domain	169	260	1.6E-14	IPR000772	Ricin B, lectin domain
SPRG_13071-t26_1-p1	154	PF00964	Elicitin	18	65	3.7E-6	IPR002200	Elicitin
SPRG_11583-t26_1-p1	293	PF01841	Transglutaminase-like superfamily	149	222	2.8E-11	IPR002931	Transglutaminase-like
SPRG_07825-t26_1-p1	316	PF00734	Fungal cellulose binding domain	247	275	3.2E-11	IPR000254	Cellulose-binding domain, fungal
SPRG_11866-t26_1-p1	341	PF13365	Trypsin-like peptidase domain	153	300	4.7E-16	-	-
SPRG_04464-t26_1-p1	476	PF13848	Thioredoxin-like domain	152	307	2.3E-25	-	-
SPRG_04464-t26_1-p1	476	PF00085	Thioredoxin	8	112	7.4E-28	IPR013766	Thioredoxin domain
SPRG_04464-t26_1-p1	476	PF00085	Thioredoxin	352	457	1.5E-28	IPR013766	Thioredoxin domain
SPRG_09964-t26_1-p1	402	PF00534	Glycosyl transferases group 1	256	366	1.5E-13	IPR001296	Glycosyl transferase, family 1
SPRG_15656-t26_1-p1	476	PF05577	Serine carboxypeptidase S28	39	465	1.7E-98	IPR008758	Peptidase S28
SPRG_12666-t26_1-p1	615	PF13091	PLD-like domain	347	473	1.6E-11	IPR025202	Phospholipase D-like domain
SPRG_11865-t26_1-p1	365	PF13365	Trypsin-like peptidase domain	158	323	7.4E-18	-	-
SPRG_18052-t26_1-p1	520	PF00561	alpha/beta hydrolase fold	72	239	1.8E-7	IPR000073	Alpha/beta hydrolase fold-1
SPRG_20627-t26_1-p1	230	PF00089	Trypsin	16	224	9.5E-43	IPR001254	Serine proteases, trypsin domain
SPRG_12673-t26_1-p1	312	PF07228	Stage II sporulation protein E (SpoIIE)	68	307	9.0E-12	IPR001932	PPM-type phosphatase domain
SPRG_15334-t26_1-p1	710	PF14295	PAN domain	163	207	9.1E-9	IPR003609	PAN/Apple domain
SPRG_15334-t26_1-p1	710	PF14295	PAN domain	12	56	3.3E-9	IPR003609	PAN/Apple domain
SPRG_15334-t26_1-p1	710	PF14295	PAN domain	89	133	7.6E-9	IPR003609	PAN/Apple domain
SPRG_15334-t26_1-p1	710	PF00264	Common central domain of tyrosinase	450	487	1.4E-9	IPR002227	Tyrosinase copper-binding domain
SPRG_15334-t26_1-p1	710	PF00264	Common central domain of tyrosinase	321	385	3.2E-11	IPR002227	Tyrosinase copper-binding domain
SPRG_20447-t26_1-p1	620	PF00652	Ricin-type beta-trefoil lectin domain	419	484	6.0E-8	IPR000772	Ricin B, lectin domain
SPRG_20447-t26_1-p1	620	PF00652	Ricin-type beta-trefoil lectin domain	526	615	1.5E-11	IPR000772	Ricin B, lectin domain
SPRG_18911-t26_1-p1	368	PF00734	Fungal cellulose binding domain	289	316	8.4E-9	IPR000254	Cellulose-binding domain, fungal
SPRG_18911-t26_1-p1	368	PF00734	Fungal cellulose binding domain	101	129	6.7E-8	IPR000254	Cellulose-binding domain, fungal
SPRG_00592-t26_1-p1	490	PF03198	Glucanosyltransferase	14	320	7.3E-48	IPR004886	Glucanosyltransferase
SPRG_14060-t26_1-p1	354	PF00246	Zinc carboxypeptidase	57	319	8.6E-37	IPR000834	Peptidase M14, carboxypeptidase A
SPRG_21337-t26_1-p1	274	PF00112	Papain family cysteine protease	43	236	2.9E-48	IPR000668	Peptidase C1A, papain C-terminal
SPRG_22180-t26_1-p1	317	PF13424	Tetratricopeptide repeat	66	131	7.2E-13	-	-
SPRG_14669-t26_1-p1	646	PF00004	ATPase family associated with various cellular activities (AAA)	421	549	8.6E-21	IPR003959	ATPase, AAA-type, core
SPRG_14669-t26_1-p1	646	PF12037	Domain of unknown function (DUF3523)	127	363	1.1E-39	IPR021911	ATPase family AAA domain-containing protein 3, domain of unknown function DUF3523
SPRG_12316-t26_1-p1	287	PF00445	Ribonuclease T2 family	45	245	5.4E-19	IPR001568	Ribonuclease T2-like
SPRG_20538-t26_1-p1	267	PF00652	Ricin-type beta-trefoil lectin domain	175	260	9.2E-11	IPR000772	Ricin B, lectin domain
SPRG_14396-t26_1-p1	520	PF00144	Beta-lactamase	22	362	1.9E-38	IPR001466	Beta-lactamase-related
SPRG_09563-t26_1-p1	257	PF07648	Kazal-type serine protease inhibitor domain	68	109	6.3E-9	IPR002350	Kazal domain
SPRG_22224-t26_1-p1	248	PF00089	Trypsin	16	242	2.4E-52	IPR001254	Serine proteases, trypsin domain
SPRG_06920-t26_1-p1	1494	PF06427	UDP-glucose:Glycoprotein Glucosyltransferase	1074	1168	3.8E-23	IPR009448	UDP-glucose:Glycoprotein Glucosyltransferase
SPRG_06920-t26_1-p1	1494	PF18401	Thioredoxin-like domain	296	413	5.9E-15	IPR040694	UGGT, thioredoxin-like domain 2
SPRG_06920-t26_1-p1	1494	PF18404	Glucosyltransferase 24	1214	1483	3.4E-137	IPR040497	Glucosyltransferase 24, catalytic domain
SPRG_06920-t26_1-p1	1494	PF18402	Thioredoxin-like domain	434	685	4.9E-24	IPR040692	UGGT, thioredoxin-like domain 3
SPRG_06920-t26_1-p1	1494	PF18400	Thioredoxin-like domain	20	214	3.4E-28	IPR040693	UGGT, thioredoxin-like domain 1
SPRG_00319-t26_1-p1	327	PF02089	Palmitoyl protein thioesterase	50	303	1.7E-81	-	-
SPRG_13923-t26_1-p1	363	PF03630	Fumble	32	337	1.1E-90	IPR004567	Type II pantothenate kinase
SPRG_01995-t26_1-p1	741	PF03781	Sulfatase-modifying factor enzyme 1	509	740	5.4E-23	IPR005532	Sulfatase-modifying factor enzyme
SPRG_19152-t26_1-p1	938	PF01074	Glycosyl hydrolases family 38 N-terminal domain	31	313	4.5E-79	IPR000602	Glycoside hydrolase family 38, N-terminal domain
SPRG_19152-t26_1-p1	938	PF09261	Alpha mannosidase middle domain	336	419	7.2E-18	IPR015341	Glycoside hydrolase family 38, central domain
SPRG_19152-t26_1-p1	938	PF07748	Glycosyl hydrolases family 38 C-terminal domain	538	755	3.5E-32	IPR011682	Glycosyl hydrolase family 38, C-terminal
SPRG_11593-t26_1-p1	553	PF07714	Protein tyrosine and serine/threonine kinase	264	529	1.0E-47	IPR001245	Serine-threonine/tyrosine-protein kinase, catalytic domain
SPRG_17621-t26_1-p1	571	PF03935	Beta-glucan synthesis-associated protein (SKN1)	183	283	1.2E-15	IPR005629	Beta-glucan synthesis-associated protein Skn1/Kre6/Sbg1
SPRG_17621-t26_1-p1	571	PF03935	Beta-glucan synthesis-associated protein (SKN1)	17	149	1.8E-26	IPR005629	Beta-glucan synthesis-associated protein Skn1/Kre6/Sbg1
SPRG_16347-t26_1-p1	464	PF00082	Subtilase family	148	419	1.5E-41	IPR000209	Peptidase S8/S53 domain
SPRG_03363-t26_1-p1	343	PF00481	Protein phosphatase 2C	59	310	7.7E-41	IPR001932	PPM-type phosphatase domain
SPRG_10961-t26_1-p1	516	PF00149	Calcineurin-like phosphoesterase	47	225	1.2E-8	IPR004843	Calcineurin-like phosphoesterase domain, ApaH type
SPRG_10961-t26_1-p1	516	PF02872	5'-nucleotidase, C-terminal domain	314	458	6.8E-18	IPR008334	5'-Nucleotidase, C-terminal
SPRG_20483-t26_1-p1	331	PF00112	Papain family cysteine protease	101	312	1.1E-56	IPR000668	Peptidase C1A, papain C-terminal
SPRG_03900-t26_1-p1	448	PF00264	Common central domain of tyrosinase	34	238	6.4E-26	IPR002227	Tyrosinase copper-binding domain
SPRG_14397-t26_1-p1	525	PF00144	Beta-lactamase	28	369	7.8E-44	IPR001466	Beta-lactamase-related
SPRG_16135-t26_1-p1	219	PF00445	Ribonuclease T2 family	6	171	3.8E-5	IPR001568	Ribonuclease T2-like
SPRG_20440-t26_1-p1	560	PF00652	Ricin-type beta-trefoil lectin domain	461	551	8.3E-14	IPR000772	Ricin B, lectin domain
SPRG_20440-t26_1-p1	560	PF00652	Ricin-type beta-trefoil lectin domain	346	422	2.6E-12	IPR000772	Ricin B, lectin domain
SPRG_15241-t26_1-p1	475	PF05577	Serine carboxypeptidase S28	37	459	1.5E-107	IPR008758	Peptidase S28
SPRG_11439-t26_1-p1	581	PF00652	Ricin-type beta-trefoil lectin domain	357	444	9.9E-15	IPR000772	Ricin B, lectin domain
SPRG_11439-t26_1-p1	581	PF00652	Ricin-type beta-trefoil lectin domain	499	578	2.1E-12	IPR000772	Ricin B, lectin domain
SPRG_11439-t26_1-p1	581	PF00112	Papain family cysteine protease	111	322	2.4E-46	IPR000668	Peptidase C1A, papain C-terminal
SPRG_02511-t26_1-p1	506	PF03109	ABC1 family	123	236	8.7E-32	IPR004147	UbiB domain
SPRG_10063-t26_1-p1	112	PF13616	PPIC-type PPIASE domain	7	103	7.1E-18	-	-
SPRG_11332-t26_1-p1	740	PF14310	Fibronectin type III-like domain	635	684	4.3E-6	IPR026891	Fibronectin type III-like domain
SPRG_11332-t26_1-p1	740	PF01915	Glycosyl hydrolase family 3 C-terminal domain	386	602	1.6E-35	IPR002772	Glycoside hydrolase family 3 C-terminal domain
SPRG_11332-t26_1-p1	740	PF00933	Glycosyl hydrolase family 3 N terminal domain	43	348	6.8E-54	IPR001764	Glycoside hydrolase, family 3, N-terminal
SPRG_09559-t26_1-p1	272	PF07648	Kazal-type serine protease inhibitor domain	70	101	1.3E-9	IPR002350	Kazal domain
SPRG_02663-t26_1-p1	691	PF02129	X-Pro dipeptidyl-peptidase (S15 family)	45	367	4.1E-36	IPR000383	Xaa-Pro dipeptidyl-peptidase-like domain
SPRG_02663-t26_1-p1	691	PF08530	X-Pro dipeptidyl-peptidase C-terminal non-catalytic domain	405	653	1.3E-16	IPR013736	Xaa-Pro dipeptidyl-peptidase, C-terminal
SPRG_21545-t26_1-p1	356	PF13365	Trypsin-like peptidase domain	156	315	8.3E-11	-	-
SPRG_00689-t26_1-p1	384	PF00150	Cellulase (glycosyl hydrolase family 5)	66	341	7.0E-13	IPR001547	Glycoside hydrolase, family 5
SPRG_21437-t26_1-p1	717	PF14295	PAN domain	252	298	7.9E-8	IPR003609	PAN/Apple domain
SPRG_21437-t26_1-p1	717	PF14295	PAN domain	332	366	3.3E-6	IPR003609	PAN/Apple domain
SPRG_21437-t26_1-p1	717	PF14295	PAN domain	642	688	9.1E-7	IPR003609	PAN/Apple domain
SPRG_21437-t26_1-p1	717	PF14295	PAN domain	482	528	5.1E-7	IPR003609	PAN/Apple domain
SPRG_21437-t26_1-p1	717	PF14295	PAN domain	562	608	1.8E-4	IPR003609	PAN/Apple domain
SPRG_21437-t26_1-p1	717	PF14295	PAN domain	399	447	2.0E-9	IPR003609	PAN/Apple domain
SPRG_21437-t26_1-p1	717	PF14295	PAN domain	92	138	6.5E-6	IPR003609	PAN/Apple domain
SPRG_21437-t26_1-p1	717	PF14295	PAN domain	16	55	8.4E-7	IPR003609	PAN/Apple domain
SPRG_21437-t26_1-p1	717	PF14295	PAN domain	172	218	8.4E-7	IPR003609	PAN/Apple domain
SPRG_19251-t26_1-p1	488	PF03372	Endonuclease/Exonuclease/phosphatase family	194	476	1.3E-12	IPR005135	Endonuclease/exonuclease/phosphatase
SPRG_02174-t26_1-p1	530	PF07992	Pyridine nucleotide-disulphide oxidoreductase	17	330	6.7E-42	IPR023753	FAD/NAD(P)-binding domain
SPRG_01737-t26_1-p1	314	PF00652	Ricin-type beta-trefoil lectin domain	75	169	3.0E-14	IPR000772	Ricin B, lectin domain
SPRG_01737-t26_1-p1	314	PF00652	Ricin-type beta-trefoil lectin domain	223	305	1.2E-12	IPR000772	Ricin B, lectin domain
SPRG_02305-t26_1-p1	677	PF07974	EGF-like domain	58	84	4.0E-6	IPR013111	EGF-like domain, extracellular
SPRG_02305-t26_1-p1	677	PF07974	EGF-like domain	390	415	1.5E-5	IPR013111	EGF-like domain, extracellular
SPRG_03063-t26_1-p1	576	PF08238	Sel1 repeat	446	479	0.0011	IPR006597	Sel1-like repeat
SPRG_03063-t26_1-p1	576	PF08238	Sel1 repeat	105	135	0.052	IPR006597	Sel1-like repeat
SPRG_03063-t26_1-p1	576	PF08238	Sel1 repeat	228	261	0.0026	IPR006597	Sel1-like repeat
SPRG_03063-t26_1-p1	576	PF08238	Sel1 repeat	303	337	1.7	IPR006597	Sel1-like repeat
SPRG_03063-t26_1-p1	576	PF08238	Sel1 repeat	190	221	0.0047	IPR006597	Sel1-like repeat
SPRG_03063-t26_1-p1	576	PF08238	Sel1 repeat	66	95	0.23	IPR006597	Sel1-like repeat
SPRG_03063-t26_1-p1	576	PF08238	Sel1 repeat	482	500	0.97	IPR006597	Sel1-like repeat
SPRG_03063-t26_1-p1	576	PF08238	Sel1 repeat	408	444	210.0	IPR006597	Sel1-like repeat
SPRG_03063-t26_1-p1	576	PF08238	Sel1 repeat	263	298	7.4E-8	IPR006597	Sel1-like repeat
SPRG_06289-t26_1-p1	328	PF01266	FAD dependent oxidoreductase	2	305	1.8E-24	IPR006076	FAD dependent oxidoreductase
SPRG_01030-t26_1-p1	385	PF00704	Glycosyl hydrolases family 18	3	335	1.1E-71	IPR001223	Glycoside hydrolase family 18, catalytic domain
SPRG_01723-t26_1-p1	1448	PF13854	Kelch motif	1232	1267	5.9E-7	-	-
SPRG_01723-t26_1-p1	1448	PF00041	Fibronectin type III domain	235	315	1.3E-7	IPR003961	Fibronectin type III
SPRG_01723-t26_1-p1	1448	PF00041	Fibronectin type III domain	793	866	4.8E-9	IPR003961	Fibronectin type III
SPRG_01723-t26_1-p1	1448	PF00041	Fibronectin type III domain	331	411	8.5E-11	IPR003961	Fibronectin type III
SPRG_13786-t26_1-p1	524	PF00144	Beta-lactamase	28	370	7.7E-43	IPR001466	Beta-lactamase-related
SPRG_06474-t26_1-p1	147	PF00173	Cytochrome b5-like Heme/Steroid binding domain	32	87	2.4E-6	IPR001199	Cytochrome b5-like heme/steroid binding domain
SPRG_09418-t26_1-p1	402	PF00085	Thioredoxin	171	239	1.4E-7	IPR013766	Thioredoxin domain
SPRG_09418-t26_1-p1	402	PF00226	DnaJ domain	2	66	2.3E-23	IPR001623	DnaJ domain
SPRG_12328-t26_1-p1	480	PF00264	Common central domain of tyrosinase	40	247	1.2E-22	IPR002227	Tyrosinase copper-binding domain
SPRG_13678-t26_1-p1	437	PF00534	Glycosyl transferases group 1	301	365	1.9E-7	IPR001296	Glycosyl transferase, family 1
SPRG_14994-t26_1-p1	329	PF00964	Elicitin	14	86	1.4E-5	IPR002200	Elicitin
SPRG_16344-t26_1-p1	391	PF00082	Subtilase family	140	388	7.1E-46	IPR000209	Peptidase S8/S53 domain
SPRG_08671-t26_1-p1	673	PF01457	Leishmanolysin	282	573	1.6E-51	IPR001577	Peptidase M8, leishmanolysin
SPRG_08671-t26_1-p1	673	PF01457	Leishmanolysin	154	243	2.6E-17	IPR001577	Peptidase M8, leishmanolysin
SPRG_17187-t26_1-p1	334	PF14295	PAN domain	10	56	1.5E-5	IPR003609	PAN/Apple domain
SPRG_17187-t26_1-p1	334	PF14295	PAN domain	90	136	1.4E-6	IPR003609	PAN/Apple domain
SPRG_17187-t26_1-p1	334	PF14295	PAN domain	267	306	0.0018	IPR003609	PAN/Apple domain
SPRG_17187-t26_1-p1	334	PF14295	PAN domain	185	231	7.3E-4	IPR003609	PAN/Apple domain
SPRG_07321-t26_1-p1	245	PF00578	AhpC/TSA family	45	180	4.7E-35	IPR000866	Alkyl hydroperoxide reductase subunit C/ Thiol specific antioxidant
SPRG_07321-t26_1-p1	245	PF10417	C-terminal domain of 1-Cys peroxiredoxin	201	234	2.5E-10	IPR019479	Peroxiredoxin, C-terminal
SPRG_11131-t26_1-p1	671	PF00082	Subtilase family	146	375	4.4E-30	IPR000209	Peptidase S8/S53 domain
SPRG_11131-t26_1-p1	671	PF00652	Ricin-type beta-trefoil lectin domain	577	664	8.2E-12	IPR000772	Ricin B, lectin domain
SPRG_08711-t26_1-p1	443	PF00501	AMP-binding enzyme	41	442	2.9E-59	IPR000873	AMP-dependent synthetase/ligase
SPRG_14470-t26_1-p1	941	PF00454	Phosphatidylinositol 3- and 4-kinase	686	885	1.0E-27	IPR000403	Phosphatidylinositol 3-/4-kinase, catalytic domain
SPRG_15005-t26_1-p1	720	PF00652	Ricin-type beta-trefoil lectin domain	490	583	1.6E-12	IPR000772	Ricin B, lectin domain
SPRG_15005-t26_1-p1	720	PF00652	Ricin-type beta-trefoil lectin domain	624	713	1.8E-11	IPR000772	Ricin B, lectin domain
SPRG_15005-t26_1-p1	720	PF00082	Subtilase family	150	403	2.6E-40	IPR000209	Peptidase S8/S53 domain
SPRG_03394-t26_1-p1	327	PF00112	Papain family cysteine protease	117	324	2.9E-52	IPR000668	Peptidase C1A, papain C-terminal
SPRG_09632-t26_1-p1	239	PF00857	Isochorismatase family	9	221	9.9E-28	IPR000868	Isochorismatase-like
SPRG_03223-t26_1-p1	491	PF00067	Cytochrome P450	17	468	5.2E-75	IPR001128	Cytochrome P450
SPRG_14023-t26_1-p1	122	PF00964	Elicitin	3	65	2.7E-8	IPR002200	Elicitin
SPRG_03397-t26_1-p1	401	PF00112	Papain family cysteine protease	109	321	1.7E-56	IPR000668	Peptidase C1A, papain C-terminal
SPRG_11163-t26_1-p1	525	PF00144	Beta-lactamase	29	369	1.3E-42	IPR001466	Beta-lactamase-related
SPRG_11675-t26_1-p1	642	PF05649	Peptidase family M13	20	392	7.9E-73	IPR008753	Peptidase M13, N-terminal domain
SPRG_11675-t26_1-p1	642	PF01431	Peptidase family M13	444	639	3.7E-61	IPR018497	Peptidase M13, C-terminal domain
SPRG_02900-t26_1-p1	395	PF00462	Glutaredoxin	279	343	8.9E-10	IPR002109	Glutaredoxin
SPRG_13295-t26_1-p1	189	PF00050	Kazal-type serine protease inhibitor domain	6	35	1.3E-10	IPR002350	Kazal domain
SPRG_13295-t26_1-p1	189	PF07648	Kazal-type serine protease inhibitor domain	88	133	1.6E-8	IPR002350	Kazal domain
SPRG_04774-t26_1-p1	370	PF13365	Trypsin-like peptidase domain	174	334	1.1E-14	-	-
SPRG_07951-t26_1-p1	327	PF02265	S1/P1 Nuclease	1	313	4.2E-30	IPR003154	S1/P1 nuclease
SPRG_12788-t26_1-p1	339	PF14388	Domain of unknown function (DUF4419)	56	326	1.4E-78	IPR025533	Protein of unknown function DUF4419
SPRG_06029-t26_1-p1	416	PF00085	Thioredoxin	11	109	4.7E-30	IPR013766	Thioredoxin domain
SPRG_06029-t26_1-p1	416	PF00085	Thioredoxin	153	242	1.1E-6	IPR013766	Thioredoxin domain
SPRG_07129-t26_1-p1	244	PF07974	EGF-like domain	69	94	7.2E-5	IPR013111	EGF-like domain, extracellular
SPRG_14073-t26_1-p1	415	PF00112	Papain family cysteine protease	121	330	4.1E-58	IPR000668	Peptidase C1A, papain C-terminal
SPRG_04650-t26_1-p1	565	PF07974	EGF-like domain	89	114	4.5E-6	IPR013111	EGF-like domain, extracellular
SPRG_09646-t26_1-p1	228	PF01328	Peroxidase, family 2	16	199	9.1E-35	IPR000028	Chloroperoxidase
SPRG_15081-t26_1-p1	405	PF00112	Papain family cysteine protease	122	332	4.0E-56	IPR000668	Peptidase C1A, papain C-terminal
SPRG_05522-t26_1-p1	442	PF00648	Calpain family cysteine protease	3	238	5.6E-46	IPR001300	Peptidase C2, calpain, catalytic domain
SPRG_16101-t26_1-p1	675	PF03935	Beta-glucan synthesis-associated protein (SKN1)	183	270	2.1E-15	IPR005629	Beta-glucan synthesis-associated protein Skn1/Kre6/Sbg1
SPRG_16101-t26_1-p1	675	PF03935	Beta-glucan synthesis-associated protein (SKN1)	15	149	7.8E-25	IPR005629	Beta-glucan synthesis-associated protein Skn1/Kre6/Sbg1
SPRG_16101-t26_1-p1	675	PF03935	Beta-glucan synthesis-associated protein (SKN1)	557	602	1.4E-10	IPR005629	Beta-glucan synthesis-associated protein Skn1/Kre6/Sbg1
SPRG_01357-t26_1-p1	639	PF00150	Cellulase (glycosyl hydrolase family 5)	65	329	1.8E-20	IPR001547	Glycoside hydrolase, family 5
SPRG_01357-t26_1-p1	639	PF00652	Ricin-type beta-trefoil lectin domain	552	632	2.1E-9	IPR000772	Ricin B, lectin domain
SPRG_01357-t26_1-p1	639	PF00652	Ricin-type beta-trefoil lectin domain	399	484	2.0E-8	IPR000772	Ricin B, lectin domain
SPRG_15821-t26_1-p1	468	PF04587	ADP-specific Phosphofructokinase/Glucokinase conserved region	36	457	9.6E-93	IPR007666	ADP-specific phosphofructokinase/glucokinase
SPRG_12910-t26_1-p1	194	PF00188	Cysteine-rich secretory protein family	29	154	1.0E-16	IPR014044	CAP domain
SPRG_15327-t26_1-p1	472	PF13015	Glucosidase II beta subunit-like protein	336	462	1.7E-29	IPR036607	Glucosidase 2 subunit beta-like
SPRG_15327-t26_1-p1	472	PF12999	Glucosidase II beta subunit-like	31	151	1.9E-32	IPR028146	Glucosidase II beta subunit, N-terminal
SPRG_10983-t26_1-p1	223	PF00445	Ribonuclease T2 family	10	142	3.2E-5	IPR001568	Ribonuclease T2-like
SPRG_08891-t26_1-p1	428	PF00069	Protein kinase domain	27	286	1.3E-39	IPR000719	Protein kinase domain
SPRG_05634-t26_1-p1	407	PF00026	Eukaryotic aspartyl protease	16	325	1.2E-50	IPR033121	Peptidase family A1 domain
SPRG_05379-t26_1-p1	174	PF07987	Domain of unkown function (DUF1775)	2	132	3.3E-28	IPR012533	YcnI-like
SPRG_21155-t26_1-p1	528	PF08423	Rad51	275	525	9.0E-122	IPR013632	DNA recombination and repair protein Rad51-like, C-terminal
SPRG_21155-t26_1-p1	528	PF14520	Helix-hairpin-helix domain	221	269	1.0E-8	-	-
SPRG_08677-t26_1-p1	392	PF00026	Eukaryotic aspartyl protease	34	367	1.6E-21	IPR033121	Peptidase family A1 domain
SPRG_09339-t26_1-p1	351	PF13343	Bacterial extracellular solute-binding protein	96	294	5.1E-13	-	-
SPRG_17602-t26_1-p1	375	PF00112	Papain family cysteine protease	111	339	6.5E-40	IPR000668	Peptidase C1A, papain C-terminal
SPRG_10038-t26_1-p1	410	PF00632	HECT-domain (ubiquitin-transferase)	149	400	5.1E-36	IPR000569	HECT domain
SPRG_10811-t26_1-p1	579	PF07974	EGF-like domain	56	81	4.3E-7	IPR013111	EGF-like domain, extracellular
SPRG_10811-t26_1-p1	579	PF07974	EGF-like domain	378	403	7.3E-6	IPR013111	EGF-like domain, extracellular
SPRG_08712-t26_1-p1	1141	PF00501	AMP-binding enzyme	28	480	5.7E-76	IPR000873	AMP-dependent synthetase/ligase
SPRG_08712-t26_1-p1	1141	PF00550	Phosphopantetheine attachment site	646	697	2.9E-7	IPR009081	Phosphopantetheine binding ACP domain
SPRG_08712-t26_1-p1	1141	PF00155	Aminotransferase class I and II	767	1051	3.3E-40	IPR004839	Aminotransferase, class I/classII
SPRG_16360-t26_1-p1	380	PF00246	Zinc carboxypeptidase	96	329	1.0E-32	IPR000834	Peptidase M14, carboxypeptidase A
SPRG_09127-t26_1-p1	689	PF05426	Alginate lyase	411	553	9.4E-10	IPR008397	Alginate lyase domain
SPRG_09349-t26_1-p1	258	PF00089	Trypsin	21	248	2.9E-48	IPR001254	Serine proteases, trypsin domain
SPRG_11987-t26_1-p1	637	PF14295	PAN domain	167	210	9.8E-4	IPR003609	PAN/Apple domain
SPRG_11987-t26_1-p1	637	PF14295	PAN domain	10	53	2.2E-6	IPR003609	PAN/Apple domain
SPRG_11987-t26_1-p1	637	PF00264	Common central domain of tyrosinase	266	323	2.9E-5	IPR002227	Tyrosinase copper-binding domain
SPRG_11987-t26_1-p1	637	PF00264	Common central domain of tyrosinase	395	432	5.0E-9	IPR002227	Tyrosinase copper-binding domain
SPRG_11987-t26_1-p1	637	PF00024	PAN domain	86	137	1.5E-6	IPR003609	PAN/Apple domain
SPRG_14361-t26_1-p1	329	PF02434	Fringe-like	54	261	2.7E-12	IPR003378	Fringe-like
SPRG_12326-t26_1-p1	467	PF00264	Common central domain of tyrosinase	40	247	6.3E-21	IPR002227	Tyrosinase copper-binding domain
SPRG_12359-t26_1-p1	255	PF00753	Metallo-beta-lactamase superfamily	23	189	2.5E-7	IPR001279	Metallo-beta-lactamase
SPRG_20424-t26_1-p1	205	PF00295	Glycosyl hydrolases family 28	4	200	3.6E-77	IPR000743	Glycoside hydrolase, family 28
SPRG_06720-t26_1-p1	401	PF00012	Hsp70 protein	9	400	2.3E-102	IPR013126	Heat shock protein 70 family
SPRG_13799-t26_1-p1	95	PF00734	Fungal cellulose binding domain	15	42	5.5E-9	IPR000254	Cellulose-binding domain, fungal
SPRG_05028-t26_1-p1	298	PF10639	Putative transmembrane family 234	1	85	2.4E-23	IPR018908	Putative transmembrane family 234
SPRG_07813-t26_1-p1	228	PF08787	Alginate lyase	123	207	5.7E-8	IPR014895	Alginate lyase 2
SPRG_07384-t26_1-p1	270	PF00722	Glycosyl hydrolases family 16	58	264	1.0E-37	IPR000757	Glycoside hydrolase family 16
SPRG_09011-t26_1-p1	457	PF14008	Iron/zinc purple acid phosphatase-like protein C	369	432	4.5E-10	IPR025733	Iron/zinc purple acid phosphatase-like C-terminal domain
SPRG_09011-t26_1-p1	457	PF00149	Calcineurin-like phosphoesterase	108	353	6.4E-14	IPR004843	Calcineurin-like phosphoesterase domain, ApaH type
SPRG_13196-t26_1-p1	380	PF00262	Calreticulin family	31	240	5.8E-60	IPR001580	Calreticulin/calnexin
SPRG_13196-t26_1-p1	380	PF00262	Calreticulin family	243	317	2.0E-26	IPR001580	Calreticulin/calnexin
SPRG_01961-t26_1-p1	347	PF10282	Lactonase, 7-bladed beta-propeller	4	333	4.0E-73	IPR019405	Lactonase, 7-bladed beta propeller
SPRG_02147-t26_1-p1	333	PF00112	Papain family cysteine protease	117	325	6.7E-60	IPR000668	Peptidase C1A, papain C-terminal
SPRG_11885-t26_1-p1	320	PF00149	Calcineurin-like phosphoesterase	28	251	1.8E-10	IPR004843	Calcineurin-like phosphoesterase domain, ApaH type
SPRG_08520-t26_1-p1	464	PF13091	PLD-like domain	52	197	1.4E-13	IPR025202	Phospholipase D-like domain
SPRG_08520-t26_1-p1	464	PF13918	PLD-like domain	240	367	1.6E-20	IPR032803	PLD-like domain
SPRG_17163-t26_1-p1	112	PF08806	Sep15/SelM redox domain	60	99	8.1E-7	IPR014912	Selenoprotein F/M domain
SPRG_02899-t26_1-p1	854	PF02225	PA domain	754	840	1.7E-6	IPR003137	PA domain
SPRG_10224-t26_1-p1	781	PF18198	Dynein heavy chain AAA lid domain	297	456	1.8E-54	IPR041658	Dynein heavy chain AAA lid domain
SPRG_10224-t26_1-p1	781	PF18199	Dynein heavy chain C-terminal domain	463	776	3.5E-106	IPR041228	Dynein heavy chain, C-terminal domain
SPRG_10224-t26_1-p1	781	PF03028	Dynein heavy chain region D6 P-loop domain	170	283	1.9E-46	IPR004273	Dynein heavy chain region D6 P-loop domain
SPRG_12704-t26_1-p1	286	PF14295	PAN domain	138	168	0.0034	IPR003609	PAN/Apple domain
SPRG_12704-t26_1-p1	286	PF14295	PAN domain	50	96	2.3E-5	IPR003609	PAN/Apple domain
SPRG_15001-t26_1-p1	712	PF00082	Subtilase family	141	410	8.9E-47	IPR000209	Peptidase S8/S53 domain
SPRG_15001-t26_1-p1	712	PF00652	Ricin-type beta-trefoil lectin domain	497	577	3.5E-11	IPR000772	Ricin B, lectin domain
SPRG_15001-t26_1-p1	712	PF00652	Ricin-type beta-trefoil lectin domain	618	705	7.4E-12	IPR000772	Ricin B, lectin domain
SPRG_03914-t26_1-p1	939	PF07774	ER membrane protein complex subunit 1, C-terminal	721	938	2.9E-60	IPR011678	ER membrane protein complex subunit 1, C-terminal
SPRG_03914-t26_1-p1	939	PF13360	PQQ-like domain	485	556	5.1E-6	IPR002372	Pyrrolo-quinoline quinone repeat
SPRG_17511-t26_1-p1	456	PF00082	Subtilase family	161	441	4.7E-46	IPR000209	Peptidase S8/S53 domain
SPRG_02675-t26_1-p1	493	PF02136	Nuclear transport factor 2 (NTF2) domain	18	136	5.3E-22	IPR002075	Nuclear transport factor 2
SPRG_02675-t26_1-p1	493	PF00076	RNA recognition motif. (a.k.a. RRM, RBD, or RNP domain)	359	411	1.7E-11	IPR000504	RNA recognition motif domain
SPRG_02002-t26_1-p1	353	PF10282	Lactonase, 7-bladed beta-propeller	6	330	4.2E-70	IPR019405	Lactonase, 7-bladed beta propeller
SPRG_08679-t26_1-p1	314	PF01400	Astacin (Peptidase family M12A)	83	296	1.0E-12	IPR001506	Peptidase M12A
SPRG_01773-t26_1-p1	480	PF00149	Calcineurin-like phosphoesterase	101	319	1.5E-13	IPR004843	Calcineurin-like phosphoesterase domain, ApaH type
SPRG_04954-t26_1-p1	381	PF00150	Cellulase (glycosyl hydrolase family 5)	69	352	1.2E-20	IPR001547	Glycoside hydrolase, family 5
SPRG_01025-t26_1-p1	388	PF00652	Ricin-type beta-trefoil lectin domain	298	385	1.2E-12	IPR000772	Ricin B, lectin domain
SPRG_02646-t26_1-p1	478	PF14295	PAN domain	403	447	2.7E-7	IPR003609	PAN/Apple domain
SPRG_02646-t26_1-p1	478	PF14295	PAN domain	256	295	1.3E-5	IPR003609	PAN/Apple domain
SPRG_02646-t26_1-p1	478	PF14295	PAN domain	17	62	9.3E-6	IPR003609	PAN/Apple domain
SPRG_02646-t26_1-p1	478	PF14295	PAN domain	177	220	1.1E-5	IPR003609	PAN/Apple domain
SPRG_02646-t26_1-p1	478	PF14295	PAN domain	96	142	1.7E-6	IPR003609	PAN/Apple domain
SPRG_03504-t26_1-p1	4587	PF14240	YHYH protein	4168	4272	2.7E-14	IPR025924	YHYH domain
SPRG_12293-t26_1-p1	149	PF13857	Ankyrin repeats (many copies)	49	99	4.8E-10	-	-
SPRG_11579-t26_1-p1	1008	PF14295	PAN domain	9	53	7.3E-9	IPR003609	PAN/Apple domain
SPRG_11579-t26_1-p1	1008	PF14295	PAN domain	249	292	1.1E-6	IPR003609	PAN/Apple domain
SPRG_11579-t26_1-p1	1008	PF14295	PAN domain	88	124	8.0E-7	IPR003609	PAN/Apple domain
SPRG_11579-t26_1-p1	1008	PF14295	PAN domain	171	209	4.3E-6	IPR003609	PAN/Apple domain
SPRG_11579-t26_1-p1	1008	PF14295	PAN domain	546	573	0.097	IPR003609	PAN/Apple domain
SPRG_11579-t26_1-p1	1008	PF14295	PAN domain	324	368	2.5E-7	IPR003609	PAN/Apple domain
SPRG_10871-t26_1-p1	329	PF00112	Papain family cysteine protease	102	313	1.6E-54	IPR000668	Peptidase C1A, papain C-terminal
SPRG_12399-t26_1-p1	958	PF07714	Protein tyrosine and serine/threonine kinase	681	939	8.6E-55	IPR001245	Serine-threonine/tyrosine-protein kinase, catalytic domain
SPRG_13301-t26_1-p1	213	PF00194	Eukaryotic-type carbonic anhydrase	6	208	1.7E-34	IPR001148	Alpha carbonic anhydrase domain
SPRG_03259-t26_1-p1	477	PF00264	Common central domain of tyrosinase	54	259	1.2E-13	IPR002227	Tyrosinase copper-binding domain
SPRG_00318-t26_1-p1	309	PF02089	Palmitoyl protein thioesterase	30	284	8.7E-75	-	-
SPRG_15210-t26_1-p1	282	PF03067	Lytic polysaccharide mono-oxygenase, cellulose-degrading	1	184	7.3E-21	IPR004302	Cellulose/chitin-binding protein, N-terminal
SPRG_15210-t26_1-p1	282	PF00734	Fungal cellulose binding domain	244	272	9.1E-11	IPR000254	Cellulose-binding domain, fungal
SPRG_16105-t26_1-p1	257	PF00734	Fungal cellulose binding domain	49	76	2.8E-10	IPR000254	Cellulose-binding domain, fungal
SPRG_16105-t26_1-p1	257	PF00734	Fungal cellulose binding domain	8	35	9.0E-9	IPR000254	Cellulose-binding domain, fungal
SPRG_00309-t26_1-p1	606	PF07940	Heparinase II/III-like protein	367	566	2.2E-9	IPR012480	Heparinase II/III-like
SPRG_06217-t26_1-p1	1001	PF01915	Glycosyl hydrolase family 3 C-terminal domain	370	599	4.1E-34	IPR002772	Glycoside hydrolase family 3 C-terminal domain
SPRG_06217-t26_1-p1	1001	PF00652	Ricin-type beta-trefoil lectin domain	913	991	1.0E-13	IPR000772	Ricin B, lectin domain
SPRG_06217-t26_1-p1	1001	PF00652	Ricin-type beta-trefoil lectin domain	769	862	3.8E-13	IPR000772	Ricin B, lectin domain
SPRG_06217-t26_1-p1	1001	PF00933	Glycosyl hydrolase family 3 N terminal domain	15	332	5.1E-47	IPR001764	Glycoside hydrolase, family 3, N-terminal
SPRG_06217-t26_1-p1	1001	PF14310	Fibronectin type III-like domain	636	704	6.6E-10	IPR026891	Fibronectin type III-like domain
SPRG_09380-t26_1-p1	256	PF01764	Lipase (class 3)	64	196	2.7E-31	IPR002921	Fungal lipase-like domain
SPRG_05579-t26_1-p1	404	PF11051	Mannosyltransferase putative	160	280	9.4E-25	IPR022751	Alpha-mannosyltransferase
SPRG_05579-t26_1-p1	404	PF11051	Mannosyltransferase putative	306	374	3.1E-5	IPR022751	Alpha-mannosyltransferase
SPRG_11166-t26_1-p1	525	PF00144	Beta-lactamase	22	364	1.3E-41	IPR001466	Beta-lactamase-related
SPRG_04843-t26_1-p1	476	PF05577	Serine carboxypeptidase S28	39	465	2.4E-97	IPR008758	Peptidase S28
SPRG_06446-t26_1-p1	404	PF00112	Papain family cysteine protease	122	332	3.7E-59	IPR000668	Peptidase C1A, papain C-terminal
SPRG_19873-t26_1-p1	268	PF05096	Glutamine cyclotransferase	16	255	1.4E-76	IPR007788	Glutaminyl-peptide cyclotransferase
SPRG_19739-t26_1-p1	329	PF00112	Papain family cysteine protease	107	291	4.4E-49	IPR000668	Peptidase C1A, papain C-terminal
SPRG_19739-t26_1-p1	329	PF08246	Cathepsin propeptide inhibitor domain (I29)	17	81	9.0E-15	IPR013201	Cathepsin propeptide inhibitor domain (I29)
SPRG_16352-t26_1-p1	162	PF00964	Elicitin	4	82	2.7E-6	IPR002200	Elicitin
SPRG_19180-t26_1-p1	311	PF00248	Aldo/keto reductase family	39	280	1.6E-21	IPR023210	NADP-dependent oxidoreductase domain
SPRG_05556-t26_1-p1	223	PF00964	Elicitin	7	85	8.9E-6	IPR002200	Elicitin
SPRG_00621-t26_1-p1	729	PF17652	Glycosyl hydrolase family 81 C-terminal domain	379	723	1.1E-117	IPR040720	Glycosyl hydrolase family 81, C-terminal domain
SPRG_00621-t26_1-p1	729	PF03639	Glycosyl hydrolase family 81 N-terminal domain	65	368	3.9E-49	IPR040451	Glycosyl hydrolase family 81, N-terminal
SPRG_20540-t26_1-p1	357	PF00652	Ricin-type beta-trefoil lectin domain	260	350	5.6E-14	IPR000772	Ricin B, lectin domain
SPRG_14313-t26_1-p1	951	PF01055	Glycosyl hydrolases family 31	355	817	3.3E-134	IPR000322	Glycoside hydrolase family 31
SPRG_14313-t26_1-p1	951	PF13802	Galactose mutarotase-like	257	332	7.0E-20	IPR025887	Glycoside hydrolase family 31, N-terminal domain
SPRG_05199-t26_1-p1	308	PF01485	IBR domain, a half RING-finger domain	154	202	4.5E-6	IPR002867	IBR domain
SPRG_05199-t26_1-p1	308	PF01485	IBR domain, a half RING-finger domain	217	257	8.7E-6	IPR002867	IBR domain
SPRG_08921-t26_1-p1	247	PF00089	Trypsin	11	240	1.1E-30	IPR001254	Serine proteases, trypsin domain
SPRG_15773-t26_1-p1	354	PF00188	Cysteine-rich secretory protein family	204	314	5.4E-9	IPR014044	CAP domain
SPRG_15773-t26_1-p1	354	PF04886	PT repeat	100	132	1.4E-6	IPR006970	PT repeat
SPRG_05709-t26_1-p1	153	PF01849	NAC domain	34	90	2.6E-22	IPR002715	Nascent polypeptide-associated complex NAC domain
SPRG_07795-t26_1-p1	315	PF00734	Fungal cellulose binding domain	281	308	2.3E-6	IPR000254	Cellulose-binding domain, fungal
SPRG_07795-t26_1-p1	315	PF00734	Fungal cellulose binding domain	238	265	2.2E-7	IPR000254	Cellulose-binding domain, fungal
SPRG_22204-t26_1-p1	255	PF00295	Glycosyl hydrolases family 28	2	250	1.7E-90	IPR000743	Glycoside hydrolase, family 28
SPRG_13072-t26_1-p1	171	PF00964	Elicitin	10	74	6.8E-6	IPR002200	Elicitin
SPRG_05352-t26_1-p1	3547	PF14312	FG-GAP repeat	2221	2255	1.7E-6	IPR013517	FG-GAP repeat
SPRG_05352-t26_1-p1	3547	PF14312	FG-GAP repeat	2058	2105	5.4E-5	IPR013517	FG-GAP repeat
SPRG_05352-t26_1-p1	3547	PF14312	FG-GAP repeat	2112	2159	9.9E-7	IPR013517	FG-GAP repeat
SPRG_05352-t26_1-p1	3547	PF14312	FG-GAP repeat	3277	3335	7.3E-11	IPR013517	FG-GAP repeat
SPRG_05352-t26_1-p1	3547	PF14312	FG-GAP repeat	3016	3052	1.9E-9	IPR013517	FG-GAP repeat
SPRG_05352-t26_1-p1	3547	PF03160	Calx-beta domain	2596	2638	0.027	IPR003644	Na-Ca exchanger/integrin-beta4
SPRG_05352-t26_1-p1	3547	PF03160	Calx-beta domain	3404	3455	28.0	IPR003644	Na-Ca exchanger/integrin-beta4
SPRG_05352-t26_1-p1	3547	PF03160	Calx-beta domain	3477	3513	0.042	IPR003644	Na-Ca exchanger/integrin-beta4
SPRG_20484-t26_1-p1	267	PF13462	Thioredoxin	14	191	2.7E-9	IPR012336	Thioredoxin-like fold
SPRG_18010-t26_1-p1	538	PF00394	Multicopper oxidase	148	292	1.2E-35	IPR001117	Multicopper oxidase, type 1
SPRG_18010-t26_1-p1	538	PF07731	Multicopper oxidase	387	520	5.9E-28	IPR011706	Multicopper oxidase, type 2
SPRG_18010-t26_1-p1	538	PF07732	Multicopper oxidase	32	137	9.5E-34	IPR011707	Multicopper oxidase, type 3
SPRG_09891-t26_1-p1	257	PF00734	Fungal cellulose binding domain	182	209	2.2E-9	IPR000254	Cellulose-binding domain, fungal
SPRG_09891-t26_1-p1	257	PF00734	Fungal cellulose binding domain	224	251	8.8E-9	IPR000254	Cellulose-binding domain, fungal
SPRG_02637-t26_1-p1	336	PF07749	Endoplasmic reticulum protein ERp29, C-terminal domain	250	331	1.7E-16	IPR011679	Endoplasmic reticulum resident protein 29, C-terminal
SPRG_02637-t26_1-p1	336	PF00085	Thioredoxin	121	224	1.1E-27	IPR013766	Thioredoxin domain
SPRG_02637-t26_1-p1	336	PF00085	Thioredoxin	3	105	9.7E-32	IPR013766	Thioredoxin domain
SPRG_11313-t26_1-p1	368	PF00704	Glycosyl hydrolases family 18	87	328	3.9E-27	IPR001223	Glycoside hydrolase family 18, catalytic domain
SPRG_13827-t26_1-p1	256	PF00089	Trypsin	21	246	1.1E-44	IPR001254	Serine proteases, trypsin domain
SPRG_14567-t26_1-p1	464	PF00082	Subtilase family	138	400	3.6E-40	IPR000209	Peptidase S8/S53 domain
SPRG_05090-t26_1-p1	330	PF00112	Papain family cysteine protease	113	325	1.8E-59	IPR000668	Peptidase C1A, papain C-terminal
SPRG_01011-t26_1-p1	1107	PF07699	Putative ephrin-receptor like	588	626	4.2E-6	IPR011641	Tyrosine-protein kinase ephrin type A/B receptor-like
SPRG_01011-t26_1-p1	1107	PF07699	Putative ephrin-receptor like	427	477	2.7E-8	IPR011641	Tyrosine-protein kinase ephrin type A/B receptor-like
SPRG_01011-t26_1-p1	1107	PF07699	Putative ephrin-receptor like	577	615	4.3E-6	IPR011641	Tyrosine-protein kinase ephrin type A/B receptor-like
SPRG_01011-t26_1-p1	1107	PF07699	Putative ephrin-receptor like	532	573	2.3E-6	IPR011641	Tyrosine-protein kinase ephrin type A/B receptor-like
SPRG_16104-t26_1-p1	258	PF00734	Fungal cellulose binding domain	16	43	1.1E-9	IPR000254	Cellulose-binding domain, fungal
SPRG_16104-t26_1-p1	258	PF00734	Fungal cellulose binding domain	57	83	7.2E-10	IPR000254	Cellulose-binding domain, fungal
SPRG_01484-t26_1-p1	168	PF00566	Rab-GTPase-TBC domain	119	166	9.8E-7	IPR000195	Rab-GTPase-TBC domain
SPRG_09328-t26_1-p1	378	PF16499	Alpha galactosidase A	6	269	1.6E-33	IPR002241	Glycoside hydrolase, family 27
SPRG_11948-t26_1-p1	457	PF13621	Cupin-like domain	148	427	1.7E-54	IPR041667	Cupin-like domain 8
SPRG_14097-t26_1-p1	444	PF13640	2OG-Fe(II) oxygenase superfamily	219	364	7.2E-13	IPR005123	Oxoglutarate/iron-dependent dioxygenase
SPRG_14058-t26_1-p1	379	PF13640	2OG-Fe(II) oxygenase superfamily	252	375	2.4E-15	IPR005123	Oxoglutarate/iron-dependent dioxygenase
SPRG_16241-t26_1-p1	470	PF00082	Subtilase family	148	433	5.4E-45	IPR000209	Peptidase S8/S53 domain
SPRG_21856-t26_1-p1	647	PF00652	Ricin-type beta-trefoil lectin domain	495	598	2.8E-14	IPR000772	Ricin B, lectin domain
SPRG_21856-t26_1-p1	647	PF00082	Subtilase family	142	411	1.6E-45	IPR000209	Peptidase S8/S53 domain
SPRG_13444-t26_1-p1	440	PF14008	Iron/zinc purple acid phosphatase-like protein C	368	429	3.9E-8	IPR025733	Iron/zinc purple acid phosphatase-like C-terminal domain
SPRG_13444-t26_1-p1	440	PF00149	Calcineurin-like phosphoesterase	105	353	2.8E-17	IPR004843	Calcineurin-like phosphoesterase domain, ApaH type
SPRG_20529-t26_1-p1	170	PF00160	Cyclophilin type peptidyl-prolyl cis-trans isomerase/CLD	2	127	3.5E-21	IPR002130	Cyclophilin-type peptidyl-prolyl cis-trans isomerase domain
SPRG_08128-t26_1-p1	221	PF01223	DNA/RNA non-specific endonuclease	2	189	1.9E-31	IPR001604	DNA/RNA non-specific endonuclease
SPRG_20628-t26_1-p1	255	PF00089	Trypsin	23	250	5.8E-47	IPR001254	Serine proteases, trypsin domain
SPRG_17548-t26_1-p1	356	PF14388	Domain of unknown function (DUF4419)	56	341	3.9E-91	IPR025533	Protein of unknown function DUF4419
SPRG_14388-t26_1-p1	171	PF00188	Cysteine-rich secretory protein family	7	114	2.6E-9	IPR014044	CAP domain
SPRG_02943-t26_1-p1	465	PF03198	Glucanosyltransferase	10	317	3.3E-45	IPR004886	Glucanosyltransferase
SPRG_04305-t26_1-p1	138	PF00734	Fungal cellulose binding domain	58	85	1.8E-9	IPR000254	Cellulose-binding domain, fungal
SPRG_00562-t26_1-p1	622	PF13365	Trypsin-like peptidase domain	192	352	5.3E-15	-	-
SPRG_07797-t26_1-p1	298	PF00734	Fungal cellulose binding domain	265	292	2.1E-9	IPR000254	Cellulose-binding domain, fungal
SPRG_07797-t26_1-p1	298	PF00734	Fungal cellulose binding domain	222	246	5.9E-6	IPR000254	Cellulose-binding domain, fungal
SPRG_01840-t26_1-p1	399	PF18483	Bacterial lectin	86	255	1.8E-10	-	-
SPRG_16062-t26_1-p1	414	PF00112	Papain family cysteine protease	121	331	2.0E-60	IPR000668	Peptidase C1A, papain C-terminal
SPRG_13955-t26_1-p1	368	PF00149	Calcineurin-like phosphoesterase	58	295	4.0E-10	IPR004843	Calcineurin-like phosphoesterase domain, ApaH type
SPRG_15071-t26_1-p1	450	PF00112	Papain family cysteine protease	125	329	6.3E-58	IPR000668	Peptidase C1A, papain C-terminal
SPRG_10532-t26_1-p1	834	PF13414	TPR repeat	201	239	4.8E-8	-	-
SPRG_10532-t26_1-p1	834	PF14559	Tetratricopeptide repeat	134	198	1.2E-5	-	-
SPRG_13129-t26_1-p1	478	PF03265	Deoxyribonuclease II	10	419	1.4E-22	IPR004947	Deoxyribonuclease II
SPRG_04168-t26_1-p1	107	PF00964	Elicitin	3	81	3.6E-8	IPR002200	Elicitin
SPRG_20785-t26_1-p1	334	PF00704	Glycosyl hydrolases family 18	86	246	2.9E-21	IPR001223	Glycoside hydrolase family 18, catalytic domain
SPRG_16056-t26_1-p1	130	PF00964	Elicitin	19	99	5.0E-7	IPR002200	Elicitin
SPRG_21006-t26_1-p1	427	PF14295	PAN domain	12	56	3.6E-8	IPR003609	PAN/Apple domain
SPRG_15006-t26_1-p1	71	PF14295	PAN domain	10	52	1.6E-8	IPR003609	PAN/Apple domain
SPRG_16945-t26_1-p1	309	PF07722	Peptidase C26	9	207	9.1E-23	IPR011697	Peptidase C26
SPRG_17580-t26_1-p1	403	PF03198	Glucanosyltransferase	129	323	1.8E-24	IPR004886	Glucanosyltransferase
SPRG_17580-t26_1-p1	403	PF03198	Glucanosyltransferase	2	88	1.3E-6	IPR004886	Glucanosyltransferase
SPRG_21136-t26_1-p1	181	PF00734	Fungal cellulose binding domain	47	73	4.3E-10	IPR000254	Cellulose-binding domain, fungal
SPRG_21136-t26_1-p1	181	PF00734	Fungal cellulose binding domain	13	33	5.9E-5	IPR000254	Cellulose-binding domain, fungal
SPRG_06046-t26_1-p1	344	PF00112	Papain family cysteine protease	91	307	1.3E-31	IPR000668	Peptidase C1A, papain C-terminal
SPRG_00317-t26_1-p1	368	PF00150	Cellulase (glycosyl hydrolase family 5)	68	345	1.2E-24	IPR001547	Glycoside hydrolase, family 5
SPRG_06015-t26_1-p1	421	PF01650	Peptidase C13 family	2	267	8.2E-102	IPR001096	Peptidase C13, legumain
SPRG_07870-t26_1-p1	322	PF04991	LicD family	114	315	2.7E-18	IPR007074	LicD family
SPRG_15161-t26_1-p1	352	PF13343	Bacterial extracellular solute-binding protein	103	306	3.5E-13	-	-
SPRG_02704-t26_1-p1	452	PF13450	NAD(P)-binding Rossmann-like domain	6	58	4.1E-10	-	-
SPRG_11861-t26_1-p1	637	PF13365	Trypsin-like peptidase domain	153	319	2.8E-16	-	-
SPRG_11861-t26_1-p1	637	PF00652	Ricin-type beta-trefoil lectin domain	544	630	2.8E-8	IPR000772	Ricin B, lectin domain
SPRG_11861-t26_1-p1	637	PF00652	Ricin-type beta-trefoil lectin domain	414	499	5.3E-9	IPR000772	Ricin B, lectin domain
SPRG_13768-t26_1-p1	398	PF00112	Papain family cysteine protease	123	331	1.9E-58	IPR000668	Peptidase C1A, papain C-terminal
SPRG_08882-t26_1-p1	914	PF14295	PAN domain	89	132	1.7E-8	IPR003609	PAN/Apple domain
SPRG_08882-t26_1-p1	914	PF14295	PAN domain	15	57	8.8E-8	IPR003609	PAN/Apple domain
SPRG_08882-t26_1-p1	914	PF14295	PAN domain	163	189	0.0063	IPR003609	PAN/Apple domain
SPRG_08882-t26_1-p1	914	PF14295	PAN domain	234	268	0.0099	IPR003609	PAN/Apple domain
SPRG_08882-t26_1-p1	914	PF02585	GlcNAc-PI de-N-acetylase	663	799	1.7E-9	IPR003737	N-acetylglucosaminyl phosphatidylinositol deacetylase-related
SPRG_07535-t26_1-p1	345	PF00332	Glycosyl hydrolases family 17	196	278	9.1E-9	IPR000490	Glycoside hydrolase family 17
SPRG_03155-t26_1-p1	445	PF00082	Subtilase family	152	428	1.0E-50	IPR000209	Peptidase S8/S53 domain
SPRG_15475-t26_1-p1	316	PF00026	Eukaryotic aspartyl protease	16	307	1.7E-45	IPR033121	Peptidase family A1 domain
SPRG_07533-t26_1-p1	378	PF07915	Glucosidase II beta subunit-like protein	195	254	2.7E-7	IPR012913	Protein OS9-like
SPRG_15519-t26_1-p1	228	PF01328	Peroxidase, family 2	16	199	1.1E-33	IPR000028	Chloroperoxidase
SPRG_09909-t26_1-p1	162	PF00085	Thioredoxin	3	95	1.6E-12	IPR013766	Thioredoxin domain
SPRG_15859-t26_1-p1	171	PF00964	Elicitin	10	74	8.2E-6	IPR002200	Elicitin
SPRG_18304-t26_1-p1	174	PF02275	Linear amide C-N hydrolases, choloylglycine hydrolase family	13	146	3.9E-5	IPR029132	Choloylglycine hydrolase/NAAA C-terminal
SPRG_17940-t26_1-p1	428	PF13692	Glycosyl transferases group 1	327	427	3.6E-10	-	-
SPRG_07871-t26_1-p1	333	PF04991	LicD family	129	322	8.9E-19	IPR007074	LicD family
SPRG_07950-t26_1-p1	315	PF02265	S1/P1 Nuclease	1	306	2.6E-36	IPR003154	S1/P1 nuclease
SPRG_01084-t26_1-p1	410	PF00328	Histidine phosphatase superfamily (branch 2)	40	369	1.3E-31	IPR000560	Histidine phosphatase superfamily, clade-2
SPRG_18839-t26_1-p1	1038	PF17101	Stealth protein CR1, conserved region 1	19	41	3.1E-11	IPR031358	Stealth protein CR1, conserved region 1
SPRG_18839-t26_1-p1	1038	PF00066	LNR domain	174	206	3.2E-6	IPR000800	Notch domain
SPRG_18839-t26_1-p1	1038	PF00066	LNR domain	237	268	1.0E-5	IPR000800	Notch domain
SPRG_18839-t26_1-p1	1038	PF11380	Stealth protein CR2, conserved region 2	60	165	7.2E-42	IPR021520	Stealth protein CR2, conserved region 2
SPRG_18839-t26_1-p1	1038	PF17102	Stealth protein CR3, conserved region 3	594	641	5.6E-17	IPR031357	Stealth protein CR3, conserved region 3
SPRG_18839-t26_1-p1	1038	PF10294	Lysine methyltransferase	838	1001	2.1E-23	IPR019410	Lysine methyltransferase
SPRG_18839-t26_1-p1	1038	PF17103	Stealth protein CR4, conserved region 4	763	802	6.2E-9	IPR031356	Stealth protein CR4, conserved region 4
SPRG_19706-t26_1-p1	667	PF07974	EGF-like domain	59	85	4.2E-8	IPR013111	EGF-like domain, extracellular
SPRG_19706-t26_1-p1	667	PF07974	EGF-like domain	383	410	4.5E-6	IPR013111	EGF-like domain, extracellular
SPRG_14908-t26_1-p1	444	PF07156	Prenylcysteine lyase	100	427	1.4E-80	IPR010795	Prenylcysteine lyase
SPRG_14908-t26_1-p1	444	PF13450	NAD(P)-binding Rossmann-like domain	7	65	6.3E-14	-	-
SPRG_16170-t26_1-p1	106	PF01457	Leishmanolysin	25	91	4.9E-6	IPR001577	Peptidase M8, leishmanolysin
SPRG_09551-t26_1-p1	530	PF04886	PT repeat	461	494	1.8E-8	IPR006970	PT repeat
SPRG_09551-t26_1-p1	530	PF04886	PT repeat	430	463	8.2E-7	IPR006970	PT repeat
SPRG_09551-t26_1-p1	530	PF00704	Glycosyl hydrolases family 18	5	358	4.1E-81	IPR001223	Glycoside hydrolase family 18, catalytic domain
SPRG_06047-t26_1-p1	317	PF00112	Papain family cysteine protease	91	308	4.0E-41	IPR000668	Peptidase C1A, papain C-terminal
SPRG_17890-t26_1-p1	89	PF00085	Thioredoxin	20	76	5.4E-11	IPR013766	Thioredoxin domain
SPRG_19917-t26_1-p1	221	PF00734	Fungal cellulose binding domain	182	209	2.4E-9	IPR000254	Cellulose-binding domain, fungal
SPRG_10958-t26_1-p1	269	PF07648	Kazal-type serine protease inhibitor domain	6	36	4.9E-9	IPR002350	Kazal domain
SPRG_10958-t26_1-p1	269	PF07648	Kazal-type serine protease inhibitor domain	104	151	3.1E-12	IPR002350	Kazal domain
SPRG_10958-t26_1-p1	269	PF07648	Kazal-type serine protease inhibitor domain	163	206	2.1E-8	IPR002350	Kazal domain
SPRG_10958-t26_1-p1	269	PF07648	Kazal-type serine protease inhibitor domain	54	97	1.7E-8	IPR002350	Kazal domain
SPRG_10958-t26_1-p1	269	PF00050	Kazal-type serine protease inhibitor domain	221	261	2.4E-9	IPR002350	Kazal domain
SPRG_04220-t26_1-p1	134	PF00964	Elicitin	3	90	1.6E-6	IPR002200	Elicitin
SPRG_15416-t26_1-p1	935	PF07748	Glycosyl hydrolases family 38 C-terminal domain	535	752	9.3E-32	IPR011682	Glycosyl hydrolase family 38, C-terminal
SPRG_15416-t26_1-p1	935	PF01074	Glycosyl hydrolases family 38 N-terminal domain	31	326	1.0E-78	IPR000602	Glycoside hydrolase family 38, N-terminal domain
SPRG_15416-t26_1-p1	935	PF09261	Alpha mannosidase middle domain	331	416	8.6E-21	IPR015341	Glycoside hydrolase family 38, central domain
SPRG_11862-t26_1-p1	613	PF13365	Trypsin-like peptidase domain	141	311	3.9E-18	-	-
SPRG_11862-t26_1-p1	613	PF00652	Ricin-type beta-trefoil lectin domain	508	608	1.1E-12	IPR000772	Ricin B, lectin domain
SPRG_11862-t26_1-p1	613	PF00652	Ricin-type beta-trefoil lectin domain	389	478	1.9E-12	IPR000772	Ricin B, lectin domain
SPRG_09553-t26_1-p1	521	PF00704	Glycosyl hydrolases family 18	5	358	4.7E-80	IPR001223	Glycoside hydrolase family 18, catalytic domain
SPRG_09553-t26_1-p1	521	PF04886	PT repeat	452	485	1.4E-7	IPR006970	PT repeat
SPRG_15299-t26_1-p1	484	PF00112	Papain family cysteine protease	116	326	2.9E-53	IPR000668	Peptidase C1A, papain C-terminal
SPRG_20580-t26_1-p1	746	PF14295	PAN domain	683	727	2.8E-9	IPR003609	PAN/Apple domain
SPRG_20580-t26_1-p1	746	PF14295	PAN domain	609	653	4.9E-10	IPR003609	PAN/Apple domain
SPRG_20580-t26_1-p1	746	PF14295	PAN domain	533	577	9.0E-8	IPR003609	PAN/Apple domain
SPRG_20580-t26_1-p1	746	PF05577	Serine carboxypeptidase S28	51	469	1.4E-89	IPR008758	Peptidase S28
SPRG_09889-t26_1-p1	1312	PF13948	Domain of unknown function (DUF4215)	709	750	1.0E-7	IPR011936	Myxococcus cysteine-rich repeat
SPRG_09889-t26_1-p1	1312	PF13948	Domain of unknown function (DUF4215)	672	703	1.3E-4	IPR011936	Myxococcus cysteine-rich repeat
SPRG_09889-t26_1-p1	1312	PF13948	Domain of unknown function (DUF4215)	342	377	1.7E-6	IPR011936	Myxococcus cysteine-rich repeat
SPRG_09889-t26_1-p1	1312	PF13948	Domain of unknown function (DUF4215)	172	217	2.2E-8	IPR011936	Myxococcus cysteine-rich repeat
SPRG_09889-t26_1-p1	1312	PF13948	Domain of unknown function (DUF4215)	577	609	1.3E-6	IPR011936	Myxococcus cysteine-rich repeat
SPRG_09889-t26_1-p1	1312	PF13948	Domain of unknown function (DUF4215)	625	657	1.4E-8	IPR011936	Myxococcus cysteine-rich repeat
SPRG_09889-t26_1-p1	1312	PF13948	Domain of unknown function (DUF4215)	376	423	3.6E-5	IPR011936	Myxococcus cysteine-rich repeat
SPRG_09889-t26_1-p1	1312	PF13948	Domain of unknown function (DUF4215)	229	264	9.0E-7	IPR011936	Myxococcus cysteine-rich repeat
SPRG_09889-t26_1-p1	1312	PF13948	Domain of unknown function (DUF4215)	315	346	4.5E-6	IPR011936	Myxococcus cysteine-rich repeat
SPRG_09889-t26_1-p1	1312	PF00264	Common central domain of tyrosinase	802	1027	3.1E-25	IPR002227	Tyrosinase copper-binding domain
SPRG_09952-t26_1-p1	405	PF00899	ThiF family	43	283	2.2E-37	IPR000594	THIF-type NAD/FAD binding fold
SPRG_08126-t26_1-p1	363	PF13365	Trypsin-like peptidase domain	169	329	1.3E-11	-	-
SPRG_03311-t26_1-p1	383	PF05277	Protein of unknown function (DUF726)	199	371	4.3E-16	IPR007941	Protein of unknown function DUF726
SPRG_07832-t26_1-p1	382	PF03009	Glycerophosphoryl diester phosphodiesterase family	42	368	2.3E-18	IPR030395	Glycerophosphodiester phosphodiesterase domain
SPRG_09385-t26_1-p1	399	PF13015	Glucosidase II beta subunit-like protein	331	385	3.6E-6	IPR036607	Glucosidase 2 subunit beta-like
SPRG_09385-t26_1-p1	399	PF12999	Glucosidase II beta subunit-like	38	138	3.1E-20	IPR028146	Glucosidase II beta subunit, N-terminal
SPRG_07154-t26_1-p1	992	PF00128	Alpha amylase, catalytic domain	590	875	2.8E-55	IPR006047	Glycosyl hydrolase, family 13, catalytic domain
SPRG_07154-t26_1-p1	992	PF00128	Alpha amylase, catalytic domain	93	387	1.3E-12	IPR006047	Glycosyl hydrolase, family 13, catalytic domain
SPRG_03239-t26_1-p1	204	PF00187	Chitin recognition protein	40	79	1.7E-6	IPR001002	Chitin-binding, type 1
SPRG_21357-t26_1-p1	172	PF00188	Cysteine-rich secretory protein family	7	114	1.1E-9	IPR014044	CAP domain
SPRG_11788-t26_1-p1	196	PF07648	Kazal-type serine protease inhibitor domain	95	140	1.7E-8	IPR002350	Kazal domain
SPRG_11788-t26_1-p1	196	PF07648	Kazal-type serine protease inhibitor domain	49	92	3.6E-8	IPR002350	Kazal domain
SPRG_11788-t26_1-p1	196	PF00050	Kazal-type serine protease inhibitor domain	6	35	1.1E-10	IPR002350	Kazal domain
SPRG_05209-t26_1-p1	535	PF00652	Ricin-type beta-trefoil lectin domain	441	531	6.5E-15	IPR000772	Ricin B, lectin domain
SPRG_06579-t26_1-p1	288	PF08238	Sel1 repeat	78	108	1.3E-4	IPR006597	Sel1-like repeat
SPRG_06579-t26_1-p1	288	PF08238	Sel1 repeat	147	179	0.048	IPR006597	Sel1-like repeat
SPRG_06579-t26_1-p1	288	PF08238	Sel1 repeat	218	250	1.7	IPR006597	Sel1-like repeat
SPRG_06579-t26_1-p1	288	PF08238	Sel1 repeat	181	216	3.4E-7	IPR006597	Sel1-like repeat
SPRG_06579-t26_1-p1	288	PF08238	Sel1 repeat	109	144	0.0022	IPR006597	Sel1-like repeat
SPRG_06579-t26_1-p1	288	PF08238	Sel1 repeat	37	70	4.6E-4	IPR006597	Sel1-like repeat
SPRG_22119-t26_1-p1	147	PF00112	Papain family cysteine protease	33	139	2.6E-15	IPR000668	Peptidase C1A, papain C-terminal
SPRG_15406-t26_1-p1	509	PF01204	Trehalase	20	500	4.2E-132	IPR001661	Glycoside hydrolase, family 37
SPRG_00958-t26_1-p1	529	PF08238	Sel1 repeat	118	141	67.0	IPR006597	Sel1-like repeat
SPRG_00958-t26_1-p1	529	PF08238	Sel1 repeat	304	329	60.0	IPR006597	Sel1-like repeat
SPRG_00958-t26_1-p1	529	PF08238	Sel1 repeat	472	502	4.3E-5	IPR006597	Sel1-like repeat
SPRG_00958-t26_1-p1	529	PF08238	Sel1 repeat	263	297	1.3E-5	IPR006597	Sel1-like repeat
SPRG_13222-t26_1-p1	2922	PF13385	Concanavalin A-like lectin/glucanases superfamily	1642	1788	1.0E-7	-	-
SPRG_14136-t26_1-p1	791	PF08241	Methyltransferase domain	624	679	5.0E-5	IPR013216	Methyltransferase type 11
SPRG_14136-t26_1-p1	791	PF13844	Glycosyl transferase family 41	167	352	1.4E-43	IPR029489	O-GlcNAc transferase, C-terminal
SPRG_14136-t26_1-p1	791	PF13844	Glycosyl transferase family 41	357	545	1.3E-35	IPR029489	O-GlcNAc transferase, C-terminal
SPRG_08120-t26_1-p1	219	PF00445	Ribonuclease T2 family	21	189	4.5E-29	IPR001568	Ribonuclease T2-like
SPRG_17012-t26_1-p1	242	PF00857	Isochorismatase family	9	225	5.0E-28	IPR000868	Isochorismatase-like
SPRG_00923-t26_1-p1	268	PF12146	Serine aminopeptidase, S33	53	174	4.0E-7	IPR022742	Serine aminopeptidase, S33
SPRG_09288-t26_1-p1	435	PF13640	2OG-Fe(II) oxygenase superfamily	205	346	3.9E-13	IPR005123	Oxoglutarate/iron-dependent dioxygenase
SPRG_09801-t26_1-p1	92	PF00734	Fungal cellulose binding domain	5	32	1.4E-4	IPR000254	Cellulose-binding domain, fungal
SPRG_09801-t26_1-p1	92	PF00734	Fungal cellulose binding domain	49	76	4.1E-9	IPR000254	Cellulose-binding domain, fungal
SPRG_06048-t26_1-p1	363	PF00112	Papain family cysteine protease	121	341	5.2E-36	IPR000668	Peptidase C1A, papain C-terminal
SPRG_12341-t26_1-p1	457	PF00264	Common central domain of tyrosinase	30	226	7.5E-24	IPR002227	Tyrosinase copper-binding domain
SPRG_00611-t26_1-p1	346	PF00226	DnaJ domain	3	65	7.9E-27	IPR001623	DnaJ domain
SPRG_00611-t26_1-p1	346	PF00684	DnaJ central domain	137	202	4.1E-14	IPR001305	Heat shock protein DnaJ, cysteine-rich domain
SPRG_00611-t26_1-p1	346	PF01556	DnaJ C terminal domain	110	329	5.2E-30	IPR002939	Chaperone DnaJ, C-terminal
SPRG_21963-t26_1-p1	141	PF13855	Leucine rich repeat	67	124	3.7E-10	IPR001611	Leucine-rich repeat
SPRG_21963-t26_1-p1	141	PF13516	Leucine Rich repeat	46	65	1.2	IPR001611	Leucine-rich repeat
SPRG_17836-t26_1-p1	287	PF00149	Calcineurin-like phosphoesterase	47	225	2.7E-9	IPR004843	Calcineurin-like phosphoesterase domain, ApaH type

## Sheet: ST2c.Ainv NJM9701 secretome
St2c. Secretome prediction of Aphanomyces invadans (NJM9701 strain)*
* genome data were collected from fungiDB and annotated as reported for A. euteiches ATCC21684 strain in this work
Gene ID	Length (AA)	Pfam domain	Pfam domain name	Pfam domain start	Pfam domain end	Score	InterPro domain	InterPro domain name
H310_03946-t26_1-p1	412	PF00085	Thioredoxin	171	249	2.7E-7	IPR013766	Thioredoxin domain
H310_03946-t26_1-p1	412	PF00226	DnaJ domain	7	71	1.8E-25	IPR001623	DnaJ domain
H310_04806-t26_2-p1	1543	PF13418	Galactose oxidase, central domain	95	141	4.4E-6	-	-
H310_04806-t26_2-p1	1543	PF07699	Putative ephrin-receptor like	577	618	1.6E-7	IPR011641	Tyrosine-protein kinase ephrin type A/B receptor-like
H310_04806-t26_2-p1	1543	PF07699	Putative ephrin-receptor like	519	560	2.6E-6	IPR011641	Tyrosine-protein kinase ephrin type A/B receptor-like
H310_04806-t26_2-p1	1543	PF07699	Putative ephrin-receptor like	430	480	1.7E-7	IPR011641	Tyrosine-protein kinase ephrin type A/B receptor-like
H310_04806-t26_2-p1	1543	PF07699	Putative ephrin-receptor like	624	662	4.2E-8	IPR011641	Tyrosine-protein kinase ephrin type A/B receptor-like
H310_10436-t26_1-p1	5140	PF14240	YHYH protein	4226	4329	3.0E-14	IPR025924	YHYH domain
H310_01924-t26_1-p1	449	PF13365	Trypsin-like peptidase domain	166	332	7.3E-17	-	-
H310_01924-t26_1-p1	449	PF14295	PAN domain	384	429	4.0E-8	IPR003609	PAN/Apple domain
H310_13016-t26_1-p1	380	PF01400	Astacin (Peptidase family M12A)	88	240	5.9E-12	IPR001506	Peptidase M12A
H310_00822-t26_1-p1	1361	PF13948	Domain of unknown function (DUF4215)	743	777	2.5E-8	IPR011936	Myxococcus cysteine-rich repeat
H310_00822-t26_1-p1	1361	PF13948	Domain of unknown function (DUF4215)	541	584	3.4E-6	IPR011936	Myxococcus cysteine-rich repeat
H310_00822-t26_1-p1	1361	PF13948	Domain of unknown function (DUF4215)	171	215	1.3E-6	IPR011936	Myxococcus cysteine-rich repeat
H310_00822-t26_1-p1	1361	PF13948	Domain of unknown function (DUF4215)	231	264	6.2E-5	IPR011936	Myxococcus cysteine-rich repeat
H310_00822-t26_1-p1	1361	PF13948	Domain of unknown function (DUF4215)	318	361	2.1E-8	IPR011936	Myxococcus cysteine-rich repeat
H310_00822-t26_1-p1	1361	PF13948	Domain of unknown function (DUF4215)	589	633	1.6E-8	IPR011936	Myxococcus cysteine-rich repeat
H310_00822-t26_1-p1	1361	PF13948	Domain of unknown function (DUF4215)	684	726	1.8E-7	IPR011936	Myxococcus cysteine-rich repeat
H310_00822-t26_1-p1	1361	PF13948	Domain of unknown function (DUF4215)	409	460	2.0E-7	IPR011936	Myxococcus cysteine-rich repeat
H310_00822-t26_1-p1	1361	PF13948	Domain of unknown function (DUF4215)	271	313	1.7E-5	IPR011936	Myxococcus cysteine-rich repeat
H310_00822-t26_1-p1	1361	PF13948	Domain of unknown function (DUF4215)	366	411	2.4E-6	IPR011936	Myxococcus cysteine-rich repeat
H310_00822-t26_1-p1	1361	PF13948	Domain of unknown function (DUF4215)	648	680	2.3E-8	IPR011936	Myxococcus cysteine-rich repeat
H310_00822-t26_1-p1	1361	PF00264	Common central domain of tyrosinase	832	1057	3.0E-25	IPR002227	Tyrosinase copper-binding domain
H310_11660-t26_7-p1	382	PF00069	Protein kinase domain	18	273	5.0E-59	IPR000719	Protein kinase domain
H310_07069-t26_1-p1	962	PF01055	Glycosyl hydrolases family 31	366	828	6.1E-135	IPR000322	Glycoside hydrolase family 31
H310_07069-t26_1-p1	962	PF13802	Galactose mutarotase-like	267	343	3.6E-21	IPR025887	Glycoside hydrolase family 31, N-terminal domain
H310_09963-t26_2-p1	727	PF00082	Subtilase family	315	635	1.8E-43	IPR000209	Peptidase S8/S53 domain
H310_03458-t26_1-p1	319	PF14295	PAN domain	262	302	7.6E-9	IPR003609	PAN/Apple domain
H310_03458-t26_1-p1	319	PF14295	PAN domain	194	234	2.2E-7	IPR003609	PAN/Apple domain
H310_03458-t26_1-p1	319	PF13365	Trypsin-like peptidase domain	51	173	2.8E-11	-	-
H310_07669-t26_1-p1	285	PF01145	SPFH domain / Band 7 family	1	181	6.3E-18	IPR001107	Band 7 domain
H310_02957-t26_1-p1	535	PF02752	Arrestin (or S-antigen), C-terminal domain	122	247	1.0E-7	IPR011022	Arrestin C-terminal-like domain
H310_11972-t26_1-p1	146	PF00964	Elicitin	20	83	6.4E-6	IPR002200	Elicitin
H310_13910-t26_8-p1	297	PF01105	emp24/gp25L/p24 family/GOLD	4	94	1.1E-6	IPR009038	GOLD domain
H310_13910-t26_7-p1	297	PF01105	emp24/gp25L/p24 family/GOLD	4	94	1.1E-6	IPR009038	GOLD domain
H310_13805-t26_1-p1	306	PF13176	Tetratricopeptide repeat	155	184	0.0033	IPR019734	Tetratricopeptide repeat
H310_13805-t26_1-p1	306	PF13424	Tetratricopeptide repeat	64	133	2.1E-14	-	-
H310_09986-t26_5-p1	307	PF02434	Fringe-like	28	224	1.2E-9	IPR003378	Fringe-like
H310_12192-t26_1-p1	253	PF01223	DNA/RNA non-specific endonuclease	9	201	3.9E-29	IPR001604	DNA/RNA non-specific endonuclease
H310_12989-t26_1-p1	441	PF00149	Calcineurin-like phosphoesterase	113	345	1.5E-10	IPR004843	Calcineurin-like phosphoesterase domain, ApaH type
H310_12989-t26_1-p1	441	PF14008	Iron/zinc purple acid phosphatase-like protein C	361	409	1.0E-4	IPR025733	Iron/zinc purple acid phosphatase-like C-terminal domain
H310_12723-t26_1-p1	476	PF00246	Zinc carboxypeptidase	65	404	9.7E-38	IPR000834	Peptidase M14, carboxypeptidase A
H310_10055-t26_1-p1	162	PF00112	Papain family cysteine protease	122	151	2.4E-9	IPR000668	Peptidase C1A, papain C-terminal
H310_04666-t26_1-p1	746	PF14310	Fibronectin type III-like domain	641	708	1.7E-7	IPR026891	Fibronectin type III-like domain
H310_04666-t26_1-p1	746	PF01915	Glycosyl hydrolase family 3 C-terminal domain	370	602	5.1E-48	IPR002772	Glycoside hydrolase family 3 C-terminal domain
H310_04666-t26_1-p1	746	PF00933	Glycosyl hydrolase family 3 N terminal domain	86	299	1.1E-36	IPR001764	Glycoside hydrolase, family 3, N-terminal
H310_09012-t26_1-p1	1033	PF13385	Concanavalin A-like lectin/glucanases superfamily	269	433	5.9E-11	-	-
H310_09012-t26_1-p1	1033	PF08238	Sel1 repeat	492	525	0.0014	IPR006597	Sel1-like repeat
H310_09012-t26_1-p1	1033	PF08238	Sel1 repeat	760	790	0.0018	IPR006597	Sel1-like repeat
H310_09012-t26_1-p1	1033	PF08238	Sel1 repeat	564	594	0.28	IPR006597	Sel1-like repeat
H310_09012-t26_1-p1	1033	PF08238	Sel1 repeat	723	755	0.0026	IPR006597	Sel1-like repeat
H310_09012-t26_1-p1	1033	PF08238	Sel1 repeat	649	684	3.7E-5	IPR006597	Sel1-like repeat
H310_09012-t26_1-p1	1033	PF08238	Sel1 repeat	549	562	240.0	IPR006597	Sel1-like repeat
H310_09012-t26_1-p1	1033	PF08238	Sel1 repeat	894	928	5.4E-6	IPR006597	Sel1-like repeat
H310_09012-t26_1-p1	1033	PF08238	Sel1 repeat	692	719	1.4E-4	IPR006597	Sel1-like repeat
H310_09012-t26_1-p1	1033	PF08238	Sel1 repeat	931	964	7.4E-5	IPR006597	Sel1-like repeat
H310_10097-t26_1-p1	337	PF07749	Endoplasmic reticulum protein ERp29, C-terminal domain	242	331	4.7E-17	IPR011679	Endoplasmic reticulum resident protein 29, C-terminal
H310_10097-t26_1-p1	337	PF00085	Thioredoxin	3	105	1.2E-30	IPR013766	Thioredoxin domain
H310_10097-t26_1-p1	337	PF00085	Thioredoxin	121	224	3.0E-26	IPR013766	Thioredoxin domain
H310_02406-t26_2-p1	820	PF14310	Fibronectin type III-like domain	705	774	8.1E-11	IPR026891	Fibronectin type III-like domain
H310_02406-t26_2-p1	820	PF01915	Glycosyl hydrolase family 3 C-terminal domain	394	665	2.1E-35	IPR002772	Glycoside hydrolase family 3 C-terminal domain
H310_02406-t26_2-p1	820	PF00933	Glycosyl hydrolase family 3 N terminal domain	24	357	2.9E-52	IPR001764	Glycoside hydrolase, family 3, N-terminal
H310_12403-t26_5-p1	724	PF07974	EGF-like domain	56	81	5.9E-5	IPR013111	EGF-like domain, extracellular
H310_12403-t26_5-p1	724	PF00008	EGF-like domain	320	350	1.8E-5	IPR000742	EGF-like domain
H310_04537-t26_1-p1	607	PF13848	Thioredoxin-like domain	217	397	6.7E-8	-	-
H310_04566-t26_1-p1	361	PF00008	EGF-like domain	169	206	1.4E-4	IPR000742	EGF-like domain
H310_05397-t26_1-p1	656	PF07974	EGF-like domain	378	403	7.2E-5	IPR013111	EGF-like domain, extracellular
H310_05397-t26_1-p1	656	PF07974	EGF-like domain	600	624	8.9E-5	IPR013111	EGF-like domain, extracellular
H310_05397-t26_1-p1	656	PF07974	EGF-like domain	57	81	8.4E-6	IPR013111	EGF-like domain, extracellular
H310_01060-t26_1-p1	85	PF00084	Sushi repeat (SCR repeat)	9	61	2.8E-11	IPR000436	Sushi/SCR/CCP domain
H310_04991-t26_1-p1	604	PF00112	Papain family cysteine protease	32	274	2.6E-50	IPR000668	Peptidase C1A, papain C-terminal
H310_04991-t26_1-p1	604	PF00112	Papain family cysteine protease	354	587	2.3E-43	IPR000668	Peptidase C1A, papain C-terminal
H310_07880-t26_1-p1	183	PF00089	Trypsin	9	165	1.1E-12	IPR001254	Serine proteases, trypsin domain
H310_09569-t26_1-p1	794	PF00933	Glycosyl hydrolase family 3 N terminal domain	23	350	5.2E-49	IPR001764	Glycoside hydrolase, family 3, N-terminal
H310_09569-t26_1-p1	794	PF01915	Glycosyl hydrolase family 3 C-terminal domain	387	627	1.4E-35	IPR002772	Glycoside hydrolase family 3 C-terminal domain
H310_09569-t26_1-p1	794	PF14310	Fibronectin type III-like domain	668	736	2.9E-10	IPR026891	Fibronectin type III-like domain
H310_04214-t26_2-p1	919	PF13802	Galactose mutarotase-like	235	302	3.8E-10	IPR025887	Glycoside hydrolase family 31, N-terminal domain
H310_04214-t26_2-p1	919	PF01055	Glycosyl hydrolases family 31	325	813	2.1E-144	IPR000322	Glycoside hydrolase family 31
H310_04214-t26_2-p1	919	PF00088	Trefoil (P-type) domain	10	43	1.1E-4	IPR000519	P-type trefoil domain
H310_04214-t26_2-p1	919	PF16863	N-terminal barrel of NtMGAM and CtMGAM, maltase-glucoamylase	116	229	4.5E-28	IPR031727	Galactose mutarotase, N-terminal barrel
H310_08619-t26_2-p1	378	PF00534	Glycosyl transferases group 1	185	317	3.6E-13	IPR001296	Glycosyl transferase, family 1
H310_13910-t26_2-p1	356	PF01105	emp24/gp25L/p24 family/GOLD	4	94	1.5E-6	IPR009038	GOLD domain
H310_09759-t26_1-p1	256	PF13365	Trypsin-like peptidase domain	48	215	3.3E-17	-	-
H310_09782-t26_1-p1	236	PF00024	PAN domain	6	70	8.6E-5	IPR003609	PAN/Apple domain
H310_05154-t26_1-p1	517	PF14295	PAN domain	262	306	1.1E-4	IPR003609	PAN/Apple domain
H310_05154-t26_1-p1	517	PF14295	PAN domain	15	58	1.9E-7	IPR003609	PAN/Apple domain
H310_05154-t26_1-p1	517	PF14295	PAN domain	470	498	0.018	IPR003609	PAN/Apple domain
H310_05154-t26_1-p1	517	PF14295	PAN domain	181	226	1.4E-6	IPR003609	PAN/Apple domain
H310_14240-t26_1-p1	279	PF00089	Trypsin	13	229	3.2E-43	IPR001254	Serine proteases, trypsin domain
H310_05141-t26_1-p1	44	PF14295	PAN domain	5	41	2.1E-8	IPR003609	PAN/Apple domain
H310_11599-t26_1-p1	205	PF00734	Fungal cellulose binding domain	161	189	8.7E-5	IPR000254	Cellulose-binding domain, fungal
H310_01732-t26_1-p1	356	PF00026	Eukaryotic aspartyl protease	53	354	3.1E-90	IPR033121	Peptidase family A1 domain
H310_13610-t26_1-p1	75	PF00450	Serine carboxypeptidase	18	75	1.0E-24	IPR001563	Peptidase S10, serine carboxypeptidase
H310_05129-t26_2-p1	365	PF00400	WD domain, G-beta repeat	257	295	1.4E-4	IPR001680	WD40 repeat
H310_05129-t26_2-p1	365	PF00400	WD domain, G-beta repeat	70	102	5.7E-8	IPR001680	WD40 repeat
H310_14401-t26_1-p1	783	PF00183	Hsp90 protein	206	737	6.9E-190	IPR001404	Heat shock protein Hsp90 family
H310_14401-t26_1-p1	783	PF02518	Histidine kinase-, DNA gyrase B-, and HSP90-like ATPase	50	203	3.5E-13	IPR003594	Histidine kinase/HSP90-like ATPase
H310_03482-t26_2-p1	427	PF00328	Histidine phosphatase superfamily (branch 2)	299	366	1.6E-8	IPR000560	Histidine phosphatase superfamily, clade-2
H310_03482-t26_2-p1	427	PF00328	Histidine phosphatase superfamily (branch 2)	30	270	1.5E-12	IPR000560	Histidine phosphatase superfamily, clade-2
H310_10484-t26_1-p1	473	PF05577	Serine carboxypeptidase S28	36	460	5.4E-102	IPR008758	Peptidase S28
H310_07277-t26_3-p1	904	PF17753	Ig-fold domain	807	877	5.7E-8	IPR041625	Beta-mannosidase, Ig-fold domain
H310_12996-t26_1-p1	367	PF00149	Calcineurin-like phosphoesterase	64	297	5.2E-13	IPR004843	Calcineurin-like phosphoesterase domain, ApaH type
H310_02531-t26_3-p1	460	PF06309	Torsin	53	167	5.7E-7	IPR010448	Torsin
H310_11801-t26_2-p1	586	PF12972	Alpha-N-acetylglucosaminidase (NAGLU) C-terminal domain	450	566	2.7E-19	IPR024732	Alpha-N-acetylglucosaminidase, C-terminal
H310_11801-t26_2-p1	586	PF05089	Alpha-N-acetylglucosaminidase (NAGLU) tim-barrel domain	109	441	1.0E-120	IPR024733	Alpha-N-acetylglucosaminidase, tim-barrel domain
H310_11801-t26_2-p1	586	PF12971	Alpha-N-acetylglucosaminidase (NAGLU) N-terminal domain	12	93	1.9E-16	IPR024240	Alpha-N-acetylglucosaminidase, N-terminal
H310_03922-t26_1-p1	340	PF13540	Regulator of chromosome condensation (RCC1) repeat	115	140	2.3E-5	-	-
H310_03922-t26_1-p1	340	PF13540	Regulator of chromosome condensation (RCC1) repeat	232	252	3.8E-5	-	-
H310_03922-t26_1-p1	340	PF13540	Regulator of chromosome condensation (RCC1) repeat	150	178	6.2E-10	-	-
H310_03922-t26_1-p1	340	PF13540	Regulator of chromosome condensation (RCC1) repeat	187	215	8.6E-9	-	-
H310_13229-t26_1-p1	226	PF06951	Group XII secretory phospholipase A2 precursor (PLA2G12)	20	135	7.9E-16	IPR010711	Group XII secretory phospholipase A2 precursor
H310_03114-t26_1-p1	379	PF02265	S1/P1 Nuclease	1	318	7.0E-31	IPR003154	S1/P1 nuclease
H310_09105-t26_1-p1	229	PF10218	Uncharacterized conserved protein (DUF2054)	54	174	1.9E-31	IPR019352	SREBP regulating gene protein
H310_13503-t26_1-p1	239	PF00089	Trypsin	4	224	5.6E-47	IPR001254	Serine proteases, trypsin domain
H310_12403-t26_1-p1	653	PF00008	EGF-like domain	320	350	1.6E-5	IPR000742	EGF-like domain
H310_12403-t26_1-p1	653	PF07974	EGF-like domain	609	633	8.2E-5	IPR013111	EGF-like domain, extracellular
H310_12403-t26_1-p1	653	PF07974	EGF-like domain	56	81	5.2E-5	IPR013111	EGF-like domain, extracellular
H310_13989-t26_1-p1	295	PF14295	PAN domain	78	119	1.2E-6	IPR003609	PAN/Apple domain
H310_13989-t26_1-p1	295	PF14295	PAN domain	10	50	2.7E-5	IPR003609	PAN/Apple domain
H310_05065-t26_2-p1	461	PF08320	PIG-X / PBN1	297	450	1.5E-21	IPR013233	Glycosylphosphatidylinositol-mannosyltransferase I, PIG-X/PBN1
H310_14442-t26_1-p1	461	PF00082	Subtilase family	165	442	1.3E-45	IPR000209	Peptidase S8/S53 domain
H310_11913-t26_2-p1	347	PF01650	Peptidase C13 family	7	236	3.1E-45	IPR001096	Peptidase C13, legumain
H310_11913-t26_1-p1	347	PF01650	Peptidase C13 family	7	236	3.1E-45	IPR001096	Peptidase C13, legumain
H310_13909-t26_2-p1	325	PF01105	emp24/gp25L/p24 family/GOLD	4	100	6.6E-8	IPR009038	GOLD domain
H310_07280-t26_1-p1	691	PF01833	IPT/TIG domain	221	294	4.1E-7	IPR002909	IPT domain
H310_07280-t26_1-p1	691	PF18483	Bacterial lectin	521	613	3.8E-5	-	-
H310_07280-t26_1-p1	691	PF00041	Fibronectin type III domain	312	384	3.5E-7	IPR003961	Fibronectin type III
H310_15076-t26_1-p1	419	PF00112	Papain family cysteine protease	122	332	1.4E-46	IPR000668	Peptidase C1A, papain C-terminal
H310_13513-t26_1-p1	419	PF00112	Papain family cysteine protease	122	332	1.4E-46	IPR000668	Peptidase C1A, papain C-terminal
H310_01795-t26_1-p1	964	PF07748	Glycosyl hydrolases family 38 C-terminal domain	549	767	3.9E-30	IPR011682	Glycosyl hydrolase family 38, C-terminal
H310_01795-t26_1-p1	964	PF01074	Glycosyl hydrolases family 38 N-terminal domain	31	331	9.7E-84	IPR000602	Glycoside hydrolase family 38, N-terminal domain
H310_01795-t26_1-p1	964	PF09261	Alpha mannosidase middle domain	337	424	1.1E-14	IPR015341	Glycoside hydrolase family 38, central domain
H310_09816-t26_2-p1	381	PF00085	Thioredoxin	17	95	1.2E-20	IPR013766	Thioredoxin domain
H310_09816-t26_2-p1	381	PF04777	Erv1 / Alr family	281	375	2.9E-14	IPR017905	ERV/ALR sulfhydryl oxidase domain
H310_06945-t26_2-p1	1449	PF18400	Thioredoxin-like domain	19	220	1.1E-30	IPR040693	UGGT, thioredoxin-like domain 1
H310_06945-t26_2-p1	1449	PF18402	Thioredoxin-like domain	448	683	2.7E-23	IPR040692	UGGT, thioredoxin-like domain 3
H310_06945-t26_2-p1	1449	PF18401	Thioredoxin-like domain	309	418	7.7E-17	IPR040694	UGGT, thioredoxin-like domain 2
H310_06945-t26_2-p1	1449	PF06427	UDP-glucose:Glycoprotein Glucosyltransferase	1089	1183	1.5E-21	IPR009448	UDP-glucose:Glycoprotein Glucosyltransferase
H310_06945-t26_2-p1	1449	PF18404	Glucosyltransferase 24	1226	1438	1.2E-108	IPR040497	Glucosyltransferase 24, catalytic domain
H310_06945-t26_4-p1	1246	PF18400	Thioredoxin-like domain	19	220	8.6E-31	IPR040693	UGGT, thioredoxin-like domain 1
H310_06945-t26_4-p1	1246	PF18402	Thioredoxin-like domain	448	683	2.2E-23	IPR040692	UGGT, thioredoxin-like domain 3
H310_06945-t26_4-p1	1246	PF06427	UDP-glucose:Glycoprotein Glucosyltransferase	1089	1183	1.3E-21	IPR009448	UDP-glucose:Glycoprotein Glucosyltransferase
H310_06945-t26_4-p1	1246	PF18401	Thioredoxin-like domain	309	418	6.3E-17	IPR040694	UGGT, thioredoxin-like domain 2
H310_03036-t26_1-p1	529	PF07647	SAM domain (Sterile alpha motif)	89	145	1.1E-8	IPR001660	Sterile alpha motif domain
H310_12972-t26_1-p1	701	PF14295	PAN domain	11	52	4.1E-8	IPR003609	PAN/Apple domain
H310_12972-t26_1-p1	701	PF14295	PAN domain	83	124	1.3E-6	IPR003609	PAN/Apple domain
H310_12972-t26_1-p1	701	PF14295	PAN domain	153	188	2.4E-4	IPR003609	PAN/Apple domain
H310_10973-t26_1-p1	282	PF00722	Glycosyl hydrolases family 16	64	265	3.2E-32	IPR000757	Glycoside hydrolase family 16
H310_06253-t26_1-p1	398	PF03577	Peptidase family C69	1	396	2.9E-36	IPR005322	Peptidase C69, dipeptidase A
H310_01704-t26_2-p1	906	PF13844	Glycosyl transferase family 41	664	846	3.4E-7	IPR029489	O-GlcNAc transferase, C-terminal
H310_01704-t26_2-p1	906	PF13844	Glycosyl transferase family 41	502	639	3.6E-11	IPR029489	O-GlcNAc transferase, C-terminal
H310_01704-t26_2-p1	906	PF12895	Anaphase-promoting complex, cyclosome, subunit 3	148	228	9.5E-7	-	-
H310_01704-t26_2-p1	906	PF13176	Tetratricopeptide repeat	241	264	0.0095	IPR019734	Tetratricopeptide repeat
H310_06982-t26_1-p1	792	PF03200	Glycosyl hydrolase family 63 C-terminal domain	290	572	1.6E-97	IPR031335	Glycosyl hydrolase family 63, C-terminal
H310_06982-t26_1-p1	792	PF03200	Glycosyl hydrolase family 63 C-terminal domain	632	790	4.6E-50	IPR031335	Glycosyl hydrolase family 63, C-terminal
H310_06982-t26_1-p1	792	PF16923	Glycosyl hydrolase family 63 N-terminal domain	9	129	5.5E-31	IPR031631	Glycosyl hydrolase family 63, N-terminal
H310_07448-t26_1-p1	179	PF02225	PA domain	55	157	4.2E-10	IPR003137	PA domain
H310_15353-t26_1-p1	182	PF00112	Papain family cysteine protease	122	178	7.2E-19	IPR000668	Peptidase C1A, papain C-terminal
H310_14400-t26_1-p1	158	PF11938	TLR4 regulator and MIR-interacting MSAP	40	98	3.2E-9	IPR021852	Domain of unknown function DUF3456
H310_11660-t26_4-p1	495	PF13499	EF-hand domain pair	418	482	1.3E-12	IPR002048	EF-hand domain
H310_11660-t26_4-p1	495	PF13499	EF-hand domain pair	344	404	3.3E-12	IPR002048	EF-hand domain
H310_11660-t26_4-p1	495	PF00069	Protein kinase domain	18	278	2.3E-64	IPR000719	Protein kinase domain
H310_13910-t26_4-p1	331	PF01105	emp24/gp25L/p24 family/GOLD	4	94	1.3E-6	IPR009038	GOLD domain
H310_13910-t26_3-p1	331	PF01105	emp24/gp25L/p24 family/GOLD	4	94	1.3E-6	IPR009038	GOLD domain
H310_13687-t26_2-p1	177	PF01105	emp24/gp25L/p24 family/GOLD	1	135	5.9E-15	IPR009038	GOLD domain
H310_01686-t26_1-p1	254	PF13462	Thioredoxin	15	190	2.0E-8	IPR012336	Thioredoxin-like fold
H310_14000-t26_1-p1	594	PF10290	Glycine-rich protein domain (DUF2403)	309	357	3.5E-11	IPR018807	Cell wall protein YJL171C/Tos1, N-terminal
H310_14000-t26_1-p1	594	PF10287	Putative TOS1-like glycosyl hydrolase (DUF2401)	362	591	4.9E-40	IPR018805	Cell wall protein YJL171C/Tos1, C-terminal
H310_14000-t26_1-p1	594	PF14295	PAN domain	76	120	2.8E-8	IPR003609	PAN/Apple domain
H310_14000-t26_1-p1	594	PF14295	PAN domain	219	260	9.9E-6	IPR003609	PAN/Apple domain
H310_14000-t26_1-p1	594	PF14295	PAN domain	7	48	1.1E-6	IPR003609	PAN/Apple domain
H310_14000-t26_1-p1	594	PF14295	PAN domain	150	191	2.9E-6	IPR003609	PAN/Apple domain
H310_06291-t26_1-p1	486	PF02221	ML domain	333	467	1.7E-12	IPR003172	MD-2-related lipid-recognition domain
H310_06291-t26_1-p1	486	PF00112	Papain family cysteine protease	91	304	3.4E-75	IPR000668	Peptidase C1A, papain C-terminal
H310_06291-t26_1-p1	486	PF08246	Cathepsin propeptide inhibitor domain (I29)	5	61	1.4E-12	IPR013201	Cathepsin propeptide inhibitor domain (I29)
H310_12404-t26_1-p1	670	PF07974	EGF-like domain	56	81	8.1E-6	IPR013111	EGF-like domain, extracellular
H310_12404-t26_1-p1	670	PF07974	EGF-like domain	614	638	6.9E-5	IPR013111	EGF-like domain, extracellular
H310_12404-t26_1-p1	670	PF07974	EGF-like domain	323	355	1.3E-5	IPR013111	EGF-like domain, extracellular
H310_12404-t26_1-p1	670	PF07974	EGF-like domain	381	406	1.6E-5	IPR013111	EGF-like domain, extracellular
H310_02968-t26_2-p1	309	PF08238	Sel1 repeat	243	272	4.4E-5	IPR006597	Sel1-like repeat
H310_02968-t26_2-p1	309	PF08238	Sel1 repeat	38	70	6.5E-5	IPR006597	Sel1-like repeat
H310_02968-t26_2-p1	309	PF08238	Sel1 repeat	205	240	1.2E-7	IPR006597	Sel1-like repeat
H310_02968-t26_2-p1	309	PF08238	Sel1 repeat	149	183	0.05	IPR006597	Sel1-like repeat
H310_02968-t26_2-p1	309	PF08238	Sel1 repeat	75	110	6.1E-5	IPR006597	Sel1-like repeat
H310_02968-t26_2-p1	309	PF08238	Sel1 repeat	111	148	13.0	IPR006597	Sel1-like repeat
H310_02526-t26_2-p1	247	PF01145	SPFH domain / Band 7 family	6	185	2.8E-11	IPR001107	Band 7 domain
H310_12553-t26_1-p1	330	PF00246	Zinc carboxypeptidase	37	298	4.0E-39	IPR000834	Peptidase M14, carboxypeptidase A
H310_09371-t26_1-p1	2572	PF06650	SHR-binding domain of vacuolar-sorting associated protein 13	1453	1746	7.5E-20	IPR009543	Vacuolar protein sorting-associated protein 13, SHR-binding domain
H310_09371-t26_1-p1	2572	PF13499	EF-hand domain pair	726	790	3.9E-8	IPR002048	EF-hand domain
H310_09371-t26_1-p1	2572	PF00168	C2 domain	2270	2358	8.5E-13	IPR000008	C2 domain
H310_09371-t26_1-p1	2572	PF00168	C2 domain	2424	2510	1.2E-8	IPR000008	C2 domain
H310_09371-t26_1-p1	2572	PF16909	Vacuolar-sorting-associated 13 protein C-terminal	1992	2152	7.5E-21	IPR031645	Vacuolar protein sorting-associated protein 13, C-terminal
H310_06422-t26_2-p1	333	PF00742	Homoserine dehydrogenase	209	275	1.8E-9	IPR001342	Homoserine dehydrogenase, catalytic
H310_02386-t26_1-p1	782	PF07719	Tetratricopeptide repeat	41	71	2.6E-5	IPR013105	Tetratricopeptide repeat 2
H310_02386-t26_1-p1	782	PF13844	Glycosyl transferase family 41	578	756	6.7E-14	IPR029489	O-GlcNAc transferase, C-terminal
H310_02386-t26_1-p1	782	PF13181	Tetratricopeptide repeat	114	144	0.065	IPR019734	Tetratricopeptide repeat
H310_02386-t26_1-p1	782	PF13374	Tetratricopeptide repeat	249	275	8.2E-4	-	-
H310_02386-t26_1-p1	782	PF00515	Tetratricopeptide repeat	181	212	6.7E-7	IPR001440	Tetratricopeptide repeat 1
H310_02287-t26_1-p1	233	PF00089	Trypsin	4	222	8.0E-34	IPR001254	Serine proteases, trypsin domain
H310_11354-t26_2-p1	182	PF12697	Alpha/beta hydrolase family	60	165	6.3E-7	IPR000073	Alpha/beta hydrolase fold-1
H310_04384-t26_1-p1	501	PF00150	Cellulase (glycosyl hydrolase family 5)	42	415	7.8E-14	IPR001547	Glycoside hydrolase, family 5
H310_14916-t26_2-p1	707	PF08238	Sel1 repeat	417	449	2.8E-5	IPR006597	Sel1-like repeat
H310_14916-t26_2-p1	707	PF08238	Sel1 repeat	379	414	9.3E-11	IPR006597	Sel1-like repeat
H310_14916-t26_2-p1	707	PF08238	Sel1 repeat	451	484	3.0E-4	IPR006597	Sel1-like repeat
H310_14916-t26_2-p1	707	PF08238	Sel1 repeat	490	512	0.91	IPR006597	Sel1-like repeat
H310_14916-t26_2-p1	707	PF08238	Sel1 repeat	340	377	1.1E-5	IPR006597	Sel1-like repeat
H310_14916-t26_2-p1	707	PF08238	Sel1 repeat	598	633	0.27	IPR006597	Sel1-like repeat
H310_03035-t26_1-p1	598	PF01266	FAD dependent oxidoreductase	58	392	2.6E-54	IPR006076	FAD dependent oxidoreductase
H310_03035-t26_1-p1	598	PF16901	C-terminal domain of alpha-glycerophosphate oxidase	445	581	1.4E-32	IPR031656	Alpha-glycerophosphate oxidase, C-terminal
H310_12990-t26_1-p1	384	PF00112	Papain family cysteine protease	120	325	2.2E-53	IPR000668	Peptidase C1A, papain C-terminal
H310_02811-t26_1-p1	162	PF00112	Papain family cysteine protease	122	151	1.7E-8	IPR000668	Peptidase C1A, papain C-terminal
H310_09639-t26_1-p1	367	PF13365	Trypsin-like peptidase domain	171	331	3.4E-13	-	-
H310_06729-t26_1-p1	403	PF00262	Calreticulin family	244	318	6.7E-23	IPR001580	Calreticulin/calnexin
H310_06729-t26_1-p1	403	PF00262	Calreticulin family	10	241	4.2E-60	IPR001580	Calreticulin/calnexin
H310_10100-t26_1-p1	677	PF00632	HECT-domain (ubiquitin-transferase)	354	676	5.0E-67	IPR000569	HECT domain
H310_10886-t26_1-p1	50	PF13450	NAD(P)-binding Rossmann-like domain	13	50	7.5E-7	-	-
H310_10469-t26_1-p1	312	PF01266	FAD dependent oxidoreductase	2	302	5.0E-34	IPR006076	FAD dependent oxidoreductase
H310_05631-t26_3-p1	311	PF01497	Periplasmic binding protein	94	268	8.1E-7	IPR002491	ABC transporter periplasmic binding domain
H310_05438-t26_1-p1	315	PF00734	Fungal cellulose binding domain	282	309	2.4E-7	IPR000254	Cellulose-binding domain, fungal
H310_05438-t26_1-p1	315	PF00734	Fungal cellulose binding domain	239	266	2.1E-7	IPR000254	Cellulose-binding domain, fungal
H310_13590-t26_1-p1	279	PF00112	Papain family cysteine protease	122	269	2.7E-37	IPR000668	Peptidase C1A, papain C-terminal
H310_02531-t26_2-p1	376	PF06309	Torsin	53	181	3.0E-9	IPR010448	Torsin
H310_13699-t26_1-p1	898	PF03639	Glycosyl hydrolase family 81 N-terminal domain	60	358	2.9E-49	IPR040451	Glycosyl hydrolase family 81, N-terminal
H310_13699-t26_1-p1	898	PF17652	Glycosyl hydrolase family 81 C-terminal domain	395	712	3.4E-109	IPR040720	Glycosyl hydrolase family 81, C-terminal domain
H310_05405-t26_1-p1	420	PF00704	Glycosyl hydrolases family 18	42	332	3.1E-23	IPR001223	Glycoside hydrolase family 18, catalytic domain
H310_03826-t26_1-p1	413	PF12999	Glucosidase II beta subunit-like	27	126	3.6E-19	IPR028146	Glucosidase II beta subunit, N-terminal
H310_11000-t26_1-p1	172	PF00964	Elicitin	40	111	3.2E-13	IPR002200	Elicitin
H310_03512-t26_1-p1	597	PF00561	alpha/beta hydrolase fold	72	242	6.5E-7	IPR000073	Alpha/beta hydrolase fold-1
H310_05026-t26_3-p1	478	PF00026	Eukaryotic aspartyl protease	37	351	6.2E-63	IPR033121	Peptidase family A1 domain
H310_05026-t26_2-p1	478	PF00026	Eukaryotic aspartyl protease	37	351	6.2E-63	IPR033121	Peptidase family A1 domain
H310_05026-t26_1-p1	478	PF00026	Eukaryotic aspartyl protease	37	351	6.2E-63	IPR033121	Peptidase family A1 domain
H310_00715-t26_1-p1	600	PF03577	Peptidase family C69	1	434	7.0E-36	IPR005322	Peptidase C69, dipeptidase A
H310_09783-t26_1-p1	91	PF00024	PAN domain	6	62	9.1E-6	IPR003609	PAN/Apple domain
H310_01059-t26_1-p1	770	PF12971	Alpha-N-acetylglucosaminidase (NAGLU) N-terminal domain	11	93	1.0E-18	IPR024240	Alpha-N-acetylglucosaminidase, N-terminal
H310_01059-t26_1-p1	770	PF05089	Alpha-N-acetylglucosaminidase (NAGLU) tim-barrel domain	109	444	5.0E-128	IPR024733	Alpha-N-acetylglucosaminidase, tim-barrel domain
H310_01059-t26_1-p1	770	PF12972	Alpha-N-acetylglucosaminidase (NAGLU) C-terminal domain	453	718	2.2E-73	IPR024732	Alpha-N-acetylglucosaminidase, C-terminal
H310_11290-t26_1-p1	496	PF00264	Common central domain of tyrosinase	41	252	5.5E-24	IPR002227	Tyrosinase copper-binding domain
H310_11287-t26_1-p1	370	PF13365	Trypsin-like peptidase domain	175	338	9.8E-15	-	-
H310_13990-t26_1-p1	374	PF07915	Glucosidase II beta subunit-like protein	201	245	4.3E-8	IPR012913	Protein OS9-like
H310_13909-t26_5-p1	343	PF01105	emp24/gp25L/p24 family/GOLD	4	100	7.0E-8	IPR009038	GOLD domain
H310_13991-t26_1-p1	334	PF00332	Glycosyl hydrolases family 17	19	273	6.9E-8	IPR000490	Glycoside hydrolase family 17
H310_03204-t26_1-p1	578	PF00264	Common central domain of tyrosinase	162	338	4.7E-10	IPR002227	Tyrosinase copper-binding domain
H310_07502-t26_1-p1	384	PF00085	Thioredoxin	34	136	4.0E-20	IPR013766	Thioredoxin domain
H310_07502-t26_1-p1	384	PF00085	Thioredoxin	164	265	1.8E-5	IPR013766	Thioredoxin domain
H310_07907-t26_1-p1	360	PF03935	Beta-glucan synthesis-associated protein (SKN1)	16	146	2.0E-28	IPR005629	Beta-glucan synthesis-associated protein Skn1/Kre6/Sbg1
H310_07907-t26_1-p1	360	PF03935	Beta-glucan synthesis-associated protein (SKN1)	190	270	9.4E-16	IPR005629	Beta-glucan synthesis-associated protein Skn1/Kre6/Sbg1
H310_12403-t26_10-p1	682	PF00008	EGF-like domain	320	350	1.7E-5	IPR000742	EGF-like domain
H310_12403-t26_10-p1	682	PF07974	EGF-like domain	56	81	5.5E-5	IPR013111	EGF-like domain, extracellular
H310_07319-t26_1-p1	354	PF08246	Cathepsin propeptide inhibitor domain (I29)	15	79	2.5E-14	IPR013201	Cathepsin propeptide inhibitor domain (I29)
H310_07319-t26_1-p1	354	PF00112	Papain family cysteine protease	105	323	1.6E-69	IPR000668	Peptidase C1A, papain C-terminal
H310_01896-t26_1-p1	359	PF01400	Astacin (Peptidase family M12A)	88	242	7.7E-18	IPR001506	Peptidase M12A
H310_13138-t26_1-p1	183	PF00160	Cyclophilin type peptidyl-prolyl cis-trans isomerase/CLD	11	170	2.3E-48	IPR002130	Cyclophilin-type peptidyl-prolyl cis-trans isomerase domain
H310_05174-t26_1-p1	445	PF00066	LNR domain	408	434	1.7E-6	IPR000800	Notch domain
H310_06195-t26_3-p1	294	PF00481	Protein phosphatase 2C	60	276	6.6E-32	IPR001932	PPM-type phosphatase domain
H310_04069-t26_2-p1	1256	PF13844	Glycosyl transferase family 41	256	489	5.7E-39	IPR029489	O-GlcNAc transferase, C-terminal
H310_04069-t26_2-p1	1256	PF13844	Glycosyl transferase family 41	509	685	2.5E-34	IPR029489	O-GlcNAc transferase, C-terminal
H310_04069-t26_2-p1	1256	PF14559	Tetratricopeptide repeat	151	190	8.9E-6	-	-
H310_04841-t26_1-p1	341	PF00684	DnaJ central domain	134	198	2.3E-14	IPR001305	Heat shock protein DnaJ, cysteine-rich domain
H310_04841-t26_1-p1	341	PF01556	DnaJ C terminal domain	109	325	2.3E-32	IPR002939	Chaperone DnaJ, C-terminal
H310_04841-t26_1-p1	341	PF00226	DnaJ domain	8	70	1.6E-25	IPR001623	DnaJ domain
H310_12187-t26_1-p1	253	PF01223	DNA/RNA non-specific endonuclease	29	221	2.7E-33	IPR001604	DNA/RNA non-specific endonuclease
H310_13988-t26_1-p1	405	PF10287	Putative TOS1-like glycosyl hydrolase (DUF2401)	170	398	5.1E-39	IPR018805	Cell wall protein YJL171C/Tos1, C-terminal
H310_13988-t26_1-p1	405	PF10290	Glycine-rich protein domain (DUF2403)	113	165	1.5E-10	IPR018807	Cell wall protein YJL171C/Tos1, N-terminal
H310_04465-t26_1-p1	658	PF01457	Leishmanolysin	21	515	2.9E-84	IPR001577	Peptidase M8, leishmanolysin
H310_06193-t26_1-p1	218	PF13640	2OG-Fe(II) oxygenase superfamily	100	209	7.8E-16	IPR005123	Oxoglutarate/iron-dependent dioxygenase
H310_06705-t26_5-p1	488	PF11904	GPCR-chaperone	91	477	2.9E-31	IPR021832	Ankyrin repeat domain-containing protein 13
H310_05402-t26_1-p1	159	PF10185	Chaperone for wingless signalling and trafficking of LDL receptor	4	138	1.8E-10	IPR019330	LRP chaperone MESD
H310_10685-t26_1-p1	211	PF13472	GDSL-like Lipase/Acylhydrolase family	8	181	2.1E-22	IPR013830	SGNH hydrolase-type esterase domain
H310_02462-t26_1-p1	570	PF00024	PAN domain	27	82	1.0E-5	IPR003609	PAN/Apple domain
H310_02462-t26_1-p1	570	PF00264	Common central domain of tyrosinase	136	343	4.2E-28	IPR002227	Tyrosinase copper-binding domain
H310_04335-t26_1-p1	459	PF00082	Subtilase family	157	434	1.1E-44	IPR000209	Peptidase S8/S53 domain
H310_07906-t26_1-p1	798	PF03935	Beta-glucan synthesis-associated protein (SKN1)	190	270	1.3E-14	IPR005629	Beta-glucan synthesis-associated protein Skn1/Kre6/Sbg1
H310_07906-t26_1-p1	798	PF03935	Beta-glucan synthesis-associated protein (SKN1)	554	598	5.3E-11	IPR005629	Beta-glucan synthesis-associated protein Skn1/Kre6/Sbg1
H310_07906-t26_1-p1	798	PF03935	Beta-glucan synthesis-associated protein (SKN1)	619	664	1.3E-11	IPR005629	Beta-glucan synthesis-associated protein Skn1/Kre6/Sbg1
H310_07906-t26_1-p1	798	PF03935	Beta-glucan synthesis-associated protein (SKN1)	16	145	6.1E-25	IPR005629	Beta-glucan synthesis-associated protein Skn1/Kre6/Sbg1
H310_09754-t26_1-p1	372	PF00246	Zinc carboxypeptidase	65	329	2.0E-42	IPR000834	Peptidase M14, carboxypeptidase A
H310_02948-t26_1-p1	426	PF00085	Thioredoxin	148	250	1.6E-28	IPR013766	Thioredoxin domain
H310_02948-t26_1-p1	426	PF00085	Thioredoxin	8	107	3.1E-29	IPR013766	Thioredoxin domain
H310_09718-t26_1-p1	239	PF00089	Trypsin	4	224	5.1E-26	IPR001254	Serine proteases, trypsin domain
H310_13130-t26_1-p1	866	PF02225	PA domain	756	851	5.7E-7	IPR003137	PA domain
H310_03214-t26_2-p1	487	PF07732	Multicopper oxidase	57	158	4.1E-16	IPR011707	Multicopper oxidase, type 3
H310_03214-t26_2-p1	487	PF07731	Multicopper oxidase	406	476	2.5E-6	IPR011706	Multicopper oxidase, type 2
H310_05709-t26_1-p1	182	PF00255	Glutathione peroxidase	3	112	2.3E-33	IPR000889	Glutathione peroxidase
H310_07724-t26_1-p1	166	PF12796	Ankyrin repeats (3 copies)	6	97	5.0E-11	IPR020683	Ankyrin repeat-containing domain
H310_14747-t26_1-p1	173	PF12929	Stretch-activated Ca2+-permeable channel component	11	142	6.8E-13	IPR024338	Stretch-activated cation channel Mid1/Calcium influx-promoting protein Ehs1
H310_02445-t26_1-p1	500	PF00149	Calcineurin-like phosphoesterase	111	327	4.1E-14	IPR004843	Calcineurin-like phosphoesterase domain, ApaH type
H310_15064-t26_1-p1	185	PF09430	Protein of unknown function (DUF2012)	24	126	4.7E-22	IPR019008	Domain of unknown function DUF2012
H310_05836-t26_1-p1	385	PF00397	WW domain	71	94	1.1E-6	IPR001202	WW domain
H310_02050-t26_1-p1	276	PF13884	Chaperone of endosialidase	126	177	1.3E-11	IPR030392	Intramolecular chaperone auto-processing domain
H310_07358-t26_1-p1	603	PF03577	Peptidase family C69	9	453	7.1E-38	IPR005322	Peptidase C69, dipeptidase A
H310_15272-t26_1-p1	228	PF00089	Trypsin	6	215	5.6E-21	IPR001254	Serine proteases, trypsin domain
H310_11660-t26_2-p1	370	PF00069	Protein kinase domain	71	261	2.7E-48	IPR000719	Protein kinase domain
H310_09300-t26_2-p1	518	PF07731	Multicopper oxidase	376	496	2.1E-23	IPR011706	Multicopper oxidase, type 2
H310_09300-t26_2-p1	518	PF07732	Multicopper oxidase	10	119	4.9E-26	IPR011707	Multicopper oxidase, type 3
H310_09300-t26_2-p1	518	PF00394	Multicopper oxidase	130	281	7.7E-33	IPR001117	Multicopper oxidase, type 1
H310_05993-t26_1-p1	514	PF05577	Serine carboxypeptidase S28	36	421	7.1E-74	IPR008758	Peptidase S28
H310_10968-t26_1-p1	146	PF10208	Degradation arginine-rich protein for mis-folding	5	142	1.7E-23	IPR019345	Armet protein
H310_06195-t26_2-p1	322	PF00481	Protein phosphatase 2C	60	320	3.2E-43	IPR001932	PPM-type phosphatase domain
H310_11354-t26_1-p1	254	PF12146	Serine aminopeptidase, S33	56	193	1.8E-9	IPR022742	Serine aminopeptidase, S33
H310_06982-t26_3-p1	607	PF16923	Glycosyl hydrolase family 63 N-terminal domain	9	129	3.5E-31	IPR031631	Glycosyl hydrolase family 63, N-terminal
H310_06982-t26_3-p1	607	PF03200	Glycosyl hydrolase family 63 C-terminal domain	290	570	1.2E-97	IPR031335	Glycosyl hydrolase family 63, C-terminal
H310_10647-t26_1-p1	371	PF00264	Common central domain of tyrosinase	250	318	1.0E-12	IPR002227	Tyrosinase copper-binding domain
H310_10647-t26_1-p1	371	PF14295	PAN domain	9	53	5.8E-7	IPR003609	PAN/Apple domain
H310_10647-t26_1-p1	371	PF14295	PAN domain	86	130	1.8E-7	IPR003609	PAN/Apple domain
H310_07899-t26_1-p1	752	PF14295	PAN domain	11	51	5.6E-4	IPR003609	PAN/Apple domain
H310_07899-t26_1-p1	752	PF14295	PAN domain	90	138	2.8E-5	IPR003609	PAN/Apple domain
H310_07899-t26_1-p1	752	PF00632	HECT-domain (ubiquitin-transferase)	459	750	8.0E-60	IPR000569	HECT domain
H310_12113-t26_1-p1	478	PF13848	Thioredoxin-like domain	170	309	3.3E-25	-	-
H310_12113-t26_1-p1	478	PF00085	Thioredoxin	9	113	1.1E-28	IPR013766	Thioredoxin domain
H310_12113-t26_1-p1	478	PF00085	Thioredoxin	354	458	6.7E-27	IPR013766	Thioredoxin domain
H310_15258-t26_1-p1	472	PF00112	Papain family cysteine protease	235	312	4.1E-14	IPR000668	Peptidase C1A, papain C-terminal
H310_15258-t26_1-p1	472	PF00112	Papain family cysteine protease	122	229	1.8E-31	IPR000668	Peptidase C1A, papain C-terminal
H310_12403-t26_9-p1	708	PF00008	EGF-like domain	320	350	1.7E-5	IPR000742	EGF-like domain
H310_12403-t26_9-p1	708	PF07974	EGF-like domain	56	81	5.8E-5	IPR013111	EGF-like domain, extracellular
H310_12403-t26_6-p1	699	PF07974	EGF-like domain	56	81	5.7E-5	IPR013111	EGF-like domain, extracellular
H310_12403-t26_6-p1	699	PF00008	EGF-like domain	320	350	1.7E-5	IPR000742	EGF-like domain
H310_00688-t26_1-p1	532	PF03198	Glucanosyltransferase	2	310	3.3E-33	IPR004886	Glucanosyltransferase
H310_02445-t26_2-p1	505	PF00149	Calcineurin-like phosphoesterase	111	327	4.1E-14	IPR004843	Calcineurin-like phosphoesterase domain, ApaH type
H310_07456-t26_1-p1	252	PF13365	Trypsin-like peptidase domain	45	212	1.0E-16	-	-
H310_12403-t26_3-p1	669	PF00008	EGF-like domain	320	350	1.6E-5	IPR000742	EGF-like domain
H310_12403-t26_3-p1	669	PF07974	EGF-like domain	56	81	5.4E-5	IPR013111	EGF-like domain, extracellular
H310_11660-t26_3-p1	473	PF00069	Protein kinase domain	71	256	2.3E-42	IPR000719	Protein kinase domain
H310_11660-t26_3-p1	473	PF13499	EF-hand domain pair	396	460	1.3E-12	IPR002048	EF-hand domain
H310_11660-t26_3-p1	473	PF13499	EF-hand domain pair	322	382	3.1E-12	IPR002048	EF-hand domain
H310_14114-t26_2-p1	968	PF13844	Glycosyl transferase family 41	520	657	3.2E-7	IPR029489	O-GlcNAc transferase, C-terminal
H310_10622-t26_1-p1	474	PF12999	Glucosidase II beta subunit-like	32	151	3.1E-33	IPR028146	Glucosidase II beta subunit, N-terminal
H310_10622-t26_1-p1	474	PF13015	Glucosidase II beta subunit-like protein	336	466	4.3E-31	IPR036607	Glucosidase 2 subunit beta-like
H310_11660-t26_6-p1	490	PF00069	Protein kinase domain	18	273	1.0E-58	IPR000719	Protein kinase domain
H310_11660-t26_6-p1	490	PF13499	EF-hand domain pair	413	477	1.3E-12	IPR002048	EF-hand domain
H310_11660-t26_6-p1	490	PF13499	EF-hand domain pair	339	399	3.3E-12	IPR002048	EF-hand domain
H310_06707-t26_1-p1	338	PF03198	Glucanosyltransferase	13	236	9.4E-9	IPR004886	Glucanosyltransferase
H310_01268-t26_1-p1	490	PF00264	Common central domain of tyrosinase	47	252	3.4E-21	IPR002227	Tyrosinase copper-binding domain
H310_02367-t26_1-p1	454	PF09409	PUB domain	360	434	9.6E-8	IPR018997	PUB domain
H310_10551-t26_1-p1	487	PF05577	Serine carboxypeptidase S28	45	470	2.5E-109	IPR008758	Peptidase S28
H310_01796-t26_1-p1	942	PF07748	Glycosyl hydrolases family 38 C-terminal domain	546	745	1.4E-25	IPR011682	Glycosyl hydrolase family 38, C-terminal
H310_01796-t26_1-p1	942	PF01074	Glycosyl hydrolases family 38 N-terminal domain	32	332	3.8E-87	IPR000602	Glycoside hydrolase family 38, N-terminal domain
H310_01796-t26_1-p1	942	PF09261	Alpha mannosidase middle domain	338	417	1.1E-15	IPR015341	Glycoside hydrolase family 38, central domain
H310_01692-t26_1-p1	272	PF13462	Thioredoxin	16	182	3.3E-9	IPR012336	Thioredoxin-like fold
H310_12403-t26_7-p1	652	PF00008	EGF-like domain	320	350	1.6E-5	IPR000742	EGF-like domain
H310_12403-t26_7-p1	652	PF07974	EGF-like domain	56	81	5.2E-5	IPR013111	EGF-like domain, extracellular
H310_03214-t26_1-p1	512	PF07731	Multicopper oxidase	406	510	6.4E-15	IPR011706	Multicopper oxidase, type 2
H310_03214-t26_1-p1	512	PF07732	Multicopper oxidase	57	158	4.4E-16	IPR011707	Multicopper oxidase, type 3
H310_03720-t26_1-p1	535	PF00144	Beta-lactamase	31	381	6.0E-44	IPR001466	Beta-lactamase-related
H310_14279-t26_1-p1	243	PF00089	Trypsin	4	230	1.7E-40	IPR001254	Serine proteases, trypsin domain
H310_10492-t26_1-p1	365	PF05577	Serine carboxypeptidase S28	36	144	2.5E-19	IPR008758	Peptidase S28
H310_10492-t26_1-p1	365	PF05577	Serine carboxypeptidase S28	292	342	4.1E-6	IPR008758	Peptidase S28
H310_11669-t26_2-p1	406	PF01341	Glycosyl hydrolases family 6	24	278	1.4E-48	IPR016288	1, 4-beta cellobiohydrolase
H310_11669-t26_1-p1	406	PF01341	Glycosyl hydrolases family 6	24	278	1.4E-48	IPR016288	1, 4-beta cellobiohydrolase
H310_03511-t26_1-p1	610	PF00561	alpha/beta hydrolase fold	66	222	2.6E-7	IPR000073	Alpha/beta hydrolase fold-1
H310_02944-t26_1-p1	425	PF01650	Peptidase C13 family	2	268	1.2E-99	IPR001096	Peptidase C13, legumain
H310_14533-t26_1-p1	778	PF14310	Fibronectin type III-like domain	688	760	3.6E-13	IPR026891	Fibronectin type III-like domain
H310_14533-t26_1-p1	778	PF00933	Glycosyl hydrolase family 3 N terminal domain	38	370	1.1E-55	IPR001764	Glycoside hydrolase, family 3, N-terminal
H310_14533-t26_1-p1	778	PF01915	Glycosyl hydrolase family 3 C-terminal domain	429	651	3.4E-31	IPR002772	Glycoside hydrolase family 3 C-terminal domain
H310_13839-t26_1-p1	92	PF00428	60s Acidic ribosomal protein	1	86	1.3E-18	-	-
H310_09986-t26_3-p1	333	PF02434	Fringe-like	28	224	1.7E-9	IPR003378	Fringe-like
H310_00715-t26_2-p1	604	PF03577	Peptidase family C69	1	457	7.0E-39	IPR005322	Peptidase C69, dipeptidase A
H310_02968-t26_1-p1	290	PF08238	Sel1 repeat	149	183	0.037	IPR006597	Sel1-like repeat
H310_02968-t26_1-p1	290	PF08238	Sel1 repeat	38	70	5.9E-5	IPR006597	Sel1-like repeat
H310_02968-t26_1-p1	290	PF08238	Sel1 repeat	75	110	5.6E-5	IPR006597	Sel1-like repeat
H310_02968-t26_1-p1	290	PF08238	Sel1 repeat	186	221	1.1E-7	IPR006597	Sel1-like repeat
H310_02968-t26_1-p1	290	PF08238	Sel1 repeat	224	253	4.1E-5	IPR006597	Sel1-like repeat
H310_02968-t26_1-p1	290	PF08238	Sel1 repeat	111	148	11.0	IPR006597	Sel1-like repeat
H310_05433-t26_1-p1	316	PF00734	Fungal cellulose binding domain	239	267	1.2E-9	IPR000254	Cellulose-binding domain, fungal
H310_05433-t26_1-p1	316	PF00734	Fungal cellulose binding domain	283	310	1.0E-10	IPR000254	Cellulose-binding domain, fungal
H310_11413-t26_1-p1	654	PF05649	Peptidase family M13	20	394	2.1E-66	IPR008753	Peptidase M13, N-terminal domain
H310_11413-t26_1-p1	654	PF01431	Peptidase family M13	447	650	1.8E-64	IPR018497	Peptidase M13, C-terminal domain
H310_15286-t26_1-p1	116	PF00226	DnaJ domain	14	77	9.4E-14	IPR001623	DnaJ domain
H310_12063-t26_1-p1	377	PF00085	Thioredoxin	3	104	1.7E-30	IPR013766	Thioredoxin domain
H310_05153-t26_1-p1	976	PF14295	PAN domain	12	57	1.0E-5	IPR003609	PAN/Apple domain
H310_05153-t26_1-p1	976	PF14295	PAN domain	218	263	8.2E-7	IPR003609	PAN/Apple domain
H310_05153-t26_1-p1	976	PF14295	PAN domain	89	134	7.5E-7	IPR003609	PAN/Apple domain
H310_05153-t26_1-p1	976	PF14295	PAN domain	650	678	3.8	IPR003609	PAN/Apple domain
H310_05153-t26_1-p1	976	PF14295	PAN domain	512	536	0.066	IPR003609	PAN/Apple domain
H310_05153-t26_1-p1	976	PF14295	PAN domain	300	340	4.2E-5	IPR003609	PAN/Apple domain
H310_10420-t26_1-p1	616	PF12222	Peptide N-acetyl-beta-D-glucosaminyl asparaginase amidase A	53	460	5.8E-83	IPR021102	Peptide-N4-(N-acetyl-beta-glucosaminyl)asparagine amidase A
H310_06305-t26_1-p1	989	PF07714	Protein tyrosine and serine/threonine kinase	681	939	2.3E-55	IPR001245	Serine-threonine/tyrosine-protein kinase, catalytic domain
H310_11646-t26_1-p1	282	PF00445	Ribonuclease T2 family	45	240	3.7E-12	IPR001568	Ribonuclease T2-like
H310_13801-t26_1-p1	311	PF01980	tRNA-methyltransferase O	69	202	9.5E-41	IPR023370	TrmO-like, N-terminal domain
H310_14060-t26_1-p1	120	PF08806	Sep15/SelM redox domain	49	93	2.6E-5	IPR014912	Selenoprotein F/M domain
H310_07669-t26_2-p1	312	PF01145	SPFH domain / Band 7 family	1	181	8.2E-18	IPR001107	Band 7 domain
H310_06422-t26_1-p1	417	PF00742	Homoserine dehydrogenase	209	403	2.0E-25	IPR001342	Homoserine dehydrogenase, catalytic
H310_00493-t26_1-p1	7368	PF00041	Fibronectin type III domain	7114	7203	5.6E-9	IPR003961	Fibronectin type III
H310_00493-t26_1-p1	7368	PF00041	Fibronectin type III domain	7013	7097	5.1E-7	IPR003961	Fibronectin type III
H310_00863-t26_3-p1	1653	PF03815	LCCL domain	587	668	2.8E-13	IPR004043	LCCL domain
H310_00863-t26_3-p1	1653	PF01436	NHL repeat	189	214	5.3E-6	IPR001258	NHL repeat
H310_10882-t26_1-p1	289	PF07712	Stress up-regulated Nod 19	3	279	2.3E-25	IPR011692	Stress up-regulated Nod 19
H310_10881-t26_1-p1	289	PF07712	Stress up-regulated Nod 19	3	279	2.3E-25	IPR011692	Stress up-regulated Nod 19
H310_06198-t26_1-p1	194	PF00246	Zinc carboxypeptidase	110	187	2.0E-14	IPR000834	Peptidase M14, carboxypeptidase A
H310_07108-t26_1-p1	788	PF01915	Glycosyl hydrolase family 3 C-terminal domain	390	624	4.3E-39	IPR002772	Glycoside hydrolase family 3 C-terminal domain
H310_07108-t26_1-p1	788	PF00933	Glycosyl hydrolase family 3 N terminal domain	24	352	4.9E-55	IPR001764	Glycoside hydrolase, family 3, N-terminal
H310_07753-t26_1-p1	297	PF00106	short chain dehydrogenase	23	164	1.9E-11	IPR002347	Short-chain dehydrogenase/reductase SDR
H310_10648-t26_1-p1	648	PF00264	Common central domain of tyrosinase	383	423	1.0E-8	IPR002227	Tyrosinase copper-binding domain
H310_10648-t26_1-p1	648	PF14295	PAN domain	86	130	3.9E-7	IPR003609	PAN/Apple domain
H310_10648-t26_1-p1	648	PF14295	PAN domain	9	53	1.8E-6	IPR003609	PAN/Apple domain
H310_09640-t26_1-p1	364	PF13365	Trypsin-like peptidase domain	160	324	5.4E-15	-	-
H310_13977-t26_2-p1	294	PF09423	PhoD-like phosphatase	13	267	1.0E-21	IPR018946	PhoD-like phosphatase, metallophosphatase domain
H310_11536-t26_1-p1	597	PF00652	Ricin-type beta-trefoil lectin domain	504	590	5.3E-10	IPR000772	Ricin B, lectin domain
H310_13805-t26_4-p1	270	PF13424	Tetratricopeptide repeat	64	133	1.7E-14	-	-
H310_13805-t26_4-p1	270	PF13176	Tetratricopeptide repeat	155	178	0.006	IPR019734	Tetratricopeptide repeat
H310_02531-t26_4-p1	405	PF06309	Torsin	53	167	4.5E-7	IPR010448	Torsin
H310_14114-t26_1-p1	944	PF13844	Glycosyl transferase family 41	520	657	3.1E-7	IPR029489	O-GlcNAc transferase, C-terminal
H310_05631-t26_2-p1	284	PF01497	Periplasmic binding protein	93	241	2.8E-12	IPR002491	ABC transporter periplasmic binding domain
H310_02714-t26_1-p1	365	PF00734	Fungal cellulose binding domain	332	359	9.2E-10	IPR000254	Cellulose-binding domain, fungal
H310_02714-t26_1-p1	365	PF00734	Fungal cellulose binding domain	289	316	1.6E-9	IPR000254	Cellulose-binding domain, fungal
H310_10206-t26_1-p1	106	PF00964	Elicitin	5	82	4.1E-6	IPR002200	Elicitin
H310_02048-t26_1-p1	655	PF07974	EGF-like domain	50	77	4.1E-6	IPR013111	EGF-like domain, extracellular
H310_10406-t26_1-p1	1236	PF00652	Ricin-type beta-trefoil lectin domain	608	697	1.5E-8	IPR000772	Ricin B, lectin domain
H310_14244-t26_1-p1	376	PF01208	Uroporphyrinogen decarboxylase (URO-D)	31	372	4.7E-124	IPR000257	Uroporphyrinogen decarboxylase (URO-D)
H310_12403-t26_8-p1	707	PF07974	EGF-like domain	56	81	5.7E-5	IPR013111	EGF-like domain, extracellular
H310_12403-t26_8-p1	707	PF00008	EGF-like domain	320	350	1.7E-5	IPR000742	EGF-like domain
H310_07392-t26_1-p1	450	PF00652	Ricin-type beta-trefoil lectin domain	301	375	2.1E-8	IPR000772	Ricin B, lectin domain
H310_07392-t26_1-p1	450	PF14295	PAN domain	391	432	8.7E-8	IPR003609	PAN/Apple domain
H310_13718-t26_1-p1	351	PF00332	Glycosyl hydrolases family 17	192	274	3.2E-10	IPR000490	Glycoside hydrolase family 17
H310_05138-t26_1-p1	731	PF00024	PAN domain	134	209	3.3E-6	IPR003609	PAN/Apple domain
H310_05138-t26_1-p1	731	PF14295	PAN domain	220	263	1.6E-4	IPR003609	PAN/Apple domain
H310_05138-t26_1-p1	731	PF14295	PAN domain	429	458	0.12	IPR003609	PAN/Apple domain
H310_05138-t26_1-p1	731	PF14295	PAN domain	11	56	2.4E-8	IPR003609	PAN/Apple domain
H310_11711-t26_1-p1	521	PF00144	Beta-lactamase	46	381	6.9E-48	IPR001466	Beta-lactamase-related
H310_09434-t26_1-p1	634	PF00012	Hsp70 protein	7	613	2.0E-258	IPR013126	Heat shock protein 70 family
H310_13498-t26_1-p1	499	PF00112	Papain family cysteine protease	122	331	4.4E-55	IPR000668	Peptidase C1A, papain C-terminal
H310_02571-t26_1-p1	1150	PF01532	Glycosyl hydrolase family 47	181	609	1.8E-110	IPR001382	Glycoside hydrolase family 47
H310_02571-t26_1-p1	1150	PF07915	Glucosidase II beta subunit-like protein	35	108	3.1E-8	IPR012913	Protein OS9-like
H310_02571-t26_1-p1	1150	PF02225	PA domain	801	882	6.2E-8	IPR003137	PA domain
H310_12031-t26_4-p1	479	PF07738	Sad1 / UNC-like C-terminal	114	231	4.6E-30	IPR012919	SUN domain
H310_12031-t26_3-p1	479	PF07738	Sad1 / UNC-like C-terminal	114	231	4.6E-30	IPR012919	SUN domain
H310_09421-t26_1-p1	366	PF00150	Cellulase (glycosyl hydrolase family 5)	72	342	8.1E-26	IPR001547	Glycoside hydrolase, family 5
H310_00419-t26_1-p1	654	PF02225	PA domain	549	633	1.4E-10	IPR003137	PA domain
H310_00419-t26_1-p1	654	PF01532	Glycosyl hydrolase family 47	16	462	1.8E-103	IPR001382	Glycoside hydrolase family 47
H310_07094-t26_1-p1	408	PF02275	Linear amide C-N hydrolases, choloylglycine hydrolase family	1	308	3.0E-32	IPR029132	Choloylglycine hydrolase/NAAA C-terminal
H310_12403-t26_4-p1	648	PF00008	EGF-like domain	320	350	1.6E-5	IPR000742	EGF-like domain
H310_12403-t26_4-p1	648	PF07974	EGF-like domain	56	81	5.2E-5	IPR013111	EGF-like domain, extracellular
H310_13499-t26_1-p1	407	PF00112	Papain family cysteine protease	120	326	3.0E-53	IPR000668	Peptidase C1A, papain C-terminal
H310_09986-t26_6-p1	388	PF02434	Fringe-like	28	224	2.3E-9	IPR003378	Fringe-like
H310_10398-t26_1-p1	574	PF00728	Glycosyl hydrolase family 20, catalytic domain	187	530	2.9E-91	IPR015883	Glycoside hydrolase family 20, catalytic domain
H310_10398-t26_1-p1	574	PF14845	beta-acetyl hexosaminidase like	41	163	7.4E-13	IPR029019	Beta-hexosaminidase, eukaryotic type, N-terminal
H310_10433-t26_2-p1	411	PF03227	Gamma interferon inducible lysosomal thiol reductase (GILT)	213	313	4.4E-15	IPR004911	Gamma interferon inducible lysosomal thiol reductase GILT
H310_10433-t26_2-p1	411	PF03227	Gamma interferon inducible lysosomal thiol reductase (GILT)	6	109	3.7E-11	IPR004911	Gamma interferon inducible lysosomal thiol reductase GILT
H310_02355-t26_1-p1	805	PF00226	DnaJ domain	742	790	2.1E-8	IPR001623	DnaJ domain
H310_02643-t26_1-p1	257	PF00089	Trypsin	4	230	3.2E-36	IPR001254	Serine proteases, trypsin domain
H310_01866-t26_1-p1	655	PF07974	EGF-like domain	60	85	7.9E-7	IPR013111	EGF-like domain, extracellular
H310_01866-t26_1-p1	655	PF07974	EGF-like domain	384	409	5.1E-5	IPR013111	EGF-like domain, extracellular
H310_01704-t26_1-p1	915	PF13176	Tetratricopeptide repeat	241	264	0.0096	IPR019734	Tetratricopeptide repeat
H310_01704-t26_1-p1	915	PF13844	Glycosyl transferase family 41	511	648	3.7E-11	IPR029489	O-GlcNAc transferase, C-terminal
H310_01704-t26_1-p1	915	PF13844	Glycosyl transferase family 41	673	855	3.5E-7	IPR029489	O-GlcNAc transferase, C-terminal
H310_01704-t26_1-p1	915	PF12895	Anaphase-promoting complex, cyclosome, subunit 3	148	228	9.7E-7	-	-
H310_06982-t26_2-p1	613	PF03200	Glycosyl hydrolase family 63 C-terminal domain	290	570	1.2E-97	IPR031335	Glycosyl hydrolase family 63, C-terminal
H310_06982-t26_2-p1	613	PF16923	Glycosyl hydrolase family 63 N-terminal domain	9	129	3.6E-31	IPR031631	Glycosyl hydrolase family 63, N-terminal
H310_04555-t26_1-p1	525	PF00112	Papain family cysteine protease	308	523	7.9E-73	IPR000668	Peptidase C1A, papain C-terminal
H310_04555-t26_1-p1	525	PF08246	Cathepsin propeptide inhibitor domain (I29)	225	282	1.6E-15	IPR013201	Cathepsin propeptide inhibitor domain (I29)
H310_10787-t26_1-p1	58	PF08571	Yos1-like	1	58	1.1E-13	IPR013880	Yos1-like
H310_12942-t26_1-p1	123	PF00964	Elicitin	6	69	8.8E-8	IPR002200	Elicitin
H310_13687-t26_1-p1	180	PF01105	emp24/gp25L/p24 family/GOLD	1	175	1.1E-29	IPR009038	GOLD domain
H310_09672-t26_1-p1	223	PF00194	Eukaryotic-type carbonic anhydrase	3	208	1.0E-21	IPR001148	Alpha carbonic anhydrase domain
H310_13502-t26_1-p1	250	PF00089	Trypsin	4	225	5.5E-49	IPR001254	Serine proteases, trypsin domain
H310_14916-t26_1-p1	507	PF08238	Sel1 repeat	340	377	7.3E-6	IPR006597	Sel1-like repeat
H310_14916-t26_1-p1	507	PF08238	Sel1 repeat	417	439	0.71	IPR006597	Sel1-like repeat
H310_14916-t26_1-p1	507	PF08238	Sel1 repeat	379	414	6.2E-11	IPR006597	Sel1-like repeat
H310_08420-t26_1-p1	382	PF00112	Papain family cysteine protease	122	331	7.0E-56	IPR000668	Peptidase C1A, papain C-terminal
H310_12725-t26_1-p1	379	PF00246	Zinc carboxypeptidase	66	323	7.5E-44	IPR000834	Peptidase M14, carboxypeptidase A
H310_06945-t26_1-p1	1509	PF06427	UDP-glucose:Glycoprotein Glucosyltransferase	1089	1183	1.6E-21	IPR009448	UDP-glucose:Glycoprotein Glucosyltransferase
H310_06945-t26_1-p1	1509	PF18400	Thioredoxin-like domain	19	220	1.1E-30	IPR040693	UGGT, thioredoxin-like domain 1
H310_06945-t26_1-p1	1509	PF18404	Glucosyltransferase 24	1226	1495	8.1E-135	IPR040497	Glucosyltransferase 24, catalytic domain
H310_06945-t26_1-p1	1509	PF18401	Thioredoxin-like domain	309	418	8.1E-17	IPR040694	UGGT, thioredoxin-like domain 2
H310_06945-t26_1-p1	1509	PF18402	Thioredoxin-like domain	448	683	2.9E-23	IPR040692	UGGT, thioredoxin-like domain 3
H310_10248-t26_1-p1	623	PF02450	Lecithin:cholesterol acyltransferase	41	404	7.8E-62	IPR003386	Lecithin:cholesterol/phospholipid:diacylglycerol acyltransferase
H310_03579-t26_1-p1	645	PF00652	Ricin-type beta-trefoil lectin domain	545	630	2.2E-10	IPR000772	Ricin B, lectin domain
H310_03579-t26_1-p1	645	PF00652	Ricin-type beta-trefoil lectin domain	409	492	1.1E-7	IPR000772	Ricin B, lectin domain
H310_03579-t26_1-p1	645	PF00150	Cellulase (glycosyl hydrolase family 5)	58	335	3.5E-19	IPR001547	Glycoside hydrolase, family 5
H310_01613-t26_1-p1	357	PF07974	EGF-like domain	55	80	4.3E-5	IPR013111	EGF-like domain, extracellular
H310_02053-t26_1-p1	722	PF13432	Tetratricopeptide repeat	148	204	6.3E-5	-	-
H310_02053-t26_1-p1	722	PF13432	Tetratricopeptide repeat	15	71	8.5E-4	-	-
H310_02053-t26_1-p1	722	PF13432	Tetratricopeptide repeat	77	139	0.017	-	-
H310_02053-t26_1-p1	722	PF13844	Glycosyl transferase family 41	508	668	2.7E-29	IPR029489	O-GlcNAc transferase, C-terminal
H310_02053-t26_1-p1	722	PF13844	Glycosyl transferase family 41	267	486	4.2E-43	IPR029489	O-GlcNAc transferase, C-terminal
H310_12510-t26_1-p1	438	PF08453	Peptidase family M9 N-terminal	83	263	6.7E-69	IPR013661	Peptidase M9, collagenase, N-terminal domain
H310_12510-t26_1-p1	438	PF01752	Collagenase	323	437	2.6E-32	IPR002169	Peptidase M9A/M9B, collagenase, bacterial
H310_05129-t26_1-p1	392	PF00400	WD domain, G-beta repeat	70	102	6.3E-8	IPR001680	WD40 repeat
H310_05129-t26_1-p1	392	PF00400	WD domain, G-beta repeat	257	295	1.6E-4	IPR001680	WD40 repeat
H310_03133-t26_1-p1	331	PF00112	Papain family cysteine protease	123	329	4.0E-49	IPR000668	Peptidase C1A, papain C-terminal
H310_08048-t26_1-p1	775	PF00226	DnaJ domain	694	750	8.8E-7	IPR001623	DnaJ domain
H310_12430-t26_1-p1	449	PF13640	2OG-Fe(II) oxygenase superfamily	211	352	8.4E-12	IPR005123	Oxoglutarate/iron-dependent dioxygenase
H310_13501-t26_1-p1	423	PF00112	Papain family cysteine protease	122	331	2.7E-52	IPR000668	Peptidase C1A, papain C-terminal
H310_02464-t26_1-p1	122	PF00024	PAN domain	4	76	1.5E-10	IPR003609	PAN/Apple domain
H310_00917-t26_1-p1	479	PF03198	Glucanosyltransferase	9	316	1.3E-43	IPR004886	Glucanosyltransferase
H310_04212-t26_1-p1	1008	PF16863	N-terminal barrel of NtMGAM and CtMGAM, maltase-glucoamylase	128	240	6.6E-25	IPR031727	Galactose mutarotase, N-terminal barrel
H310_04212-t26_1-p1	1008	PF13802	Galactose mutarotase-like	246	320	4.9E-8	IPR025887	Glycoside hydrolase family 31, N-terminal domain
H310_04212-t26_1-p1	1008	PF00088	Trefoil (P-type) domain	65	111	3.0E-5	IPR000519	P-type trefoil domain
H310_04212-t26_1-p1	1008	PF01055	Glycosyl hydrolases family 31	339	836	4.7E-138	IPR000322	Glycoside hydrolase family 31
H310_13984-t26_1-p1	721	PF00024	PAN domain	42	112	4.2E-5	IPR003609	PAN/Apple domain
H310_05397-t26_2-p1	612	PF07974	EGF-like domain	57	81	7.7E-6	IPR013111	EGF-like domain, extracellular
H310_05397-t26_2-p1	612	PF07974	EGF-like domain	378	403	6.6E-5	IPR013111	EGF-like domain, extracellular
H310_09507-t26_1-p1	376	PF00082	Subtilase family	144	358	6.3E-30	IPR000209	Peptidase S8/S53 domain
H310_12432-t26_1-p1	444	PF13640	2OG-Fe(II) oxygenase superfamily	208	349	5.3E-13	IPR005123	Oxoglutarate/iron-dependent dioxygenase
H310_11892-t26_1-p1	287	PF00652	Ricin-type beta-trefoil lectin domain	34	127	7.4E-11	IPR000772	Ricin B, lectin domain
H310_11892-t26_1-p1	287	PF00652	Ricin-type beta-trefoil lectin domain	184	267	2.1E-13	IPR000772	Ricin B, lectin domain
H310_01223-t26_1-p1	745	PF03781	Sulfatase-modifying factor enzyme 1	493	738	1.1E-26	IPR005532	Sulfatase-modifying factor enzyme
H310_12018-t26_2-p1	257	PF02434	Fringe-like	32	226	2.4E-13	IPR003378	Fringe-like
H310_15045-t26_1-p1	590	PF00024	PAN domain	6	58	6.4E-9	IPR003609	PAN/Apple domain
H310_15045-t26_1-p1	590	PF00264	Common central domain of tyrosinase	153	363	2.5E-24	IPR002227	Tyrosinase copper-binding domain
H310_13537-t26_1-p1	506	PF00082	Subtilase family	161	415	2.9E-14	IPR000209	Peptidase S8/S53 domain
H310_12845-t26_2-p1	554	PF05577	Serine carboxypeptidase S28	77	482	5.2E-79	IPR008758	Peptidase S28
H310_09330-t26_1-p1	349	PF14572	Phosphoribosyl synthetase-associated domain	218	344	1.5E-21	IPR005946	Ribose-phosphate pyrophosphokinase
H310_09330-t26_1-p1	349	PF13793	N-terminal domain of ribose phosphate pyrophosphokinase	38	143	1.4E-35	IPR029099	Ribose-phosphate pyrophosphokinase, N-terminal domain
H310_03203-t26_1-p1	1462	PF00041	Fibronectin type III domain	799	875	3.3E-6	IPR003961	Fibronectin type III
H310_03203-t26_1-p1	1462	PF12810	Glycine rich protein	531	809	1.9E-5	-	-
H310_03203-t26_1-p1	1462	PF01344	Kelch motif	928	982	1.9E-4	IPR006652	Kelch repeat type 1
H310_03203-t26_1-p1	1462	PF13854	Kelch motif	1000	1038	1.1E-4	-	-
H310_03203-t26_1-p1	1462	PF13854	Kelch motif	1238	1273	9.6E-7	-	-
H310_10685-t26_2-p1	227	PF00657	GDSL-like Lipase/Acylhydrolase	5	202	3.8E-17	IPR001087	GDSL lipase/esterase
H310_10362-t26_1-p1	1740	PF07691	PA14 domain	497	625	3.1E-14	IPR011658	PA14 domain
H310_10362-t26_1-p1	1740	PF07691	PA14 domain	1148	1224	1.4E-5	IPR011658	PA14 domain
H310_10362-t26_1-p1	1740	PF00630	Filamin/ABP280 repeat	959	1054	3.0E-7	IPR017868	Filamin/ABP280 repeat-like
H310_10362-t26_1-p1	1740	PF00630	Filamin/ABP280 repeat	862	948	2.6E-7	IPR017868	Filamin/ABP280 repeat-like
H310_10362-t26_1-p1	1740	PF00630	Filamin/ABP280 repeat	756	850	3.5E-12	IPR017868	Filamin/ABP280 repeat-like
H310_13910-t26_6-p1	312	PF01105	emp24/gp25L/p24 family/GOLD	4	94	1.2E-6	IPR009038	GOLD domain
H310_13910-t26_5-p1	312	PF01105	emp24/gp25L/p24 family/GOLD	4	94	1.2E-6	IPR009038	GOLD domain
H310_02614-t26_1-p1	235	PF00089	Trypsin	12	230	4.1E-46	IPR001254	Serine proteases, trypsin domain
H310_02613-t26_1-p1	235	PF00089	Trypsin	12	230	4.1E-46	IPR001254	Serine proteases, trypsin domain
H310_02934-t26_1-p1	152	PF13462	Thioredoxin	9	152	1.1E-9	IPR012336	Thioredoxin-like fold
H310_11776-t26_1-p1	402	PF04488	Glycosyltransferase sugar-binding region containing DXD motif	133	213	6.7E-13	IPR007577	Glycosyltransferase, DXD sugar-binding motif
H310_02991-t26_1-p1	261	PF13365	Trypsin-like peptidase domain	49	214	3.3E-16	-	-
H310_01106-t26_2-p1	519	PF03109	ABC1 family	119	233	4.6E-32	IPR004147	UbiB domain
H310_08022-t26_1-p1	1168	PF02225	PA domain	1056	1137	4.0E-8	IPR003137	PA domain
H310_09986-t26_2-p1	223	PF02434	Fringe-like	28	222	1.2E-9	IPR003378	Fringe-like
H310_09986-t26_1-p1	223	PF02434	Fringe-like	28	222	1.2E-9	IPR003378	Fringe-like
H310_01280-t26_1-p1	247	PF10417	C-terminal domain of 1-Cys peroxiredoxin	206	240	9.5E-12	IPR019479	Peroxiredoxin, C-terminal
H310_01280-t26_1-p1	247	PF00578	AhpC/TSA family	49	185	1.1E-35	IPR000866	Alkyl hydroperoxide reductase subunit C/ Thiol specific antioxidant
H310_06480-t26_1-p1	268	PF05096	Glutamine cyclotransferase	15	255	3.7E-81	IPR007788	Glutaminyl-peptide cyclotransferase
H310_00863-t26_4-p1	1669	PF03815	LCCL domain	587	668	2.8E-13	IPR004043	LCCL domain
H310_00863-t26_4-p1	1669	PF01436	NHL repeat	189	214	5.3E-6	IPR001258	NHL repeat
H310_01496-t26_1-p1	879	PF00012	Hsp70 protein	3	713	6.8E-99	IPR013126	Heat shock protein 70 family
H310_06179-t26_1-p1	221	PF00445	Ribonuclease T2 family	19	188	3.1E-28	IPR001568	Ribonuclease T2-like
H310_09674-t26_1-p1	177	PF00194	Eukaryotic-type carbonic anhydrase	11	172	2.0E-23	IPR001148	Alpha carbonic anhydrase domain
H310_02526-t26_1-p1	309	PF01145	SPFH domain / Band 7 family	6	185	5.6E-11	IPR001107	Band 7 domain
H310_01058-t26_1-p1	743	PF12972	Alpha-N-acetylglucosaminidase (NAGLU) C-terminal domain	454	727	2.9E-76	IPR024732	Alpha-N-acetylglucosaminidase, C-terminal
H310_01058-t26_1-p1	743	PF12971	Alpha-N-acetylglucosaminidase (NAGLU) N-terminal domain	14	95	3.1E-19	IPR024240	Alpha-N-acetylglucosaminidase, N-terminal
H310_01058-t26_1-p1	743	PF05089	Alpha-N-acetylglucosaminidase (NAGLU) tim-barrel domain	111	445	2.4E-130	IPR024733	Alpha-N-acetylglucosaminidase, tim-barrel domain
H310_03350-t26_1-p1	179	PF00160	Cyclophilin type peptidyl-prolyl cis-trans isomerase/CLD	9	131	7.8E-21	IPR002130	Cyclophilin-type peptidyl-prolyl cis-trans isomerase domain
H310_01059-t26_3-p1	788	PF05089	Alpha-N-acetylglucosaminidase (NAGLU) tim-barrel domain	109	462	2.1E-118	IPR024733	Alpha-N-acetylglucosaminidase, tim-barrel domain
H310_01059-t26_3-p1	788	PF12971	Alpha-N-acetylglucosaminidase (NAGLU) N-terminal domain	11	93	1.1E-18	IPR024240	Alpha-N-acetylglucosaminidase, N-terminal
H310_01059-t26_3-p1	788	PF12972	Alpha-N-acetylglucosaminidase (NAGLU) C-terminal domain	471	736	2.3E-73	IPR024732	Alpha-N-acetylglucosaminidase, C-terminal
H310_04097-t26_1-p1	284	PF02815	MIR domain	98	240	2.8E-12	IPR016093	MIR motif
H310_02531-t26_1-p1	431	PF06309	Torsin	53	181	4.0E-9	IPR010448	Torsin
H310_14027-t26_1-p1	240	PF00089	Trypsin	4	225	5.3E-30	IPR001254	Serine proteases, trypsin domain
H310_12404-t26_2-p1	675	PF07974	EGF-like domain	56	81	8.1E-6	IPR013111	EGF-like domain, extracellular
H310_12404-t26_2-p1	675	PF07974	EGF-like domain	323	355	1.3E-5	IPR013111	EGF-like domain, extracellular
H310_12404-t26_2-p1	675	PF07974	EGF-like domain	381	406	1.6E-5	IPR013111	EGF-like domain, extracellular
H310_06654-t26_1-p1	402	PF18483	Bacterial lectin	86	333	1.4E-11	-	-
H310_02802-t26_1-p1	414	PF00112	Papain family cysteine protease	120	325	6.3E-56	IPR000668	Peptidase C1A, papain C-terminal
H310_02305-t26_1-p1	443	PF00479	Glucose-6-phosphate dehydrogenase, NAD binding domain	6	166	5.8E-29	IPR022674	Glucose-6-phosphate dehydrogenase, NAD-binding
H310_02305-t26_1-p1	443	PF02781	Glucose-6-phosphate dehydrogenase, C-terminal domain	187	425	1.9E-22	IPR022675	Glucose-6-phosphate dehydrogenase, C-terminal
H310_01493-t26_1-p1	884	PF00012	Hsp70 protein	3	600	1.4E-96	IPR013126	Heat shock protein 70 family
H310_11268-t26_1-p1	413	PF00026	Eukaryotic aspartyl protease	31	348	6.8E-57	IPR033121	Peptidase family A1 domain
H310_08121-t26_1-p1	379	PF10994	Protein of unknown function (DUF2817)	19	359	1.0E-67	IPR021259	Protein of unknown function DUF2817
H310_01106-t26_1-p1	501	PF03109	ABC1 family	119	233	4.3E-32	IPR004147	UbiB domain
H310_01786-t26_1-p1	415	PF13855	Leucine rich repeat	192	246	4.1E-8	IPR001611	Leucine-rich repeat
H310_14687-t26_1-p1	275	PF01341	Glycosyl hydrolases family 6	16	262	4.1E-42	IPR016288	1, 4-beta cellobiohydrolase
H310_11801-t26_1-p1	765	PF05089	Alpha-N-acetylglucosaminidase (NAGLU) tim-barrel domain	109	441	2.0E-120	IPR024733	Alpha-N-acetylglucosaminidase, tim-barrel domain
H310_11801-t26_1-p1	765	PF12972	Alpha-N-acetylglucosaminidase (NAGLU) C-terminal domain	450	725	1.7E-64	IPR024732	Alpha-N-acetylglucosaminidase, C-terminal
H310_11801-t26_1-p1	765	PF12971	Alpha-N-acetylglucosaminidase (NAGLU) N-terminal domain	12	93	2.8E-16	IPR024240	Alpha-N-acetylglucosaminidase, N-terminal
H310_05747-t26_1-p1	119	PF14295	PAN domain	8	43	5.3E-9	IPR003609	PAN/Apple domain
H310_02662-t26_1-p1	182	PF07987	Domain of unkown function (DUF1775)	1	138	1.9E-29	IPR012533	YcnI-like
H310_10433-t26_4-p1	362	PF03227	Gamma interferon inducible lysosomal thiol reductase (GILT)	6	109	2.9E-11	IPR004911	Gamma interferon inducible lysosomal thiol reductase GILT
H310_10433-t26_4-p1	362	PF03227	Gamma interferon inducible lysosomal thiol reductase (GILT)	213	313	3.5E-15	IPR004911	Gamma interferon inducible lysosomal thiol reductase GILT
H310_10433-t26_3-p1	362	PF03227	Gamma interferon inducible lysosomal thiol reductase (GILT)	6	109	2.9E-11	IPR004911	Gamma interferon inducible lysosomal thiol reductase GILT
H310_10433-t26_3-p1	362	PF03227	Gamma interferon inducible lysosomal thiol reductase (GILT)	213	313	3.5E-15	IPR004911	Gamma interferon inducible lysosomal thiol reductase GILT
H310_11001-t26_1-p1	170	PF00964	Elicitin	31	111	5.6E-14	IPR002200	Elicitin
H310_12721-t26_1-p1	397	PF00246	Zinc carboxypeptidase	64	317	7.9E-41	IPR000834	Peptidase M14, carboxypeptidase A
H310_01149-t26_1-p1	422	PF07915	Glucosidase II beta subunit-like protein	245	324	1.3E-13	IPR012913	Protein OS9-like
H310_15262-t26_2-p1	458	PF00112	Papain family cysteine protease	139	348	1.3E-44	IPR000668	Peptidase C1A, papain C-terminal
H310_09203-t26_1-p1	497	PF00144	Beta-lactamase	47	396	1.9E-43	IPR001466	Beta-lactamase-related
H310_13849-t26_1-p1	400	PF00112	Papain family cysteine protease	122	331	4.8E-58	IPR000668	Peptidase C1A, papain C-terminal
H310_12697-t26_1-p1	267	PF13462	Thioredoxin	14	187	9.9E-10	IPR012336	Thioredoxin-like fold
H310_13494-t26_1-p1	262	PF00112	Papain family cysteine protease	180	262	1.5E-13	IPR000668	Peptidase C1A, papain C-terminal
H310_13494-t26_1-p1	262	PF00112	Papain family cysteine protease	103	159	4.6E-12	IPR000668	Peptidase C1A, papain C-terminal
H310_02371-t26_2-p1	347	PF03372	Endonuclease/Exonuclease/phosphatase family	204	312	4.1E-7	IPR005135	Endonuclease/exonuclease/phosphatase
H310_13762-t26_1-p1	547	PF00149	Calcineurin-like phosphoesterase	267	458	8.5E-13	IPR004843	Calcineurin-like phosphoesterase domain, ApaH type
H310_13762-t26_1-p1	547	PF14008	Iron/zinc purple acid phosphatase-like protein C	473	533	6.2E-11	IPR025733	Iron/zinc purple acid phosphatase-like C-terminal domain
H310_13762-t26_1-p1	547	PF16656	Purple acid Phosphatase, N-terminal domain	112	224	4.0E-13	IPR015914	Purple acid phosphatase, N-terminal
H310_14939-t26_1-p1	187	PF00445	Ribonuclease T2 family	3	161	8.3E-21	IPR001568	Ribonuclease T2-like
H310_03115-t26_1-p1	321	PF02265	S1/P1 Nuclease	1	311	3.2E-34	IPR003154	S1/P1 nuclease
H310_05930-t26_1-p1	46	PF01699	Sodium/calcium exchanger protein	2	45	1.4E-6	IPR004837	Sodium/calcium exchanger membrane region
H310_07018-t26_1-p1	948	PF01055	Glycosyl hydrolases family 31	240	676	5.0E-89	IPR000322	Glycoside hydrolase family 31
H310_07018-t26_1-p1	948	PF00088	Trefoil (P-type) domain	188	230	1.8E-8	IPR000519	P-type trefoil domain
H310_07018-t26_1-p1	948	PF17137	Domain of unknown function (DUF5110)	697	768	5.7E-12	IPR033403	Domain of unknown function DUF5110
H310_06155-t26_1-p1	371	PF04389	Peptidase family M28	166	360	1.7E-26	IPR007484	Peptidase M28
H310_06943-t26_5-p1	725	PF00082	Subtilase family	320	667	3.0E-44	IPR000209	Peptidase S8/S53 domain
H310_13717-t26_1-p1	2830	PF00090	Thrombospondin type 1 domain	1401	1447	0.066	IPR000884	Thrombospondin type-1 (TSP1) repeat
H310_13717-t26_1-p1	2830	PF00090	Thrombospondin type 1 domain	578	614	0.028	IPR000884	Thrombospondin type-1 (TSP1) repeat
H310_13717-t26_1-p1	2830	PF00090	Thrombospondin type 1 domain	2580	2625	0.018	IPR000884	Thrombospondin type-1 (TSP1) repeat
H310_13717-t26_1-p1	2830	PF00090	Thrombospondin type 1 domain	1796	1842	0.021	IPR000884	Thrombospondin type-1 (TSP1) repeat
H310_13717-t26_1-p1	2830	PF00090	Thrombospondin type 1 domain	520	565	0.001	IPR000884	Thrombospondin type-1 (TSP1) repeat
H310_13717-t26_1-p1	2830	PF00090	Thrombospondin type 1 domain	770	811	0.0034	IPR000884	Thrombospondin type-1 (TSP1) repeat
H310_13717-t26_1-p1	2830	PF00090	Thrombospondin type 1 domain	617	662	9.2E-5	IPR000884	Thrombospondin type-1 (TSP1) repeat
H310_13717-t26_1-p1	2830	PF00090	Thrombospondin type 1 domain	1004	1048	0.0055	IPR000884	Thrombospondin type-1 (TSP1) repeat
H310_13717-t26_1-p1	2830	PF00090	Thrombospondin type 1 domain	667	712	0.049	IPR000884	Thrombospondin type-1 (TSP1) repeat
H310_13717-t26_1-p1	2830	PF00090	Thrombospondin type 1 domain	2531	2577	0.016	IPR000884	Thrombospondin type-1 (TSP1) repeat
H310_13717-t26_1-p1	2830	PF00090	Thrombospondin type 1 domain	470	517	1.5E-4	IPR000884	Thrombospondin type-1 (TSP1) repeat
H310_13717-t26_1-p1	2830	PF00090	Thrombospondin type 1 domain	1553	1598	0.027	IPR000884	Thrombospondin type-1 (TSP1) repeat
H310_13717-t26_1-p1	2830	PF00090	Thrombospondin type 1 domain	2284	2333	0.074	IPR000884	Thrombospondin type-1 (TSP1) repeat
H310_13717-t26_1-p1	2830	PF00090	Thrombospondin type 1 domain	1303	1350	2.2E-4	IPR000884	Thrombospondin type-1 (TSP1) repeat
H310_13717-t26_1-p1	2830	PF00090	Thrombospondin type 1 domain	2483	2525	0.13	IPR000884	Thrombospondin type-1 (TSP1) repeat
H310_13717-t26_1-p1	2830	PF00090	Thrombospondin type 1 domain	2628	2674	2.4E-4	IPR000884	Thrombospondin type-1 (TSP1) repeat
H310_13717-t26_1-p1	2830	PF00090	Thrombospondin type 1 domain	862	905	2.5E-4	IPR000884	Thrombospondin type-1 (TSP1) repeat
H310_13717-t26_1-p1	2830	PF00090	Thrombospondin type 1 domain	422	467	5.8E-4	IPR000884	Thrombospondin type-1 (TSP1) repeat
H310_13717-t26_1-p1	2830	PF00090	Thrombospondin type 1 domain	2434	2479	0.0015	IPR000884	Thrombospondin type-1 (TSP1) repeat
H310_13717-t26_1-p1	2830	PF00090	Thrombospondin type 1 domain	1649	1695	4.1E-4	IPR000884	Thrombospondin type-1 (TSP1) repeat
H310_13717-t26_1-p1	2830	PF00090	Thrombospondin type 1 domain	2773	2812	0.073	IPR000884	Thrombospondin type-1 (TSP1) repeat
H310_13717-t26_1-p1	2830	PF00090	Thrombospondin type 1 domain	1942	1988	0.046	IPR000884	Thrombospondin type-1 (TSP1) repeat
H310_13717-t26_1-p1	2830	PF00090	Thrombospondin type 1 domain	218	265	6.7E-5	IPR000884	Thrombospondin type-1 (TSP1) repeat
H310_13717-t26_1-p1	2830	PF00090	Thrombospondin type 1 domain	372	418	0.0056	IPR000884	Thrombospondin type-1 (TSP1) repeat
H310_13717-t26_1-p1	2830	PF00090	Thrombospondin type 1 domain	1699	1744	0.086	IPR000884	Thrombospondin type-1 (TSP1) repeat
H310_08721-t26_1-p1	402	PF00246	Zinc carboxypeptidase	69	344	9.9E-35	IPR000834	Peptidase M14, carboxypeptidase A
H310_13805-t26_3-p1	323	PF13424	Tetratricopeptide repeat	64	133	2.3E-14	-	-
H310_13805-t26_3-p1	323	PF13176	Tetratricopeptide repeat	155	178	0.0077	IPR019734	Tetratricopeptide repeat
H310_04782-t26_1-p1	609	PF08238	Sel1 repeat	403	436	260.0	IPR006597	Sel1-like repeat
H310_04782-t26_1-p1	609	PF08238	Sel1 repeat	231	260	0.82	IPR006597	Sel1-like repeat
H310_04782-t26_1-p1	609	PF08238	Sel1 repeat	482	509	2.8E-4	IPR006597	Sel1-like repeat
H310_04782-t26_1-p1	609	PF08238	Sel1 repeat	382	400	0.97	IPR006597	Sel1-like repeat
H310_04782-t26_1-p1	609	PF08238	Sel1 repeat	118	144	4.2	IPR006597	Sel1-like repeat
H310_04782-t26_1-p1	609	PF08238	Sel1 repeat	266	298	2.3	IPR006597	Sel1-like repeat
H310_07090-t26_1-p1	314	PF01400	Astacin (Peptidase family M12A)	97	308	3.5E-35	IPR001506	Peptidase M12A
H310_11490-t26_1-p1	336	PF02434	Fringe-like	60	243	2.7E-12	IPR003378	Fringe-like
H310_13789-t26_1-p1	199	PF07974	EGF-like domain	166	192	3.0E-8	IPR013111	EGF-like domain, extracellular
H310_13789-t26_1-p1	199	PF07974	EGF-like domain	66	92	6.6E-6	IPR013111	EGF-like domain, extracellular
H310_04204-t26_1-p1	664	PF01457	Leishmanolysin	161	247	6.6E-17	IPR001577	Peptidase M8, leishmanolysin
H310_04204-t26_1-p1	664	PF01457	Leishmanolysin	287	567	1.0E-54	IPR001577	Peptidase M8, leishmanolysin
H310_13805-t26_2-p1	253	PF13176	Tetratricopeptide repeat	155	184	0.0026	IPR019734	Tetratricopeptide repeat
H310_13805-t26_2-p1	253	PF13424	Tetratricopeptide repeat	64	133	1.5E-14	-	-
H310_01895-t26_1-p1	380	PF01400	Astacin (Peptidase family M12A)	91	305	3.8E-23	IPR001506	Peptidase M12A
H310_04782-t26_2-p1	424	PF08238	Sel1 repeat	314	329	190.0	IPR006597	Sel1-like repeat
H310_04782-t26_2-p1	424	PF08238	Sel1 repeat	118	144	2.7	IPR006597	Sel1-like repeat
H310_04782-t26_2-p1	424	PF08238	Sel1 repeat	266	298	1.5	IPR006597	Sel1-like repeat
H310_04782-t26_2-p1	424	PF08238	Sel1 repeat	231	260	0.52	IPR006597	Sel1-like repeat
H310_04782-t26_2-p1	424	PF08238	Sel1 repeat	382	400	0.64	IPR006597	Sel1-like repeat
H310_09933-t26_1-p1	329	PF02275	Linear amide C-N hydrolases, choloylglycine hydrolase family	1	192	1.9E-21	IPR029132	Choloylglycine hydrolase/NAAA C-terminal
H310_00399-t26_1-p1	566	PF12796	Ankyrin repeats (3 copies)	252	313	4.4E-9	IPR020683	Ankyrin repeat-containing domain
H310_12063-t26_3-p1	297	PF00085	Thioredoxin	3	104	1.1E-30	IPR013766	Thioredoxin domain
H310_03044-t26_1-p1	310	PF01341	Glycosyl hydrolases family 6	17	276	1.6E-46	IPR016288	1, 4-beta cellobiohydrolase
H310_10436-t26_2-p1	4761	PF14240	YHYH protein	4226	4329	2.7E-14	IPR025924	YHYH domain
H310_02813-t26_1-p1	386	PF00112	Papain family cysteine protease	115	309	4.7E-45	IPR000668	Peptidase C1A, papain C-terminal
H310_14264-t26_1-p1	240	PF00089	Trypsin	4	225	2.5E-34	IPR001254	Serine proteases, trypsin domain
H310_06462-t26_1-p1	554	PF13918	PLD-like domain	330	448	1.1E-15	IPR032803	PLD-like domain
H310_06462-t26_1-p1	554	PF13091	PLD-like domain	130	271	2.8E-13	IPR025202	Phospholipase D-like domain
H310_12905-t26_1-p1	187	PF00050	Kazal-type serine protease inhibitor domain	52	92	2.1E-11	IPR002350	Kazal domain
H310_12905-t26_1-p1	187	PF00050	Kazal-type serine protease inhibitor domain	99	139	7.7E-10	IPR002350	Kazal domain
H310_12905-t26_1-p1	187	PF07648	Kazal-type serine protease inhibitor domain	3	47	8.8E-9	IPR002350	Kazal domain
H310_11537-t26_1-p1	771	PF00652	Ricin-type beta-trefoil lectin domain	578	670	1.3E-7	IPR000772	Ricin B, lectin domain
H310_12437-t26_1-p1	889	PF00082	Subtilase family	142	394	1.8E-35	IPR000209	Peptidase S8/S53 domain
H310_11534-t26_1-p1	576	PF00652	Ricin-type beta-trefoil lectin domain	462	567	1.5E-14	IPR000772	Ricin B, lectin domain
H310_11534-t26_1-p1	576	PF00652	Ricin-type beta-trefoil lectin domain	357	435	5.3E-8	IPR000772	Ricin B, lectin domain
H310_13801-t26_2-p1	230	PF01980	tRNA-methyltransferase O	69	202	4.4E-41	IPR023370	TrmO-like, N-terminal domain
H310_08053-t26_2-p1	3092	PF00632	HECT-domain (ubiquitin-transferase)	2774	3072	4.1E-57	IPR000569	HECT domain
H310_08053-t26_2-p1	3092	PF00622	SPRY domain	1336	1456	4.9E-22	IPR003877	SPRY domain
H310_08053-t26_2-p1	3092	PF01135	Protein-L-isoaspartate(D-aspartate) O-methyltransferase (PCMT)	1017	1187	5.8E-15	-	-
H310_01558-t26_2-p1	3558	PF03160	Calx-beta domain	3420	3521	1.4E-5	IPR003644	Na-Ca exchanger/integrin-beta4
H310_01558-t26_2-p1	3558	PF03160	Calx-beta domain	2600	2642	0.018	IPR003644	Na-Ca exchanger/integrin-beta4
H310_01558-t26_2-p1	3558	PF14312	FG-GAP repeat	3291	3349	5.6E-9	IPR013517	FG-GAP repeat
H310_01558-t26_2-p1	3558	PF14312	FG-GAP repeat	2402	2454	2.1E-6	IPR013517	FG-GAP repeat
H310_01558-t26_2-p1	3558	PF14312	FG-GAP repeat	3019	3055	8.2E-12	IPR013517	FG-GAP repeat
H310_01558-t26_2-p1	3558	PF14312	FG-GAP repeat	2066	2113	7.7E-9	IPR013517	FG-GAP repeat
H310_01558-t26_2-p1	3558	PF14312	FG-GAP repeat	2230	2260	3.3E-5	IPR013517	FG-GAP repeat
H310_01558-t26_2-p1	3558	PF14312	FG-GAP repeat	1888	1925	2.7E-5	IPR013517	FG-GAP repeat
H310_01558-t26_2-p1	3558	PF14312	FG-GAP repeat	2120	2167	1.4E-6	IPR013517	FG-GAP repeat
H310_01558-t26_2-p1	3558	PF14312	FG-GAP repeat	2177	2220	1.0E-5	IPR013517	FG-GAP repeat
H310_01558-t26_1-p1	3558	PF03160	Calx-beta domain	3420	3521	1.4E-5	IPR003644	Na-Ca exchanger/integrin-beta4
H310_01558-t26_1-p1	3558	PF03160	Calx-beta domain	2600	2642	0.018	IPR003644	Na-Ca exchanger/integrin-beta4
H310_01558-t26_1-p1	3558	PF14312	FG-GAP repeat	3291	3349	5.6E-9	IPR013517	FG-GAP repeat
H310_01558-t26_1-p1	3558	PF14312	FG-GAP repeat	2402	2454	2.1E-6	IPR013517	FG-GAP repeat
H310_01558-t26_1-p1	3558	PF14312	FG-GAP repeat	3019	3055	8.2E-12	IPR013517	FG-GAP repeat
H310_01558-t26_1-p1	3558	PF14312	FG-GAP repeat	2066	2113	7.7E-9	IPR013517	FG-GAP repeat
H310_01558-t26_1-p1	3558	PF14312	FG-GAP repeat	2230	2260	3.3E-5	IPR013517	FG-GAP repeat
H310_01558-t26_1-p1	3558	PF14312	FG-GAP repeat	1888	1925	2.7E-5	IPR013517	FG-GAP repeat
H310_01558-t26_1-p1	3558	PF14312	FG-GAP repeat	2120	2167	1.4E-6	IPR013517	FG-GAP repeat
H310_01558-t26_1-p1	3558	PF14312	FG-GAP repeat	2177	2220	1.0E-5	IPR013517	FG-GAP repeat
H310_10751-t26_1-p1	537	PF07732	Multicopper oxidase	122	190	6.1E-7	IPR011707	Multicopper oxidase, type 3
H310_10751-t26_1-p1	537	PF07731	Multicopper oxidase	417	529	1.9E-8	IPR011706	Multicopper oxidase, type 2
H310_04245-t26_1-p1	427	PF14543	Xylanase inhibitor N-terminal	41	210	3.7E-23	IPR032861	Xylanase inhibitor, N-terminal
H310_11660-t26_1-p1	478	PF00069	Protein kinase domain	18	261	8.2E-52	IPR000719	Protein kinase domain
H310_11660-t26_1-p1	478	PF13499	EF-hand domain pair	401	465	1.3E-12	IPR002048	EF-hand domain
H310_11660-t26_1-p1	478	PF13499	EF-hand domain pair	327	387	3.1E-12	IPR002048	EF-hand domain
H310_14193-t26_1-p1	1038	PF07974	EGF-like domain	984	1004	1.3E-4	IPR013111	EGF-like domain, extracellular
H310_15262-t26_1-p1	441	PF00112	Papain family cysteine protease	122	331	1.2E-44	IPR000668	Peptidase C1A, papain C-terminal
H310_07153-t26_1-p1	174	PF07648	Kazal-type serine protease inhibitor domain	122	166	1.1E-10	IPR002350	Kazal domain
H310_07153-t26_1-p1	174	PF00050	Kazal-type serine protease inhibitor domain	9	53	5.2E-11	IPR002350	Kazal domain
H310_07153-t26_1-p1	174	PF00050	Kazal-type serine protease inhibitor domain	63	107	6.8E-12	IPR002350	Kazal domain
H310_01685-t26_1-p1	704	PF08530	X-Pro dipeptidyl-peptidase C-terminal non-catalytic domain	410	634	3.9E-16	IPR013736	Xaa-Pro dipeptidyl-peptidase, C-terminal
H310_01685-t26_1-p1	704	PF02129	X-Pro dipeptidyl-peptidase (S15 family)	46	368	6.3E-28	IPR000383	Xaa-Pro dipeptidyl-peptidase-like domain
H310_05432-t26_1-p1	279	PF00734	Fungal cellulose binding domain	205	231	1.0E-9	IPR000254	Cellulose-binding domain, fungal
H310_05432-t26_1-p1	279	PF00734	Fungal cellulose binding domain	245	272	5.4E-8	IPR000254	Cellulose-binding domain, fungal
H310_00818-t26_1-p1	170	PF00734	Fungal cellulose binding domain	94	120	3.3E-8	IPR000254	Cellulose-binding domain, fungal
H310_00818-t26_1-p1	170	PF00734	Fungal cellulose binding domain	136	163	7.0E-8	IPR000254	Cellulose-binding domain, fungal
H310_09653-t26_1-p1	209	PF00194	Eukaryotic-type carbonic anhydrase	1	200	2.4E-31	IPR001148	Alpha carbonic anhydrase domain
H310_10950-t26_2-p1	854	PF00246	Zinc carboxypeptidase	298	572	3.7E-43	IPR000834	Peptidase M14, carboxypeptidase A
H310_12018-t26_1-p1	344	PF02434	Fringe-like	32	226	5.9E-13	IPR003378	Fringe-like
H310_01059-t26_4-p1	607	PF12972	Alpha-N-acetylglucosaminidase (NAGLU) C-terminal domain	471	590	2.4E-24	IPR024732	Alpha-N-acetylglucosaminidase, C-terminal
H310_01059-t26_4-p1	607	PF05089	Alpha-N-acetylglucosaminidase (NAGLU) tim-barrel domain	109	462	1.1E-118	IPR024733	Alpha-N-acetylglucosaminidase, tim-barrel domain
H310_01059-t26_4-p1	607	PF12971	Alpha-N-acetylglucosaminidase (NAGLU) N-terminal domain	11	93	7.4E-19	IPR024240	Alpha-N-acetylglucosaminidase, N-terminal
H310_09432-t26_3-p1	193	PF12796	Ankyrin repeats (3 copies)	7	71	1.6E-8	IPR020683	Ankyrin repeat-containing domain
H310_12845-t26_3-p1	385	PF05577	Serine carboxypeptidase S28	77	259	4.7E-61	IPR008758	Peptidase S28
H310_14670-t26_1-p1	515	PF11051	Mannosyltransferase putative	175	404	6.0E-30	IPR022751	Alpha-mannosyltransferase
H310_05422-t26_1-p1	353	PF00704	Glycosyl hydrolases family 18	71	210	4.5E-13	IPR001223	Glycoside hydrolase family 18, catalytic domain
H310_09425-t26_1-p1	315	PF02089	Palmitoyl protein thioesterase	45	298	3.3E-81	-	-
H310_05651-t26_1-p1	139	PF14295	PAN domain	87	111	0.14	IPR003609	PAN/Apple domain
H310_05651-t26_1-p1	139	PF14295	PAN domain	10	54	1.2E-11	IPR003609	PAN/Apple domain
H310_04761-t26_1-p1	424	PF13640	2OG-Fe(II) oxygenase superfamily	296	419	1.9E-12	IPR005123	Oxoglutarate/iron-dependent dioxygenase
H310_06943-t26_7-p1	740	PF00082	Subtilase family	335	682	3.1E-44	IPR000209	Peptidase S8/S53 domain
H310_05149-t26_1-p1	474	PF14295	PAN domain	15	58	1.7E-7	IPR003609	PAN/Apple domain
H310_05149-t26_1-p1	474	PF14295	PAN domain	262	306	1.1E-4	IPR003609	PAN/Apple domain
H310_05149-t26_1-p1	474	PF14295	PAN domain	181	226	1.3E-6	IPR003609	PAN/Apple domain
H310_14167-t26_1-p1	939	PF07974	EGF-like domain	184	209	6.4E-5	IPR013111	EGF-like domain, extracellular
H310_14167-t26_1-p1	939	PF13884	Chaperone of endosialidase	819	876	3.5E-17	IPR030392	Intramolecular chaperone auto-processing domain
H310_05852-t26_1-p1	337	PF07228	Stage II sporulation protein E (SpoIIE)	76	269	1.7E-10	IPR001932	PPM-type phosphatase domain
H310_06945-t26_3-p1	1369	PF18404	Glucosyltransferase 24	1226	1369	7.2E-68	IPR040497	Glucosyltransferase 24, catalytic domain
H310_06945-t26_3-p1	1369	PF18400	Thioredoxin-like domain	19	220	1.0E-30	IPR040693	UGGT, thioredoxin-like domain 1
H310_06945-t26_3-p1	1369	PF18402	Thioredoxin-like domain	448	683	2.5E-23	IPR040692	UGGT, thioredoxin-like domain 3
H310_06945-t26_3-p1	1369	PF18401	Thioredoxin-like domain	309	418	7.2E-17	IPR040694	UGGT, thioredoxin-like domain 2
H310_06945-t26_3-p1	1369	PF06427	UDP-glucose:Glycoprotein Glucosyltransferase	1089	1183	1.4E-21	IPR009448	UDP-glucose:Glycoprotein Glucosyltransferase
H310_07277-t26_5-p1	920	PF17753	Ig-fold domain	823	893	5.9E-8	IPR041625	Beta-mannosidase, Ig-fold domain
H310_05065-t26_1-p1	516	PF08320	PIG-X / PBN1	297	492	5.4E-30	IPR013233	Glycosylphosphatidylinositol-mannosyltransferase I, PIG-X/PBN1
H310_13762-t26_2-p1	473	PF00149	Calcineurin-like phosphoesterase	262	451	3.4E-9	IPR004843	Calcineurin-like phosphoesterase domain, ApaH type
H310_13762-t26_2-p1	473	PF16656	Purple acid Phosphatase, N-terminal domain	112	224	3.1E-13	IPR015914	Purple acid phosphatase, N-terminal
H310_15164-t26_1-p1	473	PF00082	Subtilase family	149	425	2.2E-50	IPR000209	Peptidase S8/S53 domain
H310_06732-t26_1-p1	87	PF16029	Domain of unknown function (DUF4787)	9	70	2.6E-17	IPR031985	Protein of unknown function DUF4787
H310_01028-t26_1-p1	606	PF07974	EGF-like domain	504	532	9.6E-5	IPR013111	EGF-like domain, extracellular
H310_01028-t26_1-p1	606	PF03133	Tubulin-tyrosine ligase family	78	382	3.0E-23	IPR004344	Tubulin-tyrosine ligase/Tubulin polyglutamylase
H310_13601-t26_1-p1	206	PF00450	Serine carboxypeptidase	15	204	5.4E-74	IPR001563	Peptidase S10, serine carboxypeptidase
H310_00977-t26_1-p1	508	PF03265	Deoxyribonuclease II	14	445	6.9E-17	IPR004947	Deoxyribonuclease II
H310_13978-t26_3-p1	199	PF08433	Chromatin associated protein KTI12	4	171	9.0E-10	IPR013641	Protein KTI12/L-seryl-tRNA(Sec) kinase
H310_04069-t26_1-p1	1302	PF14559	Tetratricopeptide repeat	151	190	9.2E-6	-	-
H310_04069-t26_1-p1	1302	PF13844	Glycosyl transferase family 41	509	685	2.6E-34	IPR029489	O-GlcNAc transferase, C-terminal
H310_04069-t26_1-p1	1302	PF13844	Glycosyl transferase family 41	256	489	6.0E-39	IPR029489	O-GlcNAc transferase, C-terminal
H310_06290-t26_1-p1	501	PF08246	Cathepsin propeptide inhibitor domain (I29)	10	66	4.6E-11	IPR013201	Cathepsin propeptide inhibitor domain (I29)
H310_06290-t26_1-p1	501	PF02221	ML domain	346	483	1.9E-12	IPR003172	MD-2-related lipid-recognition domain
H310_06290-t26_1-p1	501	PF00112	Papain family cysteine protease	97	309	2.9E-75	IPR000668	Peptidase C1A, papain C-terminal
H310_09802-t26_1-p1	246	PF00734	Fungal cellulose binding domain	62	90	5.7E-12	IPR000254	Cellulose-binding domain, fungal
H310_09802-t26_1-p1	246	PF00734	Fungal cellulose binding domain	169	196	5.1E-9	IPR000254	Cellulose-binding domain, fungal
H310_09802-t26_1-p1	246	PF00734	Fungal cellulose binding domain	211	238	2.4E-9	IPR000254	Cellulose-binding domain, fungal
H310_12906-t26_1-p1	205	PF00050	Kazal-type serine protease inhibitor domain	56	97	2.6E-10	IPR002350	Kazal domain
H310_12906-t26_1-p1	205	PF07648	Kazal-type serine protease inhibitor domain	105	148	8.9E-10	IPR002350	Kazal domain
H310_12906-t26_1-p1	205	PF07648	Kazal-type serine protease inhibitor domain	2	46	4.6E-11	IPR002350	Kazal domain
H310_05271-t26_1-p1	143	PF00173	Cytochrome b5-like Heme/Steroid binding domain	40	102	7.8E-9	IPR001199	Cytochrome b5-like heme/steroid binding domain
H310_08176-t26_1-p1	739	PF00082	Subtilase family	172	431	1.1E-41	IPR000209	Peptidase S8/S53 domain
H310_12338-t26_1-p1	218	PF14295	PAN domain	89	133	1.4E-8	IPR003609	PAN/Apple domain
H310_12338-t26_1-p1	218	PF14295	PAN domain	12	56	1.5E-10	IPR003609	PAN/Apple domain
H310_11535-t26_1-p1	627	PF00652	Ricin-type beta-trefoil lectin domain	529	616	5.6E-9	IPR000772	Ricin B, lectin domain
H310_13015-t26_4-p1	518	PF00246	Zinc carboxypeptidase	63	282	3.9E-19	IPR000834	Peptidase M14, carboxypeptidase A
H310_13015-t26_5-p1	518	PF00246	Zinc carboxypeptidase	63	282	3.9E-19	IPR000834	Peptidase M14, carboxypeptidase A
H310_14114-t26_3-p1	742	PF13844	Glycosyl transferase family 41	520	657	2.1E-7	IPR029489	O-GlcNAc transferase, C-terminal
H310_12512-t26_1-p1	709	PF01752	Collagenase	326	613	1.8E-119	IPR002169	Peptidase M9A/M9B, collagenase, bacterial
H310_12512-t26_1-p1	709	PF08453	Peptidase family M9 N-terminal	86	266	7.6E-69	IPR013661	Peptidase M9, collagenase, N-terminal domain
H310_06964-t26_1-p1	250	PF00462	Glutaredoxin	19	76	2.8E-11	IPR002109	Glutaredoxin
H310_02630-t26_1-p1	173	PF00089	Trypsin	74	147	1.1E-6	IPR001254	Serine proteases, trypsin domain
H310_02344-t26_1-p1	198	PF13460	NAD(P)H-binding	12	181	2.7E-22	IPR016040	NAD(P)-binding domain
H310_07579-t26_1-p1	419	PF00450	Serine carboxypeptidase	20	416	3.6E-95	IPR001563	Peptidase S10, serine carboxypeptidase
H310_13677-t26_1-p1	344	PF00684	DnaJ central domain	135	200	3.1E-13	IPR001305	Heat shock protein DnaJ, cysteine-rich domain
H310_13677-t26_1-p1	344	PF00226	DnaJ domain	3	65	8.1E-26	IPR001623	DnaJ domain
H310_13677-t26_1-p1	344	PF01556	DnaJ C terminal domain	108	328	4.2E-31	IPR002939	Chaperone DnaJ, C-terminal
H310_01923-t26_1-p1	655	PF13365	Trypsin-like peptidase domain	179	346	1.2E-11	-	-
H310_08712-t26_1-p1	544	PF00144	Beta-lactamase	56	395	3.8E-45	IPR001466	Beta-lactamase-related
H310_02993-t26_1-p1	256	PF13365	Trypsin-like peptidase domain	49	214	1.1E-16	-	-
H310_12403-t26_2-p1	631	PF07974	EGF-like domain	56	81	5.0E-5	IPR013111	EGF-like domain, extracellular
H310_12403-t26_2-p1	631	PF00008	EGF-like domain	320	350	1.5E-5	IPR000742	EGF-like domain
H310_02915-t26_1-p1	193	PF05257	CHAP domain	43	141	4.7E-15	IPR007921	CHAP domain
H310_13595-t26_1-p1	274	PF00089	Trypsin	25	263	2.4E-40	IPR001254	Serine proteases, trypsin domain
H310_00930-t26_1-p1	1010	PF01915	Glycosyl hydrolase family 3 C-terminal domain	382	614	1.0E-30	IPR002772	Glycoside hydrolase family 3 C-terminal domain
H310_00930-t26_1-p1	1010	PF00652	Ricin-type beta-trefoil lectin domain	914	996	2.2E-13	IPR000772	Ricin B, lectin domain
H310_00930-t26_1-p1	1010	PF00652	Ricin-type beta-trefoil lectin domain	777	865	4.5E-12	IPR000772	Ricin B, lectin domain
H310_00930-t26_1-p1	1010	PF14310	Fibronectin type III-like domain	652	718	4.5E-6	IPR026891	Fibronectin type III-like domain
H310_00930-t26_1-p1	1010	PF00933	Glycosyl hydrolase family 3 N terminal domain	16	344	4.8E-56	IPR001764	Glycoside hydrolase, family 3, N-terminal
H310_09673-t26_1-p1	218	PF00194	Eukaryotic-type carbonic anhydrase	11	212	3.0E-31	IPR001148	Alpha carbonic anhydrase domain
H310_00849-t26_1-p1	10051	PF00041	Fibronectin type III domain	6682	6724	4.1E-6	IPR003961	Fibronectin type III
H310_00849-t26_1-p1	10051	PF00041	Fibronectin type III domain	5802	5883	1.0E-5	IPR003961	Fibronectin type III
H310_00849-t26_1-p1	10051	PF00041	Fibronectin type III domain	6202	6297	3.2E-6	IPR003961	Fibronectin type III
H310_00849-t26_1-p1	10051	PF00041	Fibronectin type III domain	7020	7103	1.4E-5	IPR003961	Fibronectin type III
H310_00849-t26_1-p1	10051	PF00041	Fibronectin type III domain	7262	7349	9.5E-9	IPR003961	Fibronectin type III
H310_00849-t26_1-p1	10051	PF00630	Filamin/ABP280 repeat	2750	2842	1.6E-9	IPR017868	Filamin/ABP280 repeat-like
H310_00849-t26_1-p1	10051	PF00630	Filamin/ABP280 repeat	4620	4709	3.5E-6	IPR017868	Filamin/ABP280 repeat-like
H310_00849-t26_1-p1	10051	PF07691	PA14 domain	4052	4181	3.0E-12	IPR011658	PA14 domain
H310_00849-t26_1-p1	10051	PF07691	PA14 domain	2595	2720	2.1E-19	IPR011658	PA14 domain
H310_00849-t26_1-p1	10051	PF07691	PA14 domain	5385	5510	1.7E-20	IPR011658	PA14 domain
H310_09676-t26_1-p1	261	PF00089	Trypsin	4	221	2.4E-48	IPR001254	Serine proteases, trypsin domain
H310_10802-t26_1-p1	457	PF07156	Prenylcysteine lyase	106	439	2.9E-89	IPR010795	Prenylcysteine lyase
H310_10802-t26_1-p1	457	PF13450	NAD(P)-binding Rossmann-like domain	9	75	1.1E-11	-	-
H310_13556-t26_1-p1	872	PF00264	Common central domain of tyrosinase	444	635	7.0E-23	IPR002227	Tyrosinase copper-binding domain
H310_13556-t26_1-p1	872	PF14295	PAN domain	82	123	6.2E-7	IPR003609	PAN/Apple domain
H310_13556-t26_1-p1	872	PF14295	PAN domain	309	350	4.8E-6	IPR003609	PAN/Apple domain
H310_13556-t26_1-p1	872	PF14295	PAN domain	11	52	3.5E-8	IPR003609	PAN/Apple domain
H310_13556-t26_1-p1	872	PF14295	PAN domain	237	278	2.0E-7	IPR003609	PAN/Apple domain
H310_13556-t26_1-p1	872	PF14295	PAN domain	155	196	1.6E-6	IPR003609	PAN/Apple domain
H310_14631-t26_1-p1	413	PF00112	Papain family cysteine protease	122	330	2.0E-50	IPR000668	Peptidase C1A, papain C-terminal
H310_05403-t26_1-p1	181	PF10185	Chaperone for wingless signalling and trafficking of LDL receptor	74	153	7.6E-7	IPR019330	LRP chaperone MESD
H310_11660-t26_5-p1	387	PF00069	Protein kinase domain	18	278	1.1E-64	IPR000719	Protein kinase domain
H310_07280-t26_2-p1	789	PF01833	IPT/TIG domain	221	294	5.0E-7	IPR002909	IPT domain
H310_07280-t26_2-p1	789	PF00041	Fibronectin type III domain	312	384	4.3E-7	IPR003961	Fibronectin type III
H310_07280-t26_2-p1	789	PF18483	Bacterial lectin	521	758	3.3E-18	-	-
H310_11399-t26_1-p1	124	PF00254	FKBP-type peptidyl-prolyl cis-trans isomerase	22	114	1.3E-34	IPR001179	FKBP-type peptidyl-prolyl cis-trans isomerase domain
H310_02478-t26_1-p1	355	PF04389	Peptidase family M28	143	345	2.2E-29	IPR007484	Peptidase M28
H310_10755-t26_1-p1	537	PF07732	Multicopper oxidase	122	190	6.1E-7	IPR011707	Multicopper oxidase, type 3
H310_10755-t26_1-p1	537	PF07731	Multicopper oxidase	417	529	8.2E-10	IPR011706	Multicopper oxidase, type 2
H310_08690-t26_1-p1	148	PF00964	Elicitin	3	76	1.4E-9	IPR002200	Elicitin
H310_02460-t26_1-p1	567	PF00264	Common central domain of tyrosinase	227	434	4.7E-28	IPR002227	Tyrosinase copper-binding domain
H310_02460-t26_1-p1	567	PF00024	PAN domain	4	57	1.6E-5	IPR003609	PAN/Apple domain
H310_13015-t26_3-p1	538	PF00246	Zinc carboxypeptidase	63	282	4.9E-19	IPR000834	Peptidase M14, carboxypeptidase A
H310_13015-t26_2-p1	538	PF00246	Zinc carboxypeptidase	63	282	4.9E-19	IPR000834	Peptidase M14, carboxypeptidase A
H310_05021-t26_1-p1	319	PF00112	Papain family cysteine protease	102	316	7.7E-53	IPR000668	Peptidase C1A, papain C-terminal
H310_12855-t26_1-p1	276	PF01764	Lipase (class 3)	84	216	1.8E-29	IPR002921	Fungal lipase-like domain
H310_02812-t26_1-p1	254	PF00112	Papain family cysteine protease	122	228	2.9E-30	IPR000668	Peptidase C1A, papain C-terminal
H310_00233-t26_1-p1	939	PF17652	Glycosyl hydrolase family 81 C-terminal domain	318	656	3.9E-77	IPR040720	Glycosyl hydrolase family 81, C-terminal domain
H310_00233-t26_1-p1	939	PF03639	Glycosyl hydrolase family 81 N-terminal domain	21	292	5.7E-46	IPR040451	Glycosyl hydrolase family 81, N-terminal
H310_03300-t26_1-p1	819	PF14295	PAN domain	545	589	2.5E-8	IPR003609	PAN/Apple domain
H310_03300-t26_1-p1	819	PF14295	PAN domain	466	509	3.8E-9	IPR003609	PAN/Apple domain
H310_03300-t26_1-p1	819	PF14295	PAN domain	761	801	4.6E-7	IPR003609	PAN/Apple domain
H310_03300-t26_1-p1	819	PF14295	PAN domain	694	734	2.4E-5	IPR003609	PAN/Apple domain
H310_03300-t26_1-p1	819	PF14295	PAN domain	619	663	5.6E-9	IPR003609	PAN/Apple domain
H310_03300-t26_1-p1	819	PF00082	Subtilase family	154	432	1.7E-48	IPR000209	Peptidase S8/S53 domain
H310_04754-t26_1-p1	651	PF12037	Domain of unknown function (DUF3523)	147	364	1.0E-40	IPR021911	ATPase family AAA domain-containing protein 3, domain of unknown function DUF3523
H310_04754-t26_1-p1	651	PF00004	ATPase family associated with various cellular activities (AAA)	422	549	8.3E-22	IPR003959	ATPase, AAA-type, core
H310_14667-t26_1-p1	687	PF00264	Common central domain of tyrosinase	245	452	2.8E-23	IPR002227	Tyrosinase copper-binding domain
H310_01085-t26_1-p1	396	PF03417	Acyl-coenzyme A:6-aminopenicillanic acid acyl-transferase	134	349	1.2E-25	IPR005079	Peptidase C45
H310_08854-t26_1-p1	592	PF13621	Cupin-like domain	337	514	4.1E-18	IPR041667	Cupin-like domain 8
H310_13909-t26_3-p1	291	PF01105	emp24/gp25L/p24 family/GOLD	4	100	4.8E-8	IPR009038	GOLD domain
H310_02371-t26_1-p1	503	PF03372	Endonuclease/Exonuclease/phosphatase family	204	494	6.0E-12	IPR005135	Endonuclease/exonuclease/phosphatase
H310_04245-t26_2-p1	445	PF00026	Eukaryotic aspartyl protease	41	388	2.6E-26	IPR033121	Peptidase family A1 domain
H310_07669-t26_3-p1	251	PF01145	SPFH domain / Band 7 family	1	181	4.2E-18	IPR001107	Band 7 domain
H310_07669-t26_5-p1	251	PF01145	SPFH domain / Band 7 family	1	181	4.2E-18	IPR001107	Band 7 domain
H310_07669-t26_4-p1	251	PF01145	SPFH domain / Band 7 family	1	181	4.2E-18	IPR001107	Band 7 domain
H310_02433-t26_1-p1	369	PF14295	PAN domain	236	274	6.7E-6	IPR003609	PAN/Apple domain
H310_02433-t26_1-p1	369	PF14295	PAN domain	307	350	2.3E-9	IPR003609	PAN/Apple domain
H310_02433-t26_1-p1	369	PF00652	Ricin-type beta-trefoil lectin domain	116	212	5.8E-7	IPR000772	Ricin B, lectin domain
H310_14260-t26_1-p1	297	PF04488	Glycosyltransferase sugar-binding region containing DXD motif	69	128	8.9E-7	IPR007577	Glycosyltransferase, DXD sugar-binding motif
H310_09602-t26_1-p1	239	PF00089	Trypsin	2	204	4.6E-23	IPR001254	Serine proteases, trypsin domain
H310_01059-t26_2-p1	589	PF12971	Alpha-N-acetylglucosaminidase (NAGLU) N-terminal domain	11	93	7.1E-19	IPR024240	Alpha-N-acetylglucosaminidase, N-terminal
H310_01059-t26_2-p1	589	PF05089	Alpha-N-acetylglucosaminidase (NAGLU) tim-barrel domain	109	444	2.5E-128	IPR024733	Alpha-N-acetylglucosaminidase, tim-barrel domain
H310_01059-t26_2-p1	589	PF12972	Alpha-N-acetylglucosaminidase (NAGLU) C-terminal domain	453	572	2.3E-24	IPR024732	Alpha-N-acetylglucosaminidase, C-terminal
H310_08073-t26_1-p1	566	PF09471	IgA Peptidase M64	107	457	6.5E-33	IPR019026	Peptidase M64, IgA
H310_07391-t26_1-p1	364	PF00704	Glycosyl hydrolases family 18	87	328	5.3E-25	IPR001223	Glycoside hydrolase family 18, catalytic domain
H310_13465-t26_1-p1	158	PF00450	Serine carboxypeptidase	18	157	2.6E-57	IPR001563	Peptidase S10, serine carboxypeptidase
H310_04309-t26_1-p1	278	PF00089	Trypsin	13	230	2.8E-44	IPR001254	Serine proteases, trypsin domain
H310_05885-t26_1-p1	829	PF07719	Tetratricopeptide repeat	44	75	3.5E-5	IPR013105	Tetratricopeptide repeat 2
H310_05885-t26_1-p1	829	PF13844	Glycosyl transferase family 41	368	552	7.5E-40	IPR029489	O-GlcNAc transferase, C-terminal
H310_05885-t26_1-p1	829	PF13844	Glycosyl transferase family 41	191	358	5.8E-45	IPR029489	O-GlcNAc transferase, C-terminal
H310_05885-t26_1-p1	829	PF08241	Methyltransferase domain	666	719	3.2E-5	IPR013216	Methyltransferase type 11
H310_08619-t26_1-p1	404	PF00534	Glycosyl transferases group 1	185	371	1.2E-14	IPR001296	Glycosyl transferase, family 1
H310_03470-t26_1-p1	791	PF13365	Trypsin-like peptidase domain	51	220	5.0E-16	-	-
H310_03470-t26_1-p1	791	PF14295	PAN domain	591	634	7.5E-10	IPR003609	PAN/Apple domain
H310_03470-t26_1-p1	791	PF14295	PAN domain	377	420	7.5E-10	IPR003609	PAN/Apple domain
H310_03470-t26_1-p1	791	PF14295	PAN domain	734	774	2.5E-8	IPR003609	PAN/Apple domain
H310_03470-t26_1-p1	791	PF14295	PAN domain	286	330	1.8E-7	IPR003609	PAN/Apple domain
H310_03470-t26_1-p1	791	PF14295	PAN domain	666	706	1.4E-6	IPR003609	PAN/Apple domain
H310_03470-t26_1-p1	791	PF14295	PAN domain	500	544	9.7E-8	IPR003609	PAN/Apple domain
H310_14630-t26_1-p1	410	PF00112	Papain family cysteine protease	122	329	1.2E-51	IPR000668	Peptidase C1A, papain C-terminal
H310_02063-t26_1-p1	307	PF00734	Fungal cellulose binding domain	271	298	1.3E-6	IPR000254	Cellulose-binding domain, fungal
H310_02063-t26_1-p1	307	PF00734	Fungal cellulose binding domain	227	255	9.7E-8	IPR000254	Cellulose-binding domain, fungal
H310_00715-t26_3-p1	624	PF03577	Peptidase family C69	1	269	1.7E-16	IPR005322	Peptidase C69, dipeptidase A
H310_00715-t26_3-p1	624	PF03577	Peptidase family C69	299	477	1.2E-16	IPR005322	Peptidase C69, dipeptidase A
H310_02711-t26_1-p1	353	PF00734	Fungal cellulose binding domain	176	203	1.5E-8	IPR000254	Cellulose-binding domain, fungal
H310_11293-t26_1-p1	495	PF00264	Common central domain of tyrosinase	41	247	3.5E-21	IPR002227	Tyrosinase copper-binding domain
H310_12431-t26_1-p1	444	PF13640	2OG-Fe(II) oxygenase superfamily	205	348	1.8E-13	IPR005123	Oxoglutarate/iron-dependent dioxygenase
H310_09986-t26_4-p1	272	PF02434	Fringe-like	28	224	8.4E-10	IPR003378	Fringe-like
H310_07840-t26_1-p1	492	PF01593	Flavin containing amine oxidoreductase	21	315	1.5E-15	IPR002937	Amine oxidase
H310_12845-t26_1-p1	537	PF05577	Serine carboxypeptidase S28	77	259	9.6E-61	IPR008758	Peptidase S28
H310_12845-t26_1-p1	537	PF05577	Serine carboxypeptidase S28	291	527	1.4E-28	IPR008758	Peptidase S28
H310_14043-t26_1-p1	241	PF00089	Trypsin	4	224	5.0E-33	IPR001254	Serine proteases, trypsin domain
H310_08855-t26_1-p1	474	PF09273	Rubisco LSMT substrate-binding	324	433	6.0E-5	IPR015353	Rubisco LSMT, substrate-binding domain
H310_14101-t26_3-p1	469	PF00150	Cellulase (glycosyl hydrolase family 5)	89	412	1.6E-26	IPR001547	Glycoside hydrolase, family 5
H310_04806-t26_1-p1	1551	PF13418	Galactose oxidase, central domain	95	141	4.4E-6	-	-
H310_04806-t26_1-p1	1551	PF07699	Putative ephrin-receptor like	577	618	1.6E-7	IPR011641	Tyrosine-protein kinase ephrin type A/B receptor-like
H310_04806-t26_1-p1	1551	PF07699	Putative ephrin-receptor like	519	560	2.6E-6	IPR011641	Tyrosine-protein kinase ephrin type A/B receptor-like
H310_04806-t26_1-p1	1551	PF07699	Putative ephrin-receptor like	430	480	1.7E-7	IPR011641	Tyrosine-protein kinase ephrin type A/B receptor-like
H310_04806-t26_1-p1	1551	PF07699	Putative ephrin-receptor like	624	662	4.2E-8	IPR011641	Tyrosine-protein kinase ephrin type A/B receptor-like
H310_12063-t26_2-p1	378	PF00085	Thioredoxin	3	104	1.7E-30	IPR013766	Thioredoxin domain
H310_06195-t26_1-p1	354	PF00481	Protein phosphatase 2C	60	320	4.4E-43	IPR001932	PPM-type phosphatase domain
H310_01290-t26_1-p1	100	PF00428	60s Acidic ribosomal protein	4	91	5.0E-21	-	-
H310_01623-t26_1-p1	1634	PF00400	WD domain, G-beta repeat	1504	1539	7.3E-8	IPR001680	WD40 repeat
H310_01623-t26_1-p1	1634	PF00400	WD domain, G-beta repeat	1324	1351	0.23	IPR001680	WD40 repeat
H310_01623-t26_1-p1	1634	PF00400	WD domain, G-beta repeat	1455	1497	7.5E-6	IPR001680	WD40 repeat
H310_01623-t26_1-p1	1634	PF00400	WD domain, G-beta repeat	1421	1451	0.0069	IPR001680	WD40 repeat
H310_01623-t26_1-p1	1634	PF00400	WD domain, G-beta repeat	1554	1586	3.5E-8	IPR001680	WD40 repeat
H310_01623-t26_1-p1	1634	PF00400	WD domain, G-beta repeat	1386	1411	0.002	IPR001680	WD40 repeat
H310_01623-t26_1-p1	1634	PF07714	Protein tyrosine and serine/threonine kinase	494	800	9.5E-39	IPR001245	Serine-threonine/tyrosine-protein kinase, catalytic domain
H310_01623-t26_1-p1	1634	PF08581	Tup N-terminal	938	1011	7.9E-18	IPR013890	Transcriptional repressor Tup1, N-terminal
H310_07328-t26_1-p1	408	PF13365	Trypsin-like peptidase domain	191	366	1.4E-12	-	-
H310_00603-t26_1-p1	464	PF00226	DnaJ domain	365	432	1.5E-23	IPR001623	DnaJ domain
H310_00603-t26_1-p1	464	PF13181	Tetratricopeptide repeat	311	344	0.0048	IPR019734	Tetratricopeptide repeat
H310_10190-t26_1-p1	900	PF00732	GMC oxidoreductase	4	281	9.5E-31	IPR000172	Glucose-methanol-choline oxidoreductase, N-terminal
H310_10190-t26_1-p1	900	PF05199	GMC oxidoreductase	441	509	2.4E-5	IPR007867	Glucose-methanol-choline oxidoreductase, C-terminal
H310_10190-t26_1-p1	900	PF14295	PAN domain	840	881	9.9E-8	IPR003609	PAN/Apple domain
H310_10190-t26_1-p1	900	PF14295	PAN domain	698	739	3.1E-5	IPR003609	PAN/Apple domain
H310_10190-t26_1-p1	900	PF14295	PAN domain	626	665	3.5E-5	IPR003609	PAN/Apple domain
H310_10190-t26_1-p1	900	PF14295	PAN domain	771	813	5.7E-7	IPR003609	PAN/Apple domain
H310_10190-t26_1-p1	900	PF14295	PAN domain	535	576	5.5E-6	IPR003609	PAN/Apple domain
H310_09816-t26_1-p1	477	PF04777	Erv1 / Alr family	281	373	6.4E-14	IPR017905	ERV/ALR sulfhydryl oxidase domain
H310_09816-t26_1-p1	477	PF00085	Thioredoxin	17	95	1.8E-20	IPR013766	Thioredoxin domain
H310_02098-t26_1-p1	325	PF04116	Fatty acid hydroxylase superfamily	140	272	4.4E-30	IPR006694	Fatty acid hydroxylase
H310_09735-t26_1-p1	119	PF00153	Mitochondrial carrier protein	23	96	1.8E-11	IPR018108	Mitochondrial substrate/solute carrier
H310_12624-t26_1-p1	355	PF13365	Trypsin-like peptidase domain	84	231	3.9E-18	-	-
H310_08022-t26_2-p1	1173	PF02225	PA domain	1061	1142	4.0E-8	IPR003137	PA domain

## Sheet: ST2d_SnapShot secretome
St2d. SnapShot on oomycetes secretomes composition
			Number of Proteins*		%	Fisher exact test
PFAM ID	PFAM domain name	Class	Proteome	Secretome	Secreted	P-value
Phytophthora infestans T30-4
PF00050, PF07648	Kazal protease inhibitor	Protease and inhibitor	33	30	90.9091	<1*10-11
PF00544	Pectate lyase	CAZyme	18	15	83.3333	<1*10-11
PF08276, PF00024, PF14295	PAN/Apple domain	Adhesion	20	16	80	<1*10-11
PF05630	Necrosis inducing protein (NPP1)	Toxicity/elicitor	28	21	75	<1*10-11
PF00964	Elicitin	Toxicity/elicitor	43	26	60.4651	<1*10-11
PF12850	Calcineurin-like phosphoesterase	Other	72	21	29.1667	<1*10-11
Saprolegnia parasitica CBS223-65
PF00112	Papain family cysteine protease	Protease and inhibitor	63	44	69.8413	<1*10-11
PF00652, PF14200	Ricin-type beta-trefoil lectin domain	Toxicity/elicitor	57	42	66.6667	<1*10-11
PF00734	Fungal cellulose binding domain	Ashesion	48	38	60.3175	<1*10-11
PF08276, PF00024, PF14295	PAN/Apple domain	Adhesion	48	37	58.7302	<1*10-11
PF12850	Calcineurin-like phosphoesterase	Other	74	27	42.8571	<1*10-11
PF00964	Elicitin	Toxicity/elicitor	27	19	30.1587	<1*10-11
PF00082	Subtilase family	Protease and inhibitor	32	18	28.5714	<1*10-11
PF13365	Trypsin-like peptidase domain	Protease and inhibitor	28	18	28.5714	<1*10-11
PF00264	Tyrosinase	Other	18	17	26.9841	<1*10-11
Aphanomyes invadans NJM9701
PF00008	EGF-like domain	Adhesion	25	21	84	<1*10-11
PF13365	Trypsin-like peptidase domain	Protease and inhibitor	24	19	79.1667	<1*10-11
PF08276, PF00024, PF14295	PAN/Apple domain	Adhesion	29	22	75.8621	<1*10-11
PF00112	Papain family cysteine protease	Protease and inhibitor	58	28	48.2759	<1*10-11
Aphanomyes euteiches ATCC201684
PF00734	Fungal cellulose binding domain (CBM1)	Adhesion	133	115	86.4662	<1*10-11
PF00840	Glycosyl hydrolase family 7	CAZyme	38	29	76.3158	<1*10-11
PF08276, PF00024, PF14295	PAN/Apple domain	Adhesion	64	48	75	<1*10-11
PF00112	Papain family cysteine protease	Protease and inhibitor	38	27	71.0526	<1*10-11
PF00331	Glycosyl hydrolase family 10	CAZyme	23	16	69.5652	<1*10-11
PF00082	Subtilase family	Protease and inhibitor	45	29	64.4444	<1*10-11
PF03211	Pectate Lyase PL3	CAZyme	25	16	64	<1*10-11
PF13365	Trypsin-like peptidase domain	Protease and inhibitor	74	45	60.8108	<1*10-11
PF14310	Fibronectin type III-like domain	Adhesion	27	16	59.2593	<1*10-11
PF00652, PF14200	Ricin-type beta-trefoil lectin domain	Toxicity/elicitor	34	20	58.8235	<1*10-11
PF00933	Glycosyl hydrolase family 3	CAZyme	28	16	57.1429	<1*10-11
* only proteins with more than 16 members per proteome are represented
