# Supplementary material for: A Comprehensive Assessment of the Secretome Responsible for Host Adaptation of the Legume Root Pathogen Aphanomyces euteiches
Source: J Fungi (Basel). 2022 Jan 17;8(1):88. doi: 10.3390/jof8010088 (PMC8780586; doi:10.3390/jof8010088)
Supplement: Supplementary file 1 [file jof-08-00088-s001.zip › jof-1513248-supplementary/Table S3_Kiselev_Aeuteiches strains annotations_JoF.xlsx]

## Sheet: ST3a.AeRB84
ST1a. A. euteiches genome annotation (RB84 pea strain)*
* Data are also available in AphanoDB repository : http://www.polebio.lrsv.ups-tlse.fr/aphanoDB/
** Signal Peptide (SP) prediction using SignalP V5 / Transmembrane domain ( TM ) prediction using TMHMM 2.0
ID	Size (AA)	blastAnnot (nr database)	Pfam	IPR	GO	**Signal Peptide/TM
AeRB84_16704.1	981	RLO12003.1 hypothetical protein DYB28_011345, partial [Aphanomyces astaci]	PF00271 Helicase conserved C-terminal domain / PF00176 SNF2 family N-terminal domain	IPR001650 Helicase, C-terminal / IPR000330 SNF2-related, N-terminal domain	GO:0005524 ATP binding	-SP
AeRB84_17588.1	462	-	-	-	-	-SP
AeRB84_5273.1	976	XP_012198817.1 hypothetical protein SPRG_04505, partial [Saprolegnia parasitica CBS 223.65] KDO30606.1 hypothetical protein SPRG_04505, partial [Saprolegnia parasitica CBS 223.65]	-	-	-	-SP
AeRB84_6057.1	597	KAF0713268.1 hypothetical protein As57867_004422, partial [Aphanomyces stellatus]	PF13424 Tetratricopeptide repeat	-	-	-SP
AeRB84_15029.1	285	ETI40966.1 hypothetical protein F443_13755, partial [Phytophthora parasitica P1569] ETK81053.1 hypothetical protein L915_13411 [Phytophthora parasitica]	PF05721 Phytanoyl-CoA dioxygenase (PhyH)	IPR008775 Phytanoyl-CoA dioxygenase	-	-SP
AeRB84_10647.1	633	RHZ41998.1 hypothetical protein DYB26_009159, partial [Aphanomyces astaci]	-	-	-	-SP
AeRB84_5385.1	327	-	PF01363 FYVE zinc finger	IPR000306 FYVE zinc finger	GO:0046872 metal ion binding	-SP
AeRB84_20209.1	185	RHZ39690.1 hypothetical protein DYB26_014751, partial [Aphanomyces astaci]	-	-	-	-SP
AeRB84_3083.1	257	OQS08010.1 SNARE associated Golgi protein [Thraustotheca clavata]	PF09335 SNARE associated Golgi protein	IPR032816 SNARE associated Golgi protein	-	-SP
AeRB84_3804.1	668	RHZ02165.1 hypothetical protein DYB26_003827, partial [Aphanomyces astaci] RHZ15116.1 hypothetical protein DYB31_008679, partial [Aphanomyces astaci]	-	-	-	-SP
AeRB84_3719.1	511	OQR86440.1 metalloprotease family M17 [Achlya hypogyna]	PF00883 Cytosol aminopeptidase family, catalytic domain	IPR000819 Peptidase M17, leucyl aminopeptidase, C-terminal	GO:0006508 proteolysis / GO:0004177 aminopeptidase activity / GO:0005622 intracellular	-SP
AeRB84_11260.1	238	RQM28161.1 hypothetical protein B5M09_007244, partial [Aphanomyces astaci]	PF00169 PH domain	IPR001849 Pleckstrin homology domain	-	-SP
AeRB84_14599.1	180	OQS00495.1 gamma-glutamylaminecyclotransferase [Achlya hypogyna]	PF06094 Gamma-glutamyl cyclotransferase, AIG2-like	IPR009288 Gamma-glutamylcyclotransferase, AIG2-like	-	-SP
AeRB84_17000.1	446	-	-	-	-	-SP
AeRB84_7118.1	298	RHY80700.1 hypothetical protein DYB31_014620, partial [Aphanomyces astaci]	PF10551 MULE transposase domain	IPR018289 MULE transposase domain	-	-SP
AeRB84_11531.1	708	OQR86252.1 hormone-sensitive lipase [Achlya hypogyna]	PF07859 alpha/beta hydrolase fold	IPR013094 Alpha/beta hydrolase fold-3	GO:0016787 hydrolase activity / GO:0008152 metabolic process	-SP
AeRB84_3470.1	576	POM81539.1 Transmembrane protein [Phytophthora palmivora var. palmivora]	PF03092 BT1 family	-	-	-SP
AeRB84_18823.1	293	RHZ27279.1 hypothetical protein DYB37_012894, partial [Aphanomyces astaci]	PF00005 ABC transporter	IPR003439 ABC transporter-like	GO:0005524 ATP binding / GO:0016887 ATPase activity	-SP
AeRB84_14975.1	1932	XP_009843014.1 hypothetical protein H257_16330, partial [Aphanomyces astaci] ETV67455.1 hypothetical protein H257_16330, partial [Aphanomyces astaci]	PF12698 ABC-2 family transporter protein / PF00005 ABC transporter	IPR003439 ABC transporter-like	GO:0005524 ATP binding / GO:0016887 ATPase activity	-SP
AeRB84_15931.1	456	RHX97212.1 hypothetical protein DYB25_012106, partial [Aphanomyces astaci]	-	-	-	-SP
AeRB84_7788.1	195	-	-	-	-	-SP
AeRB84_2300.1	538	XP_009823941.1 hypothetical protein, variant 1 [Aphanomyces astaci] ETV87141.1 hypothetical protein, variant 1 [Aphanomyces astaci]	PF09734 RNA polymerase III transcription factor (TF)IIIC subunit	IPR019136 Transcription factor IIIC, subunit 5	-	-SP
AeRB84_18860.1	333	OQR98678.1 nucleoporin-like protein [Achlya hypogyna]	PF00400 WD domain, G-beta repeat	IPR001680 WD40 repeat	GO:0005515 protein binding	-SP
AeRB84_4271.1	295	XP_021716487.1 casein kinase 1-like protein 2 [Chenopodium quinoa] XP_021716488.1 casein kinase 1-like protein 2 [Chenopodium quinoa]	PF00069 Protein kinase domain	IPR000719 Protein kinase domain	GO:0005524 ATP binding / GO:0004672 protein kinase activity / GO:0006468 protein phosphorylation	-SP
AeRB84_467.1	1547	XP_009838062.1 hypothetical protein, variant 1 [Aphanomyces astaci] ETV72380.1 hypothetical protein, variant 1 [Aphanomyces astaci]	PF13921 Myb-like DNA-binding domain / PF07529 HSA	IPR014012 Helicase/SANT-associated domain	-	-SP
AeRB84_7523.1	324	XP_008606649.1 translation initiation factor 4E [Saprolegnia diclina VS20] EQC40175.1 translation initiation factor 4E [Saprolegnia diclina VS20]	PF01652 Eukaryotic initiation factor 4E	IPR001040 Translation Initiation factor eIF- 4e	GO:0006413 translational initiation / GO:0003743 translation initiation factor activity / GO:0003723 RNA binding / GO:0005737 cytoplasm	-SP
AeRB84_16276.1	122	RHY47483.1 hypothetical protein DYB38_010389, partial [Aphanomyces astaci]	PF00067 Cytochrome P450	IPR001128 Cytochrome P450	GO:0020037 heme binding / GO:0016705 oxidoreductase activity, acting on paired donors, with incorporation or reduction of molecular oxygen / GO:0005506 iron ion binding / GO:0055114 oxidation-reduction process	-SP
AeRB84_12883.1	136	-	-	-	-	-SP
AeRB84_16694.1	441	-	-	-	-	-SP
AeRB84_7647.1	1319	KAF0710958.1 hypothetical protein AaE_012303, partial [Aphanomyces astaci]	PF00078 Reverse transcriptase (RNA-dependent DNA polymerase) / PF00098 Zinc knuckle	IPR000477 Reverse transcriptase domain / IPR001878 Zinc finger, CCHC-type	GO:0008270 zinc ion binding / GO:0003676 nucleic acid binding	-SP
AeRB84_20956.1	336	XP_009840670.1 protein RarD [Aphanomyces astaci] ETV69932.1 protein RarD [Aphanomyces astaci]	PF00892 EamA-like transporter family	IPR000620 EamA domain	GO:0016020 membrane / GO:0016021 integral component of membrane	-SP
AeRB84_8133.1	469	RHY76930.1 hypothetical protein DYB30_013808, partial [Aphanomyces astaci]	PF00454 Phosphatidylinositol 3- and 4-kinase / PF02260 FATC domain / PF08771 FKBP12-rapamycin binding domain	IPR000403 Phosphatidylinositol 3-/4-kinase, catalytic domain / IPR009076 FKBP12-rapamycin binding domain / IPR003152 FATC domain	GO:0005515 protein binding / GO:0044877 macromolecular complex binding	-SP
AeRB84_19441.1	412	KAF1319457.1 Platelet-activating factor acetylhydrolase, plasma/intracellular isoform ii protein, partial [Globisporangium splendens]	PF03403 Platelet-activating factor acetylhydrolase, isoform II	IPR005065 Platelet-activating factor acetylhydrolase-like	GO:0016042 lipid catabolic process / GO:0003847 1-alkyl-2-acetylglycerophosphocholine esterase activity	-SP
AeRB84_21728.1	491	KAF0754432.1 hypothetical protein AaE_005335, partial [Aphanomyces astaci]	PF03738 Glutathionylspermidine synthase preATP-grasp / PF05257 CHAP domain	IPR007921 CHAP domain / IPR005494 Glutathionylspermidine synthase, pre-ATP-grasp-like domain	-	-SP
AeRB84_17997.1	450	XP_024583319.1 pellino protein [Plasmopara halstedii] CEG46950.1 pellino protein [Plasmopara halstedii]	PF04710 Pellino	IPR006800 Pellino family	GO:0008063 Toll signaling pathway	-SP
AeRB84_4449.1	885	KAF0703917.1 hypothetical protein AaE_015198, partial [Aphanomyces astaci]	PF00078 Reverse transcriptase (RNA-dependent DNA polymerase)	IPR000477 Reverse transcriptase domain	-	-SP
AeRB84_2296.1	685	RHY86138.1 hypothetical protein DYB35_010662, partial [Aphanomyces astaci]	-	-	-	+SP+TM
AeRB84_8421.1	125	KAF0688889.1 hypothetical protein As57867_019509, partial [Aphanomyces stellatus]	-	-	-	-SP
AeRB84_1229.1	214	XP_024573087.1 crinkler family protein [Plasmopara halstedii] CEG36718.1 crinkler family protein [Plasmopara halstedii]	PF00069 Protein kinase domain	IPR000719 Protein kinase domain	GO:0005524 ATP binding / GO:0004672 protein kinase activity / GO:0006468 protein phosphorylation	-SP
AeRB84_15341.1	365	XP_009820814.1 hypothetical protein, variant 1 [Aphanomyces astaci] ETV88414.1 hypothetical protein, variant 1 [Aphanomyces astaci]	-	-	-	-SP
AeRB84_14612.1	793	XP_009842386.1 hypothetical protein, variant 1 [Aphanomyces astaci] ETV68083.1 hypothetical protein, variant 1 [Aphanomyces astaci]	PF08578 Protein of unknown function (DUF1765)	IPR013887 Uncharacterised protein family UPF0592	-	-SP
AeRB84_587.1	359	-	-	-	-	-SP
AeRB84_9077.1	108	RLO12351.1 hypothetical protein DYB28_010893, partial [Aphanomyces astaci]	PF00226 DnaJ domain	IPR001623 DnaJ domain	-	+SP-TM
AeRB84_20051.1	510	RHY99288.1 hypothetical protein DYB35_012909, partial [Aphanomyces astaci]	PF00226 DnaJ domain	IPR001623 DnaJ domain	-	-SP
AeRB84_6246.1	474	OQS07616.1 hypothetical protein THRCLA_00387, partial [Thraustotheca clavata]	PF09861 Domain of unknown function (DUF2088)	IPR018657 LarA-like, N-terminal	-	-SP
AeRB84_993.1	182	-	-	-	-	-SP
AeRB84_11608.1	186	KAF0719416.1 hypothetical protein As57867_001048, partial [Aphanomyces stellatus]	PF00004 ATPase family associated with various cellular activities (AAA)	IPR003959 ATPase, AAA-type, core	GO:0005524 ATP binding	-SP
AeRB84_18410.1	202	-	-	-	-	-SP
AeRB84_12243.1	78	RHY13081.1 hypothetical protein DYB36_002988, partial [Aphanomyces astaci] RQM27743.1 hypothetical protein B5M09_010411, partial [Aphanomyces astaci]	PF06842 Protein of unknown function (DUF1242)	IPR009653 Protein kish	-	-SP
AeRB84_19863.1	134	-	-	-	-	-SP
AeRB84_3628.1	401	ETK70801.1 hypothetical protein L915_21871, partial [Phytophthora parasitica]	-	-	-	-SP
AeRB84_7445.1	243	-	-	-	-	-SP
AeRB84_5440.1	541	-	PF00067 Cytochrome P450	IPR001128 Cytochrome P450	GO:0020037 heme binding / GO:0016705 oxidoreductase activity, acting on paired donors, with incorporation or reduction of molecular oxygen / GO:0005506 iron ion binding / GO:0055114 oxidation-reduction process	-SP
AeRB84_17525.1	904	XP_009841704.1 hypothetical protein, variant 1 [Aphanomyces astaci] ETV68750.1 hypothetical protein, variant 1 [Aphanomyces astaci]	-	-	-	-SP
AeRB84_5508.1	195	-	-	-	-	-SP
AeRB84_13524.1	305	-	PF12796 Ankyrin repeats (3 copies)	IPR020683 Ankyrin repeat-containing domain	-	-SP
AeRB84_15287.1	423	OQR92437.1 Major Facilitator Superfamily (MFS) [Achlya hypogyna]	PF05631 Sugar-tranasporters, 12 TM	IPR008509 Molybdate-anion transporter	GO:0016021 integral component of membrane / GO:0015098 molybdate ion transmembrane transporter activity / GO:0015689 molybdate ion transport	-SP
AeRB84_9139.1	279	-	-	-	-	-SP
AeRB84_170.1	1708	XP_009839597.1 hypothetical protein, variant 6 [Aphanomyces astaci] ETV70933.1 hypothetical protein, variant 6 [Aphanomyces astaci]	-	-	-	-SP
AeRB84_130.1	280	-	-	-	-	+SP+TM
AeRB84_2700.1	449	-	-	-	-	-SP
AeRB84_851.1	277	POM70997.1 Mss51 like protein [Phytophthora palmivora var. palmivora]	-	-	-	-SP
AeRB84_17439.1	349	-	PF04177 TAP42-like family	IPR007304 TAP46-like protein	GO:0009966 regulation of signal transduction	-SP
AeRB84_6095.1	300	RLO05054.1 hypothetical protein DYB28_005766, partial [Aphanomyces astaci]	PF01221 Dynein light chain type 1	IPR001372 Dynein light chain, type 1/2	GO:0030286 dynein complex / GO:0007017 microtubule-based process	-SP
AeRB84_3995.1	214	-	-	-	-	-SP
AeRB84_17178.1	221	XP_012203207.1 septum-promoting GTP-binding protein 1 [Saprolegnia parasitica CBS 223.65] KDO26215.1 septum-promoting GTP-binding protein 1 [Saprolegnia parasitica CBS 223.65]	PF00071 Ras family	IPR001806 Small GTPase superfamily	GO:0005525 GTP binding / GO:0003924 GTPase activity	-SP
AeRB84_10214.1	453	XP_009838219.1 hypothetical protein H257_12627, partial [Aphanomyces astaci] ETV72537.1 hypothetical protein H257_12627, partial [Aphanomyces astaci]	PF00561 alpha/beta hydrolase fold	IPR000073 Alpha/beta hydrolase fold-1	-	-SP
AeRB84_8681.1	107	-	-	-	-	-SP
AeRB84_8204.1	226	RHY40511.1 hypothetical protein DYB38_013092, partial [Aphanomyces astaci]	PF03357 Snf7	IPR005024 Snf7 family	GO:0007034 vacuolar transport	-SP
AeRB84_14970.1	287	OQR92901.1 Major Facilitator Superfamily (MFS) [Achlya hypogyna]	-	-	-	-SP
AeRB84_9345.1	448	XP_008874394.1 holo-[acyl-carrier-protein] synthase [Aphanomyces invadans] ETV97148.1 holo-[acyl-carrier-protein] synthase [Aphanomyces invadans]	-	-	-	-SP
AeRB84_20164.1	328	RHY05272.1 hypothetical protein DYB36_012116, partial [Aphanomyces astaci]	-	-	-	-SP
AeRB84_18145.1	173	-	-	-	-	-SP
AeRB84_6115.1	77	XP_009833589.1 hypothetical protein, variant 1 [Aphanomyces astaci] ETV76678.1 hypothetical protein, variant 1 [Aphanomyces astaci]	-	-	-	-SP
AeRB84_15267.1	310	KAF0718254.1 hypothetical protein AaE_010690, partial [Aphanomyces astaci]	-	-	-	-SP
AeRB84_14545.1	137	RHY18537.1 hypothetical protein DYB36_003883, partial [Aphanomyces astaci]	PF00505 HMG (high mobility group) box	IPR009071 High mobility group box domain	-	-SP
AeRB84_3346.1	149	-	-	-	-	-SP
AeRB84_4104.1	197	KAE9075802.1 hypothetical protein PF010_g24159, partial [Phytophthora fragariae]	-	-	-	-SP
AeRB84_18270.1	448	OQR92981.1 dolichyl-diphosphooligosaccharide-protein glycosyltransferase 48kD subunit [Achlya hypogyna]	PF03345 Oligosaccharyltransferase 48 kDa subunit beta	IPR005013 Dolichyl-diphosphooligosaccharide--protein glycosyltransferase 48kDa subunit	GO:0018279 protein N-linked glycosylation via asparagine / GO:0005789 endoplasmic reticulum membrane	+SP+TM
AeRB84_17528.1	531	RLO00949.1 hypothetical protein DYB28_011871, partial [Aphanomyces astaci]	PF04046 PSP / PF04037 Domain of unknown function (DUF382)	IPR006568 PSP, proline-rich / IPR007180 Domain of unknown function DUF382	GO:0005634 nucleus	-SP
AeRB84_13221.1	704	-	PF13374 Tetratricopeptide repeat	-	-	-SP
AeRB84_3230.1	573	OQR97616.1 Major Facilitator Superfamily (MFS) [Achlya hypogyna]	PF07690 Major Facilitator Superfamily	IPR011701 Major facilitator superfamily	GO:0055085 transmembrane transport / GO:0016021 integral component of membrane	-SP
AeRB84_16737.1	162	-	PF16019 Cysteine/serine-rich nuclear protein N-terminus	IPR031972 Cysteine/serine-rich nuclear protein, N-terminal domain	-	-SP
AeRB84_18282.1	754	XP_008863865.1 hypothetical protein H310_02209, partial [Aphanomyces invadans] ETW07772.1 hypothetical protein H310_02209, partial [Aphanomyces invadans]	-	-	-	-SP
AeRB84_10019.1	302	RLO13949.1 hypothetical protein DYB28_012992, partial [Aphanomyces astaci]	PF01105 emp24/gp25L/p24 family/GOLD	IPR009038 GOLD domain	-	+SP+TM
AeRB84_1716.1	411	OQR87754.1 inositol monophosphatase [Achlya hypogyna]	PF03124 EXS family	IPR004342 EXS, C-terminal	GO:0016021 integral component of membrane	-SP
AeRB84_15129.1	644	KAF0683330.1 hypothetical protein As57867_024545, partial [Aphanomyces stellatus]	PF00375 Sodium:dicarboxylate symporter family	IPR001991 Sodium:dicarboxylate symporter	GO:0016021 integral component of membrane / GO:0015293 symporter activity	-SP
AeRB84_16280.1	676	RLO12810.1 hypothetical protein DYB28_006157, partial [Aphanomyces astaci]	-	-	-	-SP
AeRB84_8121.1	85	RHY75323.1 hypothetical protein DYB34_013997, partial [Aphanomyces astaci]	-	-	-	-SP
AeRB84_6726.1	759	KAF0730073.1 hypothetical protein AaE_009327, partial [Aphanomyces astaci]	PF00665 Integrase core domain	IPR001584 Integrase, catalytic core	GO:0015074 DNA integration	-SP
AeRB84_6435.1	975	RHY22537.1 hypothetical protein DYB25_005138, partial [Aphanomyces astaci]	PF12416 Cep120 protein	IPR022136 Domain of unknown function DUF3668	-	-SP
AeRB84_2791.1	1102	XP_009824772.1 hypothetical protein, variant 1 [Aphanomyces astaci] ETV86295.1 hypothetical protein, variant 1 [Aphanomyces astaci]	PF00595 PDZ domain (Also known as DHR or GLGF)	IPR001478 PDZ domain	GO:0005515 protein binding	-SP
AeRB84_6446.1	851	-	PF01442 Apolipoprotein A1/A4/E domain	IPR000074 Apolipoprotein A/E	GO:0008289 lipid binding / GO:0006869 lipid transport / GO:0005576 extracellular region / GO:0042157 lipoprotein metabolic process	-SP
AeRB84_2165.1	1602	RHY08184.1 hypothetical protein DYB25_005993, partial [Aphanomyces astaci]	PF01363 FYVE zinc finger	IPR000306 FYVE zinc finger	GO:0046872 metal ion binding	-SP
AeRB84_2413.1	344	RLO12936.1 hypothetical protein DYB28_014229, partial [Aphanomyces astaci]	-	-	-	-SP
AeRB84_18424.1	476	OQR85438.1 ATP-binding Cassette (ABC) Superfamily [Achlya hypogyna]	PF01061 ABC-2 type transporter	IPR013525 ABC-2 type transporter	GO:0016020 membrane	-SP
AeRB84_11353.1	1106	XP_008877385.1 CMGC/MAPK protein kinase [Aphanomyces invadans] ETV94181.1 CMGC/MAPK protein kinase [Aphanomyces invadans]	PF00069 Protein kinase domain	IPR000719 Protein kinase domain	GO:0005524 ATP binding / GO:0004672 protein kinase activity / GO:0006468 protein phosphorylation	-SP
AeRB84_16933.1	409	XP_008877487.1 hypothetical protein, variant 1 [Aphanomyces invadans] ETV93927.1 hypothetical protein, variant 1 [Aphanomyces invadans]	-	-	-	-SP
AeRB84_911.1	564	XP_008880076.1 hypothetical protein, variant 1 [Aphanomyces invadans] ETV91239.1 hypothetical protein, variant 1 [Aphanomyces invadans]	PF00150 Cellulase (glycosyl hydrolase family 5)	IPR001547 Glycoside hydrolase, family 5	GO:0004553 hydrolase activity, hydrolyzing O-glycosyl compounds / GO:0005975 carbohydrate metabolic process	-SP
AeRB84_15217.1	213	RHY49805.1 hypothetical protein DYB30_004999, partial [Aphanomyces astaci]	PF00081 Iron/manganese superoxide dismutases, alpha-hairpin domain / PF02777 Iron/manganese superoxide dismutases, C-terminal domain	IPR019831 Manganese/iron superoxide dismutase, N-terminal / IPR019832 Manganese/iron superoxide dismutase, C-terminal	GO:0006801 superoxide metabolic process / GO:0004784 superoxide dismutase activity / GO:0046872 metal ion binding / GO:0055114 oxidation-reduction process	-SP
AeRB84_19808.1	140	RHZ41261.1 hypothetical protein DYB31_010674, partial [Aphanomyces astaci]	PF03184 DDE superfamily endonuclease	IPR004875 DDE superfamily endonuclease domain	GO:0003676 nucleic acid binding	-SP
AeRB84_3657.1	235	OQR97552.1 Glycoside-Pentoside-Hexuronide (GPH):Cation Symporter Family [Achlya hypogyna]	-	-	-	-SP
AeRB84_134.1	493	KAF0755469.1 hypothetical protein AaE_004956, partial [Aphanomyces astaci]	-	-	-	-SP
AeRB84_11286.1	193	XP_009826701.1 RdgB/HAM1 family non-canonical purine NTP pyrophosphatase [Aphanomyces astaci] ETV83271.1 RdgB/HAM1 family non-canonical purine NTP pyrophosphatase [Aphanomyces astaci] KAF0751178.1 hypothetical protein AaE_006479 [Aphanomyces astaci] RHY87060.1 hypothetical protein DYB35_000443 [Aphanomyces astaci] RHZ16485.1 hypothetical protein DYB37_000615 [Aphanomyces astaci] RLO13847.1 hypoth…	PF01725 Ham1 family	IPR002637 Ham1-like protein	GO:0047429 nucleoside-triphosphate diphosphatase activity / GO:0009143 nucleoside triphosphate catabolic process	-SP
AeRB84_18172.1	870	OQR92556.1 60S ribosomal protein L26e, partial [Thraustotheca clavata]	-	-	-	-SP
AeRB84_12389.1	116	RHZ29073.1 hypothetical protein DYB31_016651, partial [Aphanomyces astaci]	PF00169 PH domain	IPR001849 Pleckstrin homology domain	-	-SP
AeRB84_9546.1	642	OQR88082.1 sel-1 family protein [Achlya hypogyna]	PF08238 Sel1 repeat	IPR006597 Sel1-like repeat	-	+SP+TM
AeRB84_13603.1	2507	XP_008879092.1 hypothetical protein, variant 2 [Aphanomyces invadans] ETV92341.1 hypothetical protein, variant 2 [Aphanomyces invadans]	-	-	-	-SP
AeRB84_7739.1	478	RHY38006.1 hypothetical protein DYB25_010828, partial [Aphanomyces astaci]	PF01189 16S rRNA methyltransferase RsmB/F / PF01472 PUA domain	IPR001678 SAM-dependent methyltransferase RsmB/NOP2-type / IPR002478 PUA domain	GO:0003723 RNA binding / GO:0008168 methyltransferase activity	-SP
AeRB84_8656.1	373	KAF0712453.1 hypothetical protein As57867_004815, partial [Aphanomyces stellatus]	PF00724 NADH:flavin oxidoreductase / NADH oxidase family	IPR001155 NADH:flavin oxidoreductase/NADH oxidase, N-terminal	GO:0010181 FMN binding / GO:0055114 oxidation-reduction process / GO:0016491 oxidoreductase activity	-SP
AeRB84_1531.1	398	OQR98477.1 Zinc (Zn2)-Iron (Fe2) Permease (ZIP) Family [Achlya hypogyna]	PF02535 ZIP Zinc transporter	IPR003689 Zinc/iron permease	GO:0016020 membrane / GO:0055085 transmembrane transport / GO:0046873 metal ion transmembrane transporter activity / GO:0030001 metal ion transport	-SP
AeRB84_8049.1	323	XP_009823405.1 methionine aminopeptidase, type I [Aphanomyces astaci] ETV86606.1 methionine aminopeptidase, type I [Aphanomyces astaci]	PF00557 Metallopeptidase family M24	IPR000994 Peptidase M24	-	-SP
AeRB84_5070.1	190	-	-	-	-	+SP-TM
AeRB84_14085.1	310	KAF0712314.1 hypothetical protein As57867_004858, partial [Aphanomyces stellatus]	-	-	-	-SP
AeRB84_18412.1	243	-	-	-	-	-SP
AeRB84_1451.1	551	RHY29354.1 hypothetical protein DYB32_005206, partial [Aphanomyces invadans]	PF14772 Sperm tail / PF14775 Sperm tail C-terminal domain	IPR029440 Dynein regulatory complex protein 1, C-terminal	-	-SP
AeRB84_14180.1	491	RVW12975.1 Retrovirus-related Pol polyprotein from transposon TNT 1-94 [Vitis vinifera]	PF07727 Reverse transcriptase (RNA-dependent DNA polymerase)	IPR013103 Reverse transcriptase, RNA-dependent DNA polymerase	-	-SP
AeRB84_767.1	241	XP_008877856.1 hypothetical protein, variant 2 [Aphanomyces invadans] ETV93514.1 hypothetical protein, variant 2 [Aphanomyces invadans]	PF08507 COPI associated protein	IPR013714 Golgi apparatus membrane protein TVP15	-	-SP
AeRB84_15135.1	764	RHY05202.1 hypothetical protein DYB36_006654, partial [Aphanomyces astaci] RHY36161.1 hypothetical protein DYB34_008979, partial [Aphanomyces astaci] RHY47739.1 hypothetical protein DYB30_012228, partial [Aphanomyces astaci] RHY57382.1 hypothetical protein DYB38_001551, partial [Aphanomyces astaci] RHY97902.1 hypothetical protein DYB35_010094, partial [Aphanomyces astaci]	PF00082 Subtilase family	IPR000209 Peptidase S8/S53 domain	GO:0004252 serine-type endopeptidase activity / GO:0006508 proteolysis	+SP-TM
AeRB84_13801.1	293	OQR90953.1 NAD-dependent deacetylase sirtuin-4 [Thraustotheca clavata]	PF02146 Sir2 family	IPR003000 Sirtuin family	GO:0070403 NAD+ binding	-SP
AeRB84_9239.1	282	RHZ31585.1 hypothetical protein DYB26_009695, partial [Aphanomyces astaci] RHZ42042.1 hypothetical protein DYB26_015105, partial [Aphanomyces astaci]	PF00375 Sodium:dicarboxylate symporter family	IPR001991 Sodium:dicarboxylate symporter	GO:0016021 integral component of membrane / GO:0015293 symporter activity	+SP+TM
AeRB84_19860.1	159	KAF0735567.1 hypothetical protein AaE_009073, partial [Aphanomyces astaci]	-	-	-	-SP
AeRB84_1235.1	109	XP_008867841.1 ribosomal protein L20 [Aphanomyces invadans] ETW03612.1 ribosomal protein L20 [Aphanomyces invadans] RHY33603.1 hypothetical protein DYB32_001494 [Aphanomyces invadans]	PF00453 Ribosomal protein L20	IPR005813 Ribosomal protein L20	GO:0005840 ribosome / GO:0006412 translation / GO:0005622 intracellular / GO:0003735 structural constituent of ribosome / GO:0019843 rRNA binding	-SP
AeRB84_6904.1	195	KAF0706034.1 hypothetical protein AaE_014285, partial [Aphanomyces astaci]	-	-	-	-SP
AeRB84_4962.1	1273	RHY13529.1 hypothetical protein DYB36_004479, partial [Aphanomyces astaci]	PF00664 ABC transporter transmembrane region / PF00005 ABC transporter	IPR003439 ABC transporter-like / IPR011527 ABC transporter type 1, transmembrane domain	GO:0055085 transmembrane transport / GO:0005524 ATP binding / GO:0042626 ATPase activity, coupled to transmembrane movement of substances / GO:0016021 integral component of membrane / GO:0016887 ATPase activity	-SP
AeRB84_2590.1	296	-	-	-	-	-SP
AeRB84_8758.1	98	WP_046656285.1 glutathione S-transferase family protein [Lysobacter capsici]	PF13417 Glutathione S-transferase, N-terminal domain	IPR004045 Glutathione S-transferase, N-terminal	GO:0005515 protein binding	-SP
AeRB84_9721.1	384	XP_008863496.1 hypothetical protein H310_01928, partial [Aphanomyces invadans] ETW07403.1 hypothetical protein H310_01928, partial [Aphanomyces invadans]	-	-	-	-SP
AeRB84_7940.1	201	-	-	-	-	+SP-TM
AeRB84_1394.1	284	XP_008870602.1 hypothetical protein, variant 1 [Aphanomyces invadans] ETW00467.1 hypothetical protein, variant 1 [Aphanomyces invadans]	-	-	-	-SP
AeRB84_19796.1	1673	RQM26396.1 hypothetical protein B5M09_008290, partial [Aphanomyces astaci]	PF00271 Helicase conserved C-terminal domain / PF00385 Chromo (CHRromatin Organisation MOdifier) domain / PF00176 SNF2 family N-terminal domain	IPR023780 Chromo domain / IPR001650 Helicase, C-terminal / IPR000330 SNF2-related, N-terminal domain	GO:0005524 ATP binding	-SP
AeRB84_8326.1	997	KAF0707421.1 hypothetical protein AaE_013609, partial [Aphanomyces astaci]	-	-	-	-SP
AeRB84_9550.1	513	RHY07604.1 hypothetical protein DYB25_009006, partial [Aphanomyces astaci]	PF00067 Cytochrome P450	IPR001128 Cytochrome P450	GO:0020037 heme binding / GO:0016705 oxidoreductase activity, acting on paired donors, with incorporation or reduction of molecular oxygen / GO:0005506 iron ion binding / GO:0055114 oxidation-reduction process	-SP
AeRB84_11777.1	181	-	-	-	-	-SP
AeRB84_5655.1	314	OQR91474.1 3'(2'),5'-bisphosphate nucleotidase [Achlya hypogyna]	PF00459 Inositol monophosphatase family	IPR000760 Inositol monophosphatase-like	GO:0046854 phosphatidylinositol phosphorylation	-SP
AeRB84_2305.1	353	XP_024583788.1 2og-fe oxygenase [Plasmopara halstedii] CEG47419.1 2og-fe oxygenase [Plasmopara halstedii]	PF14226 non-haem dioxygenase in morphine synthesis N-terminal / PF03171 2OG-Fe(II) oxygenase superfamily	IPR005123 Oxoglutarate/iron-dependent dioxygenase / IPR026992 Non-haem dioxygenase N-terminal domain	GO:0055114 oxidation-reduction process / GO:0016491 oxidoreductase activity	-SP
AeRB84_13032.1	242	XP_009832543.1 hypothetical protein, variant 1 [Aphanomyces astaci] ETV78204.1 hypothetical protein, variant 1 [Aphanomyces astaci]	-	-	-	-SP
AeRB84_13791.1	212	WP_174690552.1 sulfotransferase family protein [Chloroflexi bacterium]	-	-	-	-SP
AeRB84_10388.1	377	KUF92223.1 Transcription factor SKN7 [Phytophthora nicotianae]	PF00447 HSF-type DNA-binding	IPR000232 Heat shock factor (HSF)-type, DNA-binding	GO:0005634 nucleus / GO:0006355 regulation of transcription, DNA-templated / GO:0043565 sequence-specific DNA binding / GO:0003700 transcription factor activity, sequence-specific DNA binding	-SP
AeRB84_17941.1	237	-	-	-	-	-SP
AeRB84_7398.1	383	XP_012213139.1 hypothetical protein SPRG_18311, partial [Saprolegnia parasitica CBS 223.65] KDO16153.1 hypothetical protein SPRG_18311, partial [Saprolegnia parasitica CBS 223.65]	PF01363 FYVE zinc finger	IPR000306 FYVE zinc finger	GO:0046872 metal ion binding	-SP
AeRB84_7943.1	199	KAF0719386.1 hypothetical protein As57867_001081, partial [Aphanomyces stellatus]	PF00246 Zinc carboxypeptidase	IPR000834 Peptidase M14, carboxypeptidase A	GO:0006508 proteolysis / GO:0008270 zinc ion binding / GO:0004181 metallocarboxypeptidase activity	+SP-TM
AeRB84_15373.1	211	KAF0721585.1 hypothetical protein Ae201684_019052, partial [Aphanomyces euteiches]	-	-	-	-SP
AeRB84_15933.1	159	-	-	-	-	-SP
AeRB84_19391.1	249	-	-	-	-	+SP+TM
AeRB84_16229.1	300	POM57772.1 Transposase [Phytophthora palmivora var. palmivora]	PF13358 DDE superfamily endonuclease	IPR038717 Tc1-like transposase, DDE domain	-	-SP
AeRB84_4165.1	399	EAT40365.1 AAEL007906-PA [Aedes aegypti]	PF04827 Plant transposon protein	IPR006912 Harbinger transposase-derived protein	GO:0016788 hydrolase activity, acting on ester bonds	-SP
AeRB84_5668.1	425	KAF0702842.1 hypothetical protein AaE_015683, partial [Aphanomyces astaci]	-	-	-	-SP
AeRB84_2462.1	313	XP_026399632.1 putative nuclease HARBI1 [Papaver somniferum]	PF13359 DDE superfamily endonuclease	IPR027806 Harbinger transposase-derived nuclease domain	-	-SP
AeRB84_15505.1	232	OWY92112.1 Helitron helicase [Phytophthora megakarya]	PF14214 Helitron helicase-like domain at N-terminus	IPR025476 Helitron helicase-like domain	-	-SP
AeRB84_8920.1	490	-	PF01490 Transmembrane amino acid transporter protein	IPR013057 Amino acid transporter, transmembrane domain	-	-SP
AeRB84_8655.1	373	KAF0712453.1 hypothetical protein As57867_004815, partial [Aphanomyces stellatus]	PF00724 NADH:flavin oxidoreductase / NADH oxidase family	IPR001155 NADH:flavin oxidoreductase/NADH oxidase, N-terminal	GO:0010181 FMN binding / GO:0055114 oxidation-reduction process / GO:0016491 oxidoreductase activity	-SP
AeRB84_7605.1	627	-	PF00188 Cysteine-rich secretory protein family / PF00112 Papain family cysteine protease	IPR000668 Peptidase C1A, papain C-terminal / IPR014044 CAP domain	GO:0008234 cysteine-type peptidase activity / GO:0006508 proteolysis	+SP-TM
AeRB84_17249.1	414	RHY28695.1 hypothetical protein DYB25_013241, partial [Aphanomyces astaci]	-	-	-	-SP
AeRB84_8331.1	134	KAF1327657.1 Calcitonin gene-related peptide-receptor component protein, partial [Globisporangium splendens]	PF03874 RNA polymerase Rpb4	IPR005574 RNA polymerase subunit RPB4/RPC9	GO:0055029 nuclear DNA-directed RNA polymerase complex / GO:0006352 DNA-templated transcription, initiation	-SP
AeRB84_10300.1	197	OQR81320.1 PLAC8 family protein [Achlya hypogyna]	PF04749 PLAC8 family	IPR006461 PLAC8 motif-containing protein	-	-SP
AeRB84_15768.1	350	XP_009833845.1 hypothetical protein, variant 1 [Aphanomyces astaci] ETV76934.1 hypothetical protein, variant 1 [Aphanomyces astaci]	PF13230 Glutamine amidotransferases class-II	IPR026869 Putative glutamine amidotransferase type 2	-	-SP
AeRB84_1910.1	460	RHY38182.1 hypothetical protein DYB25_005525, partial [Aphanomyces astaci]	PF11510 Fanconi Anaemia group E protein FANCE	IPR021025 Fanconi Anaemia group E protein, C-terminal	-	-SP
AeRB84_12177.1	146	-	-	-	-	-SP
AeRB84_20367.1	283	OQS00826.1 calcineurin-like phosphoesterase [Thraustotheca clavata]	PF08123 Histone methylation protein DOT1	IPR025789 Histone-lysine N-methyltransferase DOT1 domain	GO:0018024 histone-lysine N-methyltransferase activity	-SP
AeRB84_10370.1	559	RHY09897.1 hypothetical protein DYB25_006630, partial [Aphanomyces astaci]	-	-	-	-SP
AeRB84_1773.1	545	KAF0730799.1 hypothetical protein AaE_009298, partial [Aphanomyces astaci]	PF10637 Oxoglutarate and iron-dependent oxygenase degradation C-term / PF13661 2OG-Fe(II) oxygenase superfamily	IPR019601 Oxoglutarate/iron-dependent oxygenase, C-terminal degradation domain	GO:0016706 oxidoreductase activity, acting on paired donors, with incorporation or reduction of molecular oxygen, 2-oxoglutarate as one donor, and incorporation of one atom each of oxygen into both donors / GO:0005506 iron ion binding / GO:0055114 oxidation-reduction process / GO:0031418 L-ascorbic acid binding	-SP
AeRB84_16742.1	401	-	PF00564 PB1 domain / PF16987 KIX domain	IPR000270 PB1 domain / IPR036546 Mediator complex subunit 15, KIX domain	GO:0005515 protein binding	-SP
AeRB84_18416.1	251	KAF0718074.1 hypothetical protein As57867_001911, partial [Aphanomyces stellatus]	-	-	-	-SP
AeRB84_6875.1	446	RHZ34046.1 hypothetical protein DYB26_011997, partial [Aphanomyces astaci]	PF00082 Subtilase family	IPR000209 Peptidase S8/S53 domain	GO:0004252 serine-type endopeptidase activity / GO:0006508 proteolysis	-SP
AeRB84_19531.1	491	OQS00441.1 amino acid transporter [Achlya hypogyna]	PF01490 Transmembrane amino acid transporter protein	IPR013057 Amino acid transporter, transmembrane domain	-	-SP
AeRB84_5564.1	234	RHY47450.1 hypothetical protein DYB38_014158, partial [Aphanomyces astaci]	PF00258 Flavodoxin	IPR008254 Flavodoxin/nitric oxide synthase	GO:0010181 FMN binding	-SP
AeRB84_4986.1	271	XP_008868116.1 glucosamine-6-phosphate isomerase 1 [Aphanomyces invadans] ETW02732.1 glucosamine-6-phosphate isomerase 1 [Aphanomyces invadans] RHY28283.1 hypothetical protein DYB32_006101 [Aphanomyces invadans]	PF01182 Glucosamine-6-phosphate isomerases/6-phosphogluconolactonase	IPR006148 Glucosamine/galactosamine-6-phosphate isomerase	GO:0005975 carbohydrate metabolic process	-SP
AeRB84_3003.1	372	-	-	-	-	+SP-TM
AeRB84_9166.1	342	OQR94339.1 alkyldihydroxyacetonephosphate synthase, peroxisomal [Achlya hypogyna]	PF02913 FAD linked oxidases, C-terminal domain	IPR004113 FAD-linked oxidase, C-terminal	GO:0050660 flavin adenine dinucleotide binding / GO:0003824 catalytic activity	-SP
AeRB84_5188.1	786	XP_009833983.1 CAMK/CAMKL/AMPK protein kinase, variant [Aphanomyces astaci] ETV76438.1 CAMK/CAMKL/AMPK protein kinase, variant [Aphanomyces astaci]	PF00069 Protein kinase domain	IPR000719 Protein kinase domain	GO:0005524 ATP binding / GO:0004672 protein kinase activity / GO:0006468 protein phosphorylation	-SP
AeRB84_19009.1	475	XP_009841111.1 protein transporter Sec61 subunit alpha isoform 2 [Aphanomyces astaci] ETV69254.1 protein transporter Sec61 subunit alpha isoform 2 [Aphanomyces astaci] KAF0762937.1 hypothetical protein AaE_003245 [Aphanomyces astaci] RHY07462.1 hypothetical protein DYB36_006556 [Aphanomyces astaci] RHY09972.1 hypothetical protein DYB25_012900 [Aphanomyces astaci] RHY44001.1 hypothetical protein D…	PF10559 Plug domain of Sec61p / PF00344 SecY translocase	IPR002208 SecY/SEC61-alpha family / IPR019561 Translocon Sec61/SecY, plug domain	GO:0016020 membrane / GO:0015031 protein transport	-SP
AeRB84_11757.1	335	RLN86847.1 hypothetical protein DYB28_014332, partial [Aphanomyces astaci] RLO10369.1 hypothetical protein DYB28_014012, partial [Aphanomyces astaci]	-	-	-	-SP
AeRB84_1505.1	431	-	-	-	-	-SP
AeRB84_8594.1	335	KAF0714709.1 hypothetical protein As57867_003725, partial [Aphanomyces stellatus]	PF00182 Chitinase class I	IPR000726 Glycoside hydrolase, family 19, catalytic	GO:0006032 chitin catabolic process / GO:0016998 cell wall macromolecule catabolic process / GO:0004568 chitinase activity	+SP-TM
AeRB84_13641.1	447	ABN54676.1 translation elongation factor 1 alpha [Aphanomyces cochlioides] KAF0736376.1 hypothetical protein Ae201684_007395 [Aphanomyces euteiches]	PF03143 Elongation factor Tu C-terminal domain / PF00009 Elongation factor Tu GTP binding domain / PF03144 Elongation factor Tu domain 2	IPR004160 Translation elongation factor EFTu/EF1A, C-terminal / IPR004161 Translation elongation factor EFTu-like, domain 2 / IPR000795 Transcription factor, GTP-binding domain	GO:0005525 GTP binding / GO:0003924 GTPase activity	-SP
AeRB84_4227.1	330	RLO12577.1 hypothetical protein DYB28_012653, partial [Aphanomyces astaci]	PF00439 Bromodomain	IPR001487 Bromodomain	GO:0005515 protein binding	-SP
AeRB84_5235.1	300	XP_009517151.1 hypothetical protein PHYSODRAFT_427699, partial [Phytophthora sojae] EGZ29876.1 hypothetical protein PHYSODRAFT_427699, partial [Phytophthora sojae]	PF01774 UreD urease accessory protein	IPR002669 Urease accessory protein UreD	GO:0006807 nitrogen compound metabolic process / GO:0016151 nickel cation binding	-SP
AeRB84_4370.1	134	KAF0757792.1 hypothetical protein AaE_004150, partial [Aphanomyces astaci]	PF01757 Acyltransferase family	IPR002656 Acyltransferase 3	GO:0016747 transferase activity, transferring acyl groups other than amino-acyl groups	-SP
AeRB84_5223.1	418	WP_164327342.1 endo-1,4-beta-xylanase [Streptomyces aureoverticillatus] QIB47845.1 endo-1,4-beta-xylanase [Streptomyces aureoverticillatus]	PF00734 Fungal cellulose binding domain / PF00331 Glycosyl hydrolase family 10	IPR001000 Glycoside hydrolase family 10 domain / IPR000254 Cellulose-binding domain, fungal	GO:0030248 cellulose binding / GO:0004553 hydrolase activity, hydrolyzing O-glycosyl compounds / GO:0005576 extracellular region / GO:0005975 carbohydrate metabolic process	+SP-TM
AeRB84_5312.1	504	KAF1323387.1 hypothetical protein FI667_g10514, partial [Globisporangium splendens]	-	-	-	-SP
AeRB84_10171.1	530	RHY43452.1 hypothetical protein DYB38_006359, partial [Aphanomyces astaci]	-	-	-	-SP
AeRB84_18996.1	347	KUF77529.1 Thiosulfate sulfurtransferase/rhodanese domain-containing protein 2 [Phytophthora nicotianae]	PF12368 Rhodanase C-terminal / PF00581 Rhodanese-like domain	IPR001763 Rhodanese-like domain / IPR022111 Rhodanase, C-terminal	-	-SP
AeRB84_9472.1	108	-	-	-	-	-SP
AeRB84_9138.1	170	-	-	-	-	-SP
AeRB84_6964.1	459	-	-	-	-	-SP
AeRB84_5534.1	148	-	-	-	-	-SP
AeRB84_4013.1	321	RHY09959.1 hypothetical protein DYB36_005749, partial [Aphanomyces astaci]	-	-	-	-SP
AeRB84_18226.1	424	XP_008869436.1 hypothetical protein, variant 1 [Aphanomyces invadans] ETW01588.1 hypothetical protein, variant 1 [Aphanomyces invadans]	PF01041 DegT/DnrJ/EryC1/StrS aminotransferase family	IPR000653 DegT/DnrJ/EryC1/StrS aminotransferase	-	-SP
AeRB84_1573.1	437	RHZ14503.1 hypothetical protein DYB26_010508, partial [Aphanomyces astaci]	PF01873 Domain found in IF2B/IF5 / PF02020 eIF4-gamma/eIF5/eIF2-epsilon	IPR003307 W2 domain / IPR002735 Translation initiation factor IF2/IF5	GO:0006413 translational initiation / GO:0003743 translation initiation factor activity / GO:0005515 protein binding	-SP
AeRB84_18515.1	588	KAF0732020.1 hypothetical protein AaE_009238, partial [Aphanomyces astaci]	PF10551 MULE transposase domain	IPR018289 MULE transposase domain	-	-SP
AeRB84_8.1	843	XP_008860958.1 AGC protein kinase [Aphanomyces invadans] ETW09547.1 AGC protein kinase [Aphanomyces invadans]	PF00787 PX domain / PF00069 Protein kinase domain	IPR000719 Protein kinase domain / IPR001683 Phox homologous domain	GO:0005524 ATP binding / GO:0004672 protein kinase activity / GO:0006468 protein phosphorylation / GO:0035091 phosphatidylinositol binding	-SP
AeRB84_11561.1	354	XP_009840039.1 S-adenosyl-methyltransferase MraW [Aphanomyces astaci] ETV70327.1 S-adenosyl-methyltransferase MraW [Aphanomyces astaci]	PF01795 MraW methylase family	IPR002903 Ribosomal RNA small subunit methyltransferase H	GO:0008168 methyltransferase activity	-SP
AeRB84_10977.1	378	OQR93207.1 N-acyl-phosphatidylethanolamine-hydrolyzing phospholipase D-like [Thraustotheca clavata]	PF12706 Beta-lactamase superfamily domain	IPR001279 Metallo-beta-lactamase	-	-SP
AeRB84_14574.1	557	KAF0717773.1 hypothetical protein AaE_010791, partial [Aphanomyces astaci]	PF13418 Galactose oxidase, central domain / PF13415 Galactose oxidase, central domain	-	-	-SP
AeRB84_9925.1	359	XP_009830375.1 hypothetical protein, variant 1 [Aphanomyces astaci] ETV80451.1 hypothetical protein, variant 1 [Aphanomyces astaci]	-	-	-	-SP
AeRB84_7316.1	389	AIG55473.1 secreted protein [Thraustotheca clavata]	-	-	-	+SP-TM
AeRB84_15596.1	183	XP_024586656.1 eukaryotic translation initiation factor 1a [Plasmopara halstedii] CEG50287.1 eukaryotic translation initiation factor 1a [Plasmopara halstedii]	PF01176 Translation initiation factor 1A / IF-1	IPR006196 RNA-binding domain, S1, IF1 type	GO:0006413 translational initiation / GO:0003743 translation initiation factor activity / GO:0003723 RNA binding	-SP
AeRB84_14107.1	701	-	PF08030 Ferric reductase NAD binding domain / PF01794 Ferric reductase like transmembrane component / PF08022 FAD-binding domain	IPR013121 Ferric reductase, NAD binding domain / IPR013112 FAD-binding 8 / IPR013130 Ferric reductase transmembrane component-like domain	GO:0055114 oxidation-reduction process / GO:0016491 oxidoreductase activity	-SP
AeRB84_7353.1	1539	RHZ41862.1 hypothetical protein DYB26_008833, partial [Aphanomyces astaci]	PF02151 UvrB/uvrC motif	IPR001943 UVR domain	GO:0005515 protein binding	-SP
AeRB84_3421.1	543	-	PF03092 BT1 family	-	-	-SP
AeRB84_8971.1	131	XP_008617715.1 heat shock transcription factor 4, partial [Saprolegnia diclina VS20] EQC28898.1 heat shock transcription factor 4, partial [Saprolegnia diclina VS20]	PF00447 HSF-type DNA-binding	IPR000232 Heat shock factor (HSF)-type, DNA-binding	GO:0005634 nucleus / GO:0006355 regulation of transcription, DNA-templated / GO:0043565 sequence-specific DNA binding / GO:0003700 transcription factor activity, sequence-specific DNA binding	-SP
AeRB84_6751.1	527	RHY50115.1 hypothetical protein DYB38_012726, partial [Aphanomyces astaci]	-	-	-	-SP
AeRB84_12935.1	148	RHZ34646.1 hypothetical protein DYB37_011627, partial [Aphanomyces astaci]	-	-	-	-SP
AeRB84_3977.1	553	XP_008866304.1 hypothetical protein, variant 3 [Aphanomyces invadans] ETW04867.1 hypothetical protein, variant 3 [Aphanomyces invadans]	PF13015 Glucosidase II beta subunit-like protein / PF12999 Glucosidase II beta subunit-like	IPR036607 Glucosidase 2 subunit beta-like / IPR028146 Glucosidase II beta subunit, N-terminal	-	+SP-TM
AeRB84_4940.1	228	OQR95476.1 elongation factor 3 [Thraustotheca clavata]	-	-	-	-SP
AeRB84_3802.1	231	XP_009825039.1 hypothetical protein, variant 1 [Aphanomyces astaci] ETV85021.1 hypothetical protein, variant 1 [Aphanomyces astaci]	PF13561 Enoyl-(Acyl carrier protein) reductase	-	-	-SP
AeRB84_17114.1	212	KAF0775927.1 hypothetical protein AaE_000373, partial [Aphanomyces astaci]	-	-	-	-SP
AeRB84_16455.1	200	OQR97187.1 dimethylmenaquinone methyltransferase [Achlya hypogyna]	PF03737 Aldolase/RraA	IPR005493 Ribonuclease E inhibitor RraA/RraA-like protein	-	-SP
AeRB84_13871.1	706	-	PF08030 Ferric reductase NAD binding domain / PF01794 Ferric reductase like transmembrane component / PF08022 FAD-binding domain	IPR013121 Ferric reductase, NAD binding domain / IPR013112 FAD-binding 8 / IPR013130 Ferric reductase transmembrane component-like domain	GO:0055114 oxidation-reduction process / GO:0016491 oxidoreductase activity	-SP
AeRB84_14066.1	238	-	-	-	-	-SP
AeRB84_83.1	740	XP_008878667.1 hypothetical protein, variant 1 [Aphanomyces invadans] ETV92632.1 hypothetical protein, variant 1 [Aphanomyces invadans]	-	-	-	-SP
AeRB84_6027.1	514	XP_009842973.1 hypothetical protein, variant 1 [Aphanomyces astaci] XP_009842974.1 hypothetical protein, variant 2 [Aphanomyces astaci] ETV67569.1 hypothetical protein, variant 1 [Aphanomyces astaci] ETV67570.1 hypothetical protein, variant 2 [Aphanomyces astaci]	-	-	-	-SP
AeRB84_12440.1	426	-	PF03092 BT1 family	-	-	-SP
AeRB84_14559.1	159	OQR99978.1 hypothetical protein THRCLA_06318, partial [Thraustotheca clavata]	PF07258 COMM domain	IPR017920 COMM domain	-	-SP
AeRB84_11766.1	566	OQS03251.1 serine hydrolase (FSH1) [Thraustotheca clavata]	PF02204 Vacuolar sorting protein 9 (VPS9) domain	IPR003123 VPS9 domain	-	-SP
AeRB84_5916.1	460	XP_009836900.1 hypothetical protein, variant 2 [Aphanomyces astaci] ETV73473.1 hypothetical protein, variant 2 [Aphanomyces astaci]	PF12776 Myb/SANT-like DNA-binding domain	IPR024752 Myb/SANT-like domain	-	+SP+TM
AeRB84_17954.1	103	RHZ31876.1 hypothetical protein DYB31_006963, partial [Aphanomyces astaci]	-	-	-	-SP
AeRB84_16578.1	440	RHZ39286.1 hypothetical protein DYB26_014111, partial [Aphanomyces astaci]	-	-	-	+SP-TM
AeRB84_17131.1	1335	XP_009833094.1 hypothetical protein, variant 1 [Aphanomyces astaci] ETV77307.1 hypothetical protein, variant 1 [Aphanomyces astaci]	PF00454 Phosphatidylinositol 3- and 4-kinase / PF00794 PI3-kinase family, ras-binding domain / PF00169 PH domain / PF00613 Phosphoinositide 3-kinase family, accessory domain (PIK domain) / PF00792 Phosphoinositide 3-kinase C2	IPR001263 Phosphoinositide 3-kinase, accessory (PIK) domain / IPR000403 Phosphatidylinositol 3-/4-kinase, catalytic domain / IPR002420 Phosphatidylinositol 3-kinase, C2 domain / IPR000341 Phosphatidylinositol 3-kinase Ras-binding (PI3K RBD) domain / IPR001849 Pleckstrin homology domain	-	-SP
AeRB84_17597.1	215	RHY90573.1 hypothetical protein DYB26_013413, partial [Aphanomyces astaci]	-	-	-	-SP
AeRB84_19085.1	233	XP_009846070.1 lipoyl(octanoyl) transferase [Aphanomyces astaci] ETV64439.1 lipoyl(octanoyl) transferase [Aphanomyces astaci] RQM10019.1 hypothetical protein B5M09_009811 [Aphanomyces astaci]	PF03099 Biotin/lipoate A/B protein ligase family	IPR004143 Biotinyl protein ligase (BPL) and lipoyl protein ligase (LPL), catalytic domain	GO:0006464 cellular protein modification process	-SP
AeRB84_446.1	175	-	-	-	-	-SP
AeRB84_17139.1	504	XP_009822088.1 hypothetical protein, variant 1 [Aphanomyces astaci] ETV89688.1 hypothetical protein, variant 1 [Aphanomyces astaci]	PF02684 Lipid-A-disaccharide synthetase	IPR003835 Glycosyl transferase, family 19	GO:0008915 lipid-A-disaccharide synthase activity / GO:0009245 lipid A biosynthetic process	-SP
AeRB84_11509.1	261	-	PF00089 Trypsin	IPR001254 Serine proteases, trypsin domain	GO:0004252 serine-type endopeptidase activity / GO:0006508 proteolysis	+SP-TM
AeRB84_15574.1	178	-	-	-	-	-SP
AeRB84_2017.1	589	OQS07143.1 alpha/beta-hydrolase [Thraustotheca clavata]	PF12146 Serine aminopeptidase, S33	IPR022742 Serine aminopeptidase, S33	-	-SP
AeRB84_17834.1	884	KAF0721112.1 hypothetical protein Ae201684_019225, partial [Aphanomyces euteiches]	PF13650 Aspartyl protease	-	-	-SP
AeRB84_11102.1	391	OQR92535.1 protein kinase [Achlya hypogyna]	PF00069 Protein kinase domain	IPR000719 Protein kinase domain	GO:0005524 ATP binding / GO:0004672 protein kinase activity / GO:0006468 protein phosphorylation	-SP
AeRB84_19444.1	347	RHZ11573.1 hypothetical protein DYB31_009680, partial [Aphanomyces astaci] RHZ39758.1 hypothetical protein DYB26_014807, partial [Aphanomyces astaci]	PF08695 Cytochrome oxidase complex assembly protein 1	IPR014807 Cytochrome oxidase assembly protein 1	-	-SP
AeRB84_17399.1	258	-	-	-	-	-SP
AeRB84_17348.1	452	RHY15472.1 hypothetical protein DYB36_008717, partial [Aphanomyces astaci]	PF01699 Sodium/calcium exchanger protein	IPR004837 Sodium/calcium exchanger membrane region	GO:0055085 transmembrane transport / GO:0016021 integral component of membrane	+SP+TM
AeRB84_2580.1	394	RHY19782.1 hypothetical protein DYB32_010177, partial [Aphanomyces invadans]	-	-	-	-SP
AeRB84_19870.1	430	KAF0721339.1 hypothetical protein Ae201684_019175, partial [Aphanomyces euteiches]	PF07714 Protein tyrosine kinase	IPR001245 Serine-threonine/tyrosine-protein kinase, catalytic domain	GO:0004672 protein kinase activity / GO:0006468 protein phosphorylation	-SP
AeRB84_13508.1	444	PIL34675.1 transcription factor [Ganoderma sinense ZZ0214-1]	PF07727 Reverse transcriptase (RNA-dependent DNA polymerase)	IPR013103 Reverse transcriptase, RNA-dependent DNA polymerase	-	-SP
AeRB84_17836.1	1211	RHY00960.1 hypothetical protein DYB25_008486, partial [Aphanomyces astaci]	PF14310 Fibronectin type III-like domain / PF01915 Glycosyl hydrolase family 3 C-terminal domain / PF00933 Glycosyl hydrolase family 3 N terminal domain / PF00652 Ricin-type beta-trefoil lectin domain	IPR001764 Glycoside hydrolase, family 3, N-terminal / IPR002772 Glycoside hydrolase family 3 C-terminal domain / IPR026891 Fibronectin type III-like domain / IPR000772 Ricin B, lectin domain	GO:0004553 hydrolase activity, hydrolyzing O-glycosyl compounds / GO:0005975 carbohydrate metabolic process	+SP-TM
AeRB84_6274.1	450	RHY25153.1 hypothetical protein DYB32_008495, partial [Aphanomyces invadans]	PF03051 Peptidase C1-like family	IPR004134 Peptidase C1B, bleomycin hydrolase	GO:0006508 proteolysis / GO:0004197 cysteine-type endopeptidase activity	-SP
AeRB84_3265.1	110	-	-	-	-	-SP
AeRB84_2910.1	318	OQS07232.1 phosphatase 2 [Thraustotheca clavata]	PF14369 zinc-ribbon / PF13639 Ring finger domain	IPR001841 Zinc finger, RING-type	-	-SP
AeRB84_8526.1	226	ETK93389.1 xylose isomerase, partial [Phytophthora parasitica] ETL46799.1 xylose isomerase, partial [Phytophthora parasitica]	-	-	-	-SP
AeRB84_10541.1	448	XP_009844455.1 CK1/CK1/CK1-D protein kinase [Aphanomyces astaci] ETV66026.1 CK1/CK1/CK1-D protein kinase [Aphanomyces astaci] KAF0775125.1 hypothetical protein AaE_001176 [Aphanomyces astaci]	PF00069 Protein kinase domain	IPR000719 Protein kinase domain	GO:0005524 ATP binding / GO:0004672 protein kinase activity / GO:0006468 protein phosphorylation	-SP
AeRB84_7756.1	575	XP_009827382.1 hypothetical protein, variant 1 [Aphanomyces astaci] ETV82711.1 hypothetical protein, variant 1 [Aphanomyces astaci]	PF00150 Cellulase (glycosyl hydrolase family 5) / PF00652 Ricin-type beta-trefoil lectin domain	IPR000772 Ricin B, lectin domain / IPR001547 Glycoside hydrolase, family 5	GO:0004553 hydrolase activity, hydrolyzing O-glycosyl compounds / GO:0005975 carbohydrate metabolic process	-SP
AeRB84_12436.1	498	RHY13557.1 hypothetical protein DYB25_007628, partial [Aphanomyces astaci]	PF01363 FYVE zinc finger	IPR000306 FYVE zinc finger	GO:0046872 metal ion binding	-SP
AeRB84_971.1	173	KAF0750486.1 hypothetical protein AaE_006691, partial [Aphanomyces astaci]	PF01451 Low molecular weight phosphotyrosine protein phosphatase	IPR023485 Phosphotyrosine protein phosphatase I	-	-SP
AeRB84_21690.1	716	OQS04169.1 DNA mismatch repair protein [Thraustotheca clavata]	PF13589 Histidine kinase-, DNA gyrase B-, and HSP90-like ATPase / PF01119 DNA mismatch repair protein, C-terminal domain / PF16413 DNA mismatch repair protein Mlh1 C-terminus	IPR013507 DNA mismatch repair protein, S5 domain 2-like / IPR032189 DNA mismatch repair protein Mlh1, C-terminal	GO:0005524 ATP binding / GO:0006298 mismatch repair / GO:0030983 mismatched DNA binding	-SP
AeRB84_14671.1	126	KUF96633.1 Transmembrane prolyl 4-hydroxylase [Phytophthora nicotianae]	-	-	-	-SP
AeRB84_6838.1	905	KAF0699905.1 hypothetical protein As57867_009508, partial [Aphanomyces stellatus]	PF00082 Subtilase family	IPR000209 Peptidase S8/S53 domain	GO:0004252 serine-type endopeptidase activity / GO:0006508 proteolysis	+SP+TM
AeRB84_15403.1	138	RHY07697.1 hypothetical protein DYB25_014038, partial [Aphanomyces astaci]	-	-	-	-SP
AeRB84_21096.1	440	RHZ00371.1 hypothetical protein DYB35_013457, partial [Aphanomyces astaci]	-	-	-	-SP
AeRB84_13210.1	175	RLO07881.1 hypothetical protein DYB28_007591, partial [Aphanomyces astaci]	-	-	-	-SP
AeRB84_3326.1	268	KUF76979.1 Fork head transcription factor 1 [Phytophthora nicotianae]	PF00498 FHA domain	IPR000253 Forkhead-associated (FHA) domain	GO:0005515 protein binding	-SP
AeRB84_16002.1	563	OQR96907.1 trichohyalin, partial [Thraustotheca clavata]	-	-	-	-SP
AeRB84_1455.1	464	-	-	-	-	-SP
AeRB84_13680.1	771	RHZ13981.1 hypothetical protein DYB26_014582, partial [Aphanomyces astaci]	-	-	-	-SP
AeRB84_17781.1	113	RHY19367.1 hypothetical protein DYB25_009408, partial [Aphanomyces astaci]	-	-	-	-SP
AeRB84_14702.1	136	-	-	-	-	-SP
AeRB84_16034.1	393	KAF1335538.1 Anaphase-promoting complex subunit, partial [Globisporangium splendens]	PF13637 Ankyrin repeats (many copies)	-	-	-SP
AeRB84_2949.1	200	XP_009846305.1 hypothetical protein H257_18871, partial [Aphanomyces astaci] ETV64211.1 hypothetical protein H257_18871, partial [Aphanomyces astaci]	PF01738 Dienelactone hydrolase family	IPR002925 Dienelactone hydrolase	GO:0016787 hydrolase activity	-SP
AeRB84_8965.1	235	-	-	-	-	-SP
AeRB84_103.1	695	XP_008860936.1 CMGC/SRPK protein kinase [Aphanomyces invadans] ETW09525.1 CMGC/SRPK protein kinase [Aphanomyces invadans]	PF00069 Protein kinase domain	IPR000719 Protein kinase domain	GO:0005524 ATP binding / GO:0004672 protein kinase activity / GO:0006468 protein phosphorylation	-SP
AeRB84_19625.1	496	KAE8994540.1 Transposon Tf2-6 polyprotein [Phytophthora fragariae]	-	-	-	-SP
AeRB84_5591.1	748	KAF0717003.1 hypothetical protein As57867_002538, partial [Aphanomyces stellatus]	-	-	-	-SP
AeRB84_1204.1	644	RHY47782.1 hypothetical protein DYB34_012396, partial [Aphanomyces astaci]	PF13193 AMP-binding enzyme C-terminal domain / PF00501 AMP-binding enzyme	IPR025110 AMP-binding enzyme, C-terminal domain / IPR000873 AMP-dependent synthetase/ligase	GO:0008152 metabolic process / GO:0003824 catalytic activity	-SP
AeRB84_5636.1	111	-	-	-	-	+SP-TM
AeRB84_10640.1	248	-	-	-	-	-SP
AeRB84_5051.1	273	-	PF08241 Methyltransferase domain	IPR013216 Methyltransferase type 11	GO:0008152 metabolic process / GO:0008168 methyltransferase activity	-SP
AeRB84_14656.1	1066	KAF0703917.1 hypothetical protein AaE_015198, partial [Aphanomyces astaci]	PF13456 Reverse transcriptase-like	-	-	-SP
AeRB84_8385.1	665	RQM25416.1 hypothetical protein B5M09_001012, partial [Aphanomyces astaci]	PF03105 SPX domain / PF03124 EXS family	IPR004331 SPX domain / IPR004342 EXS, C-terminal	GO:0016021 integral component of membrane	-SP
AeRB84_7342.1	101	KAF0710099.1 hypothetical protein As57867_005639, partial [Aphanomyces stellatus]	-	-	-	-SP
AeRB84_19622.1	320	XP_008881109.1 serine/threonine-protein phosphatase 2A catalytic subunit alpha isoform [Aphanomyces invadans] ETV90258.1 serine/threonine-protein phosphatase 2A catalytic subunit alpha isoform [Aphanomyces invadans]	PF00149 Calcineurin-like phosphoesterase	IPR004843 Calcineurin-like phosphoesterase domain, ApaH type	GO:0016787 hydrolase activity	-SP
AeRB84_19717.1	343	KAF1786835.1 EF-hand domain pair [Phytophthora cactorum]	-	-	-	-SP
AeRB84_8539.1	198	OQS00358.1 hypothetical protein THRCLA_05991, partial [Thraustotheca clavata]	-	-	-	-SP
AeRB84_3915.1	647	RQM23855.1 hypothetical protein B5M09_012287, partial [Aphanomyces astaci]	PF00664 ABC transporter transmembrane region / PF00005 ABC transporter	IPR003439 ABC transporter-like / IPR011527 ABC transporter type 1, transmembrane domain	GO:0055085 transmembrane transport / GO:0005524 ATP binding / GO:0042626 ATPase activity, coupled to transmembrane movement of substances / GO:0016021 integral component of membrane / GO:0016887 ATPase activity	-SP
AeRB84_20758.1	392	KAF0762264.1 hypothetical protein AaE_003332, partial [Aphanomyces astaci]	-	-	-	-SP
AeRB84_12036.1	209	KAF0704293.1 hypothetical protein AaE_015012, partial [Aphanomyces astaci]	PF08653 DASH complex subunit Dam1	IPR013962 DASH complex subunit Dam1	GO:0072686 mitotic spindle / GO:0042729 DASH complex / GO:0008608 attachment of spindle microtubules to kinetochore	-SP
AeRB84_1320.1	159	OQR89965.1 MaoClike domain containing protein [Thraustotheca clavata]	PF01575 MaoC like domain	IPR002539 MaoC-like domain	-	-SP
AeRB84_1847.1	72	XP_008611920.1 DNA-directed RNA polymerase I, II, and III subunit RPABC4 [Saprolegnia diclina VS20] EQC34514.1 DNA-directed RNA polymerase I, II, and III subunit RPABC4 [Saprolegnia diclina VS20]	PF03604 DNA directed RNA polymerase, 7 kDa subunit	IPR006591 RNA polymerase archaeal subunit P/eukaryotic subunit RPABC4	GO:0003899 DNA-directed 5'-3' RNA polymerase activity / GO:0003677 DNA binding / GO:0006351 transcription, DNA-templated	-SP
AeRB84_9583.1	195	KAF0721018.1 hypothetical protein Ae201684_019242, partial [Aphanomyces euteiches]	-	-	-	-SP
AeRB84_21736.1	1285	RHY07232.1 hypothetical protein DYB36_002960, partial [Aphanomyces astaci]	PF00168 C2 domain	IPR000008 C2 domain	-	-SP
AeRB84_18327.1	327	RLO12820.1 hypothetical protein DYB28_006757, partial [Aphanomyces astaci]	-	-	-	-SP
AeRB84_9019.1	216	RLO07502.1 hypothetical protein DYB28_011573, partial [Aphanomyces astaci]	-	-	-	-SP
AeRB84_3626.1	280	KAF0691293.1 hypothetical protein As57867_017384, partial [Aphanomyces stellatus] KAF0718313.1 hypothetical protein As57867_001762, partial [Aphanomyces stellatus]	-	-	-	-SP
AeRB84_16170.1	164	OQR95437.1 tubulin polyglutamylase [Thraustotheca clavata]	PF04969 CS domain	IPR007052 CS domain	-	-SP
AeRB84_17221.1	847	XP_009825224.1 serine/threonine protein kinase, variant [Aphanomyces astaci] ETV85206.1 serine/threonine protein kinase, variant [Aphanomyces astaci]	PF12796 Ankyrin repeats (3 copies) / PF13405 EF-hand domain / PF00069 Protein kinase domain	IPR000719 Protein kinase domain / IPR020683 Ankyrin repeat-containing domain / IPR002048 EF-hand domain	GO:0005524 ATP binding / GO:0005509 calcium ion binding / GO:0004672 protein kinase activity / GO:0006468 protein phosphorylation	-SP
AeRB84_11293.1	1614	XP_008861247.1 hypothetical protein, variant 1 [Aphanomyces invadans] ETW09835.1 hypothetical protein, variant 1 [Aphanomyces invadans]	PF00520 Ion transport protein / PF16905 Voltage-dependent L-type calcium channel, IQ-associated	IPR031649 Voltage-dependent L-type calcium channel, IQ-associated domain / IPR005821 Ion transport domain	GO:0016020 membrane / GO:0055085 transmembrane transport / GO:0005216 ion channel activity / GO:0006811 ion transport	-SP
AeRB84_16537.1	98	-	-	-	-	-SP
AeRB84_9422.1	310	ETM51562.1 hypothetical protein, variant 5 [Phytophthora parasitica] ETP49646.1 hypothetical protein, variant 5 [Phytophthora parasitica P10297] ETM51563.1 hypothetical protein, variant 6 [Phytophthora parasitica] ETM51564.1 hypothetical protein, variant 7 [Phytophthora parasitica] ETP49647.1 hypothetical protein, variant 6 [Phytophthora parasitica P10297]	PF00250 Forkhead domain	IPR001766 Fork head domain	GO:0006355 regulation of transcription, DNA-templated / GO:0043565 sequence-specific DNA binding / GO:0003700 transcription factor activity, sequence-specific DNA binding	-SP
AeRB84_7017.1	303	XP_009525261.1 hypothetical protein PHYSODRAFT_418265, partial [Phytophthora sojae] EGZ22544.1 hypothetical protein PHYSODRAFT_418265, partial [Phytophthora sojae]	PF12796 Ankyrin repeats (3 copies) / PF13637 Ankyrin repeats (many copies)	IPR020683 Ankyrin repeat-containing domain	-	-SP
AeRB84_18488.1	312	KAF0682739.1 hypothetical protein As57867_025064, partial [Aphanomyces stellatus]	PF00385 Chromo (CHRromatin Organisation MOdifier) domain	IPR023780 Chromo domain	-	-SP
AeRB84_11142.1	1420	RHZ42767.1 hypothetical protein DYB26_006736, partial [Aphanomyces astaci]	-	-	-	-SP
AeRB84_4048.1	690	OQR89421.1 transmembrane protein [Achlya hypogyna]	PF08030 Ferric reductase NAD binding domain / PF03351 DOMON domain / PF01794 Ferric reductase like transmembrane component / PF08022 FAD-binding domain	IPR005018 DOMON domain / IPR013121 Ferric reductase, NAD binding domain / IPR013112 FAD-binding 8 / IPR013130 Ferric reductase transmembrane component-like domain	GO:0055114 oxidation-reduction process / GO:0016491 oxidoreductase activity	+SP+TM
AeRB84_17966.1	458	-	PF01490 Transmembrane amino acid transporter protein	IPR013057 Amino acid transporter, transmembrane domain	-	-SP
AeRB84_7438.1	285	KAF0691236.1 hypothetical protein As57867_017434, partial [Aphanomyces stellatus]	PF00230 Major intrinsic protein	IPR000425 Major intrinsic protein	GO:0016020 membrane / GO:0055085 transmembrane transport / GO:0015267 channel activity	-SP
AeRB84_2414.1	67	-	-	-	-	-SP
AeRB84_14410.1	310	XP_008865809.1 hypothetical protein, variant 6 [Aphanomyces invadans] XP_008865815.1 hypothetical protein, variant 7 [Aphanomyces invadans] ETW06037.1 hypothetical protein, variant 6 [Aphanomyces invadans] ETW06038.1 hypothetical protein, variant 7 [Aphanomyces invadans]	PF01486 K-box region / PF13920 Zinc finger, C3HC4 type (RING finger)	IPR002487 Transcription factor, K-box	GO:0005634 nucleus / GO:0006355 regulation of transcription, DNA-templated / GO:0003700 transcription factor activity, sequence-specific DNA binding	-SP
AeRB84_15552.1	121	-	-	-	-	-SP
AeRB84_12576.1	335	-	-	-	-	-SP
AeRB84_9993.1	257	-	-	-	-	-SP
AeRB84_822.1	7416	RHY10229.1 hypothetical protein DYB36_000735, partial [Aphanomyces astaci]	PF00041 Fibronectin type III domain	IPR003961 Fibronectin type III	GO:0005515 protein binding	+SP-TM
AeRB84_2672.1	148	-	PF02214 BTB/POZ domain	IPR003131 Potassium channel tetramerisation-type BTB domain	GO:0051260 protein homooligomerization	-SP
AeRB84_9527.1	240	-	-	-	-	-SP
AeRB84_4603.1	861	RHY69635.1 hypothetical protein DYB30_005899, partial [Aphanomyces astaci]	PF05462 Slime mold cyclic AMP receptor	-	-	-SP
AeRB84_11503.1	114	-	PF09755 Uncharacterized conserved protein H4 (DUF2046)	IPR019152 Protein of unknown function DUF2046	-	-SP
AeRB84_13086.1	116	RHY15927.1 hypothetical protein DYB32_010699, partial [Aphanomyces invadans]	PF03184 DDE superfamily endonuclease	IPR004875 DDE superfamily endonuclease domain	GO:0003676 nucleic acid binding	-SP
AeRB84_8764.1	107	-	-	-	-	-SP
AeRB84_2132.1	324	OQR89637.1 crinkler (CRN) domain-containing protein [Thraustotheca clavata]	-	-	-	-SP
AeRB84_577.1	296	OQR99087.1 Mitochondrial Carrier (MC) Family [Achlya hypogyna]	PF00153 Mitochondrial carrier protein	IPR018108 Mitochondrial substrate/solute carrier	-	-SP
AeRB84_18181.1	278	RHY23648.1 hypothetical protein DYB25_006316, partial [Aphanomyces astaci] RHY35852.1 hypothetical protein DYB38_005956, partial [Aphanomyces astaci] RHY40591.1 hypothetical protein DYB30_007222, partial [Aphanomyces astaci] RHY55141.1 hypothetical protein DYB34_005985, partial [Aphanomyces astaci] RHZ19531.1 hypothetical protein DYB31_006945, partial [Aphanomyces astaci]	PF04502 Family of unknown function (DUF572)	IPR007590 CWC16 protein	-	-SP
AeRB84_20314.1	690	OQR92695.1 glycoside hydrolase [Achlya hypogyna]	PF03198 Glucanosyltransferase / PF05705 Eukaryotic protein of unknown function (DUF829)	IPR004886 Glucanosyltransferase / IPR008547 Protein of unknown function DUF829, TMEM53	-	+SP+TM
AeRB84_4242.1	172	OQS04007.1 transmembrane protein [Thraustotheca clavata]	-	-	-	-SP
AeRB84_1299.1	122	RLO01576.1 hypothetical protein DYB28_011859, partial [Aphanomyces astaci] RLO06611.1 hypothetical protein DYB28_007095, partial [Aphanomyces astaci]	-	-	-	-SP
AeRB84_6045.1	365	RLO12404.1 hypothetical protein DYB28_012230, partial [Aphanomyces astaci]	PF03732 Retrotransposon gag protein / PF00098 Zinc knuckle	IPR005162 Retrotransposon gag domain / IPR001878 Zinc finger, CCHC-type	GO:0008270 zinc ion binding / GO:0003676 nucleic acid binding	-SP
AeRB84_18680.1	466	AIG55788.1 secreted protein [Achlya hypogyna]	PF00734 Fungal cellulose binding domain	IPR000254 Cellulose-binding domain, fungal	GO:0030248 cellulose binding / GO:0005975 carbohydrate metabolic process / GO:0005576 extracellular region	+SP-TM
AeRB84_9870.1	268	RHY72038.1 hypothetical protein DYB30_007656, partial [Aphanomyces astaci]	PF00957 Synaptobrevin	IPR001388 Synaptobrevin	GO:0016021 integral component of membrane / GO:0016192 vesicle-mediated transport	-SP
AeRB84_7068.1	357	RQM31320.1 hypothetical protein B5M09_013741, partial [Aphanomyces astaci]	PF00091 Tubulin/FtsZ family, GTPase domain / PF03953 Tubulin C-terminal domain	IPR003008 Tubulin/FtsZ, GTPase domain / IPR018316 Tubulin/FtsZ, 2-layer sandwich domain	GO:0003924 GTPase activity	-SP
AeRB84_5968.1	439	KAF0721343.1 hypothetical protein Ae201684_019173, partial [Aphanomyces euteiches]	-	-	-	-SP
AeRB84_12135.1	193	OQS03021.1 prefoldin subunit 3 [Thraustotheca clavata]	PF02996 Prefoldin subunit	IPR004127 Prefoldin alpha-like	-	-SP
AeRB84_2073.1	406	XP_008878421.1 CAMK/CAMK1 protein kinase, variant 1 [Aphanomyces invadans] ETV92900.1 CAMK/CAMK1 protein kinase, variant 1 [Aphanomyces invadans]	PF00069 Protein kinase domain	IPR000719 Protein kinase domain	GO:0005524 ATP binding / GO:0004672 protein kinase activity / GO:0006468 protein phosphorylation	-SP
AeRB84_16407.1	261	-	-	-	-	-SP
AeRB84_15714.1	479	XP_008866442.1 AGC/PDK1 protein kinase, variant 1 [Aphanomyces invadans] ETW05004.1 AGC/PDK1 protein kinase, variant 1 [Aphanomyces invadans]	PF14593 PH domain / PF00069 Protein kinase domain	IPR000719 Protein kinase domain / IPR033931 PDK1-type, PH domain	GO:0005524 ATP binding / GO:0004672 protein kinase activity / GO:0006468 protein phosphorylation	-SP
AeRB84_19437.1	411	KAE9263831.1 hypothetical protein PR003_g33015, partial [Phytophthora rubi]	PF03221 Tc5 transposase DNA-binding domain / PF03184 DDE superfamily endonuclease	IPR006600 HTH CenpB-type DNA-binding domain / IPR004875 DDE superfamily endonuclease domain	GO:0003676 nucleic acid binding	-SP
AeRB84_17208.1	205	-	-	-	-	-SP
AeRB84_10053.1	1350	OQS06041.1 nuclear pore complex protein [Thraustotheca clavata]	PF08801 Nup133 N terminal like	IPR014908 Nucleoporin, Nup133/Nup155-like, N-terminal	-	-SP
AeRB84_5443.1	133	-	-	-	-	-SP
AeRB84_11697.1	531	RHZ13841.1 hypothetical protein DYB37_013215, partial [Aphanomyces astaci]	PF00270 DEAD/DEAH box helicase / PF00271 Helicase conserved C-terminal domain / PF04438 HIT zinc finger	IPR011545 DEAD/DEAH box helicase domain / IPR001650 Helicase, C-terminal / IPR007529 Zinc finger, HIT-type	GO:0005524 ATP binding / GO:0003676 nucleic acid binding	-SP
AeRB84_4319.1	161	KAF0706906.1 hypothetical protein AaE_013888, partial [Aphanomyces astaci]	-	-	-	-SP
AeRB84_2766.1	672	RHZ10102.1 hypothetical protein DYB26_010425, partial [Aphanomyces astaci]	-	-	-	-SP
AeRB84_10636.1	251	KAF0739140.1 hypothetical protein AaE_008821, partial [Aphanomyces astaci]	PF00085 Thioredoxin	IPR013766 Thioredoxin domain	GO:0045454 cell redox homeostasis	-SP
AeRB84_7384.1	386	KAF0692848.1 hypothetical protein As57867_016063, partial [Aphanomyces stellatus]	PF00664 ABC transporter transmembrane region / PF00005 ABC transporter	IPR003439 ABC transporter-like / IPR011527 ABC transporter type 1, transmembrane domain	GO:0055085 transmembrane transport / GO:0005524 ATP binding / GO:0042626 ATPase activity, coupled to transmembrane movement of substances / GO:0016021 integral component of membrane / GO:0016887 ATPase activity	-SP
AeRB84_6603.1	416	XP_009831287.1 hypothetical protein, variant 1 [Aphanomyces astaci] ETV79445.1 hypothetical protein, variant 1 [Aphanomyces astaci]	PF00787 PX domain	IPR001683 Phox homologous domain	GO:0035091 phosphatidylinositol binding	-SP
AeRB84_21678.1	1219	XP_009821264.1 hypothetical protein, variant 1 [Aphanomyces astaci] ETV88864.1 hypothetical protein, variant 1 [Aphanomyces astaci]	PF00063 Myosin head (motor domain) / PF00612 IQ calmodulin-binding motif	IPR001609 Myosin head, motor domain / IPR000048 IQ motif, EF-hand binding site	GO:0005515 protein binding / GO:0005524 ATP binding / GO:0016459 myosin complex / GO:0003774 motor activity	-SP
AeRB84_8894.1	383	KAF1327748.1 putative 1,4-beta-d-glucan cellobiohydrolase b, partial [Globisporangium splendens]	PF00734 Fungal cellulose binding domain / PF00840 Glycosyl hydrolase family 7	IPR001722 Glycoside hydrolase, family 7 / IPR000254 Cellulose-binding domain, fungal	GO:0030248 cellulose binding / GO:0004553 hydrolase activity, hydrolyzing O-glycosyl compounds / GO:0005576 extracellular region / GO:0005975 carbohydrate metabolic process	-SP
AeRB84_6080.1	378	XP_009513898.1 hypothetical protein PHYSODRAFT_468341, partial [Phytophthora sojae] EGZ26623.1 hypothetical protein PHYSODRAFT_468341, partial [Phytophthora sojae]	-	-	-	-SP
AeRB84_11330.1	462	OQR91048.1 heme oxygenase [Achlya hypogyna]	PF01126 Heme oxygenase	IPR016053 Haem oxygenase-like	GO:0006788 heme oxidation / GO:0004392 heme oxygenase (decyclizing) activity / GO:0055114 oxidation-reduction process	-SP
AeRB84_3860.1	273	-	PF01733 Nucleoside transporter	IPR002259 Equilibrative nucleoside transporter	GO:0005337 nucleoside transmembrane transporter activity / GO:1901642 nucleoside transmembrane transport / GO:0016021 integral component of membrane	-SP
AeRB84_5040.1	268	OQR94325.1 eukaryotic initiation factor 4A-III [Achlya hypogyna]	PF06325 Ribosomal protein L11 methyltransferase (PrmA)	-	-	-SP
AeRB84_20690.1	461	RHZ39470.1 hypothetical protein DYB26_014393, partial [Aphanomyces astaci]	PF00266 Aminotransferase class-V	IPR000192 Aminotransferase class V domain	-	-SP
AeRB84_14686.1	928	-	PF00305 Lipoxygenase	IPR013819 Lipoxygenase, C-terminal	GO:0016702 oxidoreductase activity, acting on single donors with incorporation of molecular oxygen, incorporation of two atoms of oxygen / GO:0046872 metal ion binding / GO:0055114 oxidation-reduction process	-SP
AeRB84_15588.1	595	XP_009844978.1 hypothetical protein, variant 1 [Aphanomyces astaci] XP_009844979.1 hypothetical protein, variant 2 [Aphanomyces astaci] XP_009844980.1 hypothetical protein, variant 3 [Aphanomyces astaci] ETV65490.1 hypothetical protein, variant 1 [Aphanomyces astaci] ETV65491.1 hypothetical protein, variant 2 [Aphanomyces astaci] ETV65492.1 hypothetical protein, variant 3 [Aphanomyces astaci]	PF15253 SCL-interrupting locus protein N-terminus	IPR026123 SCL-interrupting locus protein	-	-SP
AeRB84_16104.1	199	OQR95254.1 adenosylmethionine-8-amino-7-oxononanoate aminotransferase [Achlya hypogyna]	PF06342 Alpha/beta hydrolase of unknown function (DUF1057)	IPR010463 Protein of unknown function DUF1057	-	-SP
AeRB84_8297.1	445	RLO09794.1 hypothetical protein DYB28_003809, partial [Aphanomyces astaci]	-	-	-	-SP
AeRB84_6001.1	142	-	-	-	-	-SP
AeRB84_1550.1	984	XP_019058639.1 PREDICTED: LOW QUALITY PROTEIN: putative acyl-activating enzyme 19 [Tarenaya hassleriana]	PF00550 Phosphopantetheine attachment site / PF13360 PQQ-like domain / PF00501 AMP-binding enzyme / PF13570 PQQ-like domain	IPR025666 Pyrrolo-quinoline quinone-like domain / IPR009081 Phosphopantetheine binding ACP domain / IPR000873 AMP-dependent synthetase/ligase / IPR002372 Pyrrolo-quinoline quinone repeat	GO:0008152 metabolic process / GO:0003824 catalytic activity	-SP
AeRB84_1836.1	270	KAF0703045.1 hypothetical protein AaE_015583, partial [Aphanomyces astaci]	PF05023 Phytochelatin synthase	IPR007719 Phytochelatin synthase, N-terminal catalytic domain	GO:0046872 metal ion binding / GO:0046938 phytochelatin biosynthetic process / GO:0010038 response to metal ion / GO:0016756 glutathione gamma-glutamylcysteinyltransferase activity	-SP
AeRB84_10790.1	2122	KAF0774862.1 hypothetical protein AaE_001438, partial [Aphanomyces astaci]	PF00520 Ion transport protein / PF00027 Cyclic nucleotide-binding domain	IPR000595 Cyclic nucleotide-binding domain / IPR005821 Ion transport domain	GO:0016020 membrane / GO:0055085 transmembrane transport / GO:0005216 ion channel activity / GO:0006811 ion transport	-SP
AeRB84_16729.1	76	-	-	-	-	-SP
AeRB84_234.1	775	XP_008864454.1 hypothetical protein, variant 1 [Aphanomyces invadans] ETW06379.1 hypothetical protein, variant 1 [Aphanomyces invadans]	PF00616 GTPase-activator protein for Ras-like GTPase / PF00169 PH domain	IPR001936 Ras GTPase-activating domain / IPR001849 Pleckstrin homology domain	GO:0043087 regulation of GTPase activity	-SP
AeRB84_3113.1	450	OQS04203.1 sporangia induced hypothetical protein [Thraustotheca clavata]	-	-	-	-SP
AeRB84_18779.1	347	KAF0754269.1 hypothetical protein AaE_005401, partial [Aphanomyces astaci]	-	-	-	-SP
AeRB84_8702.1	263	RHY96728.1 hypothetical protein DYB31_016017, partial [Aphanomyces astaci]	PF08740 BCS1 N terminal	IPR014851 BCS1, N-terminal	GO:0034551 mitochondrial respiratory chain complex III assembly	-SP
AeRB84_16602.1	679	KAF0682308.1 hypothetical protein As57867_025456, partial [Aphanomyces stellatus]	-	-	-	+SP+TM
AeRB84_3106.1	908	OQS07278.1 phosphatidylinositol-4-phosphate-5-kinase (PI-PIPK-B) [Thraustotheca clavata]	PF01504 Phosphatidylinositol-4-phosphate 5-Kinase / PF00169 PH domain	IPR001849 Pleckstrin homology domain / IPR002498 Phosphatidylinositol-4-phosphate 5-kinase, core	GO:0016307 phosphatidylinositol phosphate kinase activity / GO:0046488 phosphatidylinositol metabolic process	-SP
AeRB84_2259.1	265	KAF0702627.1 hypothetical protein AaE_015813, partial [Aphanomyces astaci]	PF04827 Plant transposon protein	IPR006912 Harbinger transposase-derived protein	GO:0016788 hydrolase activity, acting on ester bonds	-SP
AeRB84_8016.1	1691	RLO09476.1 hypothetical protein DYB28_003884, partial [Aphanomyces astaci]	PF00027 Cyclic nucleotide-binding domain	IPR000595 Cyclic nucleotide-binding domain	-	-SP
AeRB84_19152.1	254	RHZ29507.1 hypothetical protein DYB26_010554, partial [Aphanomyces astaci]	PF05859 Mis12 protein	IPR008685 Centromere protein Mis12	GO:0005634 nucleus / GO:0000278 mitotic cell cycle / GO:0007049 cell cycle / GO:0000775 chromosome, centromeric region	-SP
AeRB84_8214.1	386	-	-	-	-	-SP
AeRB84_19922.1	503	XP_008862195.1 hypothetical protein, variant 2 [Aphanomyces invadans] ETW08389.1 hypothetical protein, variant 2 [Aphanomyces invadans]	PF00271 Helicase conserved C-terminal domain / PF13920 Zinc finger, C3HC4 type (RING finger)	IPR001650 Helicase, C-terminal	-	-SP
AeRB84_15803.1	361	PYD89016.1 peptidase [Pseudomonas syringae pv. pisi]	PF03572 Peptidase family S41	IPR005151 Tail specific protease	GO:0006508 proteolysis / GO:0008236 serine-type peptidase activity	-SP
AeRB84_9729.1	304	RHY15592.1 hypothetical protein DYB25_006341, partial [Aphanomyces astaci]	PF00169 PH domain	IPR001849 Pleckstrin homology domain	-	-SP
AeRB84_3038.1	445	-	-	-	-	-SP
AeRB84_1254.1	481	OQR95135.1 Multidrug/Oligosaccharidyl-lipid/Polysaccharide (MOP) Flippase Superfamily [Achlya hypogyna]	PF01554 MatE	IPR002528 Multi antimicrobial extrusion protein	GO:0016020 membrane / GO:0055085 transmembrane transport / GO:0015238 drug transmembrane transporter activity / GO:0015297 antiporter activity / GO:0006855 drug transmembrane transport	-SP
AeRB84_7183.1	390	-	-	-	-	-SP
AeRB84_6802.1	511	XP_009842808.1 hypothetical protein, variant 1 [Aphanomyces astaci] ETV67685.1 hypothetical protein, variant 1 [Aphanomyces astaci]	PF01554 MatE	IPR002528 Multi antimicrobial extrusion protein	GO:0016020 membrane / GO:0055085 transmembrane transport / GO:0015238 drug transmembrane transporter activity / GO:0015297 antiporter activity / GO:0006855 drug transmembrane transport	-SP
AeRB84_4790.1	283	XP_009841027.1 hypothetical protein, variant 1 [Aphanomyces astaci] ETV69454.1 hypothetical protein, variant 1 [Aphanomyces astaci]	PF00795 Carbon-nitrogen hydrolase	IPR003010 Carbon-nitrogen hydrolase	GO:0006807 nitrogen compound metabolic process	-SP
AeRB84_4224.1	205	KAF4037589.1 Helix-hairpin-helix motif-containing protein 8 [Phytophthora infestans] KAF4140857.1 Helix-hairpin-helix domain [Phytophthora infestans]	PF14716 Helix-hairpin-helix domain	IPR010996 DNA polymerase beta-like, N-terminal domain	-	-SP
AeRB84_654.1	264	RLO08478.1 hypothetical protein DYB28_004116, partial [Aphanomyces astaci]	PF13649 Methyltransferase domain	-	-	-SP
AeRB84_6342.1	201	XP_008881406.1 hypothetical protein H310_15199, partial [Aphanomyces invadans] ETV89962.1 hypothetical protein H310_15199, partial [Aphanomyces invadans]	-	-	-	+SP-TM
AeRB84_11726.1	109	KAF1325441.1 hypothetical protein FI667_g9196, partial [Globisporangium splendens]	-	-	-	-SP
AeRB84_4125.1	289	OQS04384.1 Intraflagellar Transport Protein 20 [Thraustotheca clavata]	PF00595 PDZ domain (Also known as DHR or GLGF)	IPR001478 PDZ domain	GO:0005515 protein binding	-SP
AeRB84_18737.1	269	KAF0707715.1 hypothetical protein AaE_013490, partial [Aphanomyces astaci]	-	-	-	-SP
AeRB84_3842.1	230	KUF95656.1 Zinc finger FYVE domain-containing protein 16 [Phytophthora nicotianae]	PF01363 FYVE zinc finger	IPR000306 FYVE zinc finger	GO:0046872 metal ion binding	-SP
AeRB84_16495.1	203	XP_008870357.1 hypothetical protein, variant 1 [Aphanomyces invadans] ETW01359.1 hypothetical protein, variant 1 [Aphanomyces invadans]	PF00782 Dual specificity phosphatase, catalytic domain	IPR000340 Dual specificity phosphatase, catalytic domain	GO:0008138 protein tyrosine/serine/threonine phosphatase activity / GO:0016311 dephosphorylation	-SP
AeRB84_338.1	420	XP_012213562.1 hypothetical protein SPRG_18728, partial [Saprolegnia parasitica CBS 223.65] KDO15731.1 hypothetical protein SPRG_18728, partial [Saprolegnia parasitica CBS 223.65]	PF01205 Uncharacterized protein family UPF0029	IPR001498 Impact, N-terminal	-	-SP
AeRB84_18613.1	108	RLO09574.1 hypothetical protein DYB28_004567, partial [Aphanomyces astaci]	PF09415 CENP-S associating Centromere protein X	IPR018552 Centromere protein X	GO:0006281 DNA repair / GO:0051382 kinetochore assembly	-SP
AeRB84_21140.1	248	KAF0692875.1 hypothetical protein As57867_016041, partial [Aphanomyces stellatus]	-	-	-	-SP
AeRB84_2519.1	1171	RLO07855.1 hypothetical protein DYB28_004258, partial [Aphanomyces astaci]	PF13812 Pentatricopeptide repeat domain / PF01535 PPR repeat	IPR002885 Pentatricopeptide repeat	-	-SP
AeRB84_13277.1	563	OQR98093.1 CDP-diacylglycerol-glycerol-3-phosphate 3-phosphatidyltransferase [Achlya hypogyna]	PF13091 PLD-like domain	IPR025202 Phospholipase D-like domain	-	-SP
AeRB84_17359.1	194	-	-	-	-	-SP
AeRB84_6554.1	373	ACL97383.1 Gag-Pol polyprotein [Medicago truncatula]	PF07727 Reverse transcriptase (RNA-dependent DNA polymerase)	IPR013103 Reverse transcriptase, RNA-dependent DNA polymerase	-	-SP
AeRB84_20341.1	242	KAF0761210.1 hypothetical protein AaE_003463, partial [Aphanomyces astaci]	-	-	-	-SP
AeRB84_8641.1	280	KAF0751691.1 hypothetical protein AaE_006292, partial [Aphanomyces astaci]	PF00005 ABC transporter	IPR003439 ABC transporter-like	GO:0005524 ATP binding / GO:0016887 ATPase activity	-SP
AeRB84_18392.1	804	RHY79217.1 hypothetical protein DYB26_013438, partial [Aphanomyces astaci]	PF00233 3'5'-cyclic nucleotide phosphodiesterase	IPR002073 3'5'-cyclic nucleotide phosphodiesterase, catalytic domain	GO:0007165 signal transduction / GO:0004114 3',5'-cyclic-nucleotide phosphodiesterase activity	-SP
AeRB84_14382.1	494	RLO09659.1 hypothetical protein DYB28_013086, partial [Aphanomyces astaci]	-	-	-	-SP
AeRB84_13427.1	88	RHY92718.1 hypothetical protein DYB35_007930, partial [Aphanomyces astaci] RLO09601.1 hypothetical protein DYB28_011320, partial [Aphanomyces astaci]	-	-	-	-SP
AeRB84_21415.1	464	RHY97398.1 hypothetical protein DYB31_010951, partial [Aphanomyces astaci]	-	-	-	-SP
AeRB84_19458.1	903	KAF0769447.1 hypothetical protein AaE_002695, partial [Aphanomyces astaci]	-	-	-	-SP
AeRB84_1489.1	3386	RQM28291.1 hypothetical protein B5M09_007408, partial [Aphanomyces astaci]	-	-	-	-SP
AeRB84_6358.1	322	OQR99670.1 chromatin modification-related protein EAF3 [Achlya hypogyna]	PF11717 RNA binding activity-knot of a chromodomain / PF05712 MRG	IPR025995 RNA binding activity-knot of a chromodomain / IPR026541 MRG domain	-	-SP
AeRB84_17190.1	662	XP_009837909.1 hypothetical protein, variant 1 [Aphanomyces astaci] ETV72681.1 hypothetical protein, variant 1 [Aphanomyces astaci]	PF00632 HECT-domain (ubiquitin-transferase)	IPR000569 HECT domain	GO:0004842 ubiquitin-protein transferase activity	-SP
AeRB84_19387.1	159	RHZ06945.1 hypothetical protein DYB26_008520, partial [Aphanomyces astaci]	PF13359 DDE superfamily endonuclease	IPR027806 Harbinger transposase-derived nuclease domain	-	-SP
AeRB84_14677.1	569	XP_009834068.1 hypothetical protein, variant 2 [Aphanomyces astaci] ETV76524.1 hypothetical protein, variant 2 [Aphanomyces astaci]	-	-	-	+SP-TM
AeRB84_8360.1	565	KAF0721032.1 hypothetical protein Ae201684_019240, partial [Aphanomyces euteiches]	PF07727 Reverse transcriptase (RNA-dependent DNA polymerase)	IPR013103 Reverse transcriptase, RNA-dependent DNA polymerase	-	-SP
AeRB84_1010.1	191	-	-	-	-	-SP
AeRB84_11324.1	912	XP_008869897.1 CAMK protein kinase [Aphanomyces invadans] ETW00899.1 CAMK protein kinase [Aphanomyces invadans]	PF00069 Protein kinase domain	IPR000719 Protein kinase domain	GO:0005524 ATP binding / GO:0004672 protein kinase activity / GO:0006468 protein phosphorylation	-SP
AeRB84_14655.1	297	-	-	-	-	-SP
AeRB84_8406.1	143	RHY16724.1 hypothetical protein DYB32_010616, partial [Aphanomyces invadans]	-	-	-	-SP
AeRB84_5813.1	265	-	PF00787 PX domain	IPR001683 Phox homologous domain	GO:0035091 phosphatidylinositol binding	-SP
AeRB84_19703.1	501	RHY23794.1 hypothetical protein DYB36_013161, partial [Aphanomyces astaci]	-	-	-	-SP
AeRB84_13262.1	500	KAF0711163.1 hypothetical protein As57867_005353, partial [Aphanomyces stellatus]	PF03221 Tc5 transposase DNA-binding domain / PF03184 DDE superfamily endonuclease	IPR006600 HTH CenpB-type DNA-binding domain / IPR004875 DDE superfamily endonuclease domain	GO:0003676 nucleic acid binding	-SP
AeRB84_5843.1	121	KAF0715338.1 hypothetical protein As57867_003416, partial [Aphanomyces stellatus]	PF00083 Sugar (and other) transporter	IPR005828 Major facilitator, sugar transporter-like	GO:0055085 transmembrane transport / GO:0016021 integral component of membrane / GO:0022857 transmembrane transporter activity	-SP
AeRB84_14366.1	813	CCA23769.1 cleavage induced hypothetical protein [Albugo laibachii Nc14]	-	-	-	+SP+TM
AeRB84_21374.1	143	-	-	-	-	-SP
AeRB84_6282.1	409	OQR99839.1 acetyl-CoA acetyltransferase [Thraustotheca clavata]	PF02803 Thiolase, C-terminal domain / PF00108 Thiolase, N-terminal domain	IPR020616 Thiolase, N-terminal / IPR020617 Thiolase, C-terminal	GO:0008152 metabolic process / GO:0016747 transferase activity, transferring acyl groups other than amino-acyl groups	-SP
AeRB84_13055.1	634	OQR80718.1 conserved oligomeric Golgi complex subunit 6 [Achlya hypogyna]	PF06419 Conserved oligomeric complex COG6	IPR010490 Conserved oligomeric Golgi complex subunit 6	GO:0017119 Golgi transport complex / GO:0006891 intra-Golgi vesicle-mediated transport	-SP
AeRB84_13651.1	783	RHY75511.1 hypothetical protein DYB34_002912, partial [Aphanomyces astaci]	PF13637 Ankyrin repeats (many copies) / PF00612 IQ calmodulin-binding motif	IPR000048 IQ motif, EF-hand binding site	GO:0005515 protein binding	-SP
AeRB84_12877.1	413	XP_009821493.1 hypothetical protein, variant 1 [Aphanomyces astaci] ETV89093.1 hypothetical protein, variant 1 [Aphanomyces astaci]	PF00378 Enoyl-CoA hydratase/isomerase	IPR001753 Enoyl-CoA hydratase/isomerase	GO:0008152 metabolic process / GO:0003824 catalytic activity	-SP
AeRB84_9419.1	345	XP_012207264.1 hypothetical protein SPRG_12230, partial [Saprolegnia parasitica CBS 223.65] KDO22021.1 hypothetical protein SPRG_12230, partial [Saprolegnia parasitica CBS 223.65]	PF10343 Potential Queuosine, Q, salvage protein family	IPR019438 Queuosine salvage protein family	-	-SP
AeRB84_17828.1	159	-	-	-	-	-SP
AeRB84_20077.1	227	WP_086773076.1 extracellular solute-binding protein, partial [Streptomyces bobili]	-	-	-	+SP-TM
AeRB84_15194.1	251	-	-	-	-	-SP
AeRB84_7389.1	253	RHY14778.1 hypothetical protein DYB36_003923, partial [Aphanomyces astaci]	-	-	-	-SP
AeRB84_2835.1	137	KAF0713269.1 hypothetical protein As57867_004421, partial [Aphanomyces stellatus]	-	-	-	-SP
AeRB84_13079.1	897	KAE9079840.1 Transposon Tf2-6 polyprotein [Phytophthora fragariae]	PF00665 Integrase core domain	IPR001584 Integrase, catalytic core	GO:0015074 DNA integration	-SP
AeRB84_11279.1	129	XP_009826716.1 hypothetical protein, variant 2 [Aphanomyces astaci] ETV83287.1 hypothetical protein, variant 2 [Aphanomyces astaci]	-	-	-	-SP
AeRB84_7794.1	702	XP_008872641.1 serine/threonine protein kinase [Aphanomyces invadans] ETV98444.1 serine/threonine protein kinase [Aphanomyces invadans]	PF07647 SAM domain (Sterile alpha motif) / PF00069 Protein kinase domain	IPR000719 Protein kinase domain / IPR001660 Sterile alpha motif domain	GO:0005515 protein binding / GO:0005524 ATP binding / GO:0004672 protein kinase activity / GO:0006468 protein phosphorylation	-SP
AeRB84_21197.1	404	-	PF01363 FYVE zinc finger / PF01852 START domain	IPR000306 FYVE zinc finger / IPR002913 START domain	GO:0008289 lipid binding / GO:0046872 metal ion binding	-SP
AeRB84_470.1	485	OQS02916.1 aspartyl protease family A01A [Thraustotheca clavata]	PF00026 Eukaryotic aspartyl protease	IPR033121 Peptidase family A1 domain	-	-SP
AeRB84_13555.1	398	KAF0747254.1 hypothetical protein AaE_007789, partial [Aphanomyces astaci]	-	-	-	-SP
AeRB84_16008.1	376	XP_009829983.1 hypothetical protein, variant 1 [Aphanomyces astaci] ETV80059.1 hypothetical protein, variant 1 [Aphanomyces astaci]	-	-	-	-SP
AeRB84_18129.1	319	XP_017470157.1 PREDICTED: zinc finger BED domain-containing protein RICESLEEPER 3-like [Rhagoletis zephyria]	-	-	-	-SP
AeRB84_18074.1	305	KAF0710837.1 hypothetical protein As57867_005444, partial [Aphanomyces stellatus]	PF00964 Elicitin	IPR002200 Elicitin	GO:0005576 extracellular region / GO:0009405 pathogenesis	-SP
AeRB84_4617.1	1007	RHY49191.1 hypothetical protein DYB38_009801, partial [Aphanomyces astaci]	-	-	-	-SP
AeRB84_13337.1	566	-	-	-	-	-SP
AeRB84_7103.1	154	-	-	-	-	-SP
AeRB84_18177.1	840	XP_009835141.1 AGC/PKA protein kinase, variant 1 [Aphanomyces astaci] ETV75507.1 AGC/PKA protein kinase, variant 1 [Aphanomyces astaci]	PF00069 Protein kinase domain / PF00027 Cyclic nucleotide-binding domain	IPR000595 Cyclic nucleotide-binding domain / IPR000719 Protein kinase domain	GO:0005524 ATP binding / GO:0004672 protein kinase activity / GO:0006468 protein phosphorylation	-SP
AeRB84_5433.1	1024	KAF4137764.1 Cyclic nucleotide-binding domain [Phytophthora infestans]	-	-	-	+SP+TM
AeRB84_18118.1	206	RHY28414.1 hypothetical protein DYB32_006864, partial [Aphanomyces invadans]	-	-	-	-SP
AeRB84_3487.1	520	XP_008875112.1 hypothetical protein, variant 2 [Aphanomyces invadans] ETV96319.1 hypothetical protein, variant 2 [Aphanomyces invadans]	-	-	-	-SP
AeRB84_9555.1	322	-	PF12697 Alpha/beta hydrolase family	IPR000073 Alpha/beta hydrolase fold-1	-	-SP
AeRB84_14075.1	461	-	PF13516 Leucine Rich repeat	IPR001611 Leucine-rich repeat	GO:0005515 protein binding	-SP
AeRB84_4722.1	182	-	-	-	-	-SP
AeRB84_3870.1	229	XP_024574894.1 Uncharacterized membrane protein [Plasmopara halstedii] CEG38525.1 Uncharacterized membrane protein [Plasmopara halstedii]	-	-	-	-SP
AeRB84_10590.1	875	OQS02721.1 Voltage-gated Ion Channel (VIC) Superfamily [Thraustotheca clavata]	PF00027 Cyclic nucleotide-binding domain	IPR000595 Cyclic nucleotide-binding domain	-	-SP
AeRB84_12763.1	69	KOO33649.1 myosin motor domain [Chrysochromulina tobinii]	PF00063 Myosin head (motor domain)	IPR001609 Myosin head, motor domain	GO:0005524 ATP binding / GO:0016459 myosin complex / GO:0003774 motor activity	-SP
AeRB84_21424.1	450	XP_009831524.1 Grx4 family monothiol glutaredoxin [Aphanomyces astaci] ETV78805.1 Grx4 family monothiol glutaredoxin [Aphanomyces astaci]	PF00462 Glutaredoxin	IPR002109 Glutaredoxin	GO:0015035 protein disulfide oxidoreductase activity / GO:0009055 electron carrier activity / GO:0045454 cell redox homeostasis	-SP
AeRB84_20217.1	233	-	-	-	-	-SP
AeRB84_20022.1	1367	XP_008872566.1 hypothetical protein, variant 1 [Aphanomyces invadans] XP_008872567.1 hypothetical protein H310_08547 [Aphanomyces invadans] XP_008872568.1 hypothetical protein, variant 2 [Aphanomyces invadans] XP_008872569.1 hypothetical protein, variant 3 [Aphanomyces invadans] ETV99138.1 hypothetical protein H310_08547 [Aphanomyces invadans] ETV99139.1 hypothetical protein, variant 1 [Aphanomyc…	-	-	-	-SP
AeRB84_2142.1	326	OQR96968.1 Drug/Metabolite Transporter (DMT) Superfamily [Achlya hypogyna]	PF08449 UAA transporter family	IPR013657 UAA transporter	GO:0055085 transmembrane transport	-SP
AeRB84_8903.1	332	KAF0693169.1 hypothetical protein As57867_015771, partial [Aphanomyces stellatus]	PF13424 Tetratricopeptide repeat / PF13374 Tetratricopeptide repeat	-	-	-SP
AeRB84_14546.1	474	RHZ41226.1 hypothetical protein DYB26_008069, partial [Aphanomyces astaci]	-	-	-	-SP
AeRB84_1855.1	420	OQS04254.1 hypothetical protein THRCLA_03497, partial [Thraustotheca clavata]	PF14360 PAP2 superfamily C-terminal	IPR025749 Sphingomyelin synthase-like domain	-	-SP
AeRB84_10740.1	248	KAF0718934.1 hypothetical protein As57867_001380, partial [Aphanomyces stellatus]	-	-	-	-SP
AeRB84_8926.1	366	KAF1315944.1 hypothetical protein FI667_g15750, partial [Globisporangium splendens]	PF02263 Guanylate-binding protein, N-terminal domain	IPR015894 Guanylate-binding protein, N-terminal	GO:0005525 GTP binding / GO:0003924 GTPase activity	-SP
AeRB84_11372.1	468	KAF0710109.1 hypothetical protein AaE_012645, partial [Aphanomyces astaci]	-	-	-	-SP
AeRB84_6891.1	130	OQR85245.1 cytochrome b5 [Achlya hypogyna]	PF00173 Cytochrome b5-like Heme/Steroid binding domain	IPR001199 Cytochrome b5-like heme/steroid binding domain	-	-SP
AeRB84_11834.1	574	KAF0690672.1 hypothetical protein As57867_017887, partial [Aphanomyces stellatus]	PF00856 SET domain	IPR001214 SET domain	GO:0005515 protein binding	-SP
AeRB84_16825.1	293	AIG56332.1 secreted protein [Achlya hypogyna]	-	-	-	-SP
AeRB84_13674.1	776	XP_009837541.1 TKL protein kinase [Aphanomyces astaci] ETV72755.1 TKL protein kinase [Aphanomyces astaci]	PF00610 Domain found in Dishevelled, Egl-10, and Pleckstrin (DEP) / PF07714 Protein tyrosine kinase	IPR001245 Serine-threonine/tyrosine-protein kinase, catalytic domain / IPR000591 DEP domain	GO:0004672 protein kinase activity / GO:0006468 protein phosphorylation / GO:0035556 intracellular signal transduction	-SP
AeRB84_1622.1	487	XP_008879146.1 hypothetical protein, variant 4 [Aphanomyces invadans] XP_008879151.1 hypothetical protein, variant 3 [Aphanomyces invadans] ETV92184.1 hypothetical protein, variant 3 [Aphanomyces invadans] ETV92185.1 hypothetical protein, variant 4 [Aphanomyces invadans]	PF08016 Polycystin cation channel	IPR013122 Polycystin cation channel, PKD1/PKD2	-	-SP
AeRB84_11205.1	1197	RHY43256.1 hypothetical protein DYB38_008660, partial [Aphanomyces astaci]	PF17216 Rrp44-like cold shock domain / PF00773 RNB domain	IPR033771 Rrp44-like cold shock domain	-	-SP
AeRB84_15694.1	1266	OQR96465.1 ATP-binding Cassette (ABC) Superfamily [Achlya hypogyna]	PF00664 ABC transporter transmembrane region / PF00005 ABC transporter	IPR003439 ABC transporter-like / IPR011527 ABC transporter type 1, transmembrane domain	GO:0055085 transmembrane transport / GO:0005524 ATP binding / GO:0042626 ATPase activity, coupled to transmembrane movement of substances / GO:0016021 integral component of membrane / GO:0016887 ATPase activity	-SP
AeRB84_20084.1	552	OQS01420.1 xylulose kinase [Achlya hypogyna]	PF02782 FGGY family of carbohydrate kinases, C-terminal domain / PF00370 FGGY family of carbohydrate kinases, N-terminal domain	IPR018484 Carbohydrate kinase, FGGY, N-terminal / IPR018485 Carbohydrate kinase, FGGY, C-terminal	GO:0016773 phosphotransferase activity, alcohol group as acceptor / GO:0005975 carbohydrate metabolic process	-SP
AeRB84_3765.1	165	-	-	-	-	-SP
AeRB84_5713.1	277	OQR83018.1 HSF-type DNA-binding [Achlya hypogyna]	PF00447 HSF-type DNA-binding	IPR000232 Heat shock factor (HSF)-type, DNA-binding	GO:0005634 nucleus / GO:0006355 regulation of transcription, DNA-templated / GO:0043565 sequence-specific DNA binding / GO:0003700 transcription factor activity, sequence-specific DNA binding	-SP
AeRB84_21054.1	316	XP_009829234.1 tRNA pseudouridine(55) synthase [Aphanomyces astaci] ETV81376.1 tRNA pseudouridine(55) synthase [Aphanomyces astaci]	PF01509 TruB family pseudouridylate synthase (N terminal domain)	IPR002501 Pseudouridine synthase II, N-terminal	GO:0006396 RNA processing	-SP
AeRB84_3556.1	183	KAF0713055.1 hypothetical protein AaE_011872, partial [Aphanomyces astaci]	PF06963 Ferroportin1 (FPN1)	IPR009716 Ferroporti-1	GO:0034755 iron ion transmembrane transport / GO:0016021 integral component of membrane / GO:0005381 iron ion transmembrane transporter activity	-SP
AeRB84_13915.1	1216	PFX12880.1 Retrovirus-related Pol polyprotein from transposon TNT 1-94 [Stylophora pistillata]	PF14223 gag-polypeptide of LTR copia-type / PF07727 Reverse transcriptase (RNA-dependent DNA polymerase) / PF00665 Integrase core domain / PF13976 GAG-pre-integrase domain	IPR001584 Integrase, catalytic core / IPR025724 GAG-pre-integrase domain / IPR013103 Reverse transcriptase, RNA-dependent DNA polymerase	GO:0015074 DNA integration	-SP
AeRB84_9391.1	340	XP_021839271.1 protein FAR1-RELATED SEQUENCE 5-like [Spinacia oleracea]	PF10551 MULE transposase domain	IPR018289 MULE transposase domain	-	-SP
AeRB84_17752.1	300	XP_008863709.1 hypothetical protein, variant 2 [Aphanomyces invadans] XP_008863710.1 hypothetical protein, variant 3 [Aphanomyces invadans] ETW07616.1 hypothetical protein, variant 2 [Aphanomyces invadans] ETW07617.1 hypothetical protein, variant 3 [Aphanomyces invadans]	-	-	-	-SP
AeRB84_3730.1	836	XP_009841775.1 hydroxylamine reductase [Aphanomyces astaci] ETV68821.1 hydroxylamine reductase [Aphanomyces astaci]	PF03063 Prismane/CO dehydrogenase family / PF00258 Flavodoxin / PF00667 FAD binding domain	IPR003097 FAD-binding, type 1 / IPR008254 Flavodoxin/nitric oxide synthase / IPR004137 Hydroxylamine reductase/Ni-containing CO dehydrogenase	GO:0010181 FMN binding / GO:0055114 oxidation-reduction process / GO:0016491 oxidoreductase activity	-SP
AeRB84_21389.1	220	RHY23609.1 hypothetical protein DYB32_009115, partial [Aphanomyces invadans]	-	-	-	-SP
AeRB84_3762.1	796	RHY65153.1 hypothetical protein DYB30_008373, partial [Aphanomyces astaci]	PF01363 FYVE zinc finger	IPR000306 FYVE zinc finger	GO:0046872 metal ion binding	-SP
AeRB84_17164.1	775	ETM47505.1 TKL/DRK protein kinase, partial [Phytophthora parasitica]	PF07714 Protein tyrosine kinase	IPR001245 Serine-threonine/tyrosine-protein kinase, catalytic domain	GO:0004672 protein kinase activity / GO:0006468 protein phosphorylation	-SP
AeRB84_18439.1	1190	KAF0684701.1 hypothetical protein As57867_023264, partial [Aphanomyces stellatus]	PF00664 ABC transporter transmembrane region / PF00005 ABC transporter	IPR003439 ABC transporter-like / IPR011527 ABC transporter type 1, transmembrane domain	GO:0055085 transmembrane transport / GO:0005524 ATP binding / GO:0042626 ATPase activity, coupled to transmembrane movement of substances / GO:0016021 integral component of membrane / GO:0016887 ATPase activity	-SP
AeRB84_2166.1	208	KAF1322212.1 Kinesin-like protein, partial [Globisporangium splendens]	-	-	-	-SP
AeRB84_10781.1	349	OQR83634.1 dystrophia myotonica WD repeat-containing-like protein [Achlya hypogyna]	PF00400 WD domain, G-beta repeat	IPR001680 WD40 repeat	GO:0005515 protein binding	-SP
AeRB84_2858.1	715	KAF1332388.1 hypothetical protein FI667_g3616, partial [Globisporangium splendens]	-	-	-	-SP
AeRB84_19456.1	1164	KAF0721138.1 hypothetical protein Ae201684_019221, partial [Aphanomyces euteiches]	PF12796 Ankyrin repeats (3 copies) / PF00023 Ankyrin repeat / PF07714 Protein tyrosine kinase	IPR020683 Ankyrin repeat-containing domain / IPR001245 Serine-threonine/tyrosine-protein kinase, catalytic domain / IPR002110 Ankyrin repeat	GO:0005515 protein binding / GO:0004672 protein kinase activity / GO:0006468 protein phosphorylation	-SP
AeRB84_11524.1	688	-	PF08030 Ferric reductase NAD binding domain / PF01794 Ferric reductase like transmembrane component / PF08022 FAD-binding domain	IPR013121 Ferric reductase, NAD binding domain / IPR013112 FAD-binding 8 / IPR013130 Ferric reductase transmembrane component-like domain	GO:0055114 oxidation-reduction process / GO:0016491 oxidoreductase activity	-SP
AeRB84_14434.1	178	WP_066100282.1 DUF4260 domain-containing protein [Halothiobacillus sp. LS2] ANJ67433.1 hypothetical protein A9404_08595 [Halothiobacillus sp. LS2]	PF14079 Domain of unknown function (DUF4260)	IPR025356 Protein of unknown function DUF4260	-	-SP
AeRB84_19120.1	312	XP_009831584.1 hypothetical protein, variant 2 [Aphanomyces astaci] ETV78865.1 hypothetical protein, variant 2 [Aphanomyces astaci]	-	-	-	+SP+TM
AeRB84_12567.1	371	ETI53053.1 hypothetical protein F443_03968, partial [Phytophthora parasitica P1569]	-	-	-	-SP
AeRB84_1430.1	269	RHZ26554.1 hypothetical protein DYB37_006598, partial [Aphanomyces astaci]	-	-	-	-SP
AeRB84_24.1	303	OQR98403.1 aminomethyltransferase [Thraustotheca clavata]	-	-	-	-SP
AeRB84_12188.1	429	KAF0695676.1 hypothetical protein As57867_013471, partial [Aphanomyces stellatus]	PF13905 Thioredoxin-like	IPR012336 Thioredoxin-like fold	-	-SP
AeRB84_6776.1	588	XP_008863114.1 hypothetical protein, variant 3 [Aphanomyces invadans] ETW09305.1 hypothetical protein, variant 3 [Aphanomyces invadans]	PF00616 GTPase-activator protein for Ras-like GTPase	IPR001936 Ras GTPase-activating domain	GO:0043087 regulation of GTPase activity	-SP
AeRB84_20632.1	314	RHY03663.1 hypothetical protein DYB25_010970, partial [Aphanomyces astaci]	-	-	-	+SP+TM
AeRB84_6958.1	271	XP_009846615.1 hypothetical protein H257_19167, partial [Aphanomyces astaci] ETV63903.1 hypothetical protein H257_19167, partial [Aphanomyces astaci]	-	-	-	-SP
AeRB84_19642.1	417	OQS00569.1 protein phosphatase 2C [Achlya hypogyna]	PF00481 Protein phosphatase 2C	IPR001932 PPM-type phosphatase domain	GO:0003824 catalytic activity	-SP
AeRB84_13468.1	365	-	PF12796 Ankyrin repeats (3 copies)	IPR020683 Ankyrin repeat-containing domain	-	-SP
AeRB84_21486.1	320	KAE8979473.1 hypothetical protein PR001_g24542, partial [Phytophthora rubi]	-	-	-	-SP
AeRB84_15514.1	302	KAF0748275.1 hypothetical protein AaE_007399, partial [Aphanomyces astaci]	PF14214 Helitron helicase-like domain at N-terminus	IPR025476 Helitron helicase-like domain	-	-SP
AeRB84_14408.1	391	RHY78695.1 hypothetical protein DYB30_010578, partial [Aphanomyces astaci]	-	-	-	-SP
AeRB84_15691.1	269	RHY28790.1 hypothetical protein DYB25_013286, partial [Aphanomyces astaci]	-	-	-	+SP+TM
AeRB84_16799.1	2456	XP_009827219.1 hypothetical protein, variant 1 [Aphanomyces astaci] ETV83788.1 hypothetical protein, variant 1 [Aphanomyces astaci]	PF00168 C2 domain / PF12234 RAVE protein 1 C terminal	IPR022033 RAVE complex protein Rav1 C-terminal / IPR000008 C2 domain	-	-SP
AeRB84_9347.1	108	KAF4150401.1 putative PNT domain-containing protein [Phytophthora infestans]	-	-	-	-SP
AeRB84_12753.1	311	-	PF12796 Ankyrin repeats (3 copies)	IPR020683 Ankyrin repeat-containing domain	-	-SP
AeRB84_6670.1	153	KAE9012092.1 Polyubiquitin [Phytophthora rubi] KAE9144902.1 Polyubiquitin [Phytophthora fragariae] KAE9330112.1 Polyubiquitin [Phytophthora rubi]	PF00240 Ubiquitin family	IPR000626 Ubiquitin domain	GO:0005515 protein binding	-SP
AeRB84_6381.1	260	KAF0712300.1 hypothetical protein AaE_012063, partial [Aphanomyces astaci]	-	-	-	-SP
AeRB84_5412.1	392	KAF0692627.1 hypothetical protein As57867_016246, partial [Aphanomyces stellatus]	-	-	-	-SP
AeRB84_17177.1	395	XP_015773183.1 PREDICTED: FGFR1 oncogene partner-like [Acropora digitifera]	-	-	-	-SP
AeRB84_7750.1	600	OQS06080.1 HECT E3 ubiquitin ligase, partial [Thraustotheca clavata]	PF00632 HECT-domain (ubiquitin-transferase)	IPR000569 HECT domain	GO:0004842 ubiquitin-protein transferase activity	-SP
AeRB84_13036.1	316	XP_009836510.1 hypothetical protein, variant 2 [Aphanomyces astaci] ETV73998.1 hypothetical protein, variant 2 [Aphanomyces astaci]	PF00153 Mitochondrial carrier protein	IPR018108 Mitochondrial substrate/solute carrier	-	-SP
AeRB84_11172.1	490	KAF1325127.1 hypothetical protein FI667_g9479, partial [Globisporangium splendens]	PF06452 Carbohydrate family 9 binding domain-like / PF12738 twin BRCT domain	IPR001357 BRCT domain / IPR010502 Carbohydrate-binding domain, family 9	GO:0030246 carbohydrate binding / GO:0004553 hydrolase activity, hydrolyzing O-glycosyl compounds / GO:0016052 carbohydrate catabolic process	-SP
AeRB84_1627.1	215	RLO03406.1 hypothetical protein DYB28_012267, partial [Aphanomyces astaci]	-	-	-	-SP
AeRB84_13789.1	240	RHY60258.1 hypothetical protein DYB38_000199, partial [Aphanomyces astaci] RHZ42941.1 hypothetical protein DYB26_009753, partial [Aphanomyces astaci]	-	-	-	-SP
AeRB84_16897.1	361	KAF4134345.1 Rsm1-like [Phytophthora infestans]	PF08600 Rsm1-like / PF07967 C3HC zinc finger-like	IPR012935 Zinc finger, C3HC-like / IPR013909 Nuclear-interacting partner of ALK/Rsm1-like	GO:0005634 nucleus / GO:0008270 zinc ion binding	-SP
AeRB84_77.1	841	RHZ27797.1 hypothetical protein DYB31_010052, partial [Aphanomyces astaci]	PF04127 DNA / pantothenate metabolism flavoprotein / PF01764 Lipase (class 3)	IPR002921 Fungal lipase-like domain / IPR007085 DNA/pantothenate metabolism flavoprotein, C-terminal	GO:0006629 lipid metabolic process	-SP
AeRB84_8259.1	146	-	-	-	-	-SP
AeRB84_3709.1	208	KAF0754851.1 hypothetical protein AaE_005177, partial [Aphanomyces astaci]	-	-	-	-SP
AeRB84_17490.1	1272	KAF0691125.1 hypothetical protein As57867_017522, partial [Aphanomyces stellatus]	PF00664 ABC transporter transmembrane region / PF00005 ABC transporter	IPR003439 ABC transporter-like / IPR011527 ABC transporter type 1, transmembrane domain	GO:0055085 transmembrane transport / GO:0005524 ATP binding / GO:0042626 ATPase activity, coupled to transmembrane movement of substances / GO:0016021 integral component of membrane / GO:0016887 ATPase activity	-SP
AeRB84_10767.1	438	XP_009825227.1 hypothetical protein, variant 2 [Aphanomyces astaci] ETV85209.1 hypothetical protein, variant 2 [Aphanomyces astaci]	PF01363 FYVE zinc finger	IPR000306 FYVE zinc finger	GO:0046872 metal ion binding	-SP
AeRB84_20792.1	852	RLO06086.1 hypothetical protein DYB28_012254, partial [Aphanomyces astaci]	-	-	-	-SP
AeRB84_10079.1	202	CBJ30451.1 vacuolar sorting receptor, putative (ISS) [Ectocarpus siliculosus]	PF02225 PA domain	IPR003137 PA domain	-	+SP-TM
AeRB84_9471.1	640	OQR83537.1 Long-chain-fatty-acid--CoA ligase [Achlya hypogyna]	PF00501 AMP-binding enzyme	IPR000873 AMP-dependent synthetase/ligase	GO:0008152 metabolic process / GO:0003824 catalytic activity	-SP
AeRB84_3117.1	502	AIG56377.1 secreted protein [Achlya hypogyna]	-	-	-	+SP-TM
AeRB84_4.1	431	XP_009830130.1 hypothetical protein, variant 1 [Aphanomyces astaci] ETV80206.1 hypothetical protein, variant 1 [Aphanomyces astaci]	PF08711 TFIIS helical bundle-like domain	IPR017923 Transcription factor IIS, N-terminal	GO:0005634 nucleus	-SP
AeRB84_2916.1	615	XP_009840680.1 hypothetical protein, variant 1 [Aphanomyces astaci] ETV69943.1 hypothetical protein, variant 1 [Aphanomyces astaci]	-	-	-	-SP
AeRB84_18707.1	146	-	-	-	-	-SP
AeRB84_14122.1	318	-	PF01459 Eukaryotic porin	IPR027246 Eukaryotic porin/Tom40	GO:0055085 transmembrane transport / GO:0005741 mitochondrial outer membrane	-SP
AeRB84_20247.1	992	XP_008877775.1 serine/threonine protein kinase [Aphanomyces invadans] ETV93433.1 serine/threonine protein kinase [Aphanomyces invadans]	PF12796 Ankyrin repeats (3 copies) / PF00069 Protein kinase domain	IPR000719 Protein kinase domain / IPR020683 Ankyrin repeat-containing domain	GO:0005524 ATP binding / GO:0004672 protein kinase activity / GO:0006468 protein phosphorylation	-SP
AeRB84_16551.1	622	KAF1322680.1 hypothetical protein FI667_g11101, partial [Globisporangium splendens]	PF13297 Telomere stability C-terminal / PF13019 Telomere stability and silencing / PF00622 SPRY domain	IPR024974 Sde2 N-terminal domain / IPR003877 SPRY domain	GO:0005515 protein binding	-SP
AeRB84_12089.1	208	-	-	-	-	-SP
AeRB84_8964.1	433	-	-	-	-	+SP-TM
AeRB84_1314.1	339	RHZ41284.1 hypothetical protein DYB31_015140, partial [Aphanomyces astaci]	PF12796 Ankyrin repeats (3 copies)	IPR020683 Ankyrin repeat-containing domain	-	-SP
AeRB84_21376.1	324	RHY20854.1 hypothetical protein DYB32_009947, partial [Aphanomyces invadans]	PF14223 gag-polypeptide of LTR copia-type	-	-	-SP
AeRB84_9675.1	163	-	PF00564 PB1 domain	IPR000270 PB1 domain	GO:0005515 protein binding	-SP
AeRB84_6777.1	136	-	-	-	-	-SP
AeRB84_10107.1	279	GAX98602.1 Hypothetical protein PINS_006487, partial [Pythium insidiosum]	PF10294 Lysine methyltransferase	IPR019410 Lysine methyltransferase	-	-SP
AeRB84_18228.1	400	RLO00163.1 hypothetical protein DYB28_006251, partial [Aphanomyces astaci]	PF04818 RNA polymerase II-binding domain.	IPR006903 RNA polymerase II-binding domain	-	-SP
AeRB84_9689.1	422	POM61757.1 WD repeat protein 23 [Phytophthora palmivora var. palmivora]	PF00400 WD domain, G-beta repeat	IPR001680 WD40 repeat	GO:0005515 protein binding	-SP
AeRB84_20796.1	189	KAF0706855.1 hypothetical protein AaE_013914, partial [Aphanomyces astaci]	-	-	-	-SP
AeRB84_16182.1	190	-	-	-	-	-SP
AeRB84_3033.1	133	XP_009831777.1 hypothetical protein H257_07823, partial [Aphanomyces astaci] ETV79058.1 hypothetical protein H257_07823, partial [Aphanomyces astaci]	PF00581 Rhodanese-like domain	IPR001763 Rhodanese-like domain	-	-SP
AeRB84_32.1	1758	-	PF00168 C2 domain	IPR000008 C2 domain	-	-SP
AeRB84_17674.1	247	RHY28887.1 hypothetical protein DYB32_005625, partial [Aphanomyces invadans]	-	-	-	-SP
AeRB84_16623.1	379	OQR88952.1 cysteine protease family C01A [Achlya hypogyna]	PF00112 Papain family cysteine protease	IPR000668 Peptidase C1A, papain C-terminal	GO:0008234 cysteine-type peptidase activity / GO:0006508 proteolysis	+SP-TM
AeRB84_12492.1	790	OQR96077.1 AP-1 complex subunit beta [Achlya hypogyna]	PF09066 Beta2-adaptin appendage, C-terminal sub-domain / PF01602 Adaptin N terminal region	IPR015151 Beta-adaptin appendage, C-terminal subdomain / IPR002553 Clathrin/coatomer adaptor, adaptin-like, N-terminal	GO:0006886 intracellular protein transport / GO:0030117 membrane coat / GO:0030131 clathrin adaptor complex / GO:0016192 vesicle-mediated transport	-SP
AeRB84_18877.1	383	XP_009829871.1 hypothetical protein, variant 1 [Aphanomyces astaci] ETV80923.1 hypothetical protein, variant 1 [Aphanomyces astaci]	PF04882 Peroxin-3	IPR006966 Peroxin-3	GO:0007031 peroxisome organization / GO:0005779 integral component of peroxisomal membrane	-SP
AeRB84_9191.1	507	OQR86747.1 hypothetical protein THRCLA_22955, partial [Thraustotheca clavata]	-	-	-	+SP-TM
AeRB84_819.1	233	KAF0729232.1 hypothetical protein AaE_009394, partial [Aphanomyces astaci]	PF00515 Tetratricopeptide repeat / PF01920 Prefoldin subunit	IPR001440 Tetratricopeptide repeat 1 / IPR002777 Prefoldin beta-like	GO:0016272 prefoldin complex / GO:0006457 protein folding / GO:0005515 protein binding / GO:0051082 unfolded protein binding	-SP
AeRB84_18888.1	545	-	PF00375 Sodium:dicarboxylate symporter family	IPR001991 Sodium:dicarboxylate symporter	GO:0016021 integral component of membrane / GO:0015293 symporter activity	-SP
AeRB84_13785.1	171	RHX98521.1 hypothetical protein DYB36_014342, partial [Aphanomyces astaci]	PF03184 DDE superfamily endonuclease	IPR004875 DDE superfamily endonuclease domain	GO:0003676 nucleic acid binding	-SP
AeRB84_8822.1	342	RLN89795.1 hypothetical protein DYB28_008872, partial [Aphanomyces astaci]	-	-	-	-SP
AeRB84_7841.1	718	-	PF13424 Tetratricopeptide repeat / PF13374 Tetratricopeptide repeat	-	-	-SP
AeRB84_14554.1	783	RHY75511.1 hypothetical protein DYB34_002912, partial [Aphanomyces astaci]	PF13637 Ankyrin repeats (many copies) / PF00612 IQ calmodulin-binding motif	IPR000048 IQ motif, EF-hand binding site	GO:0005515 protein binding	-SP
AeRB84_9205.1	491	KAF0703735.1 hypothetical protein AaE_015250, partial [Aphanomyces astaci]	-	-	-	-SP
AeRB84_10438.1	482	RHZ04138.1 hypothetical protein DYB26_016417, partial [Aphanomyces astaci]	PF09325 Vps5 C terminal like / PF00787 PX domain	IPR015404 Sorting nexin Vps5-like, C-terminal / IPR001683 Phox homologous domain	GO:0035091 phosphatidylinositol binding	-SP
AeRB84_8968.1	312	KAF0683296.1 hypothetical protein As57867_024568, partial [Aphanomyces stellatus]	-	-	-	-SP
AeRB84_2996.1	238	OQR85126.1 membrane protein, partial [Thraustotheca clavata]	-	-	-	-SP
AeRB84_21436.1	271	GBC34173.1 transposase orfb [Rhizophagus irregularis DAOM 181602=DAOM 197198] GBC45399.1 transposase orfb [Rhizophagus irregularis DAOM 181602=DAOM 197198]	PF13358 DDE superfamily endonuclease / PF13592 Winged helix-turn helix	IPR025959 Winged helix-turn helix domain / IPR038717 Tc1-like transposase, DDE domain	-	-SP
AeRB84_3971.1	213	RHY49805.1 hypothetical protein DYB30_004999, partial [Aphanomyces astaci]	PF00081 Iron/manganese superoxide dismutases, alpha-hairpin domain / PF02777 Iron/manganese superoxide dismutases, C-terminal domain	IPR019831 Manganese/iron superoxide dismutase, N-terminal / IPR019832 Manganese/iron superoxide dismutase, C-terminal	GO:0006801 superoxide metabolic process / GO:0004784 superoxide dismutase activity / GO:0046872 metal ion binding / GO:0055114 oxidation-reduction process	-SP
AeRB84_14745.1	900	XP_009821056.1 hypothetical protein, variant 1 [Aphanomyces astaci] ETV88656.1 hypothetical protein, variant 1 [Aphanomyces astaci]	PF13691 tRNase Z endonuclease / PF12706 Beta-lactamase superfamily domain / PF00447 HSF-type DNA-binding	IPR027794 tRNase Z endonuclease / IPR000232 Heat shock factor (HSF)-type, DNA-binding / IPR001279 Metallo-beta-lactamase	GO:0005634 nucleus / GO:0006355 regulation of transcription, DNA-templated / GO:0043565 sequence-specific DNA binding / GO:0003700 transcription factor activity, sequence-specific DNA binding / GO:0008033 tRNA processing	-SP
AeRB84_11687.1	881	KUF79507.1 Histone-lysine N-methyltransferase [Phytophthora nicotianae]	PF07496 CW-type Zinc Finger	IPR011124 Zinc finger, CW-type	GO:0008270 zinc ion binding	-SP
AeRB84_19842.1	157	KAF4149088.1 putative ISXO2-like transposase domain-containing protein [Phytophthora infestans]	-	-	-	-SP
AeRB84_17837.1	753	RHZ17141.1 hypothetical protein DYB37_013252, partial [Aphanomyces astaci]	PF01915 Glycosyl hydrolase family 3 C-terminal domain / PF14310 Fibronectin type III-like domain / PF00652 Ricin-type beta-trefoil lectin domain	IPR002772 Glycoside hydrolase family 3 C-terminal domain / IPR026891 Fibronectin type III-like domain / IPR000772 Ricin B, lectin domain	GO:0004553 hydrolase activity, hydrolyzing O-glycosyl compounds / GO:0005975 carbohydrate metabolic process	-SP
AeRB84_15022.1	442	OQR93351.1 transcriptional adapter 2-alpha [Achlya hypogyna]	PF00249 Myb-like DNA-binding domain	IPR001005 SANT/Myb domain	-	-SP
AeRB84_12606.1	282	KAF0696437.1 hypothetical protein As57867_012757, partial [Aphanomyces stellatus]	-	-	-	-SP
AeRB84_8713.1	116	EUC55953.1 nitric oxide synthase, inducible protein, partial [Rhizoctonia solani AG-3 Rhs1AP]	-	-	-	-SP
AeRB84_4292.1	179	RHY29678.1 hypothetical protein DYB32_004953, partial [Aphanomyces invadans]	-	-	-	-SP
AeRB84_12564.1	255	OQR96366.1 Syntaxin-6 [Achlya hypogyna]	PF09177 Syntaxin 6, N-terminal	IPR015260 Syntaxin 6, N-terminal	GO:0016020 membrane / GO:0048193 Golgi vesicle transport	-SP
AeRB84_9717.1	391	-	PF10188 Organic solute transport protein 1	IPR019332 Organic solute carrier protein 1	-	-SP
AeRB84_1144.1	164	-	-	-	-	-SP
AeRB84_6867.1	358	RLO12520.1 hypothetical protein DYB28_012543, partial [Aphanomyces astaci]	PF01853 MOZ/SAS family	IPR002717 Histone acetyltransferase domain, MYST-type	GO:0006355 regulation of transcription, DNA-templated / GO:0004402 histone acetyltransferase activity / GO:0016573 histone acetylation	-SP
AeRB84_6023.1	118	-	-	-	-	+SP+TM
AeRB84_20146.1	818	XP_009831199.1 hypothetical protein, variant 1 [Aphanomyces astaci] ETV79357.1 hypothetical protein, variant 1 [Aphanomyces astaci]	PF00628 PHD-finger / PF06203 CCT motif	IPR010402 CCT domain / IPR019787 Zinc finger, PHD-finger	GO:0005515 protein binding	-SP
AeRB84_15942.1	369	OQS03932.1 hypothetical protein THRCLA_03783, partial [Thraustotheca clavata]	PF03457 Helicase associated domain	IPR005114 Helicase-associated	-	-SP
AeRB84_10043.1	390	-	-	-	-	-SP
AeRB84_8413.1	664	OQR86772.1 ATP-dependent helicase, RECQ family protein [Achlya hypogyna]	PF16124 RecQ zinc-binding / PF00270 DEAD/DEAH box helicase / PF00271 Helicase conserved C-terminal domain	IPR011545 DEAD/DEAH box helicase domain / IPR001650 Helicase, C-terminal / IPR032284 ATP-dependent DNA helicase RecQ, zinc-binding domain	GO:0005524 ATP binding / GO:0003676 nucleic acid binding	-SP
AeRB84_7643.1	296	OQR81454.1 crinkler (CRN) family protein [Thraustotheca clavata]	-	-	-	-SP
AeRB84_5414.1	362	KAF1330512.1 Atp-dependent RNA helicase, partial [Globisporangium splendens]	-	-	-	-SP
AeRB84_11748.1	321	XP_008861771.1 hydroxyacylglutathione hydrolase [Aphanomyces invadans] ETW10360.1 hydroxyacylglutathione hydrolase [Aphanomyces invadans]	PF16123 Hydroxyacylglutathione hydrolase C-terminus / PF00753 Metallo-beta-lactamase superfamily	IPR001279 Metallo-beta-lactamase / IPR032282 Hydroxyacylglutathione hydrolase, C-terminal domain	-	-SP
AeRB84_5206.1	480	OQR83777.1 NADPH:adrenodoxin oxidoreductase [Achlya hypogyna]	PF07992 Pyridine nucleotide-disulphide oxidoreductase	IPR023753 FAD/NAD(P)-binding domain	GO:0055114 oxidation-reduction process / GO:0016491 oxidoreductase activity	-SP
AeRB84_8205.1	317	KAF0746063.1 hypothetical protein AaE_008285, partial [Aphanomyces astaci]	-	-	-	-SP
AeRB84_18361.1	428	XP_009828978.1 hypothetical protein, variant 1 [Aphanomyces astaci] ETV81119.1 hypothetical protein, variant 1 [Aphanomyces astaci]	-	-	-	-SP
AeRB84_9690.1	495	KAF0705378.1 hypothetical protein As57867_007037, partial [Aphanomyces stellatus]	PF14223 gag-polypeptide of LTR copia-type	-	-	-SP
AeRB84_6122.1	122	-	-	-	-	-SP
AeRB84_16073.1	331	RHY47323.1 hypothetical protein DYB30_011852, partial [Aphanomyces astaci] RHY77568.1 hypothetical protein DYB38_014280, partial [Aphanomyces astaci]	-	-	-	-SP
AeRB84_10656.1	153	RHY25745.1 hypothetical protein DYB25_013615, partial [Aphanomyces astaci]	PF01124 MAPEG family	IPR001129 Membrane-associated, eicosanoid/glutathione metabolism (MAPEG) protein	-	-SP
AeRB84_15190.1	145	-	-	-	-	+SP-TM
AeRB84_2001.1	418	OQR87920.1 lectin [Achlya hypogyna]	PF03388 Legume-like lectin family	IPR005052 Legume-like lectin	GO:0016020 membrane	+SP+TM
AeRB84_12575.1	167	-	-	-	-	-SP
AeRB84_9614.1	181	RHY45007.1 hypothetical protein DYB34_013252, partial [Aphanomyces astaci]	-	-	-	-SP
AeRB84_11753.1	491	RLO07407.1 hypothetical protein DYB28_003851, partial [Aphanomyces astaci]	-	-	-	-SP
AeRB84_19614.1	130	OQR89940.1 40S ribosomal protein S15a [Achlya hypogyna]	PF00410 Ribosomal protein S8	IPR000630 Ribosomal protein S8	GO:0005840 ribosome / GO:0006412 translation / GO:0003735 structural constituent of ribosome	-SP
AeRB84_10011.1	821	RLO11530.1 hypothetical protein DYB28_012123, partial [Aphanomyces astaci]	PF00225 Kinesin motor domain	IPR001752 Kinesin motor domain	GO:0007018 microtubule-based movement / GO:0005524 ATP binding / GO:0003777 microtubule motor activity / GO:0008017 microtubule binding	-SP
AeRB84_4615.1	880	RHY45524.1 hypothetical protein DYB34_011774, partial [Aphanomyces astaci]	PF01237 Oxysterol-binding protein / PF00169 PH domain / PF01852 START domain	IPR002913 START domain / IPR000648 Oxysterol-binding protein / IPR001849 Pleckstrin homology domain	GO:0008289 lipid binding	-SP
AeRB84_7386.1	360	-	-	-	-	-SP
AeRB84_1121.1	275	NIR52747.1 DUF1295 domain-containing protein [candidate division KSB1 bacterium] NIR69883.1 DUF1295 domain-containing protein [candidate division KSB1 bacterium] NIS28036.1 DUF1295 domain-containing protein [candidate division KSB1 bacterium] NIT74907.1 DUF1295 domain-containing protein [candidate division KSB1 bacterium] NIU28691.1 DUF1295 domain-containing protein [candidate division KSB1 bacte…	PF06966 Protein of unknown function (DUF1295)	IPR010721 Protein of unknown function DUF1295	-	-SP
AeRB84_19036.1	88	-	PF06522 NADH-ubiquinone reductase complex 1 MLRQ subunit	IPR010530 NADH-ubiquinone reductase complex 1 MLRQ subunit	-	-SP
AeRB84_7787.1	336	RLO12886.1 hypothetical protein DYB28_008880, partial [Aphanomyces astaci]	-	-	-	-SP
AeRB84_2947.1	533	XP_009830866.1 hypothetical protein, variant 1 [Aphanomyces astaci] ETV79930.1 hypothetical protein, variant 1 [Aphanomyces astaci]	PF00067 Cytochrome P450	IPR001128 Cytochrome P450	GO:0020037 heme binding / GO:0016705 oxidoreductase activity, acting on paired donors, with incorporation or reduction of molecular oxygen / GO:0005506 iron ion binding / GO:0055114 oxidation-reduction process	-SP
AeRB84_19897.1	128	CBJ48789.1 conserved unknown protein [Ectocarpus siliculosus]	-	-	-	+SP-TM
AeRB84_19838.1	326	RHY15800.1 hypothetical protein DYB32_010715, partial [Aphanomyces invadans]	PF13606 Ankyrin repeat / PF12796 Ankyrin repeats (3 copies)	IPR020683 Ankyrin repeat-containing domain / IPR002110 Ankyrin repeat	GO:0005515 protein binding	-SP
AeRB84_2194.1	308	OWZ00238.1 Type I restriction-modification system, M subunit [Phytophthora megakarya]	-	-	-	-SP
AeRB84_20010.1	580	RHY22458.1 hypothetical protein DYB32_009494, partial [Aphanomyces invadans]	PF14223 gag-polypeptide of LTR copia-type / PF13976 GAG-pre-integrase domain	IPR025724 GAG-pre-integrase domain	-	-SP
AeRB84_19197.1	432	OQS00914.1 myb-like DNA-binding protein [Achlya hypogyna]	PF13921 Myb-like DNA-binding domain / PF00249 Myb-like DNA-binding domain	IPR001005 SANT/Myb domain	-	-SP
AeRB84_17372.1	1078	KAF0703917.1 hypothetical protein AaE_015198, partial [Aphanomyces astaci]	PF00078 Reverse transcriptase (RNA-dependent DNA polymerase)	IPR000477 Reverse transcriptase domain	-	-SP
AeRB84_21851.1	781	KAF0705706.1 hypothetical protein As57867_006954, partial [Aphanomyces stellatus]	-	-	-	-SP
AeRB84_3154.1	443	OQS06148.1 cell division protease ftsH [Thraustotheca clavata]	PF00004 ATPase family associated with various cellular activities (AAA)	IPR003959 ATPase, AAA-type, core	GO:0005524 ATP binding	-SP
AeRB84_5850.1	121	-	-	-	-	-SP
AeRB84_19871.1	203	EOA92933.1 Protein phosphatase 1 regulatory subunit 12C, partial [Anas platyrhynchos]	PF12796 Ankyrin repeats (3 copies)	IPR020683 Ankyrin repeat-containing domain	-	-SP
AeRB84_16966.1	865	RHZ13025.1 hypothetical protein DYB31_006305, partial [Aphanomyces astaci]	PF08030 Ferric reductase NAD binding domain / PF01794 Ferric reductase like transmembrane component / PF08022 FAD-binding domain	IPR013121 Ferric reductase, NAD binding domain / IPR013112 FAD-binding 8 / IPR013130 Ferric reductase transmembrane component-like domain	GO:0055114 oxidation-reduction process / GO:0016491 oxidoreductase activity	-SP
AeRB84_5171.1	337	CAQ55986.1 sterol C4 methyloxydase, partial [Aphanomyces euteiches]	PF04116 Fatty acid hydroxylase superfamily	IPR006694 Fatty acid hydroxylase	GO:0005506 iron ion binding / GO:0055114 oxidation-reduction process / GO:0016491 oxidoreductase activity / GO:0008610 lipid biosynthetic process	+SP+TM
AeRB84_3536.1	134	POM72846.1 Mitochondrial 54S ribosomal protein MRPL51 [Phytophthora palmivora var. palmivora]	PF05047 Mitochondrial ribosomal protein L51 / S25 / CI-B8 domain	IPR007741 Ribosomal protein/NADH dehydrogenase domain	-	-SP
AeRB84_9270.1	159	-	-	-	-	-SP
AeRB84_8487.1	293	KAF0691236.1 hypothetical protein As57867_017434, partial [Aphanomyces stellatus]	PF00230 Major intrinsic protein	IPR000425 Major intrinsic protein	GO:0016020 membrane / GO:0055085 transmembrane transport / GO:0015267 channel activity	-SP
AeRB84_17642.1	245	RLN70058.1 hypothetical protein BBJ28_00021329, partial [Nothophytophthora sp. Chile5]	PF00083 Sugar (and other) transporter	IPR005828 Major facilitator, sugar transporter-like	GO:0055085 transmembrane transport / GO:0016021 integral component of membrane / GO:0022857 transmembrane transporter activity	-SP
AeRB84_2771.1	1085	OQR84199.1 GTP-binding protein Parf [Achlya hypogyna]	-	-	-	-SP
AeRB84_10611.1	192	KAF0721098.1 hypothetical protein Ae201684_019227, partial [Aphanomyces euteiches]	PF00005 ABC transporter	IPR003439 ABC transporter-like	GO:0005524 ATP binding / GO:0016887 ATPase activity	-SP
AeRB84_20468.1	623	RLO09236.1 hypothetical protein DYB28_004556, partial [Aphanomyces astaci]	-	-	-	-SP
AeRB84_12500.1	118	KAF0710674.1 hypothetical protein AaE_012430, partial [Aphanomyces astaci]	-	-	-	+SP-TM
AeRB84_9882.1	2007	RHY41641.1 hypothetical protein DYB34_008488, partial [Aphanomyces astaci]	-	-	-	-SP
AeRB84_21892.1	444	XP_009842235.1 TKL protein kinase [Aphanomyces astaci] ETV68291.1 TKL protein kinase [Aphanomyces astaci]	PF00069 Protein kinase domain	IPR000719 Protein kinase domain	GO:0005524 ATP binding / GO:0004672 protein kinase activity / GO:0006468 protein phosphorylation	-SP
AeRB84_5039.1	421	PNJ62720.1 NLRC5 isoform 9 [Pongo abelii]	PF13516 Leucine Rich repeat	IPR001611 Leucine-rich repeat	GO:0005515 protein binding	-SP
AeRB84_7999.1	216	KAF0685276.1 hypothetical protein As57867_022728, partial [Aphanomyces stellatus]	-	-	-	-SP
AeRB84_2912.1	231	XP_008881509.1 hypothetical protein H310_15303, partial [Aphanomyces invadans] ETV89859.1 hypothetical protein H310_15303, partial [Aphanomyces invadans]	-	-	-	-SP
AeRB84_20262.1	649	-	PF00188 Cysteine-rich secretory protein family / PF00112 Papain family cysteine protease	IPR000668 Peptidase C1A, papain C-terminal / IPR014044 CAP domain	GO:0008234 cysteine-type peptidase activity / GO:0006508 proteolysis	+SP-TM
AeRB84_2941.1	517	XP_009830866.1 hypothetical protein, variant 1 [Aphanomyces astaci] ETV79930.1 hypothetical protein, variant 1 [Aphanomyces astaci]	PF00067 Cytochrome P450	IPR001128 Cytochrome P450	GO:0020037 heme binding / GO:0016705 oxidoreductase activity, acting on paired donors, with incorporation or reduction of molecular oxygen / GO:0005506 iron ion binding / GO:0055114 oxidation-reduction process	-SP
AeRB84_18958.1	1398	RQM29482.1 hypothetical protein B5M09_011970, partial [Aphanomyces astaci]	PF00612 IQ calmodulin-binding motif / PF12796 Ankyrin repeats (3 copies) / PF13857 Ankyrin repeats (many copies) / PF00397 WW domain	IPR001202 WW domain / IPR020683 Ankyrin repeat-containing domain / IPR000048 IQ motif, EF-hand binding site	GO:0005515 protein binding	-SP
AeRB84_5013.1	281	RHZ16442.1 hypothetical protein DYB31_000992, partial [Aphanomyces astaci]	-	-	-	-SP
AeRB84_2284.1	231	-	-	-	-	-SP
AeRB84_2242.1	347	RHX97027.1 hypothetical protein DYB36_011002, partial [Aphanomyces astaci]	PF02140 Galactose binding lectin domain	IPR000922 D-galactoside/L-rhamnose binding SUEL lectin domain	GO:0030246 carbohydrate binding	-SP
AeRB84_12174.1	350	OQS01483.1 acyl-CoA desaturase [Achlya hypogyna]	PF00487 Fatty acid desaturase	IPR005804 Fatty acid desaturase domain	GO:0006629 lipid metabolic process	-SP
AeRB84_10906.1	182	-	-	-	-	-SP
AeRB84_4066.1	92	XP_012212696.1 hypothetical protein SPRG_17894, partial [Saprolegnia parasitica CBS 223.65] KDO16597.1 hypothetical protein SPRG_17894, partial [Saprolegnia parasitica CBS 223.65]	PF00645 Poly(ADP-ribose) polymerase and DNA-Ligase Zn-finger region	IPR001510 Zinc finger, PARP-type	GO:0003677 DNA binding / GO:0008270 zinc ion binding	-SP
AeRB84_3631.1	318	KAF0768968.1 hypothetical protein AaE_002738, partial [Aphanomyces astaci]	PF03184 DDE superfamily endonuclease	IPR004875 DDE superfamily endonuclease domain	GO:0003676 nucleic acid binding	-SP
AeRB84_19013.1	242	OQR98170.1 Der1-like family [Achlya hypogyna]	PF04511 Der1-like family	-	-	-SP
AeRB84_4509.1	325	XP_009831042.1 protein-(glutamine-N5) methyltransferase, release factor-specific [Aphanomyces astaci] ETV79201.1 protein-(glutamine-N5) methyltransferase, release factor-specific [Aphanomyces astaci]	PF13847 Methyltransferase domain	IPR025714 Methyltransferase domain	-	-SP
AeRB84_12253.1	264	RHZ07813.1 hypothetical protein DYB37_013484, partial [Aphanomyces astaci]	PF13359 DDE superfamily endonuclease	IPR027806 Harbinger transposase-derived nuclease domain	-	-SP
AeRB84_19263.1	759	KAF0721112.1 hypothetical protein Ae201684_019225, partial [Aphanomyces euteiches]	PF13650 Aspartyl protease	-	-	-SP
AeRB84_9476.1	427	XP_009825563.1 3-deoxy-7-phosphoheptulonate synthase [Aphanomyces astaci] ETV85545.1 3-deoxy-7-phosphoheptulonate synthase [Aphanomyces astaci]	PF00793 DAHP synthetase I family	IPR006218 DAHP synthetase I/KDSA	GO:0009058 biosynthetic process	-SP
AeRB84_7048.1	371	KAF0718192.1 hypothetical protein As57867_001841, partial [Aphanomyces stellatus]	PF01363 FYVE zinc finger	IPR000306 FYVE zinc finger	GO:0046872 metal ion binding	-SP
AeRB84_16236.1	396	RLN50930.1 hypothetical protein BBP00_00010003, partial [Phytophthora kernoviae] RLN52072.1 hypothetical protein BBJ29_009978, partial [Phytophthora kernoviae]	PF12756 C2H2 type zinc-finger (2 copies)	-	-	-SP
AeRB84_2988.1	115	-	-	-	-	-SP
AeRB84_19782.1	156	XP_008863915.1 hypothetical protein H310_02248, partial [Aphanomyces invadans] ETW07822.1 hypothetical protein H310_02248, partial [Aphanomyces invadans]	-	-	-	-SP
AeRB84_12828.1	113	-	-	-	-	-SP
AeRB84_21766.1	235	WP_073502528.1 alpha-L-arabinofuranosidase, partial [Streptomyces paucisporeus] SHN30195.1 Glycosyl hydrolase family 62, partial [Streptomyces paucisporeus]	PF03664 Glycosyl hydrolase family 62	IPR005193 Glycoside hydrolase, family 62, arabinosidase	GO:0046556 alpha-L-arabinofuranosidase activity / GO:0046373 L-arabinose metabolic process	-SP
AeRB84_21487.1	348	XP_028664778.1 LOW QUALITY PROTEIN: ATP-dependent DNA helicase PIF1-like [Erpetoichthys calabaricus]	PF05970 PIF1-like helicase	IPR010285 DNA helicase Pif1-like	GO:0006281 DNA repair / GO:0003678 DNA helicase activity / GO:0000723 telomere maintenance	-SP
AeRB84_20045.1	329	OWZ09855.1 hypothetical protein PHMEG_00017374, partial [Phytophthora megakarya]	-	-	-	-SP
AeRB84_6860.1	649	OQS03531.1 Multidrug/Oligosaccharidyl-lipid/Polysaccharide (MOP) Flippase Superfamily [Thraustotheca clavata]	-	-	-	-SP
AeRB84_10147.1	152	XP_008877170.1 hypothetical protein H310_12037, partial [Aphanomyces invadans] ETV94408.1 hypothetical protein H310_12037, partial [Aphanomyces invadans]	PF00249 Myb-like DNA-binding domain	IPR001005 SANT/Myb domain	-	-SP
AeRB84_13117.1	90	-	-	-	-	-SP
AeRB84_7231.1	219	OQR96416.1 alanyl-tRNA synthetase domain-containing protein 1 [Achlya hypogyna]	PF01411 tRNA synthetases class II (A) / PF07973 Threonyl and Alanyl tRNA synthetase second additional domain	IPR012947 Threonyl/alanyl tRNA synthetase, SAD / IPR018164 Alanyl-tRNA synthetase, class IIc, N-terminal	GO:0005524 ATP binding / GO:0000166 nucleotide binding / GO:0043039 tRNA aminoacylation / GO:0004812 aminoacyl-tRNA ligase activity / GO:0006419 alanyl-tRNA aminoacylation / GO:0004813 alanine-tRNA ligase activity	-SP
AeRB84_18932.1	692	OQR82729.1 ATP-dependent RNA helicase SUPV3L1 [Achlya hypogyna]	PF00271 Helicase conserved C-terminal domain / PF12513 Mitochondrial degradasome RNA helicase subunit C terminal	IPR022192 Mitochondrial degradasome RNA helicase subunit, C-terminal domain / IPR001650 Helicase, C-terminal	GO:0016817 hydrolase activity, acting on acid anhydrides	-SP
AeRB84_21299.1	191	XP_009839421.1 adenine phosphoribosyltransferase [Aphanomyces astaci] ETV71175.1 adenine phosphoribosyltransferase [Aphanomyces astaci]	PF00156 Phosphoribosyl transferase domain	IPR000836 Phosphoribosyltransferase domain	GO:0009116 nucleoside metabolic process	-SP
AeRB84_14340.1	714	OQR96162.1 3'5'-cyclic nucleotide phosphodiesterase family protein [Achlya hypogyna]	PF00520 Ion transport protein / PF00233 3'5'-cyclic nucleotide phosphodiesterase	IPR002073 3'5'-cyclic nucleotide phosphodiesterase, catalytic domain / IPR005821 Ion transport domain	GO:0016020 membrane / GO:0055085 transmembrane transport / GO:0005216 ion channel activity / GO:0007165 signal transduction / GO:0004114 3',5'-cyclic-nucleotide phosphodiesterase activity / GO:0006811 ion transport	-SP
AeRB84_13799.1	492	RHY73416.1 hypothetical protein DYB34_013423, partial [Aphanomyces astaci]	-	-	-	-SP
AeRB84_4486.1	1135	ABG66536.1 reverse transcriptase, partial [Phytophthora ramorum]	PF00665 Integrase core domain / PF13456 Reverse transcriptase-like	IPR001584 Integrase, catalytic core	GO:0015074 DNA integration	-SP
AeRB84_10022.1	256	RHY34476.1 hypothetical protein DYB32_000942, partial [Aphanomyces invadans]	PF12796 Ankyrin repeats (3 copies)	IPR020683 Ankyrin repeat-containing domain	-	-SP
AeRB84_11444.1	173	KAF0713354.1 hypothetical protein As57867_004376, partial [Aphanomyces stellatus]	-	-	-	-SP
AeRB84_4683.1	356	-	-	-	-	-SP
AeRB84_2617.1	1372	-	PF00076 RNA recognition motif. (a.k.a. RRM, RBD, or RNP domain)	IPR000504 RNA recognition motif domain	GO:0003676 nucleic acid binding	-SP
AeRB84_10296.1	135	-	-	-	-	-SP
AeRB84_16547.1	272	RHZ42210.1 hypothetical protein DYB26_001159, partial [Aphanomyces astaci]	PF00622 SPRY domain	IPR003877 SPRY domain	GO:0005515 protein binding	-SP
AeRB84_14203.1	335	KAF0683296.1 hypothetical protein As57867_024568, partial [Aphanomyces stellatus]	-	-	-	-SP
AeRB84_18479.1	281	RLN99216.1 hypothetical protein DYB28_013359, partial [Aphanomyces astaci] RLO02682.1 hypothetical protein DYB28_013874, partial [Aphanomyces astaci]	PF03184 DDE superfamily endonuclease	IPR004875 DDE superfamily endonuclease domain	GO:0003676 nucleic acid binding	-SP
AeRB84_8717.1	196	OQR98527.1 cyclopropane-fatty-acyl-phospholipid synthase [Achlya hypogyna]	PF02353 Mycolic acid cyclopropane synthetase	-	-	-SP
AeRB84_13045.1	100	-	-	-	-	-SP
AeRB84_12064.1	219	OQR99427.1 phosphoglycerate mutase family protein [Achlya hypogyna]	PF00300 Histidine phosphatase superfamily (branch 1)	IPR013078 Histidine phosphatase superfamily, clade-1	-	-SP
AeRB84_1400.1	199	RHY13849.1 hypothetical protein DYB25_004688, partial [Aphanomyces astaci]	-	-	-	-SP
AeRB84_21576.1	129	-	-	-	-	-SP
AeRB84_19572.1	144	XP_008780831.1 LOW QUALITY PROTEIN: uncharacterized protein LOC103700729 [Phoenix dactylifera]	PF04827 Plant transposon protein	IPR006912 Harbinger transposase-derived protein	GO:0016788 hydrolase activity, acting on ester bonds	-SP
AeRB84_2558.1	1300	XP_008869995.1 hypothetical protein, variant 2 [Aphanomyces invadans] ETW00997.1 hypothetical protein, variant 2 [Aphanomyces invadans]	-	-	-	-SP
AeRB84_15159.1	667	XP_008618806.1 hypothetical protein SDRG_14455, partial [Saprolegnia diclina VS20] EQC27701.1 hypothetical protein SDRG_14455, partial [Saprolegnia diclina VS20]	PF12796 Ankyrin repeats (3 copies)	IPR020683 Ankyrin repeat-containing domain	-	-SP
AeRB84_21557.1	426	OQR97265.1 protein phosphatase 2C [Achlya hypogyna]	PF00481 Protein phosphatase 2C	IPR001932 PPM-type phosphatase domain	GO:0003824 catalytic activity	-SP
AeRB84_20642.1	405	XP_009835687.1 hypothetical protein, variant 1 [Aphanomyces astaci] ETV74600.1 hypothetical protein, variant 1 [Aphanomyces astaci]	PF08627 CRT-like, chloroquine-resistance transporter-like	IPR013936 Chloroquine-resistance transporter-like	-	-SP
AeRB84_20026.1	185	-	-	-	-	-SP
AeRB84_20832.1	235	-	-	-	-	-SP
AeRB84_10896.1	872	RLO05795.1 hypothetical protein DYB28_005934, partial [Aphanomyces astaci]	-	-	-	-SP
AeRB84_3738.1	285	XP_008615685.1 23S rRNA synthase [Saprolegnia diclina VS20] EQC30947.1 23S rRNA synthase [Saprolegnia diclina VS20]	PF00849 RNA pseudouridylate synthase / PF01479 S4 domain	IPR006145 Pseudouridine synthase, RsuA/RluB/C/D/E/F / IPR002942 RNA-binding S4 domain	GO:0003723 RNA binding / GO:0009451 RNA modification / GO:0009982 pseudouridine synthase activity / GO:0001522 pseudouridine synthesis	-SP
AeRB84_20043.1	380	RLO03062.1 hypothetical protein DYB28_002581, partial [Aphanomyces astaci]	PF08766 DEK C terminal domain	IPR014876 DEK, C-terminal	-	-SP
AeRB84_12098.1	167	RHY66333.1 hypothetical protein DYB38_007634, partial [Aphanomyces astaci]	-	-	-	-SP
AeRB84_6772.1	281	OQR80759.1 coiled-coil domain-containing protein 94 [Achlya hypogyna]	PF04502 Family of unknown function (DUF572)	IPR007590 CWC16 protein	-	-SP
AeRB84_3833.1	783	-	PF01417 ENTH domain	IPR013809 ENTH domain	-	-SP
AeRB84_13937.1	813	RLO01287.1 hypothetical protein DYB28_011556, partial [Aphanomyces astaci] RLO11547.1 hypothetical protein DYB28_011553, partial [Aphanomyces astaci]	PF03732 Retrotransposon gag protein	IPR005162 Retrotransposon gag domain	-	-SP
AeRB84_10976.1	132	XP_002903539.1 sporangia induced hypothetical protein [Phytophthora infestans T30-4] EEY55315.1 sporangia induced hypothetical protein [Phytophthora infestans T30-4] KAF4031077.1 hypothetical protein GN244_ATG17174 [Phytophthora infestans]	-	-	-	-SP
AeRB84_9055.1	412	-	-	-	-	-SP
AeRB84_13420.1	287	WP_004467058.1 ankyrin repeat domain-containing protein [Leptospira santarosai] EMM75761.1 ankyrin repeat protein [Leptospira santarosai str. 2000030832] EMO85239.1 ankyrin repeat protein [Leptospira santarosai str. AIM]	PF13606 Ankyrin repeat / PF12796 Ankyrin repeats (3 copies) / PF13857 Ankyrin repeats (many copies)	IPR020683 Ankyrin repeat-containing domain / IPR002110 Ankyrin repeat	GO:0005515 protein binding	-SP
AeRB84_19564.1	707	-	PF13424 Tetratricopeptide repeat / PF13374 Tetratricopeptide repeat	-	-	-SP
AeRB84_16184.1	719	XP_009824028.1 hypothetical protein, variant 1 [Aphanomyces astaci] ETV87225.1 hypothetical protein, variant 1 [Aphanomyces astaci]	PF03372 Endonuclease/Exonuclease/phosphatase family	IPR005135 Endonuclease/exonuclease/phosphatase	-	-SP
AeRB84_11086.1	1556	XP_008866611.1 hypothetical protein, variant 1 [Aphanomyces invadans] ETW05173.1 hypothetical protein, variant 1 [Aphanomyces invadans]	PF07699 Putative ephrin-receptor like	IPR011641 Tyrosine-protein kinase ephrin type A/B receptor-like	-	+SP+TM
AeRB84_18864.1	752	KAF0705647.1 hypothetical protein As57867_006971, partial [Aphanomyces stellatus] KAF0710001.1 hypothetical protein As57867_005662, partial [Aphanomyces stellatus]	PF02862 DDHD domain	IPR004177 DDHD domain	GO:0046872 metal ion binding	-SP
AeRB84_19983.1	275	KAF0721339.1 hypothetical protein Ae201684_019175, partial [Aphanomyces euteiches]	PF07714 Protein tyrosine kinase	IPR001245 Serine-threonine/tyrosine-protein kinase, catalytic domain	GO:0004672 protein kinase activity / GO:0006468 protein phosphorylation	-SP
AeRB84_12818.1	156	RHY13511.1 hypothetical protein DYB25_013010, partial [Aphanomyces astaci]	-	-	-	-SP
AeRB84_1199.1	2003	OQR94317.1 histone-lysine N-methyltransferase [Achlya hypogyna]	PF05964 F/Y-rich N-terminus / PF00628 PHD-finger / PF05965 F/Y rich C-terminus / PF13832 PHD-zinc-finger like domain / PF00439 Bromodomain	IPR003889 FY-rich, C-terminal / IPR003888 FY-rich, N-terminal / IPR001487 Bromodomain / IPR019787 Zinc finger, PHD-finger	GO:0005634 nucleus / GO:0005515 protein binding	-SP
AeRB84_6409.1	776	OQS05056.1 poly, ADP-ribose polymerase 3-like [Thraustotheca clavata]	PF05406 WGR domain / PF00644 Poly(ADP-ribose) polymerase catalytic domain / PF02877 Poly(ADP-ribose) polymerase, regulatory domain	IPR008893 WGR domain / IPR004102 Poly(ADP-ribose) polymerase, regulatory domain / IPR012317 Poly(ADP-ribose) polymerase, catalytic domain	GO:0003950 NAD+ ADP-ribosyltransferase activity / GO:0006471 protein ADP-ribosylation	-SP
AeRB84_16604.1	129	-	-	-	-	-SP
AeRB84_9365.1	478	RHY38006.1 hypothetical protein DYB25_010828, partial [Aphanomyces astaci]	PF01189 16S rRNA methyltransferase RsmB/F / PF01472 PUA domain	IPR001678 SAM-dependent methyltransferase RsmB/NOP2-type / IPR002478 PUA domain	GO:0003723 RNA binding / GO:0008168 methyltransferase activity	-SP
AeRB84_1525.1	578	RHY62362.1 hypothetical protein DYB38_013572, partial [Aphanomyces astaci]	-	-	-	-SP
AeRB84_11362.1	219	-	-	-	-	-SP
AeRB84_14782.1	507	XP_009822893.1 hypothetical protein, variant 1 [Aphanomyces astaci] ETV88030.1 hypothetical protein, variant 1 [Aphanomyces astaci]	-	-	-	-SP
AeRB84_7774.1	673	OQR91205.1 ATPase [Achlya hypogyna]	PF00004 ATPase family associated with various cellular activities (AAA)	IPR003959 ATPase, AAA-type, core	GO:0005524 ATP binding	-SP
AeRB84_4943.1	153	-	-	-	-	-SP
AeRB84_3414.1	228	-	-	-	-	+SP+TM
AeRB84_301.1	1717	OQR87427.1 dynein heavy chain [Achlya hypogyna]	PF12774 Hydrolytic ATP binding site of dynein motor region D1 / PF08393 Dynein heavy chain, N-terminal region 2	IPR035699 Dynein heavy chain, hydrolytic ATP-binding dynein motor region D1 / IPR013602 Dynein heavy chain, domain-2	GO:0005524 ATP binding	-SP
AeRB84_17326.1	330	KAF1323240.1 hypothetical protein FI667_g10731, partial [Globisporangium splendens]	PF06454 Protein of unknown function (DUF1084)	IPR009457 Domain of unknown function DUF1084	-	-SP
AeRB84_7133.1	197	AIG55788.1 secreted protein [Achlya hypogyna]	-	-	-	+SP-TM
AeRB84_3901.1	128	KAF0703406.1 hypothetical protein As57867_007614, partial [Aphanomyces stellatus]	-	-	-	-SP
AeRB84_17986.1	1296	RLO13142.1 hypothetical protein DYB28_005997, partial [Aphanomyces astaci]	PF02138 Beige/BEACH domain	IPR000409 BEACH domain	-	-SP
AeRB84_10573.1	240	RHY86870.1 hypothetical protein DYB35_009972, partial [Aphanomyces astaci]	PF02205 WH2 motif / PF00397 WW domain	IPR003124 WH2 domain / IPR001202 WW domain	GO:0003779 actin binding / GO:0005515 protein binding	-SP
AeRB84_469.1	790	XP_009838057.1 transitional endoplasmic reticulum ATPase [Aphanomyces astaci] ETV72375.1 transitional endoplasmic reticulum ATPase [Aphanomyces astaci]	PF09336 Vps4 C terminal oligomerisation domain / PF00004 ATPase family associated with various cellular activities (AAA) / PF02933 Cell division protein 48 (CDC48), domain 2 / PF02359 Cell division protein 48 (CDC48), N-terminal domain	IPR003959 ATPase, AAA-type, core / IPR004201 CDC48, domain 2 / IPR015415 Vps4 oligomerisation, C-terminal / IPR003338 CDC48, N-terminal subdomain	GO:0005524 ATP binding	-SP
AeRB84_5306.1	435	OQR95005.1 cAMP-specific 3',5'-cyclic phosphodiesterase [Achlya hypogyna]	PF00233 3'5'-cyclic nucleotide phosphodiesterase	IPR002073 3'5'-cyclic nucleotide phosphodiesterase, catalytic domain	GO:0007165 signal transduction / GO:0004114 3',5'-cyclic-nucleotide phosphodiesterase activity	-SP
AeRB84_16509.1	69	XP_008872992.1 60S ribosomal protein L38 [Aphanomyces invadans] XP_009842457.1 60S ribosomal protein L38 [Aphanomyces astaci] TMW68657.1 hypothetical protein Poli38472_006125 [Pythium oligandrum] GAX94801.1 60S ribosomal protein L38 [Pythium insidiosum] ETV68158.1 60S ribosomal protein L38 [Aphanomyces astaci] ETV98117.1 60S ribosomal protein L38 [Aphanomyces invadans]	PF01781 Ribosomal L38e protein family	IPR002675 Ribosomal protein L38e	GO:0005840 ribosome / GO:0006412 translation / GO:0005622 intracellular / GO:0003735 structural constituent of ribosome	-SP
AeRB84_14760.1	373	-	PF00017 SH2 domain	IPR000980 SH2 domain	-	-SP
AeRB84_3493.1	212	-	-	-	-	-SP
AeRB84_11370.1	410	KAF1317773.1 Clasp n-terminal domain, partial [Globisporangium splendens]	-	-	-	-SP
AeRB84_10291.1	214	-	-	-	-	-SP
AeRB84_9763.1	393	KAF0687401.1 hypothetical protein As57867_020789, partial [Aphanomyces stellatus]	-	-	-	-SP
AeRB84_21431.1	276	-	-	-	-	-SP
AeRB84_627.1	266	-	-	-	-	-SP
AeRB84_15626.1	230	OQS01474.1 deoxyuridine 5'-triphosphate nucleotidohydrolase [Achlya hypogyna]	PF00692 dUTPase	IPR029054 dUTPase-like	-	-SP
AeRB84_13007.1	270	-	-	-	-	+SP-TM
AeRB84_671.1	426	XP_009824610.1 hypothetical protein, variant 1 [Aphanomyces astaci] ETV86135.1 hypothetical protein, variant 1 [Aphanomyces astaci]	PF03969 AFG1-like ATPase	IPR005654 ATPase, AFG1-like	GO:0005524 ATP binding	-SP
AeRB84_21522.1	706	KAF0722481.1 hypothetical protein Ae201684_018390, partial [Aphanomyces euteiches]	PF00069 Protein kinase domain	IPR000719 Protein kinase domain	GO:0005524 ATP binding / GO:0004672 protein kinase activity / GO:0006468 protein phosphorylation	+SP+TM
AeRB84_7603.1	726	RHY13642.1 hypothetical protein DYB32_010909, partial [Aphanomyces invadans]	-	-	-	-SP
AeRB84_6455.1	250	RLO04625.1 hypothetical protein DYB28_006267, partial [Aphanomyces astaci]	PF01648 4'-phosphopantetheinyl transferase superfamily	IPR008278 4'-phosphopantetheinyl transferase domain	GO:0000287 magnesium ion binding / GO:0008897 holo-[acyl-carrier-protein] synthase activity	-SP
AeRB84_5873.1	372	XP_009832660.1 hypothetical protein, variant 1 [Aphanomyces astaci] ETV77550.1 hypothetical protein, variant 1 [Aphanomyces astaci]	PF13639 Ring finger domain	IPR001841 Zinc finger, RING-type	-	-SP
AeRB84_14527.1	220	KUF80685.1 N-alpha-acetyltransferase 60 [Phytophthora nicotianae]	PF00583 Acetyltransferase (GNAT) family	IPR000182 GNAT domain	-	-SP
AeRB84_11144.1	186	KAF0773491.1 hypothetical protein AaE_002152, partial [Aphanomyces astaci]	PF10237 Probable N6-adenine methyltransferase	-	-	-SP
AeRB84_7569.1	449	KAF0721480.1 hypothetical protein Ae201684_019119, partial [Aphanomyces euteiches]	PF00149 Calcineurin-like phosphoesterase	IPR004843 Calcineurin-like phosphoesterase domain, ApaH type	GO:0016787 hydrolase activity	+SP-TM
AeRB84_12268.1	188	XP_009842167.1 hypothetical protein, variant 3 [Aphanomyces astaci] XP_009842168.1 hypothetical protein, variant 4 [Aphanomyces astaci] XP_009842169.1 hypothetical protein, variant 2 [Aphanomyces astaci] XP_009842170.1 hypothetical protein, variant 1 [Aphanomyces astaci] XP_009842171.1 hypothetical protein H257_15693 [Aphanomyces astaci] XP_009842172.1 hypothetical protein, variant 5 [Aphanomyces…	-	-	-	-SP
AeRB84_8470.1	1434	OQR87348.1 Intraflagellar Transport protein [Achlya hypogyna]	PF12894 Anaphase-promoting complex subunit 4 WD40 domain	IPR024977 Anaphase-promoting complex subunit 4, WD40 domain	-	-SP
AeRB84_1558.1	367	RHY14562.1 hypothetical protein DYB25_003390, partial [Aphanomyces astaci]	PF00569 Zinc finger, ZZ type	IPR000433 Zinc finger, ZZ-type	GO:0008270 zinc ion binding	-SP
AeRB84_21148.1	115	-	-	-	-	-SP
AeRB84_20492.1	127	KAF1781947.1 Proteasome assembly chaperone 4 [Phytophthora cactorum] RAW40967.1 hypothetical protein PC110_g2824 [Phytophthora cactorum]	PF16093 Proteasome assembly chaperone 4	IPR032157 Proteasome assembly chaperone 4	GO:0043248 proteasome assembly	-SP
AeRB84_12452.1	1530	RLO08604.1 hypothetical protein DYB28_001590, partial [Aphanomyces astaci]	PF00400 WD domain, G-beta repeat	IPR001680 WD40 repeat	GO:0005515 protein binding	-SP
AeRB84_12819.1	321	-	-	-	-	-SP
AeRB84_12695.1	128	-	-	-	-	-SP
AeRB84_20951.1	154	KAF0682739.1 hypothetical protein As57867_025064, partial [Aphanomyces stellatus]	-	-	-	-SP
AeRB84_5646.1	1143	OQR87150.1 phosphatidylinositol kinase [Achlya hypogyna]	PF00454 Phosphatidylinositol 3- and 4-kinase / PF00794 PI3-kinase family, ras-binding domain / PF00613 Phosphoinositide 3-kinase family, accessory domain (PIK domain)	IPR000403 Phosphatidylinositol 3-/4-kinase, catalytic domain / IPR001263 Phosphoinositide 3-kinase, accessory (PIK) domain / IPR000341 Phosphatidylinositol 3-kinase Ras-binding (PI3K RBD) domain	-	-SP
AeRB84_5733.1	189	-	-	-	-	-SP
AeRB84_3813.1	429	XP_009846944.1 hypothetical protein H257_19501, partial [Aphanomyces astaci] ETV63572.1 hypothetical protein H257_19501, partial [Aphanomyces astaci]	-	-	-	+SP-TM
AeRB84_1134.1	155	XP_008610472.1 30S ribosomal protein S18e [Saprolegnia diclina VS20] XP_012208670.1 hypothetical protein SPRG_12972 [Saprolegnia parasitica CBS 223.65] EQC36366.1 30S ribosomal protein S18e [Saprolegnia diclina VS20] KDO20615.1 hypothetical protein SPRG_12972 [Saprolegnia parasitica CBS 223.65]	PF00416 Ribosomal protein S13/S18	IPR001892 Ribosomal protein S13	GO:0005840 ribosome / GO:0003723 RNA binding / GO:0006412 translation / GO:0005622 intracellular / GO:0003735 structural constituent of ribosome	-SP
AeRB84_19557.1	1126	XP_009844820.1 hypothetical protein, variant 1 [Aphanomyces astaci] ETV65713.1 hypothetical protein, variant 1 [Aphanomyces astaci]	-	-	-	-SP
AeRB84_10031.1	189	KAF0713206.1 hypothetical protein AaE_011839, partial [Aphanomyces astaci]	PF00169 PH domain	IPR001849 Pleckstrin homology domain	-	-SP
AeRB84_5378.1	541	XP_008871520.1 TKL protein kinase [Aphanomyces invadans] ETV99744.1 TKL protein kinase [Aphanomyces invadans]	PF00069 Protein kinase domain	IPR000719 Protein kinase domain	GO:0005524 ATP binding / GO:0004672 protein kinase activity / GO:0006468 protein phosphorylation	-SP
AeRB84_381.1	493	XP_019647393.1 PREDICTED: pathogen-related protein-like [Branchiostoma belcheri]	-	-	-	-SP
AeRB84_1817.1	239	KAF0751004.1 hypothetical protein AaE_006533, partial [Aphanomyces astaci]	PF09747 Coiled-coil domain containing protein (DUF2052)	IPR018613 Protein of unknown function DUF2052, coiled-coil	-	-SP
AeRB84_21171.1	524	OQR87896.1 transmembrane protein [Achlya hypogyna]	PF03092 BT1 family	-	-	-SP
AeRB84_21711.1	196	RHY72507.1 hypothetical protein DYB34_013150, partial [Aphanomyces astaci]	PF06703 Microsomal signal peptidase 25 kDa subunit (SPC25)	IPR009582 Signal peptidase complex subunit 2	GO:0008233 peptidase activity / GO:0016021 integral component of membrane / GO:0006465 signal peptide processing / GO:0005787 signal peptidase complex	-SP
AeRB84_17503.1	224	KZT50259.1 DDE-domain-containing protein, partial [Calocera cornea HHB12733]	PF03221 Tc5 transposase DNA-binding domain	IPR006600 HTH CenpB-type DNA-binding domain	-	-SP
AeRB84_8308.1	158	OQR84195.1 amidohydrolase family protein, partial [Thraustotheca clavata]	PF01546 Peptidase family M20/M25/M40	IPR002933 Peptidase M20	GO:0016787 hydrolase activity / GO:0008152 metabolic process	-SP
AeRB84_2507.1	156	XP_009826014.1 hypothetical protein, variant 2 [Aphanomyces astaci] XP_009826015.1 hypothetical protein, variant 3 [Aphanomyces astaci] ETV84322.1 hypothetical protein, variant 2 [Aphanomyces astaci] ETV84323.1 hypothetical protein, variant 3 [Aphanomyces astaci]	-	-	-	-SP
AeRB84_4361.1	359	RHY27945.1 hypothetical protein DYB25_013676, partial [Aphanomyces astaci]	PF07714 Protein tyrosine kinase	IPR001245 Serine-threonine/tyrosine-protein kinase, catalytic domain	GO:0004672 protein kinase activity / GO:0006468 protein phosphorylation	-SP
AeRB84_11943.1	592	KAF0725560.1 hypothetical protein AaE_009694, partial [Aphanomyces astaci]	-	-	-	-SP
AeRB84_7330.1	698	KAF0691023.1 hypothetical protein As57867_017617, partial [Aphanomyces stellatus]	PF00063 Myosin head (motor domain)	IPR001609 Myosin head, motor domain	GO:0005524 ATP binding / GO:0016459 myosin complex / GO:0003774 motor activity	-SP
AeRB84_18522.1	361	AIG56146.1 secreted protein [Achlya hypogyna]	-	-	-	+SP-TM
AeRB84_15112.1	931	XP_009829746.1 hypothetical protein, variant 1 [Aphanomyces astaci] ETV80799.1 hypothetical protein, variant 1 [Aphanomyces astaci]	PF00271 Helicase conserved C-terminal domain / PF00176 SNF2 family N-terminal domain	IPR001650 Helicase, C-terminal / IPR000330 SNF2-related, N-terminal domain	GO:0005524 ATP binding	-SP
AeRB84_16125.1	589	RHX97765.1 hypothetical protein DYB25_012893, partial [Aphanomyces astaci]	-	-	-	-SP
AeRB84_19184.1	87	-	-	-	-	-SP
AeRB84_13880.1	505	RHY70598.1 hypothetical protein DYB38_008326, partial [Aphanomyces astaci]	PF00150 Cellulase (glycosyl hydrolase family 5)	IPR001547 Glycoside hydrolase, family 5	GO:0004553 hydrolase activity, hydrolyzing O-glycosyl compounds / GO:0005975 carbohydrate metabolic process	-SP
AeRB84_21249.1	105	-	-	-	-	-SP
AeRB84_17637.1	718	XP_008871192.1 threonine-tRNA ligase [Aphanomyces invadans] ETW00167.1 threonine-tRNA ligase [Aphanomyces invadans]	PF07973 Threonyl and Alanyl tRNA synthetase second additional domain / PF00587 tRNA synthetase class II core domain (G, H, P, S and T) / PF03129 Anticodon binding domain	IPR012947 Threonyl/alanyl tRNA synthetase, SAD / IPR002314 Aminoacyl-tRNA synthetase, class II (G/ P/ S/T) / IPR004154 Anticodon-binding	GO:0005524 ATP binding / GO:0006418 tRNA aminoacylation for protein translation / GO:0000166 nucleotide binding / GO:0043039 tRNA aminoacylation / GO:0004812 aminoacyl-tRNA ligase activity	-SP
AeRB84_8203.1	279	KAF0691236.1 hypothetical protein As57867_017434, partial [Aphanomyces stellatus]	PF00230 Major intrinsic protein	IPR000425 Major intrinsic protein	GO:0016020 membrane / GO:0055085 transmembrane transport / GO:0015267 channel activity	-SP
AeRB84_8494.1	137	KAF0694098.1 hypothetical protein As57867_014928, partial [Aphanomyces stellatus]	PF00447 HSF-type DNA-binding	IPR000232 Heat shock factor (HSF)-type, DNA-binding	GO:0005634 nucleus / GO:0006355 regulation of transcription, DNA-templated / GO:0043565 sequence-specific DNA binding / GO:0003700 transcription factor activity, sequence-specific DNA binding	-SP
AeRB84_19756.1	113	OQR80797.1 prefoldin subunit 2 [Achlya hypogyna]	PF01920 Prefoldin subunit	IPR002777 Prefoldin beta-like	GO:0016272 prefoldin complex / GO:0006457 protein folding / GO:0051082 unfolded protein binding	-SP
AeRB84_13322.1	351	-	-	-	-	-SP
AeRB84_10272.1	749	OQR80685.1 radial spoke head 10 family protein, partial [Thraustotheca clavata]	-	-	-	-SP
AeRB84_14893.1	300	XP_008870805.1 serine/threonine protein kinase [Aphanomyces invadans] ETW00670.1 serine/threonine protein kinase [Aphanomyces invadans]	PF00069 Protein kinase domain	IPR000719 Protein kinase domain	GO:0005524 ATP binding / GO:0004672 protein kinase activity / GO:0006468 protein phosphorylation	-SP
AeRB84_131.1	255	RLO10394.1 hypothetical protein DYB28_009988, partial [Aphanomyces astaci]	-	-	-	-SP
AeRB84_19173.1	401	OQR99549.1 hypothetical protein THRCLA_06468, partial [Thraustotheca clavata]	-	-	-	-SP
AeRB84_16082.1	328	-	-	-	-	-SP
AeRB84_9124.1	439	XP_008874206.1 hypothetical protein H310_09814, partial [Aphanomyces invadans] ETV96960.1 hypothetical protein H310_09814, partial [Aphanomyces invadans]	PF00171 Aldehyde dehydrogenase family	IPR015590 Aldehyde dehydrogenase domain	GO:0008152 metabolic process / GO:0055114 oxidation-reduction process / GO:0016491 oxidoreductase activity	-SP
AeRB84_3752.1	484	RHZ09002.1 hypothetical protein DYB26_011767, partial [Aphanomyces astaci]	PF00270 DEAD/DEAH box helicase / PF00271 Helicase conserved C-terminal domain	IPR011545 DEAD/DEAH box helicase domain / IPR001650 Helicase, C-terminal	GO:0005524 ATP binding / GO:0003676 nucleic acid binding	-SP
AeRB84_9397.1	267	KAF0688889.1 hypothetical protein As57867_019509, partial [Aphanomyces stellatus]	-	-	-	-SP
AeRB84_18031.1	206	RHY16576.1 hypothetical protein DYB36_007722, partial [Aphanomyces astaci]	-	-	-	-SP
AeRB84_19195.1	545	OQR88668.1 DEAD/DEAH box RNA helicase [Thraustotheca clavata]	PF00270 DEAD/DEAH box helicase / PF00271 Helicase conserved C-terminal domain	IPR011545 DEAD/DEAH box helicase domain / IPR001650 Helicase, C-terminal	GO:0005524 ATP binding / GO:0003676 nucleic acid binding	-SP
AeRB84_17587.1	272	KAF0702842.1 hypothetical protein AaE_015683, partial [Aphanomyces astaci]	-	-	-	-SP
AeRB84_13107.1	210	-	PF05406 WGR domain / PF02825 WWE domain	IPR008893 WGR domain / IPR004170 WWE domain	-	-SP
AeRB84_11544.1	327	-	PF00010 Helix-loop-helix DNA-binding domain	IPR011598 Myc-type, basic helix-loop-helix (bHLH) domain	GO:0046983 protein dimerization activity	-SP
AeRB84_12552.1	355	RHZ14491.1 hypothetical protein DYB26_008811, partial [Aphanomyces astaci]	PF14938 Soluble NSF attachment protein, SNAP	-	-	-SP
AeRB84_8321.1	195	OQS07057.1 calcyphosin [Thraustotheca clavata]	PF14615 Ribosome-assembly protein 3	IPR028217 Ribosome-assembly protein 3	-	-SP
AeRB84_10591.1	756	RHZ16398.1 hypothetical protein DYB26_009428, partial [Aphanomyces astaci]	PF00027 Cyclic nucleotide-binding domain	IPR000595 Cyclic nucleotide-binding domain	-	-SP
AeRB84_8668.1	352	XP_008881414.1 hypothetical protein H310_15207, partial [Aphanomyces invadans] ETV89953.1 hypothetical protein H310_15207, partial [Aphanomyces invadans]	PF13602 Zinc-binding dehydrogenase / PF08240 Alcohol dehydrogenase GroES-like domain	IPR013154 Alcohol dehydrogenase, N-terminal	GO:0055114 oxidation-reduction process	-SP
AeRB84_5553.1	271	-	PF00505 HMG (high mobility group) box	IPR009071 High mobility group box domain	-	-SP
AeRB84_20730.1	510	KAF0716602.1 hypothetical protein AaE_011054, partial [Aphanomyces astaci]	PF01553 Acyltransferase	IPR002123 Phospholipid/glycerol acyltransferase	GO:0016746 transferase activity, transferring acyl groups / GO:0008152 metabolic process	-SP
AeRB84_18507.1	798	RHZ29353.1 hypothetical protein DYB26_006261, partial [Aphanomyces astaci]	PF00664 ABC transporter transmembrane region / PF00005 ABC transporter	IPR003439 ABC transporter-like / IPR011527 ABC transporter type 1, transmembrane domain	GO:0055085 transmembrane transport / GO:0005524 ATP binding / GO:0042626 ATPase activity, coupled to transmembrane movement of substances / GO:0016021 integral component of membrane / GO:0016887 ATPase activity	-SP
AeRB84_7931.1	457	OQR95683.1 peroxisomal acyl-coenzyme A oxidase [Thraustotheca clavata]	PF14749 Acyl-coenzyme A oxidase N-terminal / PF02770 Acyl-CoA dehydrogenase, middle domain / PF01756 Acyl-CoA oxidase	IPR029320 Acyl-coenzyme A oxidase, N-terminal / IPR006091 Acyl-CoA oxidase/dehydrogenase, central domain / IPR002655 Acyl-CoA oxidase, C-terminal	GO:0016627 oxidoreductase activity, acting on the CH-CH group of donors / GO:0006635 fatty acid beta-oxidation / GO:0003997 acyl-CoA oxidase activity / GO:0005777 peroxisome / GO:0055114 oxidation-reduction process	-SP
AeRB84_20795.1	366	XP_028664778.1 LOW QUALITY PROTEIN: ATP-dependent DNA helicase PIF1-like [Erpetoichthys calabaricus]	PF05970 PIF1-like helicase / PF13538 UvrD-like helicase C-terminal domain	IPR027785 UvrD-like helicase C-terminal domain / IPR010285 DNA helicase Pif1-like	GO:0006281 DNA repair / GO:0003678 DNA helicase activity / GO:0000723 telomere maintenance	-SP
AeRB84_12955.1	166	KAF1321044.1 hypothetical protein FI667_g12218, partial [Globisporangium splendens]	-	-	-	-SP
AeRB84_3485.1	228	RHY71960.1 hypothetical protein DYB34_009152, partial [Aphanomyces astaci]	-	-	-	-SP
AeRB84_7199.1	251	-	-	-	-	+SP-TM
AeRB84_17719.1	1264	KAF0711922.1 hypothetical protein As57867_004970, partial [Aphanomyces stellatus]	PF09280 XPC-binding domain / PF00240 Ubiquitin family / PF00069 Protein kinase domain	IPR000719 Protein kinase domain / IPR000626 Ubiquitin domain / IPR015360 XPC-binding domain	GO:0005524 ATP binding / GO:0005515 protein binding / GO:0043161 proteasome-mediated ubiquitin-dependent protein catabolic process / GO:0003684 damaged DNA binding / GO:0004672 protein kinase activity / GO:0006468 protein phosphorylation / GO:0006289 nucleotide-excision repair	-SP
AeRB84_5458.1	497	OQS02865.1 sugar phosphate permease [Thraustotheca clavata]	PF00083 Sugar (and other) transporter	IPR005828 Major facilitator, sugar transporter-like	GO:0055085 transmembrane transport / GO:0016021 integral component of membrane / GO:0022857 transmembrane transporter activity	-SP
AeRB84_18551.1	386	OQS02248.1 nitrate reductase [Thraustotheca clavata]	PF00970 Oxidoreductase FAD-binding domain / PF00175 Oxidoreductase NAD-binding domain / PF00173 Cytochrome b5-like Heme/Steroid binding domain	IPR001433 Oxidoreductase FAD/NAD(P)-binding / IPR008333 Oxidoreductase, FAD-binding domain / IPR001199 Cytochrome b5-like heme/steroid binding domain	GO:0055114 oxidation-reduction process / GO:0016491 oxidoreductase activity	-SP
AeRB84_6494.1	519	XP_012197205.1 hypothetical protein SPRG_03231, partial [Saprolegnia parasitica CBS 223.65] KDO32014.1 hypothetical protein SPRG_03231, partial [Saprolegnia parasitica CBS 223.65]	-	-	-	-SP
AeRB84_9559.1	119	MCI29300.1 retrovirus-related Pol polyprotein from transposon TNT 1-94 [Trifolium medium]	PF07727 Reverse transcriptase (RNA-dependent DNA polymerase)	IPR013103 Reverse transcriptase, RNA-dependent DNA polymerase	-	-SP
AeRB84_21673.1	371	-	PF12796 Ankyrin repeats (3 copies) / PF00023 Ankyrin repeat	IPR020683 Ankyrin repeat-containing domain / IPR002110 Ankyrin repeat	GO:0005515 protein binding	-SP
AeRB84_9841.1	366	OQR99735.1 receptor-type tyrosine-protein phosphatase [Achlya hypogyna]	PF00102 Protein-tyrosine phosphatase	IPR000242 PTP type protein phosphatase	GO:0006470 protein dephosphorylation / GO:0004725 protein tyrosine phosphatase activity	-SP
AeRB84_9514.1	397	OQS04928.1 dicarboxylate/amino acid:cation (Na or H) symporter (DAACS) family protein [Thraustotheca clavata]	PF00375 Sodium:dicarboxylate symporter family	IPR001991 Sodium:dicarboxylate symporter	GO:0016021 integral component of membrane / GO:0015293 symporter activity	-SP
AeRB84_15565.1	276	-	-	-	-	-SP
AeRB84_8617.1	118	OQR95261.1 hypothetical protein THRCLA_22167, partial [Thraustotheca clavata]	-	-	-	-SP
AeRB84_5441.1	297	-	PF00067 Cytochrome P450	IPR001128 Cytochrome P450	GO:0020037 heme binding / GO:0016705 oxidoreductase activity, acting on paired donors, with incorporation or reduction of molecular oxygen / GO:0005506 iron ion binding / GO:0055114 oxidation-reduction process	-SP
AeRB84_19267.1	215	-	PF03668 P-loop ATPase protein family	IPR005337 RapZ-like family	GO:0005524 ATP binding	-SP
AeRB84_313.1	203	KAF0722050.1 hypothetical protein Ae201684_018687, partial [Aphanomyces euteiches]	PF00106 short chain dehydrogenase	IPR002347 Short-chain dehydrogenase/reductase SDR	-	-SP
AeRB84_18656.1	461	KAF0756104.1 hypothetical protein AaE_004758, partial [Aphanomyces astaci]	PF13516 Leucine Rich repeat	IPR001611 Leucine-rich repeat	GO:0005515 protein binding	-SP
AeRB84_4252.1	149	RHZ00712.1 hypothetical protein DYB31_012898, partial [Aphanomyces astaci]	-	-	-	-SP
AeRB84_8254.1	164	-	-	-	-	+SP-TM
AeRB84_48.1	702	XP_009830198.1 CMGC/MAPK protein kinase [Aphanomyces astaci] ETV80274.1 CMGC/MAPK protein kinase [Aphanomyces astaci]	PF00069 Protein kinase domain	IPR000719 Protein kinase domain	GO:0005524 ATP binding / GO:0004672 protein kinase activity / GO:0006468 protein phosphorylation	-SP
AeRB84_14210.1	568	XP_008865059.1 ATP-dependent chaperone ClpB [Aphanomyces invadans] ETW06984.1 ATP-dependent chaperone ClpB [Aphanomyces invadans]	PF00004 ATPase family associated with various cellular activities (AAA) / PF02861 Clp amino terminal domain, pathogenicity island component	IPR003959 ATPase, AAA-type, core / IPR004176 Clp, N-terminal	GO:0005524 ATP binding	-SP
AeRB84_20973.1	277	KAF0709686.1 hypothetical protein AaE_012806, partial [Aphanomyces astaci]	PF00650 CRAL/TRIO domain	IPR001251 CRAL-TRIO lipid binding domain	-	-SP
AeRB84_9981.1	897	RLO05951.1 hypothetical protein DYB28_007441, partial [Aphanomyces astaci]	-	-	-	-SP
AeRB84_21032.1	865	OQR87200.1 hypothetical protein THRCLA_10487, partial [Thraustotheca clavata]	PF00246 Zinc carboxypeptidase / PF00722 Glycosyl hydrolases family 16	IPR000834 Peptidase M14, carboxypeptidase A / IPR000757 Glycoside hydrolase family 16	GO:0004553 hydrolase activity, hydrolyzing O-glycosyl compounds / GO:0006508 proteolysis / GO:0008270 zinc ion binding / GO:0004181 metallocarboxypeptidase activity / GO:0005975 carbohydrate metabolic process	+SP+TM
AeRB84_2418.1	372	KAF0718074.1 hypothetical protein As57867_001911, partial [Aphanomyces stellatus]	-	-	-	-SP
AeRB84_21066.1	2697	OQS01713.1 ryanodine-inositol 1,4,5-triphosphate receptor Ca2 channel (RIR-CaC) family protein [Achlya hypogyna]	PF01365 RIH domain / PF00520 Ion transport protein / PF08454 RyR and IP3R Homology associated / PF02815 MIR domain / PF08709 Inositol 1,4,5-trisphosphate/ryanodine receptor	IPR005821 Ion transport domain / IPR014821 Inositol 1,4,5-trisphosphate/ryanodine receptor / IPR016093 MIR motif / IPR000699 RIH domain / IPR013662 RyR/IP3R Homology associated domain	GO:0070588 calcium ion transmembrane transport / GO:0016020 membrane / GO:0055085 transmembrane transport / GO:0005216 ion channel activity / GO:0005262 calcium channel activity / GO:0006811 ion transport	-SP
AeRB84_4429.1	1015	RHY63680.1 hypothetical protein DYB30_010233, partial [Aphanomyces astaci]	PF00400 WD domain, G-beta repeat	IPR001680 WD40 repeat	GO:0005515 protein binding	-SP
AeRB84_10919.1	782	XP_009839331.1 hypothetical protein, variant 1 [Aphanomyces astaci] ETV71084.1 hypothetical protein, variant 1 [Aphanomyces astaci]	-	-	-	-SP
AeRB84_17286.1	254	-	-	-	-	-SP
AeRB84_19721.1	106	RHY22600.1 hypothetical protein DYB32_009452, partial [Aphanomyces invadans]	PF14223 gag-polypeptide of LTR copia-type	-	-	-SP
AeRB84_7210.1	247	OWZ23119.1 Protein N-lysine methyltransferase METTL21A isoform X1 [Phytophthora megakarya]	PF10294 Lysine methyltransferase	IPR019410 Lysine methyltransferase	-	-SP
AeRB84_2724.1	473	XP_009827642.1 glycolate oxidase, subunit GlcD [Aphanomyces astaci] ETV82971.1 glycolate oxidase, subunit GlcD [Aphanomyces astaci]	PF01565 FAD binding domain / PF02913 FAD linked oxidases, C-terminal domain	IPR004113 FAD-linked oxidase, C-terminal / IPR006094 FAD linked oxidase, N-terminal	GO:0050660 flavin adenine dinucleotide binding / GO:0003824 catalytic activity / GO:0055114 oxidation-reduction process / GO:0016491 oxidoreductase activity	-SP
AeRB84_15633.1	405	RHY96182.1 hypothetical protein DYB31_015682, partial [Aphanomyces astaci]	PF00246 Zinc carboxypeptidase	IPR000834 Peptidase M14, carboxypeptidase A	GO:0006508 proteolysis / GO:0008270 zinc ion binding / GO:0004181 metallocarboxypeptidase activity	+SP-TM
AeRB84_3328.1	283	-	-	-	-	-SP
AeRB84_7304.1	233	KAF0719416.1 hypothetical protein As57867_001048, partial [Aphanomyces stellatus]	PF00004 ATPase family associated with various cellular activities (AAA)	IPR003959 ATPase, AAA-type, core	GO:0005524 ATP binding	-SP
AeRB84_16056.1	214	-	-	-	-	+SP+TM
AeRB84_6811.1	426	-	PF11051 Mannosyltransferase putative	IPR022751 Alpha-mannosyltransferase	GO:0006486 protein glycosylation / GO:0016757 transferase activity, transferring glycosyl groups	-SP
AeRB84_6017.1	361	KAF0710996.1 hypothetical protein As57867_005409, partial [Aphanomyces stellatus]	-	-	-	-SP
AeRB84_1694.1	153	-	-	-	-	-SP
AeRB84_1711.1	983	XP_024572159.1 dna polymerase type organellar and viral family protein [Plasmopara halstedii] CEG35790.1 dna polymerase type organellar and viral family protein [Plasmopara halstedii]	PF03175 DNA polymerase type B, organellar and viral	IPR004868 DNA-directed DNA polymerase, family B, mitochondria/virus	GO:0003887 DNA-directed DNA polymerase activity / GO:0003677 DNA binding / GO:0006260 DNA replication / GO:0000166 nucleotide binding	-SP
AeRB84_20909.1	114	-	-	-	-	-SP
AeRB84_9338.1	119	KAF0716238.1 hypothetical protein As57867_002940, partial [Aphanomyces stellatus]	PF03647 Transmembrane proteins 14C	IPR005349 TMEM14 family	GO:0016020 membrane	-SP
AeRB84_11334.1	402	RHY28896.1 hypothetical protein DYB25_005434, partial [Aphanomyces astaci]	PF03381 LEM3 (ligand-effect modulator 3) family / CDC50 family	IPR005045 CDC50/LEM3 family	GO:0016020 membrane	-SP
AeRB84_21605.1	555	-	-	-	-	-SP
AeRB84_18209.1	1866	RHY37869.1 hypothetical protein DYB38_005840, partial [Aphanomyces astaci]	PF00063 Myosin head (motor domain) / PF02736 Myosin N-terminal SH3-like domain / PF00784 MyTH4 domain	IPR004009 Myosin, N-terminal, SH3-like / IPR001609 Myosin head, motor domain / IPR000857 MyTH4 domain	GO:0005856 cytoskeleton / GO:0005524 ATP binding / GO:0016459 myosin complex / GO:0003774 motor activity	-SP
AeRB84_11651.1	302	RQM27913.1 hypothetical protein B5M09_010090, partial [Aphanomyces astaci]	PF00153 Mitochondrial carrier protein	IPR018108 Mitochondrial substrate/solute carrier	-	-SP
AeRB84_17253.1	119	GAX99639.1 autophagy-like protein 8 [Pythium insidiosum]	PF02991 Autophagy protein Atg8 ubiquitin like	IPR004241 Autophagy protein Atg8 ubiquitin-like	-	-SP
AeRB84_9577.1	159	-	-	-	-	-SP
AeRB84_6105.1	265	KAF0704114.1 hypothetical protein As57867_007404, partial [Aphanomyces stellatus]	PF07992 Pyridine nucleotide-disulphide oxidoreductase	IPR023753 FAD/NAD(P)-binding domain	GO:0055114 oxidation-reduction process / GO:0016491 oxidoreductase activity	-SP
AeRB84_11133.1	1063	OQR89403.1 hypothetical protein THRCLA_09758, partial [Thraustotheca clavata]	-	-	-	-SP
AeRB84_2481.1	491	XP_009831520.1 Atypical/ABC1/ABC1-C protein kinase [Aphanomyces astaci] ETV78801.1 Atypical/ABC1/ABC1-C protein kinase [Aphanomyces astaci]	PF03109 ABC1 family	IPR004147 UbiB domain	-	-SP
AeRB84_10195.1	476	OQS06062.1 serine protease family S09X [Thraustotheca clavata]	PF12146 Serine aminopeptidase, S33	IPR022742 Serine aminopeptidase, S33	-	-SP
AeRB84_10452.1	287	KAF0771401.1 hypothetical protein AaE_002454, partial [Aphanomyces astaci]	PF00249 Myb-like DNA-binding domain	IPR001005 SANT/Myb domain	-	-SP
AeRB84_15758.1	484	XP_009833827.1 ubiquinone biosynthesis monooxygenase COQ6, variant 3 [Aphanomyces astaci] ETV76917.1 ubiquinone biosynthesis monooxygenase COQ6, variant 3 [Aphanomyces astaci]	PF01494 FAD binding domain	IPR002938 FAD-binding domain	GO:0071949 FAD binding	-SP
AeRB84_5807.1	1101	RHZ42095.1 hypothetical protein DYB26_011902, partial [Aphanomyces astaci]	PF01764 Lipase (class 3)	IPR002921 Fungal lipase-like domain	GO:0006629 lipid metabolic process	+SP+TM
AeRB84_16680.1	259	-	-	-	-	+SP-TM
AeRB84_17807.1	133	-	-	-	-	-SP
AeRB84_2078.1	268	XP_008878423.1 hypothetical protein H310_12917, partial [Aphanomyces invadans] ETV92902.1 hypothetical protein H310_12917, partial [Aphanomyces invadans]	-	-	-	-SP
AeRB84_7376.1	201	KAF0719386.1 hypothetical protein As57867_001081, partial [Aphanomyces stellatus]	PF00246 Zinc carboxypeptidase	IPR000834 Peptidase M14, carboxypeptidase A	GO:0006508 proteolysis / GO:0008270 zinc ion binding / GO:0004181 metallocarboxypeptidase activity	+SP-TM
AeRB84_4516.1	277	XP_008619731.1 enoyl-CoA hydratase [Saprolegnia diclina VS20] EQC26829.1 enoyl-CoA hydratase [Saprolegnia diclina VS20]	PF00378 Enoyl-CoA hydratase/isomerase	IPR001753 Enoyl-CoA hydratase/isomerase	GO:0008152 metabolic process / GO:0003824 catalytic activity	-SP
AeRB84_9573.1	228	OQR96069.1 charged multivesicular body protein 2a [Achlya hypogyna]	PF03357 Snf7	IPR005024 Snf7 family	GO:0007034 vacuolar transport	-SP
AeRB84_14379.1	308	-	-	-	-	+SP+TM
AeRB84_12416.1	1061	OQS05172.1 Major Facilitator Superfamily (MFS) [Thraustotheca clavata]	-	-	-	+SP+TM
AeRB84_9525.1	159	-	-	-	-	+SP+TM
AeRB84_8122.1	341	KUF82506.1 Replication protein A 70 kDa DNA-binding subunit [Phytophthora nicotianae]	PF13358 DDE superfamily endonuclease	IPR038717 Tc1-like transposase, DDE domain	-	-SP
AeRB84_16431.1	553	RHY02392.1 hypothetical protein DYB25_012780, partial [Aphanomyces astaci] RHY43512.1 hypothetical protein DYB34_013014, partial [Aphanomyces astaci]	PF14033 Protein of unknown function (DUF4246)	IPR025340 Protein of unknown function DUF4246	-	-SP
AeRB84_5183.1	342	KAF0765395.1 hypothetical protein AaE_002985, partial [Aphanomyces astaci]	-	-	-	+SP-TM
AeRB84_11032.1	482	OQR98913.1 Major Facilitator Superfamily (MFS) [Thraustotheca clavata]	PF07690 Major Facilitator Superfamily	IPR011701 Major facilitator superfamily	GO:0055085 transmembrane transport / GO:0016021 integral component of membrane	-SP
AeRB84_7900.1	222	KAF0721343.1 hypothetical protein Ae201684_019173, partial [Aphanomyces euteiches]	-	-	-	-SP
AeRB84_19088.1	449	XP_009841845.1 AGC protein kinase [Aphanomyces astaci] ETV68620.1 AGC protein kinase [Aphanomyces astaci]	PF00433 Protein kinase C terminal domain / PF00069 Protein kinase domain	IPR000719 Protein kinase domain / IPR017892 Protein kinase, C-terminal	GO:0004674 protein serine/threonine kinase activity / GO:0005524 ATP binding / GO:0004672 protein kinase activity / GO:0006468 protein phosphorylation	-SP
AeRB84_17412.1	518	RHZ13627.1 hypothetical protein DYB31_009650, partial [Aphanomyces astaci]	-	-	-	-SP
AeRB84_12116.1	1008	XP_008619508.1 ubiquitin-activating enzyme E1 [Saprolegnia diclina VS20] EQC27114.1 ubiquitin-activating enzyme E1 [Saprolegnia diclina VS20]	PF16190 Ubiquitin-activating enzyme E1 FCCH domain / PF09358 Ubiquitin fold domain / PF16191 Ubiquitin-activating enzyme E1 four-helix bundle / PF00899 ThiF family / PF10585 Ubiquitin-activating enzyme active site	IPR019572 Ubiquitin-activating enzyme, catalytic cysteine domain / IPR032418 Ubiquitin-activating enzyme E1, FCCH domain / IPR000594 THIF-type NAD/FAD binding fold / IPR032420 Ubiquitin-activating enzyme E1, four-helix bundle / IPR018965 Ubiquitin-activating enzyme E1, C-terminal	GO:0008641 small protein activating enzyme activity	-SP
AeRB84_9935.1	438	XP_009830341.1 hypothetical protein, variant 1 [Aphanomyces astaci] ETV80417.1 hypothetical protein, variant 1 [Aphanomyces astaci]	PF00704 Glycosyl hydrolases family 18	IPR001223 Glycoside hydrolase family 18, catalytic domain	GO:0005975 carbohydrate metabolic process	-SP
AeRB84_20355.1	489	RHY13694.1 hypothetical protein DYB25_013913, partial [Aphanomyces astaci] RHY75755.1 hypothetical protein DYB38_013787, partial [Aphanomyces astaci]	PF12348 CLASP N terminal	IPR024395 CLASP N-terminal domain	-	-SP
AeRB84_7518.1	108	-	-	-	-	-SP
AeRB84_21209.1	294	KAF0720801.1 hypothetical protein AaE_010273, partial [Aphanomyces astaci]	-	-	-	-SP
AeRB84_21402.1	384	XP_009845351.1 hypothetical protein H257_18040, partial [Aphanomyces astaci] ETV65177.1 hypothetical protein H257_18040, partial [Aphanomyces astaci]	PF13975 gag-polyprotein putative aspartyl protease	-	-	-SP
AeRB84_8435.1	104	KAF4150401.1 putative PNT domain-containing protein [Phytophthora infestans]	-	-	-	-SP
AeRB84_5546.1	199	KAF0693414.1 hypothetical protein As57867_015567, partial [Aphanomyces stellatus]	PF00067 Cytochrome P450	IPR001128 Cytochrome P450	GO:0020037 heme binding / GO:0016705 oxidoreductase activity, acting on paired donors, with incorporation or reduction of molecular oxygen / GO:0005506 iron ion binding / GO:0055114 oxidation-reduction process	-SP
AeRB84_21067.1	871	OQR85270.1 alpha-actinin-1 [Achlya hypogyna]	PF13499 EF-hand domain pair / PF08726 Ca2+ insensitive EF hand / PF00307 Calponin homology (CH) domain	IPR014837 EF-hand, Ca insensitive / IPR001715 Calponin homology domain / IPR002048 EF-hand domain	GO:0005515 protein binding / GO:0005509 calcium ion binding	-SP
AeRB84_19594.1	1051	RHY96348.1 hypothetical protein DYB35_007904, partial [Aphanomyces astaci]	-	-	-	-SP
AeRB84_10652.1	602	XP_009822252.1 glyceraldehyde-3-phosphate dehydrogenase [Aphanomyces astaci] ETV87389.1 glyceraldehyde-3-phosphate dehydrogenase [Aphanomyces astaci] RQM21047.1 hypothetical protein B5M09_004132 [Aphanomyces astaci]	PF02800 Glyceraldehyde 3-phosphate dehydrogenase, C-terminal domain / PF00121 Triosephosphate isomerase / PF00044 Glyceraldehyde 3-phosphate dehydrogenase, NAD binding domain	IPR020829 Glyceraldehyde 3-phosphate dehydrogenase, catalytic domain / IPR000652 Triosephosphate isomerase / IPR020828 Glyceraldehyde 3-phosphate dehydrogenase, NAD(P) binding domain	GO:0016620 oxidoreductase activity, acting on the aldehyde or oxo group of donors, NAD or NADP as acceptor / GO:0008152 metabolic process / GO:0004807 triose-phosphate isomerase activity / GO:0055114 oxidation-reduction process	-SP
AeRB84_3945.1	519	-	-	-	-	-SP
AeRB84_18236.1	206	XP_009830539.1 UPF0468 protein [Aphanomyces astaci] ETV79603.1 UPF0468 protein [Aphanomyces astaci] KAF0757333.1 hypothetical protein AaE_004299 [Aphanomyces astaci]	PF05018 Protein of unknown function (DUF667)	IPR007714 Cilia/flagella-associated protein 20/WDR90/C3orf67	-	-SP
AeRB84_21860.1	195	-	-	-	-	-SP
AeRB84_21801.1	379	XP_024578398.1 GAF domain [Plasmopara halstedii] CEG42029.1 GAF domain [Plasmopara halstedii]	-	-	-	-SP
AeRB84_3456.1	553	XP_008873418.1 hypothetical protein, variant 1 [Aphanomyces invadans] ETV97857.1 hypothetical protein, variant 1 [Aphanomyces invadans]	PF00400 WD domain, G-beta repeat	IPR001680 WD40 repeat	GO:0005515 protein binding	-SP
AeRB84_20996.1	506	XP_008881293.1 hypothetical protein H310_15095, partial [Aphanomyces invadans] ETV90074.1 hypothetical protein H310_15095, partial [Aphanomyces invadans]	PF00083 Sugar (and other) transporter	IPR005828 Major facilitator, sugar transporter-like	GO:0055085 transmembrane transport / GO:0016021 integral component of membrane / GO:0022857 transmembrane transporter activity	-SP
AeRB84_10069.1	359	OQR88981.1 DNA-directed RNA polymerase III subunit RPC5 [Thraustotheca clavata]	PF04801 Sin-like protein conserved region	IPR006886 DNA-directed RNA polymerase III subunit Rpc5	GO:0003899 DNA-directed 5'-3' RNA polymerase activity / GO:0005634 nucleus / GO:0006351 transcription, DNA-templated	-SP
AeRB84_9519.1	655	KAF1335875.1 putative Pollike protein, partial [Globisporangium splendens]	PF00078 Reverse transcriptase (RNA-dependent DNA polymerase)	IPR000477 Reverse transcriptase domain	-	-SP
AeRB84_10321.1	386	OQR87454.1 Cation Diffusion Facilitator (CDF) Family [Achlya hypogyna]	PF01545 Cation efflux family	IPR002524 Cation efflux protein	GO:0055085 transmembrane transport / GO:0016021 integral component of membrane / GO:0006812 cation transport / GO:0008324 cation transmembrane transporter activity	-SP
AeRB84_11191.1	276	GAY00516.1 Hypothetical protein PINS_008348, partial [Pythium insidiosum]	PF01363 FYVE zinc finger	IPR000306 FYVE zinc finger	GO:0046872 metal ion binding	-SP
AeRB84_10587.1	844	RHZ08762.1 hypothetical protein DYB31_006047, partial [Aphanomyces astaci]	PF00520 Ion transport protein / PF00027 Cyclic nucleotide-binding domain	IPR000595 Cyclic nucleotide-binding domain / IPR005821 Ion transport domain	GO:0016020 membrane / GO:0055085 transmembrane transport / GO:0005216 ion channel activity / GO:0006811 ion transport	-SP
AeRB84_1969.1	289	KAB2904067.1 tetratricopeptide repeat protein [Anaerolineae bacterium]	PF13424 Tetratricopeptide repeat	-	-	-SP
AeRB84_4177.1	184	XP_008881316.1 hypothetical protein H310_15117, partial [Aphanomyces invadans] ETV90053.1 hypothetical protein H310_15117, partial [Aphanomyces invadans]	-	-	-	-SP
AeRB84_668.1	784	OQR84930.1 alcohol dehydrogenase class-3 [Achlya hypogyna]	-	-	-	-SP
AeRB84_15227.1	394	XP_008866311.1 hypothetical protein, variant 2 [Aphanomyces invadans] ETW04873.1 hypothetical protein, variant 2 [Aphanomyces invadans]	PF13639 Ring finger domain	IPR001841 Zinc finger, RING-type	-	-SP
AeRB84_1351.1	576	XP_008869938.1 histidine ammonia-lyase [Aphanomyces invadans] ETW00940.1 histidine ammonia-lyase [Aphanomyces invadans]	PF00221 Aromatic amino acid lyase	IPR001106 Aromatic amino acid lyase	-	-SP
AeRB84_20042.1	199	-	-	-	-	-SP
AeRB84_7477.1	344	KAF0712300.1 hypothetical protein AaE_012063, partial [Aphanomyces astaci]	-	-	-	-SP
AeRB84_17179.1	1053	OQR86803.1 carbohydrate-binding protein [Thraustotheca clavata]	PF06011 Transient receptor potential (TRP) ion channel	IPR010308 TRP-like family	-	+SP+TM
AeRB84_5810.1	199	KAF2119885.1 2'-5' RNA ligase superfamily-domain-containing protein [Lophiotrema nucula]	PF13563 2'-5' RNA ligase superfamily	-	-	-SP
AeRB84_12385.1	240	-	PF00169 PH domain	IPR001849 Pleckstrin homology domain	-	-SP
AeRB84_7511.1	694	-	-	-	-	-SP
AeRB84_16974.1	173	KAF0767630.1 hypothetical protein AaE_002840, partial [Aphanomyces astaci]	-	-	-	-SP
AeRB84_19776.1	248	-	-	-	-	-SP
AeRB84_11584.1	698	RHY90102.1 hypothetical protein DYB26_011301, partial [Aphanomyces astaci]	PF08030 Ferric reductase NAD binding domain / PF01794 Ferric reductase like transmembrane component / PF08022 FAD-binding domain	IPR013121 Ferric reductase, NAD binding domain / IPR013112 FAD-binding 8 / IPR013130 Ferric reductase transmembrane component-like domain	GO:0055114 oxidation-reduction process / GO:0016491 oxidoreductase activity	-SP
AeRB84_15360.1	454	KAF0701550.1 hypothetical protein As57867_007974, partial [Aphanomyces stellatus]	PF13495 Phage integrase, N-terminal SAM-like domain	IPR004107 Integrase, SAM-like, N-terminal	GO:0015074 DNA integration / GO:0003677 DNA binding	-SP
AeRB84_21577.1	391	-	-	-	-	-SP
AeRB84_9660.1	2062	OQR86737.1 HECT E3 ubiquitin ligase [Achlya hypogyna]	PF00641 Zn-finger in Ran binding protein and others / PF12796 Ankyrin repeats (3 copies) / PF00632 HECT-domain (ubiquitin-transferase)	IPR020683 Ankyrin repeat-containing domain / IPR000569 HECT domain / IPR001876 Zinc finger, RanBP2-type	GO:0004842 ubiquitin-protein transferase activity	-SP
AeRB84_19748.1	369	RHZ08629.1 hypothetical protein DYB31_006124, partial [Aphanomyces astaci]	PF08123 Histone methylation protein DOT1	IPR025789 Histone-lysine N-methyltransferase DOT1 domain	GO:0018024 histone-lysine N-methyltransferase activity	-SP
AeRB84_12603.1	898	KAE9065863.1 Retrovirus-related Pol polyprotein from transposon TNT 1-94 [Phytophthora fragariae]	PF07727 Reverse transcriptase (RNA-dependent DNA polymerase) / PF00665 Integrase core domain	IPR001584 Integrase, catalytic core / IPR013103 Reverse transcriptase, RNA-dependent DNA polymerase	GO:0015074 DNA integration	-SP
AeRB84_16403.1	91	-	-	-	-	-SP
AeRB84_17212.1	756	OQR85047.1 acyl-CoA dehydrogenase [Achlya hypogyna]	PF09317 Domain of unknown function (DUF1974) / PF02770 Acyl-CoA dehydrogenase, middle domain / PF00441 Acyl-CoA dehydrogenase, C-terminal domain / PF02771 Acyl-CoA dehydrogenase, N-terminal domain	IPR015396 Acyl-CoA dehydrogenase, C-termina, bacterial type / IPR013786 Acyl-CoA dehydrogenase/oxidase, N-terminal / IPR006091 Acyl-CoA oxidase/dehydrogenase, central domain / IPR009075 Acyl-CoA dehydrogenase/oxidase C-terminal	GO:0033539 fatty acid beta-oxidation using acyl-CoA dehydrogenase / GO:0016627 oxidoreductase activity, acting on the CH-CH group of donors / GO:0050660 flavin adenine dinucleotide binding / GO:0003995 acyl-CoA dehydrogenase activity / GO:0055114 oxidation-reduction process	-SP
AeRB84_5575.1	434	KAF0701504.1 hypothetical protein As57867_008002, partial [Aphanomyces stellatus]	-	-	-	-SP
AeRB84_13003.1	328	KAF0712453.1 hypothetical protein As57867_004815, partial [Aphanomyces stellatus]	PF00724 NADH:flavin oxidoreductase / NADH oxidase family	IPR001155 NADH:flavin oxidoreductase/NADH oxidase, N-terminal	GO:0010181 FMN binding / GO:0055114 oxidation-reduction process / GO:0016491 oxidoreductase activity	-SP
AeRB84_20762.1	545	RHY84785.1 hypothetical protein DYB26_016216, partial [Aphanomyces astaci]	-	-	-	-SP
AeRB84_16506.1	661	XP_008872983.1 serine/threonine protein kinase [Aphanomyces invadans] ETV98108.1 serine/threonine protein kinase [Aphanomyces invadans]	PF07714 Protein tyrosine kinase	IPR001245 Serine-threonine/tyrosine-protein kinase, catalytic domain	GO:0004672 protein kinase activity / GO:0006468 protein phosphorylation	+SP+TM
AeRB84_8675.1	181	-	-	-	-	-SP
AeRB84_1593.1	596	RLO07948.1 hypothetical protein DYB28_007700, partial [Aphanomyces astaci]	PF00854 POT family	IPR000109 Proton-dependent oligopeptide transporter family	GO:0016020 membrane / GO:0055085 transmembrane transport / GO:0022857 transmembrane transporter activity	-SP
AeRB84_21601.1	732	RLO05791.1 hypothetical protein DYB28_003157, partial [Aphanomyces astaci]	PF00041 Fibronectin type III domain / PF00397 WW domain	IPR001202 WW domain / IPR003961 Fibronectin type III	GO:0005515 protein binding	-SP
AeRB84_18377.1	363	-	-	-	-	-SP
AeRB84_7116.1	228	KAF0708238.1 hypothetical protein As57867_006393, partial [Aphanomyces stellatus]	PF01757 Acyltransferase family	IPR002656 Acyltransferase 3	GO:0016747 transferase activity, transferring acyl groups other than amino-acyl groups	-SP
AeRB84_3733.1	366	RHY10054.1 hypothetical protein DYB36_013068, partial [Aphanomyces astaci] RHY66206.1 hypothetical protein DYB38_012922, partial [Aphanomyces astaci] RHZ03953.1 hypothetical protein DYB26_011282, partial [Aphanomyces astaci]	PF00332 Glycosyl hydrolases family 17	IPR000490 Glycoside hydrolase family 17	GO:0004553 hydrolase activity, hydrolyzing O-glycosyl compounds / GO:0005975 carbohydrate metabolic process	+SP-TM
AeRB84_13890.1	325	RHY10548.1 hypothetical protein DYB25_005040, partial [Aphanomyces astaci]	-	-	-	-SP
AeRB84_21447.1	824	OQR83261.1 Amino Acid/Auxin Permease (AAAP) Family [Achlya hypogyna]	PF00297 Ribosomal protein L3 / PF01490 Transmembrane amino acid transporter protein	IPR000597 Ribosomal protein L3 / IPR013057 Amino acid transporter, transmembrane domain	GO:0005840 ribosome / GO:0006412 translation / GO:0005622 intracellular / GO:0003735 structural constituent of ribosome	-SP
AeRB84_20136.1	172	KAF0714725.1 hypothetical protein As57867_003715, partial [Aphanomyces stellatus]	-	-	-	-SP
AeRB84_8273.1	168	-	-	-	-	-SP
AeRB84_5859.1	309	XP_008862614.1 hypothetical protein, variant 1 [Aphanomyces invadans] ETW08809.1 hypothetical protein, variant 1 [Aphanomyces invadans]	PF00153 Mitochondrial carrier protein	IPR018108 Mitochondrial substrate/solute carrier	-	-SP
AeRB84_11791.1	1088	RHY00960.1 hypothetical protein DYB25_008486, partial [Aphanomyces astaci]	PF14310 Fibronectin type III-like domain / PF01915 Glycosyl hydrolase family 3 C-terminal domain / PF00933 Glycosyl hydrolase family 3 N terminal domain / PF00652 Ricin-type beta-trefoil lectin domain	IPR001764 Glycoside hydrolase, family 3, N-terminal / IPR002772 Glycoside hydrolase family 3 C-terminal domain / IPR026891 Fibronectin type III-like domain / IPR000772 Ricin B, lectin domain	GO:0004553 hydrolase activity, hydrolyzing O-glycosyl compounds / GO:0005975 carbohydrate metabolic process	-SP
AeRB84_15031.1	1178	RHY31110.1 hypothetical protein DYB32_003743, partial [Aphanomyces invadans]	PF13499 EF-hand domain pair / PF14771 Domain of unknown function (DUF4476) / PF13516 Leucine Rich repeat / PF13202 EF hand	IPR001611 Leucine-rich repeat / IPR002048 EF-hand domain / IPR028011 Domain of unknown function DUF4476	GO:0005515 protein binding / GO:0005509 calcium ion binding	-SP
AeRB84_3004.1	1259	OQR94451.1 actin-like protein [Achlya hypogyna]	PF00022 Actin	IPR004000 Actin family	-	-SP
AeRB84_11747.1	200	OQS03822.1 Mitochondrial Carrier (MC) Family [Thraustotheca clavata]	PF04117 Mpv17 / PMP22 family	IPR007248 Mpv17/PMP22	GO:0016021 integral component of membrane	-SP
AeRB84_18497.1	218	XP_009830836.1 guanylate kinase [Aphanomyces astaci] ETV79900.1 guanylate kinase [Aphanomyces astaci]	PF00625 Guanylate kinase	IPR008145 Guanylate kinase/L-type calcium channel beta subunit	-	-SP
AeRB84_6306.1	623	-	PF07173 Glycine-rich domain-containing protein-like	IPR009836 Glycine-rich domain-containing protein-like	-	-SP
AeRB84_2890.1	258	OQR88656.1 HSF-type DNA-binding [Thraustotheca clavata]	PF00447 HSF-type DNA-binding	IPR000232 Heat shock factor (HSF)-type, DNA-binding	GO:0005634 nucleus / GO:0006355 regulation of transcription, DNA-templated / GO:0043565 sequence-specific DNA binding / GO:0003700 transcription factor activity, sequence-specific DNA binding	-SP
AeRB84_3311.1	368	RHY00905.1 hypothetical protein DYB25_008196, partial [Aphanomyces astaci]	-	-	-	-SP
AeRB84_11832.1	583	RHY27162.1 hypothetical protein DYB32_007002, partial [Aphanomyces invadans]	PF01425 Amidase	IPR023631 Amidase signature domain	-	-SP
AeRB84_14568.1	237	KAF0773431.1 hypothetical protein AaE_002157, partial [Aphanomyces astaci]	-	-	-	-SP
AeRB84_10859.1	227	-	-	-	-	-SP
AeRB84_15676.1	1342	OQS02392.1 sister chromatid cohesion protein PDS5 [Thraustotheca clavata]	-	-	-	-SP
AeRB84_20950.1	247	-	-	-	-	-SP
AeRB84_1808.1	194	KAF1323997.1 hypothetical protein FI667_g10032, partial [Globisporangium splendens]	-	-	-	-SP
AeRB84_16483.1	431	-	-	-	-	-SP
AeRB84_8399.1	199	KAF0712116.1 hypothetical protein As57867_004903, partial [Aphanomyces stellatus]	-	-	-	-SP
AeRB84_4892.1	508	XP_009826327.1 hypothetical protein, variant 1 [Aphanomyces astaci] ETV84635.1 hypothetical protein, variant 1 [Aphanomyces astaci]	PF13640 2OG-Fe(II) oxygenase superfamily	IPR005123 Oxoglutarate/iron-dependent dioxygenase	GO:0055114 oxidation-reduction process / GO:0016491 oxidoreductase activity	-SP
AeRB84_5708.1	281	-	-	-	-	-SP
AeRB84_8497.1	308	KAF0683059.1 hypothetical protein As57867_024761, partial [Aphanomyces stellatus] KAF0687946.1 hypothetical protein As57867_020306, partial [Aphanomyces stellatus] KAF0696080.1 hypothetical protein As57867_013069, partial [Aphanomyces stellatus]	PF00005 ABC transporter	IPR003439 ABC transporter-like	GO:0005524 ATP binding / GO:0016887 ATPase activity	-SP
AeRB84_15755.1	744	XP_009833812.1 hypothetical protein, variant 1 [Aphanomyces astaci] ETV76901.1 hypothetical protein, variant 1 [Aphanomyces astaci]	PF08774 VRR-NUC domain	IPR014883 VRR-NUC domain	GO:0016788 hydrolase activity, acting on ester bonds	-SP
AeRB84_6466.1	308	KAF0709572.1 hypothetical protein As57867_005854, partial [Aphanomyces stellatus]	-	-	-	-SP
AeRB84_4129.1	501	AIG55502.1 secreted protein [Thraustotheca clavata]	PF13918 PLD-like domain / PF13091 PLD-like domain	IPR025202 Phospholipase D-like domain / IPR032803 PLD-like domain	-	+SP-TM
AeRB84_10334.1	396	-	PF00249 Myb-like DNA-binding domain	IPR001005 SANT/Myb domain	-	-SP
AeRB84_1421.1	857	XP_009837178.1 hypothetical protein, variant 1 [Aphanomyces astaci] ETV73303.1 hypothetical protein, variant 1 [Aphanomyces astaci]	PF04675 DNA ligase N terminus / PF04679 ATP dependent DNA ligase C terminal region / PF01068 ATP dependent DNA ligase domain	IPR012308 DNA ligase, ATP-dependent, N-terminal / IPR012310 DNA ligase, ATP-dependent, central / IPR012309 DNA ligase, ATP-dependent, C-terminal	GO:0003677 DNA binding / GO:0005524 ATP binding / GO:0006281 DNA repair / GO:0003910 DNA ligase (ATP) activity / GO:0006310 DNA recombination	-SP
AeRB84_6511.1	313	RHZ04360.1 hypothetical protein DYB26_016316, partial [Aphanomyces astaci]	PF00150 Cellulase (glycosyl hydrolase family 5)	IPR001547 Glycoside hydrolase, family 5	GO:0004553 hydrolase activity, hydrolyzing O-glycosyl compounds / GO:0005975 carbohydrate metabolic process	-SP
AeRB84_7339.1	245	-	-	-	-	-SP
AeRB84_17681.1	322	KAF0760131.1 hypothetical protein AaE_003612, partial [Aphanomyces astaci]	-	-	-	-SP
AeRB84_20124.1	413	OQR84760.1 H - or Na -translocating F-type, V-type and A-type ATPase (F-ATPase) Superfamily [Achlya hypogyna]	PF03223 V-ATPase subunit C	IPR004907 ATPase, V1 complex, subunit C	GO:0015991 ATP hydrolysis coupled proton transport / GO:0015078 hydrogen ion transmembrane transporter activity / GO:0033180 proton-transporting V-type ATPase, V1 domain	-SP
AeRB84_2200.1	426	XP_008872904.1 hypothetical protein, variant 2 [Aphanomyces invadans] ETV98707.1 hypothetical protein, variant 2 [Aphanomyces invadans]	PF00887 Acyl CoA binding protein / PF04707 PRELI-like family	IPR006797 PRELI/MSF1 domain / IPR000582 Acyl-CoA-binding protein, ACBP	GO:0000062 fatty-acyl-CoA binding	-SP
AeRB84_10199.1	175	AIG55708.1 secreted protein, partial [Thraustotheca clavata]	-	-	-	-SP
AeRB84_5149.1	457	XP_008605167.1 GTP cyclohydrolase II [Saprolegnia diclina VS20] EQC41453.1 GTP cyclohydrolase II [Saprolegnia diclina VS20]	PF12471 GTP cyclohydrolase N terminal / PF00925 GTP cyclohydrolase II	IPR022163 GTP cyclohydrolase N-terminal / IPR032677 GTP cyclohydrolase II	-	-SP
AeRB84_13671.1	557	KAF0717773.1 hypothetical protein AaE_010791, partial [Aphanomyces astaci]	PF13418 Galactose oxidase, central domain / PF13415 Galactose oxidase, central domain	-	-	-SP
AeRB84_15441.1	462	XP_002944439.2 NACHT, LRR and PYD domains-containing protein 14 isoform X1 [Xenopus tropicalis] KAE8588609.1 hypothetical protein XENTR_v10022638 [Xenopus tropicalis] KAE8588610.1 hypothetical protein XENTR_v10022638 [Xenopus tropicalis]	-	-	-	-SP
AeRB84_17777.1	140	KAF0685498.1 hypothetical protein As57867_022555, partial [Aphanomyces stellatus]	-	-	-	-SP
AeRB84_17530.1	125	KAF1324004.1 Transcription termination and cleavage factor c-terminal domain, partial [Globisporangium splendens]	PF14327 Hinge domain of cleavage stimulation factor subunit 2 / PF14304 Transcription termination and cleavage factor C-terminal	IPR025742 Cleavage stimulation factor subunit 2, hinge domain / IPR026896 Transcription termination and cleavage factor, C-terminal domain	GO:0031124 mRNA 3'-end processing	-SP
AeRB84_6424.1	335	KAF0712453.1 hypothetical protein As57867_004815, partial [Aphanomyces stellatus]	PF00724 NADH:flavin oxidoreductase / NADH oxidase family	IPR001155 NADH:flavin oxidoreductase/NADH oxidase, N-terminal	GO:0010181 FMN binding / GO:0055114 oxidation-reduction process / GO:0016491 oxidoreductase activity	-SP
AeRB84_5523.1	119	RHY24223.1 hypothetical protein DYB25_009152, partial [Aphanomyces astaci]	-	-	-	-SP
AeRB84_13041.1	103	-	-	-	-	-SP
AeRB84_17298.1	428	KAF0723634.1 hypothetical protein Ae201684_017485, partial [Aphanomyces euteiches]	PF12796 Ankyrin repeats (3 copies)	IPR020683 Ankyrin repeat-containing domain	-	-SP
AeRB84_11396.1	1920	RHY54664.1 hypothetical protein DYB30_006812, partial [Aphanomyces astaci]	PF04519 Polymer-forming cytoskeletal	IPR007607 Bactofilin A/B	-	-SP
AeRB84_4668.1	443	-	PF01363 FYVE zinc finger	IPR000306 FYVE zinc finger	GO:0046872 metal ion binding	-SP
AeRB84_11024.1	120	-	-	-	-	+SP-TM
AeRB84_6042.1	218	-	-	-	-	-SP
AeRB84_16011.1	620	KAF0774494.1 hypothetical protein AaE_001805, partial [Aphanomyces astaci]	PF01363 FYVE zinc finger	IPR000306 FYVE zinc finger	GO:0046872 metal ion binding	-SP
AeRB84_12478.1	166	RHY72777.1 hypothetical protein DYB38_012860, partial [Aphanomyces astaci]	-	-	-	-SP
AeRB84_8591.1	355	OQR94147.1 monoglyceride lipase [Achlya hypogyna]	PF12146 Serine aminopeptidase, S33	IPR022742 Serine aminopeptidase, S33	-	-SP
AeRB84_16605.1	463	RLO03002.1 hypothetical protein DYB28_013418, partial [Aphanomyces astaci]	-	-	-	+SP+TM
AeRB84_1497.1	513	OQR81846.1 hypothetical protein THRCLA_11348, partial [Thraustotheca clavata]	-	-	-	-SP
AeRB84_19701.1	175	-	-	-	-	-SP
AeRB84_6615.1	286	RHY49763.1 hypothetical protein DYB38_013133, partial [Aphanomyces astaci]	-	-	-	-SP
AeRB84_1433.1	1159	XP_009837167.1 hypothetical protein H257_11829, partial [Aphanomyces astaci] ETV73291.1 hypothetical protein H257_11829, partial [Aphanomyces astaci]	PF00439 Bromodomain	IPR001487 Bromodomain	GO:0005515 protein binding	-SP
AeRB84_949.1	176	-	-	-	-	-SP
AeRB84_11658.1	145	-	-	-	-	-SP
AeRB84_16514.1	200	XP_002594277.1 hypothetical protein BRAFLDRAFT_201476, partial [Branchiostoma floridae]	PF00447 HSF-type DNA-binding	IPR000232 Heat shock factor (HSF)-type, DNA-binding	GO:0005634 nucleus / GO:0006355 regulation of transcription, DNA-templated / GO:0043565 sequence-specific DNA binding / GO:0003700 transcription factor activity, sequence-specific DNA binding	-SP
AeRB84_9817.1	623	XP_002895548.1 Sulfate Permease (SulP) Family [Phytophthora infestans T30-4] EEY55885.1 Sulfate Permease (SulP) Family [Phytophthora infestans T30-4]	PF00916 Sulfate permease family	IPR011547 SLC26A/SulP transporter domain	GO:0015116 sulfate transmembrane transporter activity / GO:0008272 sulfate transport / GO:0016021 integral component of membrane	-SP
AeRB84_7726.1	73	OQR83414.1 GTP cyclohydrolase 1 feedback regulatory-like protein [Achlya hypogyna]	PF06399 GTP cyclohydrolase I feedback regulatory protein (GFRP)	IPR009112 GTP cyclohydrolase I, feedback regulatory protein	GO:0009890 negative regulation of biosynthetic process	-SP
AeRB84_1429.1	220	XP_008866061.1 methionine-tRNA ligase, beta subunit [Aphanomyces invadans] ETW04623.1 methionine-tRNA ligase, beta subunit [Aphanomyces invadans]	PF01588 Putative tRNA binding domain	IPR002547 tRNA-binding domain	GO:0000049 tRNA binding	-SP
AeRB84_14139.1	565	OQS01499.1 SAM dependent carboxyl methyltransferase [Achlya hypogyna]	PF03492 SAM dependent carboxyl methyltransferase	IPR005299 SAM dependent carboxyl methyltransferase	GO:0008168 methyltransferase activity	-SP
AeRB84_17943.1	1004	RHY69718.1 hypothetical protein DYB38_009689, partial [Aphanomyces astaci]	PF01852 START domain	IPR002913 START domain	GO:0008289 lipid binding	-SP
AeRB84_11298.1	218	KAF1317476.1 Mitochondrial glyco protein, partial [Globisporangium splendens]	PF02330 Mitochondrial glycoprotein	IPR003428 Mitochondrial glycoprotein	GO:0005759 mitochondrial matrix	-SP
AeRB84_7974.1	503	KAF0692820.1 hypothetical protein As57867_016082, partial [Aphanomyces stellatus]	PF00078 Reverse transcriptase (RNA-dependent DNA polymerase)	IPR000477 Reverse transcriptase domain	-	-SP
AeRB84_18108.1	207	KAF0711394.1 hypothetical protein AaE_012225, partial [Aphanomyces astaci]	PF07727 Reverse transcriptase (RNA-dependent DNA polymerase)	IPR013103 Reverse transcriptase, RNA-dependent DNA polymerase	-	-SP
AeRB84_10763.1	461	XP_009825227.1 hypothetical protein, variant 2 [Aphanomyces astaci] ETV85209.1 hypothetical protein, variant 2 [Aphanomyces astaci]	PF01363 FYVE zinc finger	IPR000306 FYVE zinc finger	GO:0046872 metal ion binding	-SP
AeRB84_17396.1	344	KAF0721216.1 hypothetical protein Ae201684_019202, partial [Aphanomyces euteiches]	PF00078 Reverse transcriptase (RNA-dependent DNA polymerase)	IPR000477 Reverse transcriptase domain	-	-SP
AeRB84_14177.1	257	KAF4129962.1 putative DDE superfamily endonuclease domain-containing protein [Phytophthora infestans]	PF13592 Winged helix-turn helix	IPR025959 Winged helix-turn helix domain	-	-SP
AeRB84_18636.1	380	XP_008874705.1 hypothetical protein, variant 1 [Aphanomyces invadans] ETV96442.1 hypothetical protein, variant 1 [Aphanomyces invadans]	-	-	-	-SP
AeRB84_7407.1	150	KAF1318853.1 Pectate lyase, partial [Globisporangium splendens]	PF03211 Pectate lyase	IPR004898 Pectate lyase PlyH/PlyE-like	GO:0005576 extracellular region / GO:0030570 pectate lyase activity	-SP
AeRB84_13748.1	260	-	PF07690 Major Facilitator Superfamily	IPR011701 Major facilitator superfamily	GO:0055085 transmembrane transport / GO:0016021 integral component of membrane	-SP
AeRB84_13500.1	179	KAF0746651.1 hypothetical protein AaE_008045, partial [Aphanomyces astaci]	-	-	-	-SP
AeRB84_13732.1	437	XP_012213023.1 hypothetical protein SPRG_18197, partial [Saprolegnia parasitica CBS 223.65] KDO16269.1 hypothetical protein SPRG_18197, partial [Saprolegnia parasitica CBS 223.65]	-	-	-	-SP
AeRB84_4939.1	209	XP_008881033.1 hypothetical protein H310_14867, partial [Aphanomyces invadans] ETV90342.1 hypothetical protein H310_14867, partial [Aphanomyces invadans]	PF13639 Ring finger domain	IPR001841 Zinc finger, RING-type	-	-SP
AeRB84_2762.1	656	RHY84542.1 hypothetical protein DYB35_011465, partial [Aphanomyces astaci]	-	-	-	-SP
AeRB84_16673.1	127	-	-	-	-	-SP
AeRB84_1388.1	614	RHY56529.1 hypothetical protein DYB34_001405, partial [Aphanomyces astaci]	PF04003 Dip2/Utp12 Family / PF00400 WD domain, G-beta repeat	IPR001680 WD40 repeat / IPR007148 Small-subunit processome, Utp12	GO:0005515 protein binding	-SP
AeRB84_1676.1	253	XP_009821967.1 hypothetical protein, variant 1 [Aphanomyces astaci] ETV89567.1 hypothetical protein, variant 1 [Aphanomyces astaci]	-	-	-	+SP+TM
AeRB84_14778.1	1532	XP_009822901.1 NEK protein kinase [Aphanomyces astaci] ETV88038.1 NEK protein kinase [Aphanomyces astaci]	PF00400 WD domain, G-beta repeat / PF00069 Protein kinase domain	IPR000719 Protein kinase domain / IPR001680 WD40 repeat	GO:0005515 protein binding / GO:0005524 ATP binding / GO:0004672 protein kinase activity / GO:0006468 protein phosphorylation	-SP
AeRB84_226.1	207	-	-	-	-	+SP+TM
AeRB84_198.1	396	OQR90044.1 flap endonuclease 1 [Thraustotheca clavata]	PF00752 XPG N-terminal domain / PF00867 XPG I-region	IPR006085 XPG N-terminal / IPR006086 XPG-I domain	GO:0006281 DNA repair / GO:0004518 nuclease activity	-SP
AeRB84_9682.1	166	XP_011401047.1 Vesicle transport protein SFT2B [Auxenochlorella protothecoides] KFM28035.1 Vesicle transport protein SFT2B [Auxenochlorella protothecoides]	PF04178 Got1/Sft2-like family	IPR007305 Vesicle transport protein, Got1/SFT2-like	GO:0016192 vesicle-mediated transport	-SP
AeRB84_20066.1	293	XP_009827833.1 hypothetical protein, variant 1 [Aphanomyces astaci] ETV82164.1 hypothetical protein, variant 1 [Aphanomyces astaci]	-	-	-	-SP
AeRB84_20451.1	379	KAF0695606.1 hypothetical protein As57867_013537, partial [Aphanomyces stellatus]	PF01341 Glycosyl hydrolases family 6	IPR016288 1, 4-beta cellobiohydrolase	GO:0004553 hydrolase activity, hydrolyzing O-glycosyl compounds / GO:0030245 cellulose catabolic process	-SP
AeRB84_4495.1	97	RHY84888.1 hypothetical protein DYB26_013910, partial [Aphanomyces astaci]	-	-	-	+SP-TM
AeRB84_3153.1	247	KAF0720936.1 hypothetical protein Ae201684_019257, partial [Aphanomyces euteiches]	-	-	-	-SP
AeRB84_228.1	242	PRP84361.1 K+ channel tetramerization domain-containing protein [Planoprotostelium fungivorum]	PF02214 BTB/POZ domain	IPR003131 Potassium channel tetramerisation-type BTB domain	GO:0051260 protein homooligomerization	-SP
AeRB84_7921.1	280	RHY80913.1 hypothetical protein DYB26_009322, partial [Aphanomyces astaci]	PF03184 DDE superfamily endonuclease	IPR004875 DDE superfamily endonuclease domain	GO:0003676 nucleic acid binding	-SP
AeRB84_4488.1	128	-	-	-	-	-SP
AeRB84_11204.1	405	OQR83308.1 Major Facilitator Superfamily (MFS) [Achlya hypogyna]	PF07690 Major Facilitator Superfamily	IPR011701 Major facilitator superfamily	GO:0055085 transmembrane transport / GO:0016021 integral component of membrane	-SP
AeRB84_4927.1	366	-	-	-	-	-SP
AeRB84_4745.1	324	OQR81460.1 glyoxylate reductase/hydroxypyruvate reductase [Thraustotheca clavata]	PF02826 D-isomer specific 2-hydroxyacid dehydrogenase, NAD binding domain / PF00389 D-isomer specific 2-hydroxyacid dehydrogenase, catalytic domain	IPR006139 D-isomer specific 2-hydroxyacid dehydrogenase, catalytic domain / IPR006140 D-isomer specific 2-hydroxyacid dehydrogenase, NAD-binding domain	GO:0016616 oxidoreductase activity, acting on the CH-OH group of donors, NAD or NADP as acceptor / GO:0008152 metabolic process / GO:0051287 NAD binding / GO:0055114 oxidation-reduction process	-SP
AeRB84_13642.1	137	RHY18537.1 hypothetical protein DYB36_003883, partial [Aphanomyces astaci]	PF00505 HMG (high mobility group) box	IPR009071 High mobility group box domain	-	-SP
AeRB84_1557.1	385	XP_009827069.1 hypothetical protein, variant 4 [Aphanomyces astaci] ETV83640.1 hypothetical protein, variant 4 [Aphanomyces astaci]	-	-	-	-SP
AeRB84_18261.1	202	RHY26598.1 hypothetical protein DYB32_008466, partial [Aphanomyces invadans]	-	-	-	-SP
AeRB84_16746.1	206	RHY48959.1 hypothetical protein DYB34_006944, partial [Aphanomyces astaci]	PF03637 Mob1/phocein family	IPR005301 MOB kinase activator family	-	-SP
AeRB84_1812.1	1068	OQR84145.1 sulfite oxidase [Achlya hypogyna]	PF00174 Oxidoreductase molybdopterin binding domain / PF00173 Cytochrome b5-like Heme/Steroid binding domain / PF03221 Tc5 transposase DNA-binding domain / PF03404 Mo-co oxidoreductase dimerisation domain / PF03184 DDE superfamily endonuclease	IPR006600 HTH CenpB-type DNA-binding domain / IPR004875 DDE superfamily endonuclease domain / IPR001199 Cytochrome b5-like heme/steroid binding domain / IPR005066 Moybdenum cofactor oxidoreductase, dimerisation / IPR000572 Oxidoreductase, molybdopterin-binding domain	GO:0042128 nitrate assimilation / GO:0030151 molybdenum ion binding / GO:0055114 oxidation-reduction process / GO:0016491 oxidoreductase activity / GO:0003676 nucleic acid binding	-SP
AeRB84_15532.1	405	XP_012202474.1 hypothetical protein SPRG_08119, partial [Saprolegnia parasitica CBS 223.65] KDO26828.1 hypothetical protein SPRG_08119, partial [Saprolegnia parasitica CBS 223.65]	PF13855 Leucine rich repeat	IPR001611 Leucine-rich repeat	GO:0005515 protein binding	-SP
AeRB84_19900.1	504	KAF4137208.1 16S rRNA methyltransferase RsmB/F [Phytophthora infestans] KAF4142886.1 16S rRNA methyltransferase RsmB/F [Phytophthora infestans]	PF01189 16S rRNA methyltransferase RsmB/F	IPR001678 SAM-dependent methyltransferase RsmB/NOP2-type	GO:0008168 methyltransferase activity	-SP
AeRB84_16112.1	284	-	PF00447 HSF-type DNA-binding	IPR000232 Heat shock factor (HSF)-type, DNA-binding	GO:0005634 nucleus / GO:0006355 regulation of transcription, DNA-templated / GO:0043565 sequence-specific DNA binding / GO:0003700 transcription factor activity, sequence-specific DNA binding	-SP
AeRB84_13707.1	736	KAF0712116.1 hypothetical protein As57867_004903, partial [Aphanomyces stellatus]	PF03372 Endonuclease/Exonuclease/phosphatase family	IPR005135 Endonuclease/exonuclease/phosphatase	-	-SP
AeRB84_11634.1	456	XP_009831457.1 arginine biosynthesis ArgJ, mitochondrial [Aphanomyces astaci] ETV78738.1 arginine biosynthesis ArgJ, mitochondrial [Aphanomyces astaci]	PF01960 ArgJ family	IPR002813 Arginine biosynthesis protein ArgJ	GO:0004358 glutamate N-acetyltransferase activity / GO:0006526 arginine biosynthetic process	-SP
AeRB84_2543.1	445	KAF0721343.1 hypothetical protein Ae201684_019173, partial [Aphanomyces euteiches]	-	-	-	-SP
AeRB84_1686.1	190	RHZ34212.1 hypothetical protein DYB26_011444, partial [Aphanomyces astaci]	PF11051 Mannosyltransferase putative	IPR022751 Alpha-mannosyltransferase	GO:0006486 protein glycosylation / GO:0016757 transferase activity, transferring glycosyl groups	-SP
AeRB84_16801.1	389	-	-	-	-	-SP
AeRB84_10450.1	90	-	-	-	-	-SP
AeRB84_7019.1	98	KAF1773986.1 Alpha/Beta hydrolase fold [Phytophthora cactorum]	-	-	-	-SP
AeRB84_6638.1	919	OQS01329.1 2,4-dienoyl-CoA reductase [Achlya hypogyna]	PF07992 Pyridine nucleotide-disulphide oxidoreductase / PF13450 NAD(P)-binding Rossmann-like domain / PF00724 NADH:flavin oxidoreductase / NADH oxidase family	IPR001155 NADH:flavin oxidoreductase/NADH oxidase, N-terminal / IPR023753 FAD/NAD(P)-binding domain	GO:0010181 FMN binding / GO:0055114 oxidation-reduction process / GO:0016491 oxidoreductase activity	-SP
AeRB84_2593.1	534	ACJ04636.1 putative GH18 endochitinase precursor [Aphanomyces astaci] ACJ66260.1 endochitinase [Aphanomyces astaci]	PF00704 Glycosyl hydrolases family 18	IPR001223 Glycoside hydrolase family 18, catalytic domain	GO:0005975 carbohydrate metabolic process	+SP-TM
AeRB84_1426.1	591	XP_009837173.1 hydroxymethylglutaryl-CoA reductase (NADPH) [Aphanomyces astaci] ETV73297.1 hydroxymethylglutaryl-CoA reductase (NADPH) [Aphanomyces astaci]	PF00368 Hydroxymethylglutaryl-coenzyme A reductase	IPR002202 Hydroxymethylglutaryl-CoA reductase, class I/II	GO:0015936 coenzyme A metabolic process / GO:0004420 hydroxymethylglutaryl-CoA reductase (NADPH) activity / GO:0055114 oxidation-reduction process / GO:0050662 coenzyme binding	-SP
AeRB84_8947.1	62	XP_024581440.1 Ribonuclease H-like domain [Plasmopara halstedii] CEG45071.1 Ribonuclease H-like domain [Plasmopara halstedii]	-	-	-	-SP
AeRB84_4949.1	296	KAE8883670.1 Retrovirus-related Pol polyprotein from transposon TNT 1-94 [Phytophthora fragariae] KAE9069775.1 Retrovirus-related Pol polyprotein from transposon TNT 1-94 [Phytophthora fragariae] KAE9071164.1 Retrovirus-related Pol polyprotein from transposon TNT 1-94 [Phytophthora fragariae] KAE9084341.1 Retrovirus-related Pol polyprotein from transposon TNT 1-94 [Phytophthora fragariae] KAE9179…	PF07727 Reverse transcriptase (RNA-dependent DNA polymerase)	IPR013103 Reverse transcriptase, RNA-dependent DNA polymerase	-	-SP
AeRB84_2084.1	284	XP_009843791.1 hypothetical protein, variant 2 [Aphanomyces astaci] ETV66816.1 hypothetical protein, variant 2 [Aphanomyces astaci]	-	-	-	-SP
AeRB84_20939.1	235	RHY81547.1 hypothetical protein DYB26_007736, partial [Aphanomyces astaci]	-	-	-	-SP
AeRB84_16553.1	372	XP_009831561.1 hypothetical protein, variant 1 [Aphanomyces astaci] ETV78842.1 hypothetical protein, variant 1 [Aphanomyces astaci]	PF01398 JAB1/Mov34/MPN/PAD-1 ubiquitin protease	IPR000555 JAB1/MPN/MOV34 metalloenzyme domain	GO:0005515 protein binding	-SP
AeRB84_10126.1	148	RHZ05526.1 hypothetical protein DYB31_010742, partial [Aphanomyces astaci]	PF01217 Clathrin adaptor complex small chain	IPR022775 AP complex, mu/sigma subunit	-	-SP
AeRB84_7292.1	313	RHY87994.1 hypothetical protein DYB35_013083, partial [Aphanomyces astaci]	-	-	-	-SP
AeRB84_3506.1	102	KAF0688775.1 hypothetical protein As57867_019589, partial [Aphanomyces stellatus]	PF00179 Ubiquitin-conjugating enzyme	IPR000608 Ubiquitin-conjugating enzyme E2	-	-SP
AeRB84_20897.1	156	-	-	-	-	-SP
AeRB84_2661.1	347	KAF0703484.1 hypothetical protein As57867_007597, partial [Aphanomyces stellatus]	PF00112 Papain family cysteine protease	IPR000668 Peptidase C1A, papain C-terminal	GO:0008234 cysteine-type peptidase activity / GO:0006508 proteolysis	+SP-TM
AeRB84_16264.1	367	OQS04444.1 aspartyl protease family A22B [Thraustotheca clavata]	PF04258 Signal peptide peptidase	IPR007369 Peptidase A22B, signal peptide peptidase	GO:0016021 integral component of membrane / GO:0004190 aspartic-type endopeptidase activity	-SP
AeRB84_11023.1	584	OWZ06343.1 putative membrane protein [Phytophthora megakarya]	PF13910 Domain of unknown function (DUF4209)	IPR025209 Domain of unknown function DUF4209	-	-SP
AeRB84_10264.1	385	OQR89300.1 NF-X1 finger and helicase domain protein [Thraustotheca clavata]	-	-	-	-SP
AeRB84_5634.1	373	RUU00937.1 SDR family oxidoreductase [Mesorhizobium sp. USDA-HM6]	PF01370 NAD dependent epimerase/dehydratase family	IPR001509 NAD-dependent epimerase/dehydratase	GO:0003824 catalytic activity / GO:0050662 coenzyme binding	-SP
AeRB84_1853.1	272	XP_024575064.1 endonuclease iii-like protein 1-like [Plasmopara halstedii] CEG38695.1 endonuclease iii-like protein 1-like [Plasmopara halstedii]	PF00730 HhH-GPD superfamily base excision DNA repair protein / PF00633 Helix-hairpin-helix motif	IPR003265 HhH-GPD domain / IPR000445 Helix-hairpin-helix motif	GO:0003677 DNA binding / GO:0006284 base-excision repair	-SP
AeRB84_18578.1	407	RHY42649.1 hypothetical protein DYB34_006900, partial [Aphanomyces astaci]	-	-	-	+SP-TM
AeRB84_19279.1	179	KAF0696503.1 hypothetical protein As57867_012711, partial [Aphanomyces stellatus]	PF07080 Protein of unknown function (DUF1348)	IPR009783 Protein of unknown function DUF1348	-	-SP
AeRB84_385.1	526	XP_008862737.1 farnesyl-diphosphate farnesyltransferase [Aphanomyces invadans] ETW08932.1 farnesyl-diphosphate farnesyltransferase [Aphanomyces invadans]	PF00494 Squalene/phytoene synthase	IPR002060 Squalene/phytoene synthase	GO:0009058 biosynthetic process / GO:0016740 transferase activity	-SP
AeRB84_2309.1	416	RLO04392.1 hypothetical protein DYB28_007216, partial [Aphanomyces astaci]	PF06090 Inositol-pentakisphosphate 2-kinase	IPR009286 Inositol-pentakisphosphate 2-kinase	GO:0035299 inositol pentakisphosphate 2-kinase activity / GO:0005524 ATP binding	-SP
AeRB84_5296.1	431	-	-	-	-	-SP
AeRB84_4556.1	534	XP_008878496.1 hypothetical protein, variant 5 [Aphanomyces invadans] ETV92978.1 hypothetical protein, variant 5 [Aphanomyces invadans]	-	-	-	-SP
AeRB84_4970.1	289	POM68306.1 IQ calmodulin-binding motif protein [Phytophthora palmivora var. palmivora]	-	-	-	-SP
AeRB84_14276.1	220	KAF0750038.1 hypothetical protein AaE_006845, partial [Aphanomyces astaci]	-	-	-	-SP
AeRB84_1895.1	286	POM57772.1 Transposase [Phytophthora palmivora var. palmivora]	PF13358 DDE superfamily endonuclease / PF01498 Transposase	IPR002492 Transposase, Tc1-like / IPR038717 Tc1-like transposase, DDE domain	GO:0015074 DNA integration / GO:0003677 DNA binding / GO:0006313 transposition, DNA-mediated	-SP
AeRB84_1319.1	155	XP_024575663.1 protein [Plasmopara halstedii] CEG39294.1 protein [Plasmopara halstedii]	PF05328 CybS, succinate dehydrogenase cytochrome B small subunit	-	-	-SP
AeRB84_13444.1	479	KAF0706844.1 hypothetical protein AaE_013919, partial [Aphanomyces astaci]	PF13520 Amino acid permease	IPR002293 Amino acid/polyamine transporter I	GO:0016020 membrane / GO:0055085 transmembrane transport / GO:0022857 transmembrane transporter activity	-SP
AeRB84_19005.1	480	XP_009841099.1 hypothetical protein, variant 1 [Aphanomyces astaci] ETV69242.1 hypothetical protein, variant 1 [Aphanomyces astaci]	PF00018 SH3 domain / PF00412 LIM domain	IPR001781 Zinc finger, LIM-type / IPR001452 SH3 domain	GO:0005515 protein binding	-SP
AeRB84_749.1	490	RLO07021.1 hypothetical protein DYB28_015404, partial [Aphanomyces astaci]	PF00787 PX domain	IPR001683 Phox homologous domain	GO:0035091 phosphatidylinositol binding	-SP
AeRB84_10739.1	443	KAE9064193.1 hypothetical protein PF010_g28705, partial [Phytophthora fragariae]	-	-	-	-SP
AeRB84_2769.1	366	RHY15945.1 hypothetical protein DYB36_012575, partial [Aphanomyces astaci]	-	-	-	-SP
AeRB84_15494.1	236	RHZ13934.1 hypothetical protein DYB37_009463, partial [Aphanomyces astaci]	PF02622 Uncharacterized ACR, COG1678	IPR003774 Protein of unknown function UPF0301	-	-SP
AeRB84_18502.1	196	-	-	-	-	-SP
AeRB84_13381.1	156	OQR90355.1 endoribonuclease L-PSP [Achlya hypogyna]	PF14588 YjgF/chorismate_mutase-like, putative endoribonuclease	IPR013813 Endoribonuclease L-PSP/chorismate mutase-like	-	-SP
AeRB84_20899.1	340	-	PF00642 Zinc finger C-x8-C-x5-C-x3-H type (and similar)	IPR000571 Zinc finger, CCCH-type	GO:0046872 metal ion binding	-SP
AeRB84_19651.1	253	RHX99538.1 hypothetical protein DYB36_009439, partial [Aphanomyces astaci] RHY37272.1 hypothetical protein DYB38_006714, partial [Aphanomyces astaci]	PF13639 Ring finger domain / PF00787 PX domain	IPR001841 Zinc finger, RING-type / IPR001683 Phox homologous domain	GO:0035091 phosphatidylinositol binding	-SP
AeRB84_11031.1	851	KAF0706362.1 hypothetical protein AaE_014152, partial [Aphanomyces astaci]	-	-	-	+SP+TM
AeRB84_7782.1	779	XP_012208085.1 methylmalonyl-CoA mutase [Saprolegnia parasitica CBS 223.65] KDO21174.1 methylmalonyl-CoA mutase [Saprolegnia parasitica CBS 223.65]	PF01642 Methylmalonyl-CoA mutase / PF02310 B12 binding domain	IPR006099 Methylmalonyl-CoA mutase, alpha/beta chain, catalytic / IPR006158 Cobalamin (vitamin B12)-binding domain	GO:0046872 metal ion binding / GO:0008152 metabolic process / GO:0031419 cobalamin binding / GO:0016866 intramolecular transferase activity	-SP
AeRB84_6622.1	470	OQR87113.1 Major Facilitator Superfamily (MFS) [Achlya hypogyna]	PF07690 Major Facilitator Superfamily	IPR011701 Major facilitator superfamily	GO:0055085 transmembrane transport / GO:0016021 integral component of membrane	-SP
AeRB84_11933.1	100	XP_009823127.1 U6 snRNA-associated Sm-like protein LSm2 [Aphanomyces astaci] ETV88264.1 U6 snRNA-associated Sm-like protein LSm2 [Aphanomyces astaci]	PF01423 LSM domain	IPR001163 LSM domain, eukaryotic/archaea-type	-	-SP
AeRB84_6599.1	328	RHZ01728.1 hypothetical protein DYB31_014073, partial [Aphanomyces astaci]	-	-	-	-SP
AeRB84_2140.1	304	RHZ38304.1 hypothetical protein DYB26_003866, partial [Aphanomyces astaci]	-	-	-	+SP-TM
AeRB84_3660.1	423	OQR91023.1 CDP-alcohol phosphatidyltransferase [Achlya hypogyna]	PF01066 CDP-alcohol phosphatidyltransferase	IPR000462 CDP-alcohol phosphatidyltransferase	GO:0016020 membrane / GO:0008654 phospholipid biosynthetic process / GO:0016780 phosphotransferase activity, for other substituted phosphate groups	-SP
AeRB84_21041.1	1281	RHY98326.1 hypothetical protein DYB31_015130, partial [Aphanomyces astaci]	-	-	-	-SP
AeRB84_12068.1	380	RHY19782.1 hypothetical protein DYB32_010177, partial [Aphanomyces invadans]	-	-	-	-SP
AeRB84_1289.1	259	RHY04292.1 hypothetical protein DYB36_008519, partial [Aphanomyces astaci]	-	-	-	+SP-TM
AeRB84_791.1	789	XP_009836645.1 hypothetical protein, variant 1 [Aphanomyces astaci] ETV73710.1 hypothetical protein, variant 1 [Aphanomyces astaci]	PF07522 DNA repair metallo-beta-lactamase	IPR011084 DNA repair metallo-beta-lactamase	-	-SP
AeRB84_1955.1	1040	RHY22999.1 hypothetical protein DYB32_009333, partial [Aphanomyces invadans]	PF00208 Glutamate/Leucine/Phenylalanine/Valine dehydrogenase	IPR006096 Glutamate/phenylalanine/leucine/valine dehydrogenase, C-terminal	GO:0006520 cellular amino acid metabolic process / GO:0055114 oxidation-reduction process / GO:0016491 oxidoreductase activity	-SP
AeRB84_20557.1	286	KAF0713204.1 hypothetical protein As57867_004448, partial [Aphanomyces stellatus]	PF13516 Leucine Rich repeat	IPR001611 Leucine-rich repeat	GO:0005515 protein binding	+SP+TM
AeRB84_18004.1	266	POM64086.1 Spindle assembly protein [Phytophthora palmivora var. palmivora] POM66491.1 Spindle assembly protein [Phytophthora palmivora var. palmivora]	PF16531 Centriolar protein SAS N-terminal	IPR032396 Spindle assembly abnormal protein 6, N-terminal	-	-SP
AeRB84_9875.1	199	KAF2119885.1 2'-5' RNA ligase superfamily-domain-containing protein [Lophiotrema nucula]	PF13563 2'-5' RNA ligase superfamily	-	-	-SP
AeRB84_1769.1	142	RHZ39721.1 hypothetical protein DYB26_016122, partial [Aphanomyces astaci]	PF00169 PH domain	IPR001849 Pleckstrin homology domain	-	-SP
AeRB84_17944.1	669	KAF0773783.1 hypothetical protein AaE_002124, partial [Aphanomyces astaci]	PF15927 Cancer susceptibility candidate 1 N-terminus	IPR031826 Cancer susceptibility candidate 1, N-terminal	-	-SP
AeRB84_7122.1	420	XP_009821733.1 argininosuccinate synthase [Aphanomyces astaci] ETV89333.1 argininosuccinate synthase [Aphanomyces astaci]	PF00764 Arginosuccinate synthase	IPR001518 Argininosuccinate synthase	GO:0005524 ATP binding / GO:0004055 argininosuccinate synthase activity / GO:0006526 arginine biosynthetic process	-SP
AeRB84_349.1	570	OQR88303.1 vacuolar protein sorting-associated protein [Achlya hypogyna]	PF00995 Sec1 family	IPR001619 Sec1-like protein	GO:0006904 vesicle docking involved in exocytosis / GO:0016192 vesicle-mediated transport	-SP
AeRB84_2107.1	674	XP_009824522.1 hypothetical protein H257_02537, partial [Aphanomyces astaci] ETV86050.1 hypothetical protein H257_02537, partial [Aphanomyces astaci]	PF02263 Guanylate-binding protein, N-terminal domain / PF00169 PH domain	IPR015894 Guanylate-binding protein, N-terminal / IPR001849 Pleckstrin homology domain	GO:0005525 GTP binding / GO:0003924 GTPase activity	-SP
AeRB84_710.1	398	XP_009832696.1 hypothetical protein, variant 1 [Aphanomyces astaci] ETV77586.1 hypothetical protein, variant 1 [Aphanomyces astaci]	PF07859 alpha/beta hydrolase fold	IPR013094 Alpha/beta hydrolase fold-3	GO:0016787 hydrolase activity / GO:0008152 metabolic process	-SP
AeRB84_17406.1	898	KAF0721498.1 hypothetical protein Ae201684_019113, partial [Aphanomyces euteiches]	PF00665 Integrase core domain / PF13976 GAG-pre-integrase domain	IPR001584 Integrase, catalytic core / IPR025724 GAG-pre-integrase domain	GO:0015074 DNA integration	-SP
AeRB84_4521.1	258	XP_008880491.1 serine/threonine protein kinase [Aphanomyces invadans] ETV90926.1 serine/threonine protein kinase [Aphanomyces invadans]	-	-	-	-SP
AeRB84_13284.1	349	KAF1784239.1 TsaA-like domain [Phytophthora cactorum]	PF01980 Uncharacterised protein family UPF0066	IPR023370 YaeB-like, N-terminal domain	-	-SP
AeRB84_14631.1	1244	RLO07608.1 hypothetical protein DYB28_007101, partial [Aphanomyces astaci]	PF13855 Leucine rich repeat	IPR001611 Leucine-rich repeat	GO:0005515 protein binding	-SP
AeRB84_1658.1	384	XP_008868247.1 hypothetical protein, variant 1 [Aphanomyces invadans] ETW02863.1 hypothetical protein, variant 1 [Aphanomyces invadans]	-	-	-	-SP
AeRB84_12096.1	495	-	-	-	-	-SP
AeRB84_7165.1	110	XP_024573843.1 Acylphosphatase-like domain [Plasmopara halstedii] CEG37474.1 Acylphosphatase-like domain [Plasmopara halstedii]	PF00708 Acylphosphatase	IPR001792 Acylphosphatase-like domain	-	-SP
AeRB84_21039.1	883	RHZ06867.1 hypothetical protein DYB31_009603, partial [Aphanomyces astaci]	-	-	-	-SP
AeRB84_6318.1	117	-	-	-	-	+SP+TM
AeRB84_44.1	305	OQR97335.1 60S ribosomal protein L5 [Achlya hypogyna]	PF14204 Ribosomal L18 C-terminal region / PF17144 Ribosomal large subunit proteins 60S L5, and 50S L18	IPR005485 Ribosomal protein L5 eukaryotic/L18 archaeal / IPR025607 Ribosomal protein L5 eukaryotic/L18 archaeal, C-terminal	GO:0005840 ribosome / GO:0006412 translation / GO:0005622 intracellular / GO:0008097 5S rRNA binding / GO:0003735 structural constituent of ribosome	-SP
AeRB84_19588.1	208	-	-	-	-	+SP-TM
AeRB84_8856.1	413	OQR87542.1 CUE domain containing protein [Achlya hypogyna]	PF00569 Zinc finger, ZZ type	IPR000433 Zinc finger, ZZ-type	GO:0008270 zinc ion binding	-SP
AeRB84_6718.1	171	XP_008621824.1 hypothetical protein SDRG_17360, partial [Saprolegnia diclina VS20] EQC24747.1 hypothetical protein SDRG_17360, partial [Saprolegnia diclina VS20]	PF00005 ABC transporter	IPR003439 ABC transporter-like	GO:0005524 ATP binding / GO:0016887 ATPase activity	-SP
AeRB84_16503.1	475	RHY60018.1 hypothetical protein DYB30_008086, partial [Aphanomyces astaci]	PF09273 Rubisco LSMT substrate-binding	IPR015353 Rubisco LSMT, substrate-binding domain	-	+SP-TM
AeRB84_16923.1	530	-	-	-	-	-SP
AeRB84_9710.1	201	GAX96228.1 Hypothetical protein PINS_004099, partial [Pythium insidiosum]	-	-	-	-SP
AeRB84_18745.1	82	-	-	-	-	-SP
AeRB84_5698.1	353	XP_009536705.1 hypothetical protein PHYSODRAFT_440725, partial [Phytophthora sojae] EGZ08533.1 hypothetical protein PHYSODRAFT_440725, partial [Phytophthora sojae]	-	-	-	-SP
AeRB84_1693.1	194	-	-	-	-	-SP
AeRB84_19822.1	128	XP_009846756.1 hypothetical protein H257_19309, partial [Aphanomyces astaci] ETV63760.1 hypothetical protein H257_19309, partial [Aphanomyces astaci]	-	-	-	-SP
AeRB84_21161.1	228	RHY19472.1 hypothetical protein DYB32_010225, partial [Aphanomyces invadans]	PF00787 PX domain	IPR001683 Phox homologous domain	GO:0035091 phosphatidylinositol binding	-SP
AeRB84_9002.1	103	-	-	-	-	+SP-TM
AeRB84_531.1	347	RHY89300.1 hypothetical protein DYB35_004182, partial [Aphanomyces astaci]	PF05914 RIB43A	IPR008805 RIB43A	-	-SP
AeRB84_14388.1	261	XP_008866336.1 tryptophan synthase, alpha subunit [Aphanomyces invadans] ETW04898.1 tryptophan synthase, alpha subunit [Aphanomyces invadans]	PF00290 Tryptophan synthase alpha chain	IPR002028 Tryptophan synthase, alpha chain	GO:0006568 tryptophan metabolic process / GO:0004834 tryptophan synthase activity	-SP
AeRB84_13749.1	286	KAF0729723.1 hypothetical protein Ae201684_012782, partial [Aphanomyces euteiches]	PF00106 short chain dehydrogenase	IPR002347 Short-chain dehydrogenase/reductase SDR	-	-SP
AeRB84_11429.1	291	RLN99042.1 hypothetical protein DYB28_014608, partial [Aphanomyces astaci]	-	-	-	-SP
AeRB84_20497.1	294	-	-	-	-	-SP
AeRB84_18103.1	191	-	-	-	-	-SP
AeRB84_4978.1	408	RHY17881.1 hypothetical protein DYB25_005163, partial [Aphanomyces astaci]	-	-	-	+SP-TM
AeRB84_3285.1	183	OQS07616.1 hypothetical protein THRCLA_00387, partial [Thraustotheca clavata]	PF00355 Rieske [2Fe-2S] domain	IPR017941 Rieske [2Fe-2S] iron-sulphur domain	GO:0051537 2 iron, 2 sulfur cluster binding / GO:0055114 oxidation-reduction process / GO:0016491 oxidoreductase activity	-SP
AeRB84_2232.1	363	OQR90530.1 DNA binding protein [Thraustotheca clavata]	PF00010 Helix-loop-helix DNA-binding domain	IPR011598 Myc-type, basic helix-loop-helix (bHLH) domain	GO:0046983 protein dimerization activity	-SP
AeRB84_124.1	776	OQR97584.1 3-deoxy-D-manno-octulosonic acid transferase [Achlya hypogyna]	PF04413 3-Deoxy-D-manno-octulosonic-acid transferase (kdotransferase) / PF00856 SET domain	IPR001214 SET domain / IPR007507 3-deoxy-D-manno-octulosonic-acid transferase, N-terminal	GO:0005515 protein binding	-SP
AeRB84_9274.1	107	XP_008861441.1 hypothetical protein, variant 2 [Aphanomyces invadans] ETW10030.1 hypothetical protein, variant 2 [Aphanomyces invadans]	-	-	-	-SP
AeRB84_21737.1	115	-	PF13358 DDE superfamily endonuclease	IPR038717 Tc1-like transposase, DDE domain	-	-SP
AeRB84_6996.1	447	RHY83088.1 hypothetical protein DYB26_006817, partial [Aphanomyces astaci] RHZ06558.1 hypothetical protein DYB31_005719, partial [Aphanomyces astaci]	PF00225 Kinesin motor domain	IPR001752 Kinesin motor domain	GO:0007018 microtubule-based movement / GO:0005524 ATP binding / GO:0003777 microtubule motor activity / GO:0008017 microtubule binding	-SP
AeRB84_18998.1	239	-	-	-	-	-SP
AeRB84_16097.1	321	RHY90026.1 hypothetical protein DYB35_001236, partial [Aphanomyces astaci]	-	-	-	-SP
AeRB84_15209.1	510	BBN69173.1 Protein of unknown function D [Prunus dulcis]	PF07727 Reverse transcriptase (RNA-dependent DNA polymerase)	IPR013103 Reverse transcriptase, RNA-dependent DNA polymerase	-	-SP
AeRB84_13837.1	676	AIG55599.1 secreted protein [Thraustotheca clavata]	PF03639 Glycosyl hydrolase family 81	IPR005200 Endo-1,3(4)-beta-glucanase	GO:0052861 glucan endo-1,3-beta-glucanase activity, C-3 substituted reducing group	-SP
AeRB84_13033.1	456	OQR87344.1 DNA primase [Achlya hypogyna]	PF04104 Eukaryotic and archaeal DNA primase, large subunit	IPR007238 DNA primase large subunit, eukaryotic/archaeal	GO:0006269 DNA replication, synthesis of RNA primer / GO:0003896 DNA primase activity	-SP
AeRB84_20433.1	818	RHY25055.1 hypothetical protein DYB25_001327, partial [Aphanomyces astaci]	PF01363 FYVE zinc finger / PF00650 CRAL/TRIO domain	IPR001251 CRAL-TRIO lipid binding domain / IPR000306 FYVE zinc finger	GO:0046872 metal ion binding	-SP
AeRB84_1264.1	1561	-	PF00514 Armadillo/beta-catenin-like repeat	IPR000225 Armadillo	GO:0005515 protein binding	-SP
AeRB84_12434.1	395	XP_008606910.1 O-acetylhomoserine (thiol)-lyase [Saprolegnia diclina VS20] EQC39638.1 O-acetylhomoserine (thiol)-lyase [Saprolegnia diclina VS20]	PF01053 Cys/Met metabolism PLP-dependent enzyme	IPR000277 Cys/Met metabolism, pyridoxal phosphate-dependent enzyme	GO:0030170 pyridoxal phosphate binding	-SP
AeRB84_6492.1	150	KAF0704074.1 hypothetical protein AaE_015120, partial [Aphanomyces astaci]	PF13905 Thioredoxin-like	IPR012336 Thioredoxin-like fold	-	-SP
AeRB84_3810.1	340	RHY19782.1 hypothetical protein DYB32_010177, partial [Aphanomyces invadans]	-	-	-	-SP
AeRB84_3194.1	1244	XP_008880581.1 hypothetical protein, variant 1 [Aphanomyces invadans] ETV90824.1 hypothetical protein, variant 1 [Aphanomyces invadans]	PF11326 Protein of unknown function (DUF3128) / PF04810 Sec23/Sec24 zinc finger / PF04811 Sec23/Sec24 trunk domain / PF04815 Sec23/Sec24 helical domain / PF08033 Sec23/Sec24 beta-sandwich domain	IPR006900 Sec23/Sec24, helical domain / IPR012990 Sec23/Sec24 beta-sandwich / IPR006896 Sec23/Sec24, trunk domain / IPR006895 Zinc finger, Sec23/Sec24-type / IPR021475 Protein of unknown function DUF3128	GO:0006886 intracellular protein transport / GO:0030127 COPII vesicle coat / GO:0008270 zinc ion binding / GO:0006888 ER to Golgi vesicle-mediated transport	-SP
AeRB84_3855.1	98	-	-	-	-	-SP
AeRB84_2728.1	275	KAF1335324.1 Fatty acid hydroxylase, partial [Globisporangium splendens]	PF04116 Fatty acid hydroxylase superfamily	IPR006694 Fatty acid hydroxylase	GO:0005506 iron ion binding / GO:0055114 oxidation-reduction process / GO:0016491 oxidoreductase activity / GO:0008610 lipid biosynthetic process	-SP
AeRB84_18637.1	520	-	PF00067 Cytochrome P450	IPR001128 Cytochrome P450	GO:0020037 heme binding / GO:0016705 oxidoreductase activity, acting on paired donors, with incorporation or reduction of molecular oxygen / GO:0005506 iron ion binding / GO:0055114 oxidation-reduction process	-SP
AeRB84_16831.1	453	AIG55489.1 secreted protein [Thraustotheca clavata] OQS04300.1 hypothetical protein THRCLA_03447 [Thraustotheca clavata]	PF13424 Tetratricopeptide repeat	-	-	+SP-TM
AeRB84_9415.1	145	KAF0774965.1 hypothetical protein AaE_001335, partial [Aphanomyces astaci]	-	-	-	-SP
AeRB84_21625.1	101	-	-	-	-	-SP
AeRB84_7920.1	305	KAF0704118.1 hypothetical protein As57867_007403, partial [Aphanomyces stellatus]	-	-	-	-SP
AeRB84_17621.1	239	KAF0730073.1 hypothetical protein AaE_009327, partial [Aphanomyces astaci]	-	-	-	-SP
AeRB84_13907.1	175	CCA26103.1 jerky putative [Albugo laibachii Nc14]	PF03184 DDE superfamily endonuclease	IPR004875 DDE superfamily endonuclease domain	GO:0003676 nucleic acid binding	-SP
AeRB84_5688.1	435	XP_009827135.1 hypothetical protein, variant 1 [Aphanomyces astaci] ETV83704.1 hypothetical protein, variant 1 [Aphanomyces astaci]	PF00465 Iron-containing alcohol dehydrogenase	IPR001670 Alcohol dehydrogenase, iron-type/glycerol dehydrogenase GldA	GO:0046872 metal ion binding / GO:0055114 oxidation-reduction process / GO:0016491 oxidoreductase activity	-SP
AeRB84_4005.1	457	KAE9071381.1 hypothetical protein PF006_g29164, partial [Phytophthora fragariae] KAE9101241.1 hypothetical protein PF007_g15222, partial [Phytophthora fragariae] KAE9274853.1 hypothetical protein PF001_g26876, partial [Phytophthora fragariae]	-	-	-	-SP
AeRB84_17591.1	129	RHY91962.1 hypothetical protein DYB31_016599, partial [Aphanomyces astaci]	-	-	-	-SP
AeRB84_7509.1	441	-	PF13516 Leucine Rich repeat	IPR001611 Leucine-rich repeat	GO:0005515 protein binding	-SP
AeRB84_14666.1	375	OQS01929.1 Outer Dynein Arm Light Chain 2 [Thraustotheca clavata]	PF00650 CRAL/TRIO domain	IPR001251 CRAL-TRIO lipid binding domain	-	-SP
AeRB84_18109.1	338	XP_005714906.1 Transposable element Tc3 transposase [Chondrus crispus] CDF35087.1 Transposable element Tc3 transposase [Chondrus crispus]	PF13358 DDE superfamily endonuclease / PF01498 Transposase / PF13936 Helix-turn-helix domain	IPR002492 Transposase, Tc1-like / IPR025246 Transposase IS30-like HTH domain / IPR038717 Tc1-like transposase, DDE domain	GO:0015074 DNA integration / GO:0003677 DNA binding / GO:0006313 transposition, DNA-mediated	-SP
AeRB84_4636.1	379	RLN77790.1 hypothetical protein DYB28_004448, partial [Aphanomyces astaci]	-	-	-	+SP-TM
AeRB84_8455.1	495	KAF0712282.1 hypothetical protein AaE_012068, partial [Aphanomyces astaci]	PF00078 Reverse transcriptase (RNA-dependent DNA polymerase)	IPR000477 Reverse transcriptase domain	-	-SP
AeRB84_8120.1	682	RHY06207.1 hypothetical protein DYB25_009853, partial [Aphanomyces astaci]	PF11838 ERAP1-like C-terminal domain / PF01433 Peptidase family M1 domain	IPR014782 Peptidase M1, membrane alanine aminopeptidase, N-terminal / IPR024571 ERAP1-like C-terminal domain	GO:0008237 metallopeptidase activity / GO:0008270 zinc ion binding	-SP
AeRB84_13290.1	181	-	-	-	-	-SP
AeRB84_21765.1	511	RHY60453.1 hypothetical protein DYB34_003092, partial [Aphanomyces astaci]	PF01532 Glycosyl hydrolase family 47	IPR001382 Glycoside hydrolase family 47	GO:0016020 membrane / GO:0005509 calcium ion binding / GO:0004571 mannosyl-oligosaccharide 1,2-alpha-mannosidase activity	-SP
AeRB84_21268.1	822	XP_009825608.1 hypothetical protein H257_03298, partial [Aphanomyces astaci] ETV85590.1 hypothetical protein H257_03298, partial [Aphanomyces astaci]	PF01432 Peptidase family M3	IPR001567 Peptidase M3A/M3B catalytic domain	GO:0006508 proteolysis / GO:0004222 metalloendopeptidase activity	-SP
AeRB84_16275.1	360	RLO09028.1 hypothetical protein DYB28_014013, partial [Aphanomyces astaci]	PF13358 DDE superfamily endonuclease	IPR038717 Tc1-like transposase, DDE domain	-	-SP
AeRB84_8325.1	155	KAF1336498.1 hypothetical protein FI667_g367, partial [Globisporangium splendens]	PF00856 SET domain	IPR001214 SET domain	GO:0005515 protein binding	-SP
AeRB84_3051.1	880	KAF0728786.1 hypothetical protein AaE_009419, partial [Aphanomyces astaci]	PF00612 IQ calmodulin-binding motif	IPR000048 IQ motif, EF-hand binding site	GO:0005515 protein binding	-SP
AeRB84_10941.1	874	XP_009829614.1 hypothetical protein, variant 1 [Aphanomyces astaci] ETV80663.1 hypothetical protein, variant 1 [Aphanomyces astaci]	PF02141 DENN (AEX-3) domain / PF03456 uDENN domain	IPR005113 uDENN domain / IPR001194 cDENN domain	-	-SP
AeRB84_8739.1	442	RHY99062.1 hypothetical protein DYB35_012183, partial [Aphanomyces astaci]	-	-	-	-SP
AeRB84_6566.1	629	XP_008880896.1 serine/threonine protein kinase [Aphanomyces invadans] ETV90468.1 serine/threonine protein kinase [Aphanomyces invadans]	PF07714 Protein tyrosine kinase	IPR001245 Serine-threonine/tyrosine-protein kinase, catalytic domain	GO:0004672 protein kinase activity / GO:0006468 protein phosphorylation	+SP-TM
AeRB84_16868.1	648	XP_009838854.1 hypothetical protein, variant 1 [Aphanomyces astaci] ETV71663.1 hypothetical protein, variant 1 [Aphanomyces astaci]	PF00632 HECT-domain (ubiquitin-transferase)	IPR000569 HECT domain	GO:0004842 ubiquitin-protein transferase activity	-SP
AeRB84_7172.1	348	OWZ07361.1 Translation initiation factor eIF-3 subunit 10 [Phytophthora megakarya]	-	-	-	-SP
AeRB84_7025.1	303	KAF0759640.1 hypothetical protein AaE_003672, partial [Aphanomyces astaci]	-	-	-	-SP
AeRB84_12949.1	252	XP_008877875.1 hypothetical protein, variant 1 [Aphanomyces invadans] ETV93533.1 hypothetical protein, variant 1 [Aphanomyces invadans]	-	-	-	-SP
AeRB84_4465.1	213	RHY07114.1 hypothetical protein DYB25_012072, partial [Aphanomyces astaci]	-	-	-	-SP
AeRB84_18005.1	317	-	PF12796 Ankyrin repeats (3 copies)	IPR020683 Ankyrin repeat-containing domain	-	-SP
AeRB84_5787.1	310	KAF0747410.1 hypothetical protein AaE_007740, partial [Aphanomyces astaci]	-	-	-	-SP
AeRB84_21623.1	357	RHY65153.1 hypothetical protein DYB30_008373, partial [Aphanomyces astaci]	PF01363 FYVE zinc finger / PF01852 START domain	IPR000306 FYVE zinc finger / IPR002913 START domain	GO:0008289 lipid binding / GO:0046872 metal ion binding	-SP
AeRB84_3303.1	347	XP_009836588.1 hypothetical protein, variant 1 [Aphanomyces astaci] XP_009836591.1 hypothetical protein H257_11386 [Aphanomyces astaci] ETV74075.1 hypothetical protein H257_11386 [Aphanomyces astaci] ETV74076.1 hypothetical protein, variant 1 [Aphanomyces astaci]	-	-	-	-SP
AeRB84_17900.1	553	RHZ20316.1 hypothetical protein DYB26_011820, partial [Aphanomyces astaci]	PF12796 Ankyrin repeats (3 copies)	IPR020683 Ankyrin repeat-containing domain	-	-SP
AeRB84_19071.1	262	KAF4043881.1 Yip1 domain [Phytophthora infestans] KAF4150532.1 Yip1 domain [Phytophthora infestans]	-	-	-	-SP
AeRB84_11909.1	440	-	PF01363 FYVE zinc finger / PF01852 START domain	IPR000306 FYVE zinc finger / IPR002913 START domain	GO:0008289 lipid binding / GO:0046872 metal ion binding	-SP
AeRB84_18663.1	289	RHY86832.1 hypothetical protein DYB35_014147, partial [Aphanomyces astaci]	-	-	-	-SP
AeRB84_2169.1	280	RHY17883.1 hypothetical protein DYB25_005158, partial [Aphanomyces astaci]	-	-	-	-SP
AeRB84_232.1	593	-	PF07173 Glycine-rich domain-containing protein-like	IPR009836 Glycine-rich domain-containing protein-like	-	-SP
AeRB84_17813.1	508	-	-	-	-	-SP
AeRB84_10811.1	989	XP_008867580.1 CMGC/MAPK protein kinase [Aphanomyces invadans] ETW03351.1 CMGC/MAPK protein kinase [Aphanomyces invadans]	PF00169 PH domain / PF00069 Protein kinase domain	IPR000719 Protein kinase domain / IPR001849 Pleckstrin homology domain	GO:0005524 ATP binding / GO:0004672 protein kinase activity / GO:0006468 protein phosphorylation	-SP
AeRB84_4310.1	167	-	-	-	-	+SP-TM
AeRB84_1287.1	471	KAF4035648.1 CDK5 regulatory subunit-associated protein 3 [Phytophthora infestans]	PF05600 Protein of unknown function (DUF773)	IPR008491 CDK5 regulatory subunit-associated protein 3	-	-SP
AeRB84_3271.1	230	OQR90962.1 pyridoxal phosphate phosphatase [Achlya hypogyna]	PF06888 Putative Phosphatase	IPR016965 Phosphatase PHOSPHO-type	GO:0016791 phosphatase activity	-SP
AeRB84_902.1	247	KAF0712399.1 hypothetical protein AaE_012035, partial [Aphanomyces astaci]	PF01746 tRNA (Guanine-1)-methyltransferase	IPR016009 tRNA methyltransferase TRMD/TRM10-type domain	-	-SP
AeRB84_14322.1	764	KMQ84016.1 gag-pol polyprotein, partial [Lasius niger]	PF07727 Reverse transcriptase (RNA-dependent DNA polymerase)	IPR013103 Reverse transcriptase, RNA-dependent DNA polymerase	-	-SP
AeRB84_5676.1	609	OQR93953.1 cleavage induced hypothetical protein [Thraustotheca clavata]	PF02204 Vacuolar sorting protein 9 (VPS9) domain	IPR003123 VPS9 domain	-	-SP
AeRB84_10350.1	1561	XP_009829699.1 hypothetical protein, variant 1 [Aphanomyces astaci] ETV80750.1 hypothetical protein, variant 1 [Aphanomyces astaci]	PF00063 Myosin head (motor domain) / PF01363 FYVE zinc finger / PF12796 Ankyrin repeats (3 copies) / PF13637 Ankyrin repeats (many copies)	IPR000306 FYVE zinc finger / IPR020683 Ankyrin repeat-containing domain / IPR001609 Myosin head, motor domain	GO:0046872 metal ion binding / GO:0005524 ATP binding / GO:0016459 myosin complex / GO:0003774 motor activity	-SP
AeRB84_3740.1	390	XP_008873984.1 hypothetical protein, variant 2 [Aphanomyces invadans] XP_008873985.1 hypothetical protein H310_09634 [Aphanomyces invadans] XP_008873986.1 hypothetical protein, variant 1 [Aphanomyces invadans] ETV97276.1 hypothetical protein H310_09634 [Aphanomyces invadans] ETV97277.1 hypothetical protein, variant 1 [Aphanomyces invadans] ETV97278.1 hypothetical protein, variant 2 [Aphanomyces i…	-	-	-	-SP
AeRB84_12495.1	835	OQS02355.1 U3 small nucleolar RNA-associated protein [Thraustotheca clavata]	PF08625 Utp13 specific WD40 associated domain / PF00400 WD domain, G-beta repeat	IPR001680 WD40 repeat / IPR013934 Small-subunit processome, Utp13	GO:0032040 small-subunit processome / GO:0005515 protein binding / GO:0006364 rRNA processing	-SP
AeRB84_5618.1	482	RHY14684.1 hypothetical protein DYB32_010826, partial [Aphanomyces invadans]	PF02585 GlcNAc-PI de-N-acetylase	IPR003737 N-acetylglucosaminyl phosphatidylinositol deacetylase-related	-	-SP
AeRB84_19050.1	671	RHY39408.1 hypothetical protein DYB30_008787, partial [Aphanomyces astaci] RHY41726.1 hypothetical protein DYB34_005181, partial [Aphanomyces astaci] RHY51607.1 hypothetical protein DYB38_003835, partial [Aphanomyces astaci]	-	-	-	-SP
AeRB84_18712.1	200	RHX99242.1 hypothetical protein DYB25_001438, partial [Aphanomyces astaci] RHY64892.1 hypothetical protein DYB34_001240, partial [Aphanomyces astaci]	-	-	-	-SP
AeRB84_3949.1	292	KAF1317420.1 Outer dense fiber protein 3, partial [Globisporangium splendens]	PF07004 Sperm-tail PG-rich repeat	IPR010736 Sperm-tail PG-rich repeat	-	-SP
AeRB84_17852.1	497	KAE9280789.1 hypothetical protein PR003_g27858, partial [Phytophthora rubi]	PF00078 Reverse transcriptase (RNA-dependent DNA polymerase) / PF13975 gag-polyprotein putative aspartyl protease	IPR000477 Reverse transcriptase domain	-	-SP
AeRB84_18339.1	517	RHY09555.1 hypothetical protein DYB36_004786, partial [Aphanomyces astaci]	-	-	-	-SP
AeRB84_13580.1	108	-	PF00169 PH domain	IPR001849 Pleckstrin homology domain	-	-SP
AeRB84_887.1	107	-	-	-	-	-SP
AeRB84_18565.1	304	RHZ06751.1 hypothetical protein DYB37_009187, partial [Aphanomyces astaci]	PF00043 Glutathione S-transferase, C-terminal domain / PF02798 Glutathione S-transferase, N-terminal domain	IPR004046 Glutathione S-transferase, C-terminal / IPR004045 Glutathione S-transferase, N-terminal	GO:0005515 protein binding	-SP
AeRB84_4375.1	255	PFX12880.1 Retrovirus-related Pol polyprotein from transposon TNT 1-94 [Stylophora pistillata]	PF07727 Reverse transcriptase (RNA-dependent DNA polymerase)	IPR013103 Reverse transcriptase, RNA-dependent DNA polymerase	-	-SP
AeRB84_21214.1	697	KAE9017263.1 Retrovirus-related Pol polyprotein from transposon TNT 1-94 [Phytophthora rubi]	PF07727 Reverse transcriptase (RNA-dependent DNA polymerase)	IPR013103 Reverse transcriptase, RNA-dependent DNA polymerase	-	-SP
AeRB84_13331.1	403	KAF0710996.1 hypothetical protein As57867_005409, partial [Aphanomyces stellatus]	-	-	-	-SP
AeRB84_1951.1	315	XP_008880880.1 serine/threonine protein kinase [Aphanomyces invadans] ETV90492.1 serine/threonine protein kinase [Aphanomyces invadans]	PF00069 Protein kinase domain	IPR000719 Protein kinase domain	GO:0005524 ATP binding / GO:0004672 protein kinase activity / GO:0006468 protein phosphorylation	-SP
AeRB84_16586.1	168	RLO10384.1 hypothetical protein DYB28_012147, partial [Aphanomyces astaci]	PF00024 PAN domain	IPR003609 PAN/Apple domain	-	+SP-TM
AeRB84_8828.1	490	-	PF01490 Transmembrane amino acid transporter protein	IPR013057 Amino acid transporter, transmembrane domain	-	-SP
AeRB84_6791.1	123	-	-	-	-	-SP
AeRB84_20670.1	151	-	-	-	-	-SP
AeRB84_10327.1	447	RQM19340.1 hypothetical protein B5M09_013911, partial [Aphanomyces astaci]	-	-	-	-SP
AeRB84_10211.1	250	XP_009834724.1 hypothetical protein, variant 1 [Aphanomyces astaci] ETV75592.1 hypothetical protein, variant 1 [Aphanomyces astaci]	PF13398 Peptidase M50B-like	-	-	-SP
AeRB84_3023.1	258	XP_008881406.1 hypothetical protein H310_15199, partial [Aphanomyces invadans] ETV89962.1 hypothetical protein H310_15199, partial [Aphanomyces invadans]	-	-	-	-SP
AeRB84_3149.1	462	WP_151611231.1 MFS transporter [Ensifer alkalisoli] QFI66349.1 Tetracycline efflux protein TetA [Ensifer alkalisoli]	PF07690 Major Facilitator Superfamily	IPR011701 Major facilitator superfamily	GO:0055085 transmembrane transport / GO:0016021 integral component of membrane	-SP
AeRB84_18498.1	435	XP_008875233.1 hypothetical protein, variant 1 [Aphanomyces invadans] ETV95922.1 hypothetical protein, variant 1 [Aphanomyces invadans]	PF00561 alpha/beta hydrolase fold	IPR000073 Alpha/beta hydrolase fold-1	-	-SP
AeRB84_8136.1	197	RHY19782.1 hypothetical protein DYB32_010177, partial [Aphanomyces invadans]	-	-	-	-SP
AeRB84_18838.1	666	-	-	-	-	-SP
AeRB84_20366.1	427	KUF95317.1 Transmembrane ascorbate ferrireductase 1 [Phytophthora nicotianae]	PF00160 Cyclophilin type peptidyl-prolyl cis-trans isomerase/CLD	IPR002130 Cyclophilin-type peptidyl-prolyl cis-trans isomerase domain	GO:0003755 peptidyl-prolyl cis-trans isomerase activity / GO:0000413 protein peptidyl-prolyl isomerization	-SP
AeRB84_16751.1	441	RHZ08107.1 hypothetical protein DYB31_001453, partial [Aphanomyces astaci]	PF10234 Clusterin-associated protein-1	IPR019366 Clusterin-associated protein-1	-	-SP
AeRB84_21027.1	481	RHY63462.1 hypothetical protein DYB30_010650, partial [Aphanomyces astaci]	-	-	-	-SP
AeRB84_21446.1	634	KAF4029477.1 IQ calmodulin binding motif-containing protein [Phytophthora infestans] KAF4130784.1 IQ calmodulin-binding motif-containing protein [Phytophthora infestans] KAF4145630.1 IQ calmodulin-binding motif-containing protein [Phytophthora infestans]	PF00612 IQ calmodulin-binding motif	IPR000048 IQ motif, EF-hand binding site	GO:0005515 protein binding	-SP
AeRB84_17455.1	135	RLO06350.1 hypothetical protein DYB28_009129, partial [Aphanomyces astaci]	-	-	-	-SP
AeRB84_3419.1	1051	RHY84510.1 hypothetical protein DYB26_010557, partial [Aphanomyces astaci]	-	-	-	-SP
AeRB84_12104.1	441	-	-	-	-	-SP
AeRB84_21192.1	280	-	-	-	-	-SP
AeRB84_9919.1	590	OQR87132.1 glucose transporter [Achlya hypogyna]	PF00083 Sugar (and other) transporter	IPR005828 Major facilitator, sugar transporter-like	GO:0055085 transmembrane transport / GO:0016021 integral component of membrane / GO:0022857 transmembrane transporter activity	-SP
AeRB84_1155.1	314	OQR93259.1 autophagocytosis associated protein [Achlya hypogyna]	PF03987 Autophagocytosis associated protein, active-site domain / PF03986 Autophagocytosis associated protein (Atg3), N-terminal domain / PF10381 Autophagocytosis associated protein C-terminal	IPR007135 Autophagy-related protein 3 / IPR019461 Autophagy-related protein 3, C-terminal / IPR007134 Autophagy-related protein 3, N-terminal	-	-SP
AeRB84_16176.1	252	-	-	-	-	-SP
AeRB84_16629.1	702	KAF1323876.1 hypothetical protein FI667_g10242, partial [Globisporangium splendens] KAF1328803.1 hypothetical protein FI667_g6578, partial [Globisporangium splendens] KAF1330121.1 hypothetical protein FI667_g5346, partial [Globisporangium splendens]	-	-	-	-SP
AeRB84_11302.1	1239	OQR99271.1 chromatin structure-remodeling complex subunit snf21-like protein [Achlya hypogyna]	PF00439 Bromodomain / PF00271 Helicase conserved C-terminal domain / PF07529 HSA / PF00176 SNF2 family N-terminal domain	IPR001650 Helicase, C-terminal / IPR014012 Helicase/SANT-associated domain / IPR001487 Bromodomain / IPR000330 SNF2-related, N-terminal domain	GO:0005524 ATP binding / GO:0005515 protein binding	-SP
AeRB84_18519.1	410	RLO10307.1 hypothetical protein DYB28_015683, partial [Aphanomyces astaci]	PF05004 Interferon-related developmental regulator (IFRD)	IPR007701 Interferon-related developmental regulator, N-terminal	-	-SP
AeRB84_19426.1	1205	XP_009841313.1 hypothetical protein, variant 1 [Aphanomyces astaci] ETV69212.1 hypothetical protein, variant 1 [Aphanomyces astaci]	-	-	-	-SP
AeRB84_6428.1	390	XP_008865161.1 hypothetical protein, variant 1 [Aphanomyces invadans] ETW07086.1 hypothetical protein, variant 1 [Aphanomyces invadans]	PF01363 FYVE zinc finger	IPR000306 FYVE zinc finger	GO:0046872 metal ion binding	-SP
AeRB84_15814.1	456	RHY60418.1 hypothetical protein DYB38_002826, partial [Aphanomyces astaci]	PF03828 Cid1 family poly A polymerase / PF01909 Nucleotidyltransferase domain	IPR002934 Polymerase, nucleotidyl transferase domain / IPR002058 PAP/25A-associated	GO:0016779 nucleotidyltransferase activity	-SP
AeRB84_1952.1	170	-	-	-	-	-SP
AeRB84_3746.1	113	-	-	-	-	+SP-TM
AeRB84_17857.1	207	RHY48633.1 hypothetical protein DYB30_013789, partial [Aphanomyces astaci]	-	-	-	-SP
AeRB84_16712.1	481	TEY38225.1 ammonium transporter, Amt family [Salvia splendens]	PF00909 Ammonium Transporter Family	IPR024041 Ammonium transporter AmtB-like domain	GO:0016020 membrane / GO:0008519 ammonium transmembrane transporter activity / GO:0015696 ammonium transport	-SP
AeRB84_578.1	386	XP_009821732.1 argininosuccinate synthase [Aphanomyces astaci] ETV89332.1 argininosuccinate synthase [Aphanomyces astaci] RQM27671.1 hypothetical protein B5M09_000495 [Aphanomyces astaci]	PF00764 Arginosuccinate synthase	IPR001518 Argininosuccinate synthase	GO:0005524 ATP binding / GO:0004055 argininosuccinate synthase activity / GO:0006526 arginine biosynthetic process	-SP
AeRB84_20362.1	150	-	-	-	-	-SP
AeRB84_9079.1	158	KAF1336579.1 hypothetical protein FI667_g520, partial [Globisporangium splendens]	PF05046 Mitochondrial large subunit ribosomal protein (Img2)	IPR007740 Ribosomal protein L49/IMG2	GO:0005840 ribosome / GO:0006412 translation / GO:0005622 intracellular / GO:0003735 structural constituent of ribosome	-SP
AeRB84_1960.1	268	XP_008617673.1 dolichol-phosphate mannosyltransferase [Saprolegnia diclina VS20] EQC28856.1 dolichol-phosphate mannosyltransferase [Saprolegnia diclina VS20]	PF00535 Glycosyl transferase family 2	IPR001173 Glycosyltransferase 2-like	-	-SP
AeRB84_12142.1	225	RHY46339.1 hypothetical protein DYB34_008798, partial [Aphanomyces astaci]	-	-	-	-SP
AeRB84_5851.1	567	RHY37641.1 hypothetical protein DYB38_002909, partial [Aphanomyces astaci]	PF00082 Subtilase family	IPR000209 Peptidase S8/S53 domain	GO:0004252 serine-type endopeptidase activity / GO:0006508 proteolysis	+SP-TM
AeRB84_16419.1	326	XP_009846960.1 hypothetical protein H257_19518, partial [Aphanomyces astaci] ETV63556.1 hypothetical protein H257_19518, partial [Aphanomyces astaci]	-	-	-	-SP
AeRB84_12219.1	837	KAF0721339.1 hypothetical protein Ae201684_019175, partial [Aphanomyces euteiches]	PF12796 Ankyrin repeats (3 copies) / PF00023 Ankyrin repeat / PF07714 Protein tyrosine kinase	IPR020683 Ankyrin repeat-containing domain / IPR001245 Serine-threonine/tyrosine-protein kinase, catalytic domain / IPR002110 Ankyrin repeat	GO:0005515 protein binding / GO:0004672 protein kinase activity / GO:0006468 protein phosphorylation	-SP
AeRB84_10312.1	197	-	-	-	-	+SP-TM
AeRB84_4719.1	296	KAE8883670.1 Retrovirus-related Pol polyprotein from transposon TNT 1-94 [Phytophthora fragariae] KAE9069775.1 Retrovirus-related Pol polyprotein from transposon TNT 1-94 [Phytophthora fragariae] KAE9071164.1 Retrovirus-related Pol polyprotein from transposon TNT 1-94 [Phytophthora fragariae] KAE9084341.1 Retrovirus-related Pol polyprotein from transposon TNT 1-94 [Phytophthora fragariae] KAE9179…	PF07727 Reverse transcriptase (RNA-dependent DNA polymerase)	IPR013103 Reverse transcriptase, RNA-dependent DNA polymerase	-	-SP
AeRB84_17527.1	461	KAF0722139.1 hypothetical protein Ae201684_018620, partial [Aphanomyces euteiches]	PF12222 Peptide N-acetyl-beta-D-glucosaminyl asparaginase amidase A	IPR021102 Peptide-N4-(N-acetyl-beta-glucosaminyl)asparagine amidase A	-	+SP-TM
AeRB84_13775.1	179	XP_008609960.1 hypothetical protein SDRG_05988, partial [Saprolegnia diclina VS20] EQC36539.1 hypothetical protein SDRG_05988, partial [Saprolegnia diclina VS20]	-	-	-	-SP
AeRB84_14645.1	517	-	-	-	-	-SP
AeRB84_4394.1	713	-	-	-	-	+SP+TM
AeRB84_11418.1	500	RHY08455.1 hypothetical protein DYB25_012521, partial [Aphanomyces astaci]	PF00092 von Willebrand factor type A domain	IPR002035 von Willebrand factor, type A	-	-SP
AeRB84_15427.1	205	KAF0721353.1 hypothetical protein Ae201684_019168, partial [Aphanomyces euteiches]	PF00734 Fungal cellulose binding domain	IPR000254 Cellulose-binding domain, fungal	GO:0030248 cellulose binding / GO:0005975 carbohydrate metabolic process / GO:0005576 extracellular region	+SP-TM
AeRB84_4606.1	545	RLO12734.1 hypothetical protein DYB28_015317, partial [Aphanomyces astaci]	PF00587 tRNA synthetase class II core domain (G, H, P, S and T) / PF03129 Anticodon binding domain	IPR002314 Aminoacyl-tRNA synthetase, class II (G/ P/ S/T) / IPR004154 Anticodon-binding	GO:0005524 ATP binding / GO:0006418 tRNA aminoacylation for protein translation / GO:0000166 nucleotide binding / GO:0004812 aminoacyl-tRNA ligase activity	-SP
AeRB84_18857.1	632	RLO07001.1 hypothetical protein DYB28_016163, partial [Aphanomyces astaci]	PF08016 Polycystin cation channel	IPR013122 Polycystin cation channel, PKD1/PKD2	-	-SP
AeRB84_6370.1	480	-	PF00840 Glycosyl hydrolase family 7 / PF00734 Fungal cellulose binding domain	IPR001722 Glycoside hydrolase, family 7 / IPR000254 Cellulose-binding domain, fungal	GO:0004553 hydrolase activity, hydrolyzing O-glycosyl compounds / GO:0030248 cellulose binding / GO:0005975 carbohydrate metabolic process / GO:0005576 extracellular region	+SP-TM
AeRB84_864.1	188	KAF1794621.1 Histidine kinase-like ATPase, C-terminal domain [Phytophthora cactorum]	-	-	-	-SP
AeRB84_12559.1	195	KAF4046565.1 Methyltransferase domain [Phytophthora infestans] KAF4130196.1 Methyltransferase domain [Phytophthora infestans]	PF08241 Methyltransferase domain	IPR013216 Methyltransferase type 11	GO:0008152 metabolic process / GO:0008168 methyltransferase activity	-SP
AeRB84_10522.1	348	OQR80695.1 serine protease family S33 [Achlya hypogyna]	PF12697 Alpha/beta hydrolase family	IPR000073 Alpha/beta hydrolase fold-1	-	-SP
AeRB84_10103.1	448	RLO04808.1 hypothetical protein DYB28_008583, partial [Aphanomyces astaci]	-	-	-	-SP
AeRB84_7259.1	640	RHY82069.1 hypothetical protein DYB26_013965, partial [Aphanomyces astaci]	PF00005 ABC transporter	IPR003439 ABC transporter-like	GO:0005524 ATP binding / GO:0016887 ATPase activity	-SP
AeRB84_11878.1	387	-	PF13359 DDE superfamily endonuclease	IPR027806 Harbinger transposase-derived nuclease domain	-	-SP
AeRB84_13811.1	612	OWZ22772.1 hypothetical protein PHMEG_0002469, partial [Phytophthora megakarya]	-	-	-	-SP
AeRB84_17079.1	527	OTG33840.1 putative ribonuclease H-like domain, Reverse transcriptase, RNA-dependent DNA polymerase [Helianthus annuus]	PF07727 Reverse transcriptase (RNA-dependent DNA polymerase)	IPR013103 Reverse transcriptase, RNA-dependent DNA polymerase	-	-SP
AeRB84_19239.1	358	-	-	-	-	-SP
AeRB84_7928.1	128	KAF0695879.1 hypothetical protein As57867_013270, partial [Aphanomyces stellatus]	PF07690 Major Facilitator Superfamily	IPR011701 Major facilitator superfamily	GO:0055085 transmembrane transport / GO:0016021 integral component of membrane	-SP
AeRB84_5106.1	546	RHY74876.1 hypothetical protein DYB30_008909, partial [Aphanomyces astaci]	-	-	-	-SP
AeRB84_15430.1	254	KAF0730073.1 hypothetical protein AaE_009327, partial [Aphanomyces astaci]	PF00665 Integrase core domain	IPR001584 Integrase, catalytic core	GO:0015074 DNA integration	-SP
AeRB84_12841.1	1303	POM58862.1 LOW QUALITY PROTEIN: Hypothetical protein PHPALM_36439 [Phytophthora palmivora var. palmivora]	-	-	-	-SP
AeRB84_10318.1	633	RHY72464.1 hypothetical protein DYB34_013133, partial [Aphanomyces astaci] RHZ38561.1 hypothetical protein DYB26_004451, partial [Aphanomyces astaci]	PF01363 FYVE zinc finger / PF01852 START domain	IPR000306 FYVE zinc finger / IPR002913 START domain	GO:0008289 lipid binding / GO:0046872 metal ion binding	-SP
AeRB84_7914.1	143	XP_012213436.1 hypothetical protein SPRG_18607, partial [Saprolegnia parasitica CBS 223.65] KDO15856.1 hypothetical protein SPRG_18607, partial [Saprolegnia parasitica CBS 223.65]	PF00083 Sugar (and other) transporter	IPR005828 Major facilitator, sugar transporter-like	GO:0055085 transmembrane transport / GO:0016021 integral component of membrane / GO:0022857 transmembrane transporter activity	-SP
AeRB84_16674.1	350	RLO07618.1 hypothetical protein DYB28_012896, partial [Aphanomyces astaci]	PF00098 Zinc knuckle	IPR001878 Zinc finger, CCHC-type	GO:0008270 zinc ion binding / GO:0003676 nucleic acid binding	-SP
AeRB84_4898.1	295	KAF0713337.1 hypothetical protein AaE_011811, partial [Aphanomyces astaci]	PF13637 Ankyrin repeats (many copies)	-	-	-SP
AeRB84_2737.1	504	XP_008872724.1 hypothetical protein, variant 1 [Aphanomyces invadans] XP_008872725.1 hypothetical protein, variant 2 [Aphanomyces invadans] ETV98527.1 hypothetical protein, variant 1 [Aphanomyces invadans] ETV98528.1 hypothetical protein, variant 2 [Aphanomyces invadans]	-	-	-	-SP
AeRB84_17872.1	178	XP_009828066.1 peptide deformylase [Aphanomyces astaci] ETV82397.1 peptide deformylase [Aphanomyces astaci]	PF01327 Polypeptide deformylase	IPR023635 Peptide deformylase	-	-SP
AeRB84_4630.1	100	RHZ00371.1 hypothetical protein DYB35_013457, partial [Aphanomyces astaci]	-	-	-	-SP
AeRB84_8056.1	216	KAF0775471.1 hypothetical protein AaE_000829, partial [Aphanomyces astaci]	-	-	-	-SP
AeRB84_2479.1	464	-	-	-	-	-SP
AeRB84_20312.1	236	KAF0696043.1 hypothetical protein As57867_013133, partial [Aphanomyces stellatus] KAF0698127.1 hypothetical protein As57867_011204, partial [Aphanomyces stellatus] KAF0715709.1 hypothetical protein As57867_003222, partial [Aphanomyces stellatus]	-	-	-	+SP-TM
AeRB84_8369.1	380	-	-	-	-	-SP
AeRB84_17166.1	1068	RHY48911.1 hypothetical protein DYB34_009543, partial [Aphanomyces astaci]	PF05127 Helicase / PF08351 Domain of unknown function (DUF1726) / PF13725 Possible tRNA binding domain / PF13718 GNAT acetyltransferase 2	IPR013562 tRNA(Met) cytidine acetyltransferase TmcA, N-terminal / IPR000182 GNAT domain / IPR007807 Helicase domain / IPR027992 Possible tRNA binding domain	-	-SP
AeRB84_16941.1	600	KAE9332538.1 Retrovirus-related Pol polyprotein from transposon TNT 1-94 [Phytophthora rubi]	PF07727 Reverse transcriptase (RNA-dependent DNA polymerase)	IPR013103 Reverse transcriptase, RNA-dependent DNA polymerase	-	-SP
AeRB84_19742.1	334	KAF1318918.1 Pci domain-containing protein 2, partial [Globisporangium splendens]	PF01399 PCI domain	IPR000717 Proteasome component (PCI) domain	-	-SP
AeRB84_854.1	469	KAF1323464.1 hypothetical protein FI667_g10580, partial [Globisporangium splendens]	PF08190 pre-RNA processing PIH1/Nop17	IPR012981 PIH1 domain	-	-SP
AeRB84_10429.1	614	RLN99668.1 hypothetical protein DYB28_005540, partial [Aphanomyces astaci]	PF05536 Neurochondrin	IPR008709 Neurochondrin	-	-SP
AeRB84_3074.1	106	-	-	-	-	-SP
AeRB84_20594.1	152	KAF0689325.1 hypothetical protein As57867_019157, partial [Aphanomyces stellatus]	PF16019 Cysteine/serine-rich nuclear protein N-terminus	IPR031972 Cysteine/serine-rich nuclear protein, N-terminal domain	-	-SP
AeRB84_14470.1	409	XP_008876131.1 hypothetical protein, variant 2 [Aphanomyces invadans] ETV95430.1 hypothetical protein, variant 2 [Aphanomyces invadans]	-	-	-	-SP
AeRB84_9786.1	610	KAE8958447.1 hypothetical protein PF011_g30764, partial [Phytophthora fragariae]	-	-	-	-SP
AeRB84_19110.1	86	XP_024585640.1 Uncharacterized conserved protein [Plasmopara halstedii] CEG49271.1 Uncharacterized conserved protein [Plasmopara halstedii]	PF07189 Splicing factor 3B subunit 10 (SF3b10)	IPR009846 Splicing factor 3B subunit 5/RDS3 complex subunit 10	-	-SP
AeRB84_19403.1	376	XP_009831368.1 hypothetical protein, variant 3 [Aphanomyces astaci] ETV79529.1 hypothetical protein, variant 3 [Aphanomyces astaci]	PF03467 Smg-4/UPF3 family	IPR005120 UPF3 domain	-	-SP
AeRB84_1210.1	211	ETL80890.1 hypothetical protein, variant 2 [Phytophthora parasitica] ETM34090.1 hypothetical protein, variant 2 [Phytophthora parasitica] ETP31904.1 hypothetical protein, variant 2 [Phytophthora parasitica P10297]	PF10187 N-terminal domain of NEFA-interacting nuclear protein NIP30	IPR019331 FAM192A/Fyv6, N-terminal	-	-SP
AeRB84_7722.1	135	XP_012211306.1 hypothetical protein SPRG_16610, partial [Saprolegnia parasitica CBS 223.65] KDO17977.1 hypothetical protein SPRG_16610, partial [Saprolegnia parasitica CBS 223.65]	PF03147 Ferredoxin-fold anticodon binding domain	IPR005121 Ferrodoxin-fold anticodon-binding domain	-	-SP
AeRB84_12918.1	232	RHY88105.1 hypothetical protein DYB26_013425, partial [Aphanomyces astaci]	PF03184 DDE superfamily endonuclease	IPR004875 DDE superfamily endonuclease domain	GO:0003676 nucleic acid binding	-SP
AeRB84_12209.1	353	-	PF00892 EamA-like transporter family	IPR000620 EamA domain	GO:0016020 membrane / GO:0016021 integral component of membrane	-SP
AeRB84_9370.1	155	KAF0710996.1 hypothetical protein As57867_005409, partial [Aphanomyces stellatus]	-	-	-	-SP
AeRB84_13058.1	302	KAF0691235.1 hypothetical protein As57867_017433, partial [Aphanomyces stellatus]	PF00230 Major intrinsic protein	IPR000425 Major intrinsic protein	GO:0016020 membrane / GO:0055085 transmembrane transport / GO:0015267 channel activity	-SP
AeRB84_6786.1	189	RHZ06340.1 hypothetical protein DYB31_010947, partial [Aphanomyces astaci]	PF08719 Domain of unknown function (DUF1768)	IPR012816 NADAR	-	-SP
AeRB84_2063.1	339	-	-	-	-	-SP
AeRB84_15072.1	480	OQS00985.1 adenosylhomocysteinase [Thraustotheca clavata]	PF05221 S-adenosyl-L-homocysteine hydrolase / PF00670 S-adenosyl-L-homocysteine hydrolase, NAD binding domain	IPR000043 Adenosylhomocysteinase-like / IPR015878 S-adenosyl-L-homocysteine hydrolase, NAD binding domain	-	-SP
AeRB84_17938.1	201	AFB18284.1 crinkling and necrosis inducing protein 10, partial [Phytophthora capsici]	-	-	-	-SP
AeRB84_2446.1	416	KAF0761002.1 hypothetical protein AaE_003483, partial [Aphanomyces astaci]	-	-	-	-SP
AeRB84_3356.1	123	-	-	-	-	-SP
AeRB84_40.1	487	-	-	-	-	-SP
AeRB84_14335.1	769	RHY96976.1 hypothetical protein DYB35_013072, partial [Aphanomyces astaci]	PF14310 Fibronectin type III-like domain / PF01915 Glycosyl hydrolase family 3 C-terminal domain / PF00933 Glycosyl hydrolase family 3 N terminal domain	IPR001764 Glycoside hydrolase, family 3, N-terminal / IPR002772 Glycoside hydrolase family 3 C-terminal domain / IPR026891 Fibronectin type III-like domain	GO:0004553 hydrolase activity, hydrolyzing O-glycosyl compounds / GO:0005975 carbohydrate metabolic process	+SP-TM
AeRB84_11750.1	786	KAF0761331.1 hypothetical protein AaE_003451, partial [Aphanomyces astaci]	PF00169 PH domain / PF02841 Guanylate-binding protein, C-terminal domain	IPR001849 Pleckstrin homology domain / IPR003191 Guanylate-binding protein/Atlastin, C-terminal	GO:0005525 GTP binding / GO:0003924 GTPase activity	-SP
AeRB84_8688.1	160	-	-	-	-	-SP
AeRB84_4064.1	248	XP_009840066.1 hypothetical protein, variant 1 [Aphanomyces astaci] ETV70354.1 hypothetical protein, variant 1 [Aphanomyces astaci]	PF04193 PQ loop repeat	IPR006603 PQ-loop repeat	-	-SP
AeRB84_4567.1	1100	XP_008868690.1 CMGC/MAPK protein kinase [Aphanomyces invadans] ETW02085.1 CMGC/MAPK protein kinase [Aphanomyces invadans]	PF00169 PH domain / PF00069 Protein kinase domain	IPR000719 Protein kinase domain / IPR001849 Pleckstrin homology domain	GO:0005524 ATP binding / GO:0004672 protein kinase activity / GO:0006468 protein phosphorylation	-SP
AeRB84_21360.1	358	XP_008868075.1 TKL protein kinase [Aphanomyces invadans] ETW03846.1 TKL protein kinase [Aphanomyces invadans]	PF07714 Protein tyrosine kinase	IPR001245 Serine-threonine/tyrosine-protein kinase, catalytic domain	GO:0004672 protein kinase activity / GO:0006468 protein phosphorylation	-SP
AeRB84_13478.1	302	RHY06078.1 hypothetical protein DYB36_008252, partial [Aphanomyces astaci] RHY53227.1 hypothetical protein DYB34_013165, partial [Aphanomyces astaci]	PF00106 short chain dehydrogenase	IPR002347 Short-chain dehydrogenase/reductase SDR	-	-SP
AeRB84_19425.1	251	RLO06318.1 hypothetical protein DYB28_004597, partial [Aphanomyces astaci]	PF01223 DNA/RNA non-specific endonuclease	IPR001604 DNA/RNA non-specific endonuclease	GO:0046872 metal ion binding / GO:0016787 hydrolase activity / GO:0003676 nucleic acid binding	+SP-TM
AeRB84_17693.1	151	-	-	-	-	-SP
AeRB84_1666.1	269	XP_009821983.1 thiamine pyrophosphokinase, partial [Aphanomyces astaci] ETV89583.1 thiamine pyrophosphokinase, partial [Aphanomyces astaci]	PF04265 Thiamin pyrophosphokinase, vitamin B1 binding domain / PF04263 Thiamin pyrophosphokinase, catalytic domain	IPR007373 Thiamin pyrophosphokinase, thiamin-binding domain / IPR007371 Thiamin pyrophosphokinase, catalytic domain	GO:0030975 thiamine binding / GO:0005524 ATP binding / GO:0004788 thiamine diphosphokinase activity / GO:0009229 thiamine diphosphate biosynthetic process	-SP
AeRB84_10878.1	193	-	-	-	-	-SP
AeRB84_10523.1	283	OQR80695.1 serine protease family S33 [Achlya hypogyna]	PF12697 Alpha/beta hydrolase family	IPR000073 Alpha/beta hydrolase fold-1	-	-SP
AeRB84_12537.1	391	XP_008877064.1 hypothetical protein, variant 1 [Aphanomyces invadans] ETV94303.1 hypothetical protein, variant 1 [Aphanomyces invadans]	-	-	-	-SP
AeRB84_14129.1	948	XP_009830271.1 hypothetical protein H257_06657, partial [Aphanomyces astaci] ETV80347.1 hypothetical protein H257_06657, partial [Aphanomyces astaci] RQM27973.1 hypothetical protein B5M09_001908 [Aphanomyces astaci]	PF13634 Nucleoporin FG repeat region	IPR025574 Nucleoporin FG repeat	-	-SP
AeRB84_1441.1	320	VVC37930.1 Post-SET domain,AWS domain,SET domain [Cinara cedri]	PF00856 SET domain	IPR001214 SET domain	GO:0005515 protein binding	-SP
AeRB84_21250.1	127	-	-	-	-	-SP
AeRB84_21809.1	435	KAF0752318.1 hypothetical protein AaE_006088, partial [Aphanomyces astaci]	-	-	-	-SP
AeRB84_5427.1	361	RHY75215.1 hypothetical protein DYB38_013559, partial [Aphanomyces astaci]	PF07962 Replication Fork Protection Component Swi3	IPR012923 Chromosome segregation in meiosis protein 3	GO:0005634 nucleus / GO:0048478 replication fork protection / GO:0007049 cell cycle / GO:0006974 cellular response to DNA damage stimulus	-SP
AeRB84_2852.1	343	OQR87887.1 oxidoreductase, zinc-binding dehydrogenase family protein [Achlya hypogyna]	PF00107 Zinc-binding dehydrogenase / PF08240 Alcohol dehydrogenase GroES-like domain	IPR013154 Alcohol dehydrogenase, N-terminal / IPR013149 Alcohol dehydrogenase, C-terminal	GO:0055114 oxidation-reduction process	-SP
AeRB84_21174.1	371	-	-	-	-	+SP+TM
AeRB84_7558.1	188	KUF99701.1 Calmodulin protein [Phytophthora nicotianae]	PF00295 Glycosyl hydrolases family 28	IPR000743 Glycoside hydrolase, family 28	GO:0005975 carbohydrate metabolic process / GO:0004650 polygalacturonase activity	-SP
AeRB84_21210.1	220	-	-	-	-	-SP
AeRB84_19603.1	163	KAF1335406.1 Ferredoxin-fold anticodon-binding domain-containing protein 1, partial [Globisporangium splendens]	-	-	-	-SP
AeRB84_3206.1	95	OQR95203.1 60S ribosomal protein L37a [Achlya hypogyna] OQS05184.1 60S ribosomal protein L37a [Thraustotheca clavata]	PF01780 Ribosomal L37ae protein family	IPR002674 Ribosomal protein L37ae	GO:0005840 ribosome / GO:0006412 translation / GO:0005622 intracellular / GO:0003735 structural constituent of ribosome	-SP
AeRB84_20856.1	495	RHZ07792.1 hypothetical protein DYB31_010826, partial [Aphanomyces astaci]	PF13520 Amino acid permease	IPR002293 Amino acid/polyamine transporter I	GO:0016020 membrane / GO:0055085 transmembrane transport / GO:0022857 transmembrane transporter activity	-SP
AeRB84_1307.1	189	XP_016539453.1 PREDICTED: PXMP2/4 family protein 4 [Capsicum annuum] KAF3668393.1 putative somatic embryogenesis receptor kinase 1-like [Capsicum annuum] PHT28796.1 hypothetical protein CQW23_31613 [Capsicum baccatum] PHU10387.1 hypothetical protein BC332_22247 [Capsicum chinense]	PF04117 Mpv17 / PMP22 family	IPR007248 Mpv17/PMP22	GO:0016021 integral component of membrane	-SP
AeRB84_16288.1	201	-	PF05018 Protein of unknown function (DUF667)	IPR007714 Cilia/flagella-associated protein 20/WDR90/C3orf67	-	-SP
AeRB84_466.1	208	-	-	-	-	-SP
AeRB84_4194.1	296	OQR95129.1 3-hydroxyisobutyrate dehydrogenase [Thraustotheca clavata]	PF03446 NAD binding domain of 6-phosphogluconate dehydrogenase / PF14833 NAD-binding of NADP-dependent 3-hydroxyisobutyrate dehydrogenase	IPR006115 6-phosphogluconate dehydrogenase, NADP-binding / IPR029154 3-hydroxyisobutyrate dehydrogenase, NAD-binding domain	GO:0004616 phosphogluconate dehydrogenase (decarboxylating) activity / GO:0051287 NAD binding / GO:0055114 oxidation-reduction process	-SP
AeRB84_18421.1	239	KAF0774582.1 hypothetical protein AaE_001718, partial [Aphanomyces astaci]	-	-	-	-SP
AeRB84_12554.1	205	-	-	-	-	-SP
AeRB84_20218.1	396	KAF0690672.1 hypothetical protein As57867_017887, partial [Aphanomyces stellatus]	-	-	-	-SP
AeRB84_18659.1	362	XP_008868968.1 hypothetical protein, variant 1 [Aphanomyces invadans] ETW02363.1 hypothetical protein, variant 1 [Aphanomyces invadans]	PF01399 PCI domain	IPR000717 Proteasome component (PCI) domain	-	-SP
AeRB84_21495.1	268	GAX92473.1 AGC/PKG protein kinase [Pythium insidiosum]	PF00169 PH domain	IPR001849 Pleckstrin homology domain	-	-SP
AeRB84_17248.1	313	RHY28695.1 hypothetical protein DYB25_013241, partial [Aphanomyces astaci]	-	-	-	-SP
AeRB84_17417.1	640	RHZ13627.1 hypothetical protein DYB31_009650, partial [Aphanomyces astaci]	-	-	-	-SP
AeRB84_620.1	367	XP_008864309.1 CAMK/CAMK1 protein kinase, variant 2 [Aphanomyces invadans] XP_008864310.1 CAMK/CAMK1 protein kinase, variant 3 [Aphanomyces invadans] ETW06234.1 CAMK/CAMK1 protein kinase, variant 2 [Aphanomyces invadans] ETW06235.1 CAMK/CAMK1 protein kinase, variant 3 [Aphanomyces invadans]	PF00069 Protein kinase domain	IPR000719 Protein kinase domain	GO:0005524 ATP binding / GO:0004672 protein kinase activity / GO:0006468 protein phosphorylation	-SP
AeRB84_9317.1	220	-	-	-	-	-SP
AeRB84_5712.1	626	XP_009825039.1 hypothetical protein, variant 1 [Aphanomyces astaci] ETV85021.1 hypothetical protein, variant 1 [Aphanomyces astaci]	PF13561 Enoyl-(Acyl carrier protein) reductase	-	-	-SP
AeRB84_15640.1	298	XP_008866515.1 hypothetical protein, variant 1, partial [Aphanomyces invadans] XP_008866517.1 hypothetical protein H310_04107, partial [Aphanomyces invadans] ETW05077.1 hypothetical protein H310_04107, partial [Aphanomyces invadans] ETW05078.1 hypothetical protein, variant 1, partial [Aphanomyces invadans]	-	-	-	-SP
AeRB84_19270.1	119	-	PF00249 Myb-like DNA-binding domain	IPR001005 SANT/Myb domain	-	-SP
AeRB84_4043.1	827	XP_008869137.1 hypothetical protein, variant 1 [Aphanomyces invadans] ETW02532.1 hypothetical protein, variant 1 [Aphanomyces invadans]	PF12770 CHAT domain	IPR024983 CHAT domain	-	-SP
AeRB84_4089.1	302	-	-	-	-	-SP
AeRB84_11405.1	606	OQS02943.1 U3 small nucleolar ribonucleoprotein [Thraustotheca clavata]	PF04006 Mpp10 protein	IPR012173 U3 small nucleolar ribonucleoprotein complex, subunit Mpp10	GO:0005634 nucleus / GO:0034457 Mpp10 complex / GO:0005732 small nucleolar ribonucleoprotein complex / GO:0006364 rRNA processing	-SP
AeRB84_16837.1	338	KAF0734313.1 hypothetical protein AaE_009159, partial [Aphanomyces astaci]	PF03031 NLI interacting factor-like phosphatase	IPR004274 FCP1 homology domain	-	-SP
AeRB84_4519.1	285	-	-	-	-	-SP
AeRB84_16300.1	160	RHZ07768.1 hypothetical protein DYB31_005839, partial [Aphanomyces astaci]	PF11527 The ARF-like 2 binding protein BART	IPR023379 BART domain	-	-SP
AeRB84_2827.1	302	XP_012196104.1 phosphatidate cytidylyltransferase [Saprolegnia parasitica CBS 223.65] KDO33356.1 phosphatidate cytidylyltransferase [Saprolegnia parasitica CBS 223.65]	-	-	-	-SP
AeRB84_5193.1	323	XP_009823405.1 methionine aminopeptidase, type I [Aphanomyces astaci] ETV86606.1 methionine aminopeptidase, type I [Aphanomyces astaci]	PF00557 Metallopeptidase family M24	IPR000994 Peptidase M24	-	-SP
AeRB84_4159.1	215	KAF1319906.1 hypothetical protein FI667_g12792, partial [Globisporangium splendens]	-	-	-	-SP
AeRB84_13488.1	986	KAF0694245.1 hypothetical protein As57867_014805, partial [Aphanomyces stellatus]	PF03378 CAS/CSE protein, C-terminus / PF08506 Cse1 / PF03810 Importin-beta N-terminal domain	IPR001494 Importin-beta, N-terminal domain / IPR005043 CAS/CSE, C-terminal / IPR013713 Exportin/Importin, Cse1-like	GO:0006886 intracellular protein transport / GO:0005515 protein binding / GO:0008536 Ran GTPase binding	-SP
AeRB84_16362.1	244	-	-	-	-	-SP
AeRB84_10544.1	575	RHY03114.1 hypothetical protein DYB25_012638, partial [Aphanomyces astaci]	-	-	-	-SP
AeRB84_16565.1	112	KAF0775928.1 hypothetical protein AaE_000370, partial [Aphanomyces astaci]	-	-	-	-SP
AeRB84_19821.1	649	RLO05002.1 hypothetical protein DYB28_014352, partial [Aphanomyces astaci]	PF14295 PAN domain / PF00732 GMC oxidoreductase / PF05199 GMC oxidoreductase	IPR000172 Glucose-methanol-choline oxidoreductase, N-terminal / IPR003609 PAN/Apple domain / IPR007867 Glucose-methanol-choline oxidoreductase, C-terminal	GO:0016614 oxidoreductase activity, acting on CH-OH group of donors / GO:0050660 flavin adenine dinucleotide binding / GO:0055114 oxidation-reduction process	-SP
AeRB84_16162.1	592	RHZ18231.1 hypothetical protein DYB37_004245, partial [Aphanomyces astaci]	PF07713 Protein of unknown function (DUF1604) / PF01585 G-patch domain	IPR011666 G patch domain-containing protein, N-terminal / IPR000467 G-patch domain	GO:0006397 mRNA processing / GO:0003676 nucleic acid binding	-SP
AeRB84_12997.1	166	KAE9298389.1 hypothetical protein PF001_g15949, partial [Phytophthora fragariae]	-	-	-	-SP
AeRB84_3306.1	283	OQS03360.1 trafficking protein particle complex subunit [Thraustotheca clavata]	PF12998 Inhibitor of growth proteins N-terminal histone-binding	IPR024610 Inhibitor of growth protein, N-terminal histone-binding	-	-SP
AeRB84_3853.1	587	RHZ31280.1 hypothetical protein DYB26_014056, partial [Aphanomyces astaci]	PF10409 C2 domain of PTEN tumour-suppressor protein	IPR014020 Tensin phosphatase, C2 domain	-	-SP
AeRB84_5402.1	2185	KAF0687017.1 hypothetical protein As57867_021132, partial [Aphanomyces stellatus]	PF12796 Ankyrin repeats (3 copies) / PF13857 Ankyrin repeats (many copies)	IPR020683 Ankyrin repeat-containing domain	-	-SP
AeRB84_3623.1	187	-	-	-	-	-SP
AeRB84_12971.1	434	OQS01028.1 trifunctional enzyme subunit beta, mitochondrial precursor [Achlya hypogyna]	PF02803 Thiolase, C-terminal domain / PF00108 Thiolase, N-terminal domain	IPR020616 Thiolase, N-terminal / IPR020617 Thiolase, C-terminal	GO:0008152 metabolic process / GO:0016747 transferase activity, transferring acyl groups other than amino-acyl groups	-SP
AeRB84_7650.1	284	CCA26733.1 AlNc14C407G11427 [Albugo laibachii Nc14]	-	-	-	-SP
AeRB84_7258.1	310	XP_009846332.1 hypothetical protein H257_18892, partial [Aphanomyces astaci] ETV64179.1 hypothetical protein H257_18892, partial [Aphanomyces astaci]	PF00248 Aldo/keto reductase family	IPR023210 NADP-dependent oxidoreductase domain	-	-SP
AeRB84_19676.1	3168	OQR98260.1 HECT E3 ubiquitin ligase [Achlya hypogyna]	PF06012 Domain of Unknown Function (DUF908) / PF14377 Domain of unknown function (DUF4414) / PF00627 UBA/TS-N domain / PF06025 Domain of Unknown Function (DUF913) / PF00632 HECT-domain (ubiquitin-transferase)	IPR015940 Ubiquitin-associated domain / IPR010314 E3 ubiquitin ligase, domain of unknown function DUF913 / IPR025527 Domain of unknown function DUF4414 / IPR000569 HECT domain / IPR010309 E3 ubiquitin ligase, domain of unknown function DUF908	GO:0004842 ubiquitin-protein transferase activity	-SP
AeRB84_2624.1	544	RQM23717.1 hypothetical protein B5M09_003909, partial [Aphanomyces astaci]	PF13181 Tetratricopeptide repeat	IPR019734 Tetratricopeptide repeat	GO:0005515 protein binding	-SP
AeRB84_17817.1	334	-	-	-	-	-SP
AeRB84_15258.1	1153	KAF0721216.1 hypothetical protein Ae201684_019202, partial [Aphanomyces euteiches]	PF00078 Reverse transcriptase (RNA-dependent DNA polymerase) / PF00665 Integrase core domain / PF13456 Reverse transcriptase-like	IPR001584 Integrase, catalytic core / IPR000477 Reverse transcriptase domain	GO:0015074 DNA integration	-SP
AeRB84_2262.1	1063	RHZ18870.1 hypothetical protein DYB31_005699, partial [Aphanomyces astaci]	PF01833 IPT/TIG domain	IPR002909 IPT domain	-	-SP
AeRB84_15558.1	190	-	-	-	-	-SP
AeRB84_11513.1	117	-	-	-	-	-SP
AeRB84_1445.1	461	OQR86497.1 DnaJ domain containing protein [Achlya hypogyna]	PF12171 Zinc-finger double-stranded RNA-binding / PF00226 DnaJ domain / PF00096 Zinc finger, C2H2 type	IPR001623 DnaJ domain / IPR022755 Zinc finger, double-stranded RNA binding	-	-SP
AeRB84_18935.1	535	RLO06632.1 hypothetical protein DYB28_013604, partial [Aphanomyces astaci]	PF02319 E2F/DP family winged-helix DNA-binding domain	IPR003316 E2F/DP family, winged-helix DNA-binding domain	GO:0006355 regulation of transcription, DNA-templated / GO:0005667 transcription factor complex / GO:0003700 transcription factor activity, sequence-specific DNA binding	-SP
AeRB84_18024.1	299	XP_009540045.1 hypothetical protein PHYSODRAFT_426658, partial [Phytophthora sojae] EGZ04492.1 hypothetical protein PHYSODRAFT_426658, partial [Phytophthora sojae]	-	-	-	+SP-TM
AeRB84_948.1	291	OQS04573.1 palmitoyltransferase [Thraustotheca clavata]	PF01529 DHHC palmitoyltransferase	IPR001594 Palmitoyltransferase, DHHC domain	-	-SP
AeRB84_5450.1	541	KAF1327778.1 putative glycosyl hydrolase family 7 protein, partial [Globisporangium splendens]	PF00840 Glycosyl hydrolase family 7 / PF00734 Fungal cellulose binding domain	IPR001722 Glycoside hydrolase, family 7 / IPR000254 Cellulose-binding domain, fungal	GO:0004553 hydrolase activity, hydrolyzing O-glycosyl compounds / GO:0030248 cellulose binding / GO:0005975 carbohydrate metabolic process / GO:0005576 extracellular region	+SP-TM
AeRB84_2429.1	309	RHY49281.1 hypothetical protein DYB38_008314, partial [Aphanomyces astaci] RHY83522.1 hypothetical protein DYB26_002616 [Aphanomyces astaci] RHY83525.1 hypothetical protein DYB26_002612 [Aphanomyces astaci]	PF00335 Tetraspanin family	IPR018499 Tetraspanin/Peripherin	GO:0016021 integral component of membrane	-SP
AeRB84_11997.1	299	XP_008873258.1 CAMK protein kinase [Aphanomyces invadans] ETV98383.1 CAMK protein kinase [Aphanomyces invadans]	PF00069 Protein kinase domain	IPR000719 Protein kinase domain	GO:0005524 ATP binding / GO:0004672 protein kinase activity / GO:0006468 protein phosphorylation	-SP
AeRB84_244.1	201	KAF1329703.1 hypothetical protein FI667_g5653, partial [Globisporangium splendens]	-	-	-	-SP
AeRB84_19833.1	211	-	PF02798 Glutathione S-transferase, N-terminal domain / PF14497 Glutathione S-transferase, C-terminal domain	IPR004046 Glutathione S-transferase, C-terminal / IPR004045 Glutathione S-transferase, N-terminal	GO:0005515 protein binding	-SP
AeRB84_5825.1	466	OQR90577.1 Rieske (2Fe-2S) domain-containing protein [Thraustotheca clavata]	PF00355 Rieske [2Fe-2S] domain / PF00848 Ring hydroxylating alpha subunit (catalytic domain)	IPR017941 Rieske [2Fe-2S] iron-sulphur domain / IPR015879 Aromatic-ring-hydroxylating dioxygenase, alpha subunit, C-terminal domain	GO:0051537 2 iron, 2 sulfur cluster binding / GO:0005506 iron ion binding / GO:0044237 cellular metabolic process / GO:0055114 oxidation-reduction process / GO:0016491 oxidoreductase activity	-SP
AeRB84_1059.1	1082	OQS01922.1 importin [Thraustotheca clavata]	PF02985 HEAT repeat / PF03810 Importin-beta N-terminal domain	IPR000357 HEAT repeat / IPR001494 Importin-beta, N-terminal domain	GO:0006886 intracellular protein transport / GO:0005515 protein binding / GO:0008536 Ran GTPase binding	-SP
AeRB84_7996.1	210	OQR85104.1 retrovirus-related Pol polyprotein from transposon TNT 1-94 [Achlya hypogyna]	PF07727 Reverse transcriptase (RNA-dependent DNA polymerase)	IPR013103 Reverse transcriptase, RNA-dependent DNA polymerase	-	-SP
AeRB84_13717.1	160	KAF0710750.1 hypothetical protein AaE_012394, partial [Aphanomyces astaci]	-	-	-	-SP
AeRB84_4750.1	478	KAF1321547.1 Cellulase-8, endo-1,4-beta-glucanase, partial [Globisporangium splendens]	PF00734 Fungal cellulose binding domain / PF00150 Cellulase (glycosyl hydrolase family 5)	IPR000254 Cellulose-binding domain, fungal / IPR001547 Glycoside hydrolase, family 5	GO:0030248 cellulose binding / GO:0004553 hydrolase activity, hydrolyzing O-glycosyl compounds / GO:0005576 extracellular region / GO:0005975 carbohydrate metabolic process	+SP-TM
AeRB84_211.1	809	XP_008621509.1 hypothetical protein, variant 1 [Saprolegnia diclina VS20] EQC25060.1 hypothetical protein, variant 1 [Saprolegnia diclina VS20]	PF06241 Castor and Pollux, part of voltage-gated ion channel	IPR010420 CASTOR/POLLUX/SYM8 ion channels	-	-SP
AeRB84_17012.1	563	RLO13114.1 hypothetical protein DYB28_012446, partial [Aphanomyces astaci]	PF00652 Ricin-type beta-trefoil lectin domain	IPR000772 Ricin B, lectin domain	-	+SP-TM
AeRB84_13751.1	155	-	-	-	-	-SP
AeRB84_14854.1	271	XP_008873159.1 hypothetical protein H310_08996, partial [Aphanomyces invadans] ETV98284.1 hypothetical protein H310_08996, partial [Aphanomyces invadans]	-	-	-	-SP
AeRB84_6479.1	312	-	PF03798 TLC domain	IPR006634 TRAM/LAG1/CLN8 homology domain	GO:0016021 integral component of membrane	-SP
AeRB84_8789.1	187	KAF0705520.1 hypothetical protein As57867_007003, partial [Aphanomyces stellatus]	-	-	-	-SP
AeRB84_690.1	410	OQS06963.1 lectin [Thraustotheca clavata]	PF03388 Legume-like lectin family	IPR005052 Legume-like lectin	GO:0016020 membrane	+SP+TM
AeRB84_5453.1	419	RHY10266.1 hypothetical protein DYB25_013596, partial [Aphanomyces astaci]	PF01363 FYVE zinc finger	IPR000306 FYVE zinc finger	GO:0046872 metal ion binding	-SP
AeRB84_11916.1	843	XP_009831738.1 hypothetical protein, variant 1 [Aphanomyces astaci] ETV79019.1 hypothetical protein, variant 1 [Aphanomyces astaci]	PF12463 Protein of unknown function (DUF3689)	IPR022162 Short transient receptor potential channel 4-associated protein	GO:0031464 Cul4A-RING E3 ubiquitin ligase complex / GO:0006511 ubiquitin-dependent protein catabolic process	-SP
AeRB84_12241.1	421	KAF1776690.1 Major facilitator superfamily domain [Phytophthora cactorum] RAW34662.1 hypothetical protein PC110_g9013 [Phytophthora cactorum]	-	-	-	-SP
AeRB84_76.1	1839	XP_009830059.1 hypothetical protein, variant 1 [Aphanomyces astaci] ETV80135.1 hypothetical protein, variant 1 [Aphanomyces astaci]	PF02145 Rap/ran-GAP / PF00615 Regulator of G protein signaling domain	IPR016137 RGS domain / IPR000331 Rap GTPase activating protein domain	GO:0051056 regulation of small GTPase mediated signal transduction / GO:0005096 GTPase activator activity	-SP
AeRB84_4283.1	417	-	-	-	-	+SP-TM
AeRB84_6021.1	319	KUF84330.1 Polygalacturonase [Phytophthora nicotianae]	PF00295 Glycosyl hydrolases family 28	IPR000743 Glycoside hydrolase, family 28	GO:0005975 carbohydrate metabolic process / GO:0004650 polygalacturonase activity	+SP-TM
AeRB84_14505.1	113	RHY84930.1 hypothetical protein DYB35_014042, partial [Aphanomyces astaci] RHZ10185.1 hypothetical protein DYB37_013967, partial [Aphanomyces astaci]	-	-	-	-SP
AeRB84_8960.1	129	KAE9261313.1 hypothetical protein PR003_g33980, partial [Phytophthora rubi]	PF13384 Homeodomain-like domain	-	-	-SP
AeRB84_3219.1	281	OQS00157.1 HSF-type DNA-binding [Thraustotheca clavata]	PF00447 HSF-type DNA-binding	IPR000232 Heat shock factor (HSF)-type, DNA-binding	GO:0005634 nucleus / GO:0006355 regulation of transcription, DNA-templated / GO:0043565 sequence-specific DNA binding / GO:0003700 transcription factor activity, sequence-specific DNA binding	-SP
AeRB84_11066.1	768	XP_009829814.1 5-methyltetrahydropteroyltriglutamate-homocysteine S-methyltransferase [Aphanomyces astaci] ETV80867.1 5-methyltetrahydropteroyltriglutamate-homocysteine S-methyltransferase [Aphanomyces astaci] RHY08646.1 hypothetical protein DYB25_002895 [Aphanomyces astaci] RHY18013.1 hypothetical protein DYB36_008022 [Aphanomyces astaci] RHY53514.1 hypothetical protein DYB30_005512 [Aphanomyces…	PF01717 Cobalamin-independent synthase, Catalytic domain / PF08267 Cobalamin-independent synthase, N-terminal domain	IPR013215 Cobalamin-independent methionine synthase MetE, N-terminal / IPR002629 Cobalamin-independent methionine synthase MetE, C-terminal/archaeal	GO:0008652 cellular amino acid biosynthetic process / GO:0008270 zinc ion binding / GO:0009086 methionine biosynthetic process / GO:0003871 5-methyltetrahydropteroyltriglutamate-homocysteine S-methyltransferase activity	-SP
AeRB84_8079.1	209	-	-	-	-	-SP
AeRB84_19915.1	472	OQR95163.1 RNA binding protein [Thraustotheca clavata]	PF00076 RNA recognition motif. (a.k.a. RRM, RBD, or RNP domain)	IPR000504 RNA recognition motif domain	GO:0003676 nucleic acid binding	-SP
AeRB84_21554.1	336	-	-	-	-	+SP+TM
AeRB84_3991.1	260	-	-	-	-	-SP
AeRB84_18928.1	359	XP_008864092.1 Sua5/YciO/YrdC/YwlC family protein [Aphanomyces invadans] ETW07999.1 Sua5/YciO/YrdC/YwlC family protein [Aphanomyces invadans]	PF01300 Telomere recombination / PF03481 Putative GTP-binding controlling metal-binding	IPR005145 Putative GTP-binding controlling metal-binding domain / IPR006070 YrdC-like domain	GO:0003725 double-stranded RNA binding	-SP
AeRB84_7380.1	405	KAF0720292.1 hypothetical protein As57867_000410, partial [Aphanomyces stellatus]	PF03009 Glycerophosphoryl diester phosphodiesterase family	IPR030395 Glycerophosphodiester phosphodiesterase domain	GO:0008081 phosphoric diester hydrolase activity / GO:0006629 lipid metabolic process	+SP-TM
AeRB84_16898.1	536	XP_008863751.1 T-complex protein 1, epsilon subunit [Aphanomyces invadans] ETW07658.1 T-complex protein 1, epsilon subunit [Aphanomyces invadans]	PF00118 TCP-1/cpn60 chaperonin family	IPR002423 Chaperonin Cpn60/TCP-1 family	GO:0005524 ATP binding	-SP
AeRB84_5125.1	202	OQS07588.1 Mitochondrial Protein Translocase (MPT) Family [Thraustotheca clavata]	PF02466 Tim17/Tim22/Tim23/Pmp24 family	-	-	-SP
AeRB84_10146.1	172	XP_008877170.1 hypothetical protein H310_12037, partial [Aphanomyces invadans] ETV94408.1 hypothetical protein H310_12037, partial [Aphanomyces invadans]	PF00249 Myb-like DNA-binding domain	IPR001005 SANT/Myb domain	-	-SP
AeRB84_20112.1	682	RLO10296.1 hypothetical protein DYB28_008627, partial [Aphanomyces astaci]	PF09731 Mitochondrial inner membrane protein	IPR019133 Mitochondrial inner membrane protein Mitofilin	-	-SP
AeRB84_14851.1	377	XP_009846764.1 hypothetical protein H257_19317, partial [Aphanomyces astaci] ETV63753.1 hypothetical protein H257_19317, partial [Aphanomyces astaci]	PF03577 Peptidase family C69	IPR005322 Peptidase C69, dipeptidase A	GO:0006508 proteolysis / GO:0016805 dipeptidase activity	+SP-TM
AeRB84_4004.1	75	XP_008619710.1 NADH dehydrogenase (ubiquinone) Fe-S protein 5 [Saprolegnia diclina VS20] XP_012200952.1 hypothetical protein SPRG_06755 [Saprolegnia parasitica CBS 223.65] XP_012212442.1 hypothetical protein SPRG_17666 [Saprolegnia parasitica CBS 223.65] EQC26808.1 NADH dehydrogenase (ubiquinone) Fe-S protein 5 [Saprolegnia diclina VS20] KDO16850.1 hypothetical protein SPRG_17666 [Saprolegnia par…	-	-	-	-SP
AeRB84_7448.1	183	-	-	-	-	-SP
AeRB84_7942.1	158	RHY40208.1 hypothetical protein DYB30_008150, partial [Aphanomyces astaci]	PF00005 ABC transporter	IPR003439 ABC transporter-like	GO:0005524 ATP binding / GO:0016887 ATPase activity	-SP
AeRB84_6497.1	897	XP_008876588.1 hypothetical protein, variant 1 [Aphanomyces invadans] ETV94644.1 hypothetical protein, variant 1 [Aphanomyces invadans]	PF01612 3'-5' exonuclease / PF01927 Mut7-C RNAse domain / PF04073 Aminoacyl-tRNA editing domain	IPR002782 Mut7-C RNAse domain / IPR007214 YbaK/aminoacyl-tRNA synthetase-associated domain / IPR002562 3'-5' exonuclease domain	GO:0008408 3'-5' exonuclease activity / GO:0002161 aminoacyl-tRNA editing activity / GO:0006139 nucleobase-containing compound metabolic process / GO:0003676 nucleic acid binding	-SP
AeRB84_16669.1	337	OQS04620.1 solute carrier family 25 member 34 [Thraustotheca clavata]	PF00153 Mitochondrial carrier protein	IPR018108 Mitochondrial substrate/solute carrier	-	-SP
AeRB84_2308.1	451	OQR81261.1 tubby-like protein [Achlya hypogyna]	PF13639 Ring finger domain / PF01167 Tub family	IPR001841 Zinc finger, RING-type / IPR000007 Tubby, C-terminal	-	-SP
AeRB84_670.1	333	RQM28027.1 hypothetical protein B5M09_000338, partial [Aphanomyces astaci]	PF02826 D-isomer specific 2-hydroxyacid dehydrogenase, NAD binding domain / PF00389 D-isomer specific 2-hydroxyacid dehydrogenase, catalytic domain	IPR006139 D-isomer specific 2-hydroxyacid dehydrogenase, catalytic domain / IPR006140 D-isomer specific 2-hydroxyacid dehydrogenase, NAD-binding domain	GO:0016616 oxidoreductase activity, acting on the CH-OH group of donors, NAD or NADP as acceptor / GO:0008152 metabolic process / GO:0051287 NAD binding / GO:0055114 oxidation-reduction process	-SP
AeRB84_14944.1	713	RHY66027.1 hypothetical protein DYB34_006212, partial [Aphanomyces astaci]	PF03730 Ku70/Ku80 C-terminal arm / PF02735 Ku70/Ku80 beta-barrel domain / PF08785 Ku C terminal domain like / PF03731 Ku70/Ku80 N-terminal alpha/beta domain	IPR005161 Ku70/Ku80, N-terminal alpha/beta / IPR006164 Ku70/Ku80 beta-barrel domain / IPR005160 Ku70/Ku80 C-terminal arm / IPR014893 Ku, C-terminal	GO:0016817 hydrolase activity, acting on acid anhydrides / GO:0003677 DNA binding / GO:0006303 double-strand break repair via nonhomologous end joining / GO:0004003 ATP-dependent DNA helicase activity	-SP
AeRB84_3972.1	305	XP_009823386.1 septum site-determining protein MinC [Aphanomyces astaci] ETV86587.1 septum site-determining protein MinC [Aphanomyces astaci]	PF03775 Septum formation inhibitor MinC, C-terminal domain	IPR005526 Septum formation inhibitor MinC, C-terminal	GO:0000902 cell morphogenesis	-SP
AeRB84_20385.1	182	XP_012208447.1 hypothetical protein SPRG_14100, partial [Saprolegnia parasitica CBS 223.65] KDO20869.1 hypothetical protein SPRG_14100, partial [Saprolegnia parasitica CBS 223.65]	-	-	-	-SP
AeRB84_14752.1	375	-	-	-	-	-SP
AeRB84_21263.1	223	RHY22707.1 hypothetical protein DYB32_009422, partial [Aphanomyces invadans]	PF02353 Mycolic acid cyclopropane synthetase	-	-	-SP
AeRB84_14071.1	114	-	PF13516 Leucine Rich repeat	IPR001611 Leucine-rich repeat	GO:0005515 protein binding	-SP
AeRB84_15406.1	546	KAF0720926.1 hypothetical protein Ae201684_019258, partial [Aphanomyces euteiches]	-	-	-	-SP
AeRB84_21536.1	846	OQS04752.1 kinase [Thraustotheca clavata]	PF07714 Protein tyrosine kinase	IPR001245 Serine-threonine/tyrosine-protein kinase, catalytic domain	GO:0004672 protein kinase activity / GO:0006468 protein phosphorylation	+SP+TM
AeRB84_18190.1	889	XP_008864622.1 AGC protein kinase [Aphanomyces invadans] ETW06547.1 AGC protein kinase [Aphanomyces invadans] RHY30679.1 hypothetical protein DYB32_004104 [Aphanomyces invadans]	PF00069 Protein kinase domain	IPR000719 Protein kinase domain	GO:0005524 ATP binding / GO:0004672 protein kinase activity / GO:0006468 protein phosphorylation	-SP
AeRB84_19750.1	953	XP_008876453.1 hypothetical protein, variant 1 [Aphanomyces invadans] ETV94861.1 hypothetical protein, variant 1 [Aphanomyces invadans]	PF00637 Region in Clathrin and VPS	IPR000547 Clathrin, heavy chain/VPS, 7-fold repeat	GO:0006886 intracellular protein transport / GO:0016192 vesicle-mediated transport	-SP
AeRB84_10581.1	511	OQS02722.1 phosphatidyl inositol kinase (PIK-A) [Thraustotheca clavata]	PF00226 DnaJ domain	IPR001623 DnaJ domain	-	-SP
AeRB84_21771.1	506	KAE9271336.1 hypothetical protein PR003_g30539, partial [Phytophthora rubi]	-	-	-	-SP
AeRB84_19468.1	110	RHY57359.1 hypothetical protein DYB30_013357, partial [Aphanomyces astaci]	-	-	-	-SP
AeRB84_11650.1	1028	XP_009843389.1 hypothetical protein, variant 2 [Aphanomyces astaci] ETV67020.1 hypothetical protein, variant 2 [Aphanomyces astaci]	-	-	-	+SP-TM
AeRB84_8119.1	191	KAF0694098.1 hypothetical protein As57867_014928, partial [Aphanomyces stellatus]	PF00447 HSF-type DNA-binding	IPR000232 Heat shock factor (HSF)-type, DNA-binding	GO:0005634 nucleus / GO:0006355 regulation of transcription, DNA-templated / GO:0043565 sequence-specific DNA binding / GO:0003700 transcription factor activity, sequence-specific DNA binding	-SP
AeRB84_350.1	563	OQR88285.1 peptidylprolyl isomerase [Achlya hypogyna]	PF04641 Rtf2 RING-finger / PF00160 Cyclophilin type peptidyl-prolyl cis-trans isomerase/CLD	IPR002130 Cyclophilin-type peptidyl-prolyl cis-trans isomerase domain / IPR027799 Replication termination factor 2, RING-finger	GO:0003755 peptidyl-prolyl cis-trans isomerase activity / GO:0000413 protein peptidyl-prolyl isomerization	-SP
AeRB84_5867.1	131	RHY80913.1 hypothetical protein DYB26_009322, partial [Aphanomyces astaci]	PF03184 DDE superfamily endonuclease	IPR004875 DDE superfamily endonuclease domain	GO:0003676 nucleic acid binding	-SP
AeRB84_21078.1	377	OQS06819.1 Major Facilitator Superfamily (MFS) [Thraustotheca clavata]	PF07690 Major Facilitator Superfamily	IPR011701 Major facilitator superfamily	GO:0055085 transmembrane transport / GO:0016021 integral component of membrane	-SP
AeRB84_13942.1	167	RHY84313.1 hypothetical protein DYB26_002033, partial [Aphanomyces astaci]	-	-	-	-SP
AeRB84_333.1	1716	KAF0697392.1 hypothetical protein As57867_011899, partial [Aphanomyces stellatus]	PF02207 Putative zinc finger in N-recognin (UBR box)	IPR003126 Zinc finger, UBR-type	GO:0008270 zinc ion binding	-SP
AeRB84_6443.1	432	-	-	-	-	-SP
AeRB84_659.1	1399	RHY65019.1 hypothetical protein DYB30_001094, partial [Aphanomyces astaci]	PF13832 PHD-zinc-finger like domain / PF13831 PHD-finger	-	-	-SP
AeRB84_12025.1	288	XP_019193974.1 PREDICTED: probable aminopyrimidine aminohydrolase, mitochondrial isoform X1 [Ipomoea nil] XP_019193975.1 PREDICTED: probable aminopyrimidine aminohydrolase, mitochondrial isoform X1 [Ipomoea nil]	-	-	-	-SP
AeRB84_74.1	436	RHZ39269.1 hypothetical protein DYB26_007664, partial [Aphanomyces astaci]	PF13855 Leucine rich repeat	IPR001611 Leucine-rich repeat	GO:0005515 protein binding	-SP
AeRB84_9038.1	183	KAF0706459.1 hypothetical protein As57867_006734, partial [Aphanomyces stellatus]	-	-	-	-SP
AeRB84_592.1	646	RHZ27674.1 hypothetical protein DYB26_005788, partial [Aphanomyces astaci]	PF00169 PH domain	IPR001849 Pleckstrin homology domain	-	-SP
AeRB84_6900.1	128	-	-	-	-	-SP
AeRB84_17032.1	269	XP_008863401.1 CAMK/CAMKL protein kinase [Aphanomyces invadans] ETW07308.1 CAMK/CAMKL protein kinase [Aphanomyces invadans]	PF00069 Protein kinase domain	IPR000719 Protein kinase domain	GO:0005524 ATP binding / GO:0004672 protein kinase activity / GO:0006468 protein phosphorylation	-SP
AeRB84_15291.1	121	-	-	-	-	-SP
AeRB84_19129.1	162	RHY42898.1 hypothetical protein DYB34_011994, partial [Aphanomyces astaci]	-	-	-	-SP
AeRB84_20836.1	264	OQS00070.1 glutathione S-transferase [Thraustotheca clavata]	PF13410 Glutathione S-transferase, C-terminal domain	-	-	-SP
AeRB84_16156.1	645	-	-	-	-	-SP
AeRB84_8443.1	674	XP_008874394.1 holo-[acyl-carrier-protein] synthase [Aphanomyces invadans] ETV97148.1 holo-[acyl-carrier-protein] synthase [Aphanomyces invadans]	-	-	-	-SP
AeRB84_5431.1	258	OQR92007.1 peptidyl-tRNA hydrolase [Achlya hypogyna]	PF01195 Peptidyl-tRNA hydrolase	IPR001328 Peptidyl-tRNA hydrolase	GO:0004045 aminoacyl-tRNA hydrolase activity	-SP
AeRB84_20295.1	128	ORY35183.1 NAD(P)-binding protein [Rhizoclosmatium globosum]	PF00106 short chain dehydrogenase	IPR002347 Short-chain dehydrogenase/reductase SDR	-	-SP
AeRB84_7110.1	249	KAF0714966.1 hypothetical protein As57867_003611, partial [Aphanomyces stellatus]	PF00005 ABC transporter	IPR003439 ABC transporter-like	GO:0005524 ATP binding / GO:0016887 ATPase activity	-SP
AeRB84_15257.1	394	-	-	-	-	-SP
AeRB84_14400.1	129	KAF1329200.1 Serine protease family s10, partial [Globisporangium splendens]	PF00450 Serine carboxypeptidase	IPR001563 Peptidase S10, serine carboxypeptidase	GO:0006508 proteolysis / GO:0004185 serine-type carboxypeptidase activity	-SP
AeRB84_8187.1	533	KAF0710612.1 hypothetical protein As57867_005488, partial [Aphanomyces stellatus]	-	-	-	-SP
AeRB84_13658.1	474	RLN83776.1 hypothetical protein BBJ28_00024191, partial [Nothophytophthora sp. Chile5]	PF01363 FYVE zinc finger	IPR000306 FYVE zinc finger	GO:0046872 metal ion binding	-SP
AeRB84_11987.1	201	KAF0696323.1 hypothetical protein As57867_012872, partial [Aphanomyces stellatus]	PF03358 NADPH-dependent FMN reductase	IPR005025 NADPH-dependent FMN reductase-like	GO:0016491 oxidoreductase activity	-SP
AeRB84_21052.1	407	KAF0703496.1 hypothetical protein AaE_015348, partial [Aphanomyces astaci]	PF00967 Barwin family	IPR001153 Barwin domain	GO:0050832 defense response to fungus / GO:0042742 defense response to bacterium	+SP+TM
AeRB84_19937.1	155	-	-	-	-	-SP
AeRB84_11606.1	347	KAF0716360.1 hypothetical protein As57867_002880, partial [Aphanomyces stellatus]	PF00004 ATPase family associated with various cellular activities (AAA)	IPR003959 ATPase, AAA-type, core	GO:0005524 ATP binding	-SP
AeRB84_9107.1	346	RHY29555.1 hypothetical protein DYB32_005053, partial [Aphanomyces invadans]	PF00454 Phosphatidylinositol 3- and 4-kinase	IPR000403 Phosphatidylinositol 3-/4-kinase, catalytic domain	-	-SP
AeRB84_1461.1	190	KAF0752133.1 hypothetical protein AaE_006149, partial [Aphanomyces astaci]	PF04438 HIT zinc finger	IPR007529 Zinc finger, HIT-type	-	-SP
AeRB84_5526.1	380	RHY80913.1 hypothetical protein DYB26_009322, partial [Aphanomyces astaci]	PF03184 DDE superfamily endonuclease	IPR004875 DDE superfamily endonuclease domain	GO:0003676 nucleic acid binding	-SP
AeRB84_11034.1	779	GAY01693.1 protoporphyrinogen oxidase, putative [Pythium insidiosum]	-	-	-	+SP+TM
AeRB84_4141.1	570	-	PF00787 PX domain	IPR001683 Phox homologous domain	GO:0035091 phosphatidylinositol binding	-SP
AeRB84_5902.1	139	ETO99894.1 hypothetical protein F441_22682, partial [Phytophthora parasitica CJ01A1]	-	-	-	-SP
AeRB84_3161.1	183	RHY29164.1 hypothetical protein DYB32_005375, partial [Aphanomyces invadans]	-	-	-	-SP
AeRB84_1110.1	245	XP_008861977.1 TKL/DRK protein kinase [Aphanomyces invadans] ETW10566.1 TKL/DRK protein kinase [Aphanomyces invadans]	-	-	-	-SP
AeRB84_10499.1	391	RHY64308.1 hypothetical protein DYB38_007456, partial [Aphanomyces astaci]	PF00076 RNA recognition motif. (a.k.a. RRM, RBD, or RNP domain)	IPR000504 RNA recognition motif domain	GO:0003676 nucleic acid binding	-SP
AeRB84_4158.1	363	-	-	-	-	+SP+TM
AeRB84_16313.1	3715	RLO06678.1 hypothetical protein DYB28_000332, partial [Aphanomyces astaci]	PF00514 Armadillo/beta-catenin-like repeat / PF04826 Armadillo-like	IPR006911 Armadillo repeat-containing domain / IPR000225 Armadillo	GO:0005515 protein binding	-SP
AeRB84_14026.1	780	RHZ01728.1 hypothetical protein DYB31_014073, partial [Aphanomyces astaci]	PF08542 Replication factor C C-terminal domain	IPR013748 Replication factor C, C-terminal	-	-SP
AeRB84_12186.1	206	KAF0774791.1 hypothetical protein AaE_001509, partial [Aphanomyces astaci]	PF00447 HSF-type DNA-binding	IPR000232 Heat shock factor (HSF)-type, DNA-binding	GO:0005634 nucleus / GO:0006355 regulation of transcription, DNA-templated / GO:0043565 sequence-specific DNA binding / GO:0003700 transcription factor activity, sequence-specific DNA binding	-SP
AeRB84_8008.1	278	KAF0704227.1 hypothetical protein As57867_007380, partial [Aphanomyces stellatus] KAF0708905.1 hypothetical protein As57867_006152, partial [Aphanomyces stellatus]	PF02900 Catalytic LigB subunit of aromatic ring-opening dioxygenase	IPR004183 Extradiol ring-cleavage dioxygenase, class III enzyme, subunit B	GO:0006725 cellular aromatic compound metabolic process / GO:0016491 oxidoreductase activity / GO:0008198 ferrous iron binding	-SP
AeRB84_11914.1	95	XP_009831736.1 U6 snRNA-associated Sm-like protein LSm3 [Aphanomyces astaci] ETV79017.1 U6 snRNA-associated Sm-like protein LSm3 [Aphanomyces astaci] KAF0701980.1 hypothetical protein AaE_016196 [Aphanomyces astaci] RHY12942.1 hypothetical protein DYB25_004003 [Aphanomyces astaci] RHY23997.1 hypothetical protein DYB36_014404 [Aphanomyces astaci] RHY42318.1 hypothetical protein DYB38_006852 [Aphan…	PF01423 LSM domain	IPR001163 LSM domain, eukaryotic/archaea-type	-	-SP
AeRB84_12103.1	316	-	-	-	-	-SP
AeRB84_10162.1	6503	XP_009822804.1 hypothetical protein, variant 1 [Aphanomyces astaci] ETV87941.1 hypothetical protein, variant 1 [Aphanomyces astaci]	PF00335 Tetraspanin family / PF02010 REJ domain / PF13385 Concanavalin A-like lectin/glucanases superfamily	IPR002859 PKD/REJ-like domain / IPR018499 Tetraspanin/Peripherin	GO:0016021 integral component of membrane	+SP+TM
AeRB84_880.1	1057	OQS07422.1 ER degradation-enhancing alpha-mannosidase [Thraustotheca clavata]	PF07915 Glucosidase II beta subunit-like protein / PF01532 Glycosyl hydrolase family 47 / PF02225 PA domain	IPR003137 PA domain / IPR012913 Protein OS9-like / IPR001382 Glycoside hydrolase family 47	GO:0016020 membrane / GO:0005509 calcium ion binding / GO:0004571 mannosyl-oligosaccharide 1,2-alpha-mannosidase activity	+SP-TM
AeRB84_8678.1	463	RHZ13978.1 hypothetical protein DYB37_008494, partial [Aphanomyces astaci]	-	-	-	-SP
AeRB84_429.1	359	RHZ03270.1 hypothetical protein DYB31_013492, partial [Aphanomyces astaci]	PF01344 Kelch motif	IPR006652 Kelch repeat type 1	GO:0005515 protein binding	-SP
AeRB84_21719.1	1861	OQR93664.1 rRNA biogenesis protein rrp5 [Achlya hypogyna]	PF00575 S1 RNA binding domain / PF05843 Suppressor of forked protein (Suf)	IPR003029 S1 domain / IPR008847 Suppressor of forked	GO:0006397 mRNA processing / GO:0005634 nucleus / GO:0003676 nucleic acid binding	-SP
AeRB84_3999.1	413	KAF0700512.1 hypothetical protein As57867_008938, partial [Aphanomyces stellatus]	PF01556 DnaJ C terminal domain / PF00684 DnaJ central domain / PF00226 DnaJ domain	IPR002939 Chaperone DnaJ, C-terminal / IPR001623 DnaJ domain / IPR001305 Heat shock protein DnaJ, cysteine-rich domain	GO:0051082 unfolded protein binding / GO:0031072 heat shock protein binding	-SP
AeRB84_15050.1	362	OQR81217.1 ubiquitin family RING domain-containing protein [Achlya hypogyna]	PF13639 Ring finger domain / PF00240 Ubiquitin family	IPR001841 Zinc finger, RING-type / IPR000626 Ubiquitin domain	GO:0005515 protein binding	-SP
AeRB84_21155.1	1926	KAF0721138.1 hypothetical protein Ae201684_019221, partial [Aphanomyces euteiches]	PF12796 Ankyrin repeats (3 copies) / PF13637 Ankyrin repeats (many copies) / PF00023 Ankyrin repeat / PF07714 Protein tyrosine kinase / PF00069 Protein kinase domain	IPR000719 Protein kinase domain / IPR020683 Ankyrin repeat-containing domain / IPR001245 Serine-threonine/tyrosine-protein kinase, catalytic domain / IPR002110 Ankyrin repeat	GO:0005515 protein binding / GO:0005524 ATP binding / GO:0004672 protein kinase activity / GO:0006468 protein phosphorylation	-SP
AeRB84_7388.1	462	-	PF01490 Transmembrane amino acid transporter protein	IPR013057 Amino acid transporter, transmembrane domain	-	-SP
AeRB84_17318.1	276	KAA0046986.1 Integrase, catalytic core [Cucumis melo var. makuwa] TYK04797.1 Integrase, catalytic core [Cucumis melo var. makuwa]	PF00098 Zinc knuckle	IPR001878 Zinc finger, CCHC-type	GO:0008270 zinc ion binding / GO:0003676 nucleic acid binding	-SP
AeRB84_2725.1	508	RLO13205.1 hypothetical protein DYB28_011985, partial [Aphanomyces astaci]	PF13499 EF-hand domain pair	IPR002048 EF-hand domain	GO:0005509 calcium ion binding	-SP
AeRB84_20374.1	331	RHY39968.1 hypothetical protein DYB30_010905, partial [Aphanomyces astaci]	-	-	-	-SP
AeRB84_17691.1	452	RHY40263.1 hypothetical protein DYB30_005951, partial [Aphanomyces astaci] RHZ39385.1 hypothetical protein DYB26_016323, partial [Aphanomyces astaci]	PF00704 Glycosyl hydrolases family 18	IPR001223 Glycoside hydrolase family 18, catalytic domain	GO:0005975 carbohydrate metabolic process	-SP
AeRB84_13776.1	226	KAF1791283.1 Fumarylacetoacetase, C-terminal-related [Phytophthora cactorum]	PF01557 Fumarylacetoacetate (FAA) hydrolase family	IPR011234 Fumarylacetoacetase-like, C-terminal	GO:0008152 metabolic process / GO:0003824 catalytic activity	-SP
AeRB84_17572.1	119	RUP50410.1 hypothetical protein BC936DRAFT_139201, partial [Jimgerdemannia flammicorona]	-	-	-	-SP
AeRB84_13110.1	168	-	-	-	-	-SP
AeRB84_3476.1	119	-	-	-	-	-SP
AeRB84_14530.1	467	XP_008877204.1 PEK protein kinase, variant [Aphanomyces invadans] ETV94002.1 PEK protein kinase, variant [Aphanomyces invadans]	PF00069 Protein kinase domain	IPR000719 Protein kinase domain	GO:0005524 ATP binding / GO:0004672 protein kinase activity / GO:0006468 protein phosphorylation	-SP
AeRB84_12275.1	158	-	-	-	-	+SP-TM
AeRB84_1731.1	544	RHZ31625.1 hypothetical protein DYB37_013622, partial [Aphanomyces astaci]	PF13499 EF-hand domain pair / PF00885 6,7-dimethyl-8-ribityllumazine synthase	IPR002180 Lumazine/riboflavin synthase / IPR002048 EF-hand domain	GO:0005509 calcium ion binding / GO:0009349 riboflavin synthase complex / GO:0009231 riboflavin biosynthetic process	-SP
AeRB84_12424.1	588	RLO05358.1 hypothetical protein DYB28_005324, partial [Aphanomyces astaci]	PF13833 EF-hand domain pair / PF01544 CorA-like Mg2+ transporter protein	IPR002048 EF-hand domain / IPR002523 Mg2+ transporter protein, CorA-like/Zinc transport protein ZntB	GO:0016020 membrane / GO:0055085 transmembrane transport / GO:0046873 metal ion transmembrane transporter activity / GO:0005509 calcium ion binding / GO:0030001 metal ion transport	-SP
AeRB84_15252.1	550	-	PF00375 Sodium:dicarboxylate symporter family	IPR001991 Sodium:dicarboxylate symporter	GO:0016021 integral component of membrane / GO:0015293 symporter activity	-SP
AeRB84_1479.1	506	RHY30145.1 hypothetical protein DYB32_004613, partial [Aphanomyces invadans]	PF00566 Rab-GTPase-TBC domain / PF07534 TLD	IPR006571 TLDc domain / IPR000195 Rab-GTPase-TBC domain	-	-SP
AeRB84_133.1	452	XP_008873735.1 NEK protein kinase [Aphanomyces invadans] ETV97526.1 NEK protein kinase [Aphanomyces invadans]	PF00069 Protein kinase domain	IPR000719 Protein kinase domain	GO:0005524 ATP binding / GO:0004672 protein kinase activity / GO:0006468 protein phosphorylation	-SP
AeRB84_21887.1	262	RHY47761.1 hypothetical protein DYB30_011662, partial [Aphanomyces astaci]	-	-	-	-SP
AeRB84_15271.1	121	-	-	-	-	-SP
AeRB84_15903.1	335	KAF1332213.1 hypothetical protein FI667_g3809, partial [Globisporangium splendens]	-	-	-	-SP
AeRB84_17339.1	398	OQR96169.1 transcription factor Dp-1 [Achlya hypogyna]	PF08781 Transcription factor DP / PF02319 E2F/DP family winged-helix DNA-binding domain	IPR014889 Transcription factor DP, C-terminal / IPR003316 E2F/DP family, winged-helix DNA-binding domain	GO:0006355 regulation of transcription, DNA-templated / GO:0005667 transcription factor complex / GO:0003700 transcription factor activity, sequence-specific DNA binding	-SP
AeRB84_17300.1	508	RHZ40743.1 hypothetical protein DYB26_016220, partial [Aphanomyces astaci]	PF11443 Domain of unknown function (DUF2828)	IPR024553 Domain of unknown function DUF2828	-	-SP
AeRB84_4716.1	560	OQS05167.1 Folate-Biopterin Transporter (FBT) Family [Thraustotheca clavata]	PF03092 BT1 family	-	-	-SP
AeRB84_1194.1	502	XP_009835241.1 hypothetical protein, variant 1 [Aphanomyces astaci] ETV75194.1 hypothetical protein, variant 1 [Aphanomyces astaci]	PF04515 Plasma-membrane choline transporter	IPR007603 Choline transporter-like	-	-SP
AeRB84_8958.1	294	KAF1332136.1 Nucleoside-diphosphate sugar epimerase, partial [Globisporangium splendens]	PF13460 NAD(P)H-binding	IPR016040 NAD(P)-binding domain	-	-SP
AeRB84_16978.1	729	GAX98314.1 aspartic protease 8 [Pythium insidiosum]	PF00026 Eukaryotic aspartyl protease / PF05603 Protein of unknown function (DUF775)	IPR033121 Peptidase family A1 domain / IPR008493 Domain of unknown function DUF775	-	+SP+TM
AeRB84_7057.1	227	KAF0757346.1 hypothetical protein AaE_004292, partial [Aphanomyces astaci]	PF00665 Integrase core domain	IPR001584 Integrase, catalytic core	GO:0015074 DNA integration	-SP
AeRB84_17504.1	79	-	-	-	-	-SP
AeRB84_16588.1	47	-	-	-	-	-SP
AeRB84_766.1	214	-	-	-	-	+SP-TM
AeRB84_1070.1	2534	RHY24368.1 hypothetical protein DYB36_011348, partial [Aphanomyces astaci]	PF11618 First C2 domain of RPGR-interacting protein 1 / PF00168 C2 domain	IPR021656 RPGR-interacting protein 1, first C2 domain / IPR000008 C2 domain	-	-SP
AeRB84_16870.1	651	-	PF00066 LNR domain	IPR000800 Notch domain	-	-SP
AeRB84_8933.1	67	RQM20753.1 hypothetical protein B5M09_011149, partial [Aphanomyces astaci]	-	-	-	-SP
AeRB84_21218.1	287	XP_024580611.1 Zinc finger, C2H2 [Plasmopara halstedii] CEG44242.1 Zinc finger, C2H2 [Plasmopara halstedii]	PF05685 Putative restriction endonuclease	IPR008538 Domain of unknown function DUF820	-	-SP
AeRB84_19814.1	342	KAF0706014.1 hypothetical protein As57867_006831, partial [Aphanomyces stellatus] KAF0706042.1 hypothetical protein As57867_006820, partial [Aphanomyces stellatus]	PF12796 Ankyrin repeats (3 copies)	IPR020683 Ankyrin repeat-containing domain	-	-SP
AeRB84_1918.1	320	KAF0748438.1 hypothetical protein AaE_007349, partial [Aphanomyces astaci]	-	-	-	-SP
AeRB84_15344.1	304	-	PF00089 Trypsin	IPR001254 Serine proteases, trypsin domain	GO:0004252 serine-type endopeptidase activity / GO:0006508 proteolysis	+SP-TM
AeRB84_14902.1	311	OQR93563.1 syntaxin-like protein [Achlya hypogyna]	PF05739 SNARE domain	IPR000727 Target SNARE coiled-coil homology domain	-	-SP
AeRB84_10134.1	223	POM76115.1 Kazal-like serine protease inhibitor domain containing hypothetical protein [Phytophthora palmivora var. palmivora]	PF00050 Kazal-type serine protease inhibitor domain / PF07648 Kazal-type serine protease inhibitor domain	IPR002350 Kazal domain	GO:0005515 protein binding	+SP-TM
AeRB84_7185.1	221	KAF0730027.1 hypothetical protein AaE_009330, partial [Aphanomyces astaci]	PF00078 Reverse transcriptase (RNA-dependent DNA polymerase)	IPR000477 Reverse transcriptase domain	-	-SP
AeRB84_4638.1	727	XP_009820783.1 hypothetical protein, variant 1 [Aphanomyces astaci] ETV88383.1 hypothetical protein, variant 1 [Aphanomyces astaci]	PF00654 Voltage gated chloride channel	IPR001807 Chloride channel, voltage gated	GO:0016020 membrane / GO:0055085 transmembrane transport / GO:0006821 chloride transport / GO:0005247 voltage-gated chloride channel activity	-SP
AeRB84_2952.1	249	OQS07041.1 hypothetical protein THRCLA_00953, partial [Thraustotheca clavata]	PF03556 Cullin binding / PF14555 UBA-like domain	IPR005176 Potentiating neddylation domain	-	-SP
AeRB84_17843.1	379	KAF0695606.1 hypothetical protein As57867_013537, partial [Aphanomyces stellatus]	PF01341 Glycosyl hydrolases family 6	IPR016288 1, 4-beta cellobiohydrolase	GO:0004553 hydrolase activity, hydrolyzing O-glycosyl compounds / GO:0030245 cellulose catabolic process	-SP
AeRB84_21685.1	697	RHZ27118.1 hypothetical protein DYB37_012642, partial [Aphanomyces astaci]	-	-	-	+SP-TM
AeRB84_925.1	386	XP_004337283.1 ergosterol biosynthesis erg4/erg24 family protein [Acanthamoeba castellanii str. Neff] ELR15270.1 ergosterol biosynthesis erg4/erg24 family protein [Acanthamoeba castellanii str. Neff]	PF01222 Ergosterol biosynthesis ERG4/ERG24 family	IPR001171 Ergosterol biosynthesis ERG4/ERG24	GO:0016020 membrane	-SP
AeRB84_3548.1	621	RLO02584.1 hypothetical protein DYB28_015827, partial [Aphanomyces astaci]	PF08578 Protein of unknown function (DUF1765)	IPR013887 Uncharacterised protein family UPF0592	-	-SP
AeRB84_5603.1	347	RHY29555.1 hypothetical protein DYB32_005053, partial [Aphanomyces invadans]	PF00454 Phosphatidylinositol 3- and 4-kinase	IPR000403 Phosphatidylinositol 3-/4-kinase, catalytic domain	-	-SP
AeRB84_16071.1	593	RHY64017.1 hypothetical protein DYB30_002965, partial [Aphanomyces astaci]	-	-	-	-SP
AeRB84_188.1	339	-	-	-	-	-SP
AeRB84_4470.1	299	-	PF13637 Ankyrin repeats (many copies)	-	-	-SP
AeRB84_4447.1	619	KAF0718427.1 hypothetical protein As57867_001689, partial [Aphanomyces stellatus]	-	-	-	-SP
AeRB84_13200.1	451	XP_009835261.1 hypothetical protein, variant 2 [Aphanomyces astaci] ETV75213.1 hypothetical protein, variant 2 [Aphanomyces astaci]	-	-	-	+SP-TM
AeRB84_11853.1	226	KAF0700219.1 hypothetical protein As57867_009192, partial [Aphanomyces stellatus]	-	-	-	-SP
AeRB84_10253.1	490	OQR99390.1 HECT E3 ubiquitin ligase [Achlya hypogyna]	PF00632 HECT-domain (ubiquitin-transferase)	IPR000569 HECT domain	GO:0004842 ubiquitin-protein transferase activity	-SP
AeRB84_4341.1	214	XP_009840557.1 hypothetical protein H257_14442, partial [Aphanomyces astaci] ETV70114.1 hypothetical protein H257_14442, partial [Aphanomyces astaci]	PF04588 Hypoxia induced protein conserved region	IPR007667 Hypoxia induced protein, domain	-	-SP
AeRB84_2245.1	484	OQR88851.1 hypothetical protein THRCLA_10061, partial [Thraustotheca clavata]	-	-	-	-SP
AeRB84_11105.1	298	XP_009828827.1 STE/STE7/MEK1 protein kinase [Aphanomyces astaci] ETV82090.1 STE/STE7/MEK1 protein kinase [Aphanomyces astaci]	PF00069 Protein kinase domain	IPR000719 Protein kinase domain	GO:0005524 ATP binding / GO:0004672 protein kinase activity / GO:0006468 protein phosphorylation	-SP
AeRB84_8395.1	234	KAF0706855.1 hypothetical protein AaE_013914, partial [Aphanomyces astaci]	-	-	-	-SP
AeRB84_19589.1	1100	XP_008875879.1 CMGC/MAPK protein kinase [Aphanomyces invadans] ETV95686.1 CMGC/MAPK protein kinase [Aphanomyces invadans]	PF00069 Protein kinase domain / PF00397 WW domain	IPR000719 Protein kinase domain / IPR001202 WW domain	GO:0005524 ATP binding / GO:0005515 protein binding / GO:0004672 protein kinase activity / GO:0006468 protein phosphorylation	-SP
AeRB84_17517.1	724	OQR91103.1 exosome complex exonuclease RRP6-like protein [Achlya hypogyna]	PF01612 3'-5' exonuclease / PF08066 PMC2NT (NUC016) domain / PF00570 HRDC domain	IPR012588 Exosome-associated factor Rrp6, N-terminal / IPR002562 3'-5' exonuclease domain / IPR002121 HRDC domain	GO:0006396 RNA processing / GO:0008408 3'-5' exonuclease activity / GO:0000176 nuclear exosome (RNase complex) / GO:0005622 intracellular / GO:0006139 nucleobase-containing compound metabolic process / GO:0003676 nucleic acid binding	-SP
AeRB84_15991.1	97	KAF0709350.1 hypothetical protein AaE_012901, partial [Aphanomyces astaci]	-	-	-	-SP
AeRB84_18422.1	391	RQM19420.1 hypothetical protein B5M09_011063, partial [Aphanomyces astaci]	-	-	-	-SP
AeRB84_5681.1	136	XP_002906612.1 histone H3 [Phytophthora infestans T30-4] XP_002999294.1 histone, putative [Phytophthora infestans T30-4] XP_008614757.1 histone H3 [Saprolegnia diclina VS20] XP_008620149.1 histone H3 [Saprolegnia diclina VS20] XP_008863622.1 histone H3 [Aphanomyces invadans] XP_008864894.1 histone [Aphanomyces invadans] XP_008868863.1 histone [Aphanomyces invadans] XP_008892384.1 histone H3 [Phyt…	PF00125 Core histone H2A/H2B/H3/H4	IPR007125 Histone H2A/H2B/H3	GO:0003677 DNA binding / GO:0000786 nucleosome	-SP
AeRB84_453.1	377	KAF0757745.1 hypothetical protein AaE_004167, partial [Aphanomyces astaci]	PF12796 Ankyrin repeats (3 copies) / PF00023 Ankyrin repeat	IPR020683 Ankyrin repeat-containing domain / IPR002110 Ankyrin repeat	GO:0005515 protein binding	-SP
AeRB84_1244.1	547	RLO09595.1 hypothetical protein DYB28_004241, partial [Aphanomyces astaci]	PF08149 BING4CT (NUC141) domain	IPR012952 BING4, C-terminal domain	-	-SP
AeRB84_11135.1	266	-	-	-	-	-SP
AeRB84_21059.1	429	-	-	-	-	-SP
AeRB84_14518.1	501	KAF0721024.1 hypothetical protein Ae201684_019241, partial [Aphanomyces euteiches]	PF13975 gag-polyprotein putative aspartyl protease	-	-	-SP
AeRB84_14736.1	154	XP_009844410.1 D-tyrosyl-tRNA(Tyr) deacylase [Aphanomyces astaci] ETV66081.1 D-tyrosyl-tRNA(Tyr) deacylase [Aphanomyces astaci]	PF02580 D-Tyr-tRNA(Tyr) deacylase	IPR003732 D-aminoacyl-tRNA deacylase DTD	GO:0002161 aminoacyl-tRNA editing activity / GO:0051499 D-aminoacyl-tRNA deacylase activity / GO:0005737 cytoplasm	-SP
AeRB84_10731.1	463	XP_008867455.1 hypothetical protein, variant 1 [Aphanomyces invadans] ETW04499.1 hypothetical protein, variant 1 [Aphanomyces invadans]	PF13640 2OG-Fe(II) oxygenase superfamily	IPR005123 Oxoglutarate/iron-dependent dioxygenase	GO:0055114 oxidation-reduction process / GO:0016491 oxidoreductase activity	+SP-TM
AeRB84_15006.1	270	-	-	-	-	-SP
AeRB84_19500.1	877	XP_008861622.1 hypothetical protein, variant 1 [Aphanomyces invadans] ETW10209.1 hypothetical protein, variant 1 [Aphanomyces invadans]	PF00003 7 transmembrane sweet-taste receptor of 3 GCPR	IPR017978 GPCR family 3, C-terminal	GO:0007186 G-protein coupled receptor signaling pathway / GO:0016021 integral component of membrane / GO:0004930 G-protein coupled receptor activity	-SP
AeRB84_10635.1	211	AIG55990.1 secreted protein [Achlya hypogyna] OQR90928.1 hypothetical protein ACHHYP_05132 [Achlya hypogyna]	PF12796 Ankyrin repeats (3 copies)	IPR020683 Ankyrin repeat-containing domain	-	-SP
AeRB84_8622.1	240	XP_009842971.1 YggS family pyridoxal phosphate enzyme [Aphanomyces astaci] ETV67567.1 YggS family pyridoxal phosphate enzyme [Aphanomyces astaci]	PF01168 Alanine racemase, N-terminal domain	IPR001608 Alanine racemase, N-terminal	-	-SP
AeRB84_15176.1	534	KAF0719783.1 hypothetical protein As57867_000781, partial [Aphanomyces stellatus]	PF00188 Cysteine-rich secretory protein family / PF00112 Papain family cysteine protease	IPR000668 Peptidase C1A, papain C-terminal / IPR014044 CAP domain	GO:0008234 cysteine-type peptidase activity / GO:0006508 proteolysis	+SP-TM
AeRB84_21880.1	88	XP_008876354.1 50S ribosomal protein L36 [Aphanomyces invadans] ETV95181.1 50S ribosomal protein L36 [Aphanomyces invadans]	PF00444 Ribosomal protein L36	IPR000473 Ribosomal protein L36	GO:0005840 ribosome / GO:0006412 translation / GO:0005622 intracellular / GO:0003735 structural constituent of ribosome	-SP
AeRB84_936.1	328	-	-	-	-	+SP+TM
AeRB84_19214.1	224	KAF0702227.1 hypothetical protein AaE_016051, partial [Aphanomyces astaci]	PF08294 TIM21	IPR013261 Mitochondrial import inner membrane translocase subunit Tim21	GO:0005744 mitochondrial inner membrane presequence translocase complex / GO:0030150 protein import into mitochondrial matrix	-SP
AeRB84_9696.1	447	ABN54676.1 translation elongation factor 1 alpha [Aphanomyces cochlioides] KAF0736376.1 hypothetical protein Ae201684_007395 [Aphanomyces euteiches]	PF03143 Elongation factor Tu C-terminal domain / PF00009 Elongation factor Tu GTP binding domain / PF03144 Elongation factor Tu domain 2	IPR004160 Translation elongation factor EFTu/EF1A, C-terminal / IPR004161 Translation elongation factor EFTu-like, domain 2 / IPR000795 Transcription factor, GTP-binding domain	GO:0005525 GTP binding / GO:0003924 GTPase activity	-SP
AeRB84_9865.1	260	XP_008621523.1 hypothetical protein SDRG_17066, partial [Saprolegnia diclina VS20] EQC25051.1 hypothetical protein SDRG_17066, partial [Saprolegnia diclina VS20]	-	-	-	-SP
AeRB84_12198.1	424	XP_009827282.1 hypothetical protein, variant 1 [Aphanomyces astaci] ETV83851.1 hypothetical protein, variant 1 [Aphanomyces astaci]	PF00850 Histone deacetylase domain	IPR023801 Histone deacetylase domain	-	-SP
AeRB84_8142.1	355	XP_002908482.1 Crinkler (CRN) family protein [Phytophthora infestans T30-4] AAY43398.1 CRN-like CRN4 [Phytophthora infestans] EEY61565.1 Crinkler (CRN) family protein [Phytophthora infestans T30-4]	-	-	-	-SP
AeRB84_20020.1	1659	RHY01882.1 hypothetical protein DYB36_005411, partial [Aphanomyces astaci]	PF00520 Ion transport protein / PF16905 Voltage-dependent L-type calcium channel, IQ-associated	IPR031649 Voltage-dependent L-type calcium channel, IQ-associated domain / IPR005821 Ion transport domain	GO:0016020 membrane / GO:0055085 transmembrane transport / GO:0005216 ion channel activity / GO:0006811 ion transport	-SP
AeRB84_10925.1	120	XP_009827119.1 histone H2B [Aphanomyces astaci] XP_009831796.1 histone H2B [Aphanomyces astaci] ETV79077.1 histone H2B [Aphanomyces astaci] ETV83689.1 histone H2B [Aphanomyces astaci] RHY02882.1 hypothetical protein DYB25_011374 [Aphanomyces astaci] RHY04550.1 hypothetical protein DYB25_010606 [Aphanomyces astaci] RHY21541.1 hypothetical protein DYB36_002021 [Aphanomyces astaci]	PF00125 Core histone H2A/H2B/H3/H4	IPR007125 Histone H2A/H2B/H3	GO:0003677 DNA binding / GO:0000786 nucleosome	-SP
AeRB84_21104.1	298	RLO01287.1 hypothetical protein DYB28_011556, partial [Aphanomyces astaci] RLO11547.1 hypothetical protein DYB28_011553, partial [Aphanomyces astaci]	PF03732 Retrotransposon gag protein	IPR005162 Retrotransposon gag domain	-	-SP
AeRB84_20613.1	111	XP_009519941.1 hypothetical protein PHYSODRAFT_478622, partial [Phytophthora sojae] EGZ24653.1 hypothetical protein PHYSODRAFT_478622, partial [Phytophthora sojae]	-	-	-	-SP
AeRB84_19411.1	386	-	PF00635 MSP (Major sperm protein) domain	IPR000535 Major sperm protein (MSP) domain	-	-SP
AeRB84_3308.1	645	KAF1336423.1 hypothetical protein FI667_g418, partial [Globisporangium splendens]	-	-	-	-SP
AeRB84_20210.1	214	KAF1333337.1 Golgi apparatus membrane protein tvp15, partial [Globisporangium splendens]	PF08507 COPI associated protein	IPR013714 Golgi apparatus membrane protein TVP15	-	-SP
AeRB84_1963.1	382	-	-	-	-	-SP
AeRB84_14572.1	715	XP_009837549.1 TKL protein kinase [Aphanomyces astaci] ETV72763.1 TKL protein kinase [Aphanomyces astaci]	PF00069 Protein kinase domain	IPR000719 Protein kinase domain	GO:0005524 ATP binding / GO:0004672 protein kinase activity / GO:0006468 protein phosphorylation	-SP
AeRB84_7411.1	827	RHY39014.1 hypothetical protein DYB38_011224, partial [Aphanomyces astaci]	PF14223 gag-polypeptide of LTR copia-type / PF00665 Integrase core domain	IPR001584 Integrase, catalytic core	GO:0015074 DNA integration	-SP
AeRB84_7070.1	132	KAF0692839.1 hypothetical protein As57867_016067, partial [Aphanomyces stellatus]	PF00083 Sugar (and other) transporter	IPR005828 Major facilitator, sugar transporter-like	GO:0055085 transmembrane transport / GO:0016021 integral component of membrane / GO:0022857 transmembrane transporter activity	+SP+TM
AeRB84_10025.1	288	POM76360.1 LOW QUALITY PROTEIN: Hypothetical protein PHPALM_6401 [Phytophthora palmivora var. palmivora]	-	-	-	-SP
AeRB84_1381.1	935	XP_009826509.1 TKL protein kinase, variant [Aphanomyces astaci] ETV84817.1 TKL protein kinase, variant [Aphanomyces astaci]	PF07714 Protein tyrosine kinase	IPR001245 Serine-threonine/tyrosine-protein kinase, catalytic domain	GO:0004672 protein kinase activity / GO:0006468 protein phosphorylation	-SP
AeRB84_12460.1	967	KAF0721339.1 hypothetical protein Ae201684_019175, partial [Aphanomyces euteiches]	PF07714 Protein tyrosine kinase / PF00069 Protein kinase domain	IPR000719 Protein kinase domain / IPR001245 Serine-threonine/tyrosine-protein kinase, catalytic domain	GO:0005524 ATP binding / GO:0004672 protein kinase activity / GO:0006468 protein phosphorylation	-SP
AeRB84_13586.1	335	-	-	-	-	-SP
AeRB84_12654.1	325	KAF0721098.1 hypothetical protein Ae201684_019227, partial [Aphanomyces euteiches]	PF00005 ABC transporter	IPR003439 ABC transporter-like	GO:0005524 ATP binding / GO:0016887 ATPase activity	-SP
AeRB84_9694.1	474	RHZ41226.1 hypothetical protein DYB26_008069, partial [Aphanomyces astaci]	-	-	-	-SP
AeRB84_13043.1	379	RHY97301.1 hypothetical protein DYB35_006706, partial [Aphanomyces astaci]	PF13358 DDE superfamily endonuclease	IPR038717 Tc1-like transposase, DDE domain	-	-SP
AeRB84_2485.1	673	OQR94337.1 mitochondrial Rho GTPase [Achlya hypogyna]	PF00071 Ras family / PF08356 EF hand associated / PF13202 EF hand	IPR001806 Small GTPase superfamily / IPR002048 EF-hand domain / IPR013567 EF hand associated, type-2	GO:0005509 calcium ion binding / GO:0005525 GTP binding / GO:0003924 GTPase activity	-SP
AeRB84_16021.1	667	OQS04700.1 myosin [Thraustotheca clavata]	-	-	-	-SP
AeRB84_79.1	387	KAF4034458.1 putative GTPase activating protein for Arf [Phytophthora infestans] KAF4144497.1 putative GTPase activating protein for Arf [Phytophthora infestans]	PF01412 Putative GTPase activating protein for Arf	IPR001164 Arf GTPase activating protein	GO:0005096 GTPase activator activity	-SP
AeRB84_6484.1	202	-	-	-	-	-SP
AeRB84_6563.1	307	CCA16042.1 jerky putative [Albugo laibachii Nc14]	PF03184 DDE superfamily endonuclease	IPR004875 DDE superfamily endonuclease domain	GO:0003676 nucleic acid binding	-SP
AeRB84_15028.1	426	KAF0718254.1 hypothetical protein AaE_010690, partial [Aphanomyces astaci]	PF01852 START domain	IPR002913 START domain	GO:0008289 lipid binding	-SP
AeRB84_12339.1	188	OQS01492.1 leucine-rich repeat protein [Achlya hypogyna]	PF12799 Leucine Rich repeats (2 copies)	IPR025875 Leucine rich repeat 4	-	-SP
AeRB84_20784.1	330	OQR85746.1 cobalamin synthesis protein [Achlya hypogyna]	PF07683 Cobalamin synthesis protein cobW C-terminal domain / PF02492 CobW/HypB/UreG, nucleotide-binding domain	IPR003495 CobW/HypB/UreG, nucleotide-binding domain / IPR011629 Cobalamin (vitamin B12) biosynthesis CobW-like, C-terminal	-	-SP
AeRB84_19973.1	277	RHY18179.1 hypothetical protein DYB25_010915, partial [Aphanomyces astaci]	PF13462 Thioredoxin	IPR012336 Thioredoxin-like fold	-	+SP+TM
AeRB84_1265.1	219	OQR89538.1 hypothetical protein THRCLA_22674, partial [Thraustotheca clavata]	-	-	-	-SP
AeRB84_15940.1	190	XP_008864483.1 hypothetical protein, variant 1 [Aphanomyces invadans] ETW06408.1 hypothetical protein, variant 1 [Aphanomyces invadans]	PF03457 Helicase associated domain	IPR005114 Helicase-associated	-	-SP
AeRB84_8835.1	156	-	-	-	-	-SP
AeRB84_17109.1	300	KAF0718068.1 hypothetical protein As57867_001915, partial [Aphanomyces stellatus]	PF13855 Leucine rich repeat	IPR001611 Leucine-rich repeat	GO:0005515 protein binding	+SP+TM
AeRB84_11278.1	322	OQR87499.1 Patatin like protein [Achlya hypogyna]	-	-	-	-SP
AeRB84_8592.1	301	OQR83396.1 heat shock cognate 70 kDa protein, partial [Achlya hypogyna]	PF00012 Hsp70 protein / PF13181 Tetratricopeptide repeat	IPR013126 Heat shock protein 70 family / IPR019734 Tetratricopeptide repeat	GO:0005515 protein binding	-SP
AeRB84_17583.1	186	-	-	-	-	-SP
AeRB84_11236.1	293	OQR82383.1 RNA pseudouridylate synthase [Achlya hypogyna]	PF00849 RNA pseudouridylate synthase	IPR006145 Pseudouridine synthase, RsuA/RluB/C/D/E/F	GO:0003723 RNA binding / GO:0009451 RNA modification / GO:0009982 pseudouridine synthase activity / GO:0001522 pseudouridine synthesis	-SP
AeRB84_16934.1	603	KAF0710741.1 hypothetical protein AaE_012401, partial [Aphanomyces astaci]	PF14295 PAN domain	IPR003609 PAN/Apple domain	-	-SP
AeRB84_14529.1	638	OQR96495.1 choline/Carnitine O-acyltransferase [Thraustotheca clavata]	PF00755 Choline/Carnitine o-acyltransferase	IPR000542 Acyltransferase ChoActase/COT/CPT	GO:0016746 transferase activity, transferring acyl groups	-SP
AeRB84_12953.1	1220	RHZ24628.1 hypothetical protein DYB26_003340, partial [Aphanomyces astaci]	-	-	-	-SP
AeRB84_17748.1	1922	KAF0715251.1 hypothetical protein As57867_003473, partial [Aphanomyces stellatus]	PF00550 Phosphopantetheine attachment site / PF00668 Condensation domain / PF00501 AMP-binding enzyme	IPR001242 Condensation domain / IPR009081 Phosphopantetheine binding ACP domain / IPR000873 AMP-dependent synthetase/ligase	GO:0008152 metabolic process / GO:0003824 catalytic activity	-SP
AeRB84_5978.1	259	-	PF05406 WGR domain / PF02825 WWE domain	IPR008893 WGR domain / IPR004170 WWE domain	-	-SP
AeRB84_3880.1	555	XP_008869279.1 hypothetical protein, variant 4 [Aphanomyces invadans] XP_008869280.1 hypothetical protein, variant 5 [Aphanomyces invadans] XP_008869281.1 hypothetical protein, variant 6 [Aphanomyces invadans] XP_008869282.1 hypothetical protein, variant 7 [Aphanomyces invadans] ETW02674.1 hypothetical protein, variant 4 [Aphanomyces invadans] ETW02675.1 hypothetical protein, variant 5 [Aphanomyc…	PF13561 Enoyl-(Acyl carrier protein) reductase / PF00106 short chain dehydrogenase	IPR002347 Short-chain dehydrogenase/reductase SDR	-	-SP
AeRB84_230.1	294	XP_009835002.1 hypothetical protein, variant, partial [Aphanomyces astaci] ETV75368.1 hypothetical protein, variant, partial [Aphanomyces astaci]	PF02567 Phenazine biosynthesis-like protein	IPR003719 Phenazine biosynthesis PhzF protein	GO:0009058 biosynthetic process / GO:0003824 catalytic activity	-SP
AeRB84_178.1	126	-	-	-	-	-SP
AeRB84_1141.1	1506	XP_008875851.1 carbamoyl-phosphate synthase, large subunit [Aphanomyces invadans] ETV95658.1 carbamoyl-phosphate synthase, large subunit [Aphanomyces invadans] RHY35007.1 hypothetical protein DYB32_000493 [Aphanomyces invadans]	PF00988 Carbamoyl-phosphate synthase small chain, CPSase domain / PF00117 Glutamine amidotransferase class-I / PF02142 MGS-like domain / PF02787 Carbamoyl-phosphate synthetase large chain, oligomerisation domain / PF02786 Carbamoyl-phosphate synthase L chain, ATP binding domain	IPR005480 Carbamoyl-phosphate synthetase, large subunit oligomerisation domain / IPR002474 Carbamoyl-phosphate synthase small subunit, N-terminal domain / IPR005479 Carbamoyl-phosphate synthetase large subunit-like, ATP-binding domain / IPR017926 Glutamine amidotransferase / IPR011607 Methylglyoxal synthase-like domain	GO:0005524 ATP binding	-SP
AeRB84_16655.1	113	AIG56023.1 secreted protein [Achlya hypogyna] OQR90007.1 hypothetical protein ACHHYP_05880 [Achlya hypogyna]	PF00264 Common central domain of tyrosinase	IPR002227 Tyrosinase copper-binding domain	GO:0008152 metabolic process / GO:0016491 oxidoreductase activity	+SP-TM
AeRB84_16800.1	148	-	-	-	-	-SP
AeRB84_13689.1	822	RHY21908.1 hypothetical protein DYB32_009677, partial [Aphanomyces invadans]	PF00005 ABC transporter / PF01061 ABC-2 type transporter	IPR003439 ABC transporter-like / IPR013525 ABC-2 type transporter	GO:0016020 membrane / GO:0005524 ATP binding / GO:0016887 ATPase activity	-SP
AeRB84_1399.1	316	XP_012204757.1 urate catabolism protein [Saprolegnia parasitica CBS 223.65] KDO24491.1 urate catabolism protein [Saprolegnia parasitica CBS 223.65]	PF01522 Polysaccharide deacetylase	IPR002509 NodB homology domain	GO:0005975 carbohydrate metabolic process / GO:0016810 hydrolase activity, acting on carbon-nitrogen (but not peptide) bonds	-SP
AeRB84_3430.1	189	RHY48428.1 hypothetical protein DYB34_013123, partial [Aphanomyces astaci]	PF12776 Myb/SANT-like DNA-binding domain	IPR024752 Myb/SANT-like domain	-	-SP
AeRB84_507.1	982	KAF0774614.1 hypothetical protein AaE_001677, partial [Aphanomyces astaci]	PF02213 GYF domain	IPR003169 GYF domain	GO:0005515 protein binding	-SP
AeRB84_5274.1	232	KAF0694098.1 hypothetical protein As57867_014928, partial [Aphanomyces stellatus]	PF00447 HSF-type DNA-binding	IPR000232 Heat shock factor (HSF)-type, DNA-binding	GO:0005634 nucleus / GO:0006355 regulation of transcription, DNA-templated / GO:0043565 sequence-specific DNA binding / GO:0003700 transcription factor activity, sequence-specific DNA binding	-SP
AeRB84_4967.1	2904	RHY37048.1 hypothetical protein DYB38_009810, partial [Aphanomyces astaci]	-	-	-	-SP
AeRB84_664.1	513	-	-	-	-	-SP
AeRB84_19216.1	132	RHZ13240.1 hypothetical protein DYB26_016057, partial [Aphanomyces astaci]	-	-	-	-SP
AeRB84_14224.1	151	RHZ03892.1 hypothetical protein DYB26_016474, partial [Aphanomyces astaci]	PF00089 Trypsin	IPR001254 Serine proteases, trypsin domain	GO:0004252 serine-type endopeptidase activity / GO:0006508 proteolysis	-SP
AeRB84_9736.1	288	RHZ04788.1 hypothetical protein DYB31_010490, partial [Aphanomyces astaci]	PF07985 SRR1	IPR012942 Sensitivity To Red Light Reduced-like, SRR1	-	-SP
AeRB84_17757.1	212	-	PF15305 Intraflagellar transport protein 43	IPR029302 Intraflagellar transport protein 43	GO:0030991 intraciliary transport particle A	-SP
AeRB84_3690.1	387	KAF0715338.1 hypothetical protein As57867_003416, partial [Aphanomyces stellatus]	PF00083 Sugar (and other) transporter	IPR005828 Major facilitator, sugar transporter-like	GO:0055085 transmembrane transport / GO:0016021 integral component of membrane / GO:0022857 transmembrane transporter activity	-SP
AeRB84_19116.1	805	RHY79821.1 hypothetical protein DYB31_009664, partial [Aphanomyces astaci]	PF00454 Phosphatidylinositol 3- and 4-kinase	IPR000403 Phosphatidylinositol 3-/4-kinase, catalytic domain	-	-SP
AeRB84_127.1	549	XP_008873748.1 isocitrate lyase [Aphanomyces invadans] ETV97539.1 isocitrate lyase [Aphanomyces invadans]	PF00463 Isocitrate lyase family	IPR006254 Isocitrate lyase	GO:0019752 carboxylic acid metabolic process / GO:0004451 isocitrate lyase activity	-SP
AeRB84_12811.1	201	KAF0702186.1 hypothetical protein As57867_007788, partial [Aphanomyces stellatus]	-	-	-	-SP
AeRB84_7432.1	372	-	-	-	-	-SP
AeRB84_5269.1	105	RHY39723.1 hypothetical protein DYB30_010854, partial [Aphanomyces astaci]	-	-	-	+SP-TM
AeRB84_6962.1	401	RLO12800.1 hypothetical protein DYB28_010958, partial [Aphanomyces astaci]	-	-	-	-SP
AeRB84_222.1	144	RLN96500.1 hypothetical protein DYB28_008574, partial [Aphanomyces astaci]	-	-	-	-SP
AeRB84_10029.1	587	KAF0723165.1 hypothetical protein AaE_009895, partial [Aphanomyces astaci]	PF01363 FYVE zinc finger	IPR000306 FYVE zinc finger	GO:0046872 metal ion binding	-SP
AeRB84_16175.1	547	KAF0715225.1 hypothetical protein As57867_003489, partial [Aphanomyces stellatus]	PF07690 Major Facilitator Superfamily	IPR011701 Major facilitator superfamily	GO:0055085 transmembrane transport / GO:0016021 integral component of membrane	-SP
AeRB84_13097.1	123	XP_008875641.1 serine/threonine protein kinase [Aphanomyces invadans] ETV95890.1 serine/threonine protein kinase [Aphanomyces invadans]	-	-	-	-SP
AeRB84_1912.1	254	KAF1334737.1 hypothetical protein FI667_g1571, partial [Globisporangium splendens]	-	-	-	-SP
AeRB84_8043.1	553	XP_008866304.1 hypothetical protein, variant 3 [Aphanomyces invadans] ETW04867.1 hypothetical protein, variant 3 [Aphanomyces invadans]	PF13015 Glucosidase II beta subunit-like protein / PF12999 Glucosidase II beta subunit-like	IPR036607 Glucosidase 2 subunit beta-like / IPR028146 Glucosidase II beta subunit, N-terminal	-	+SP-TM
AeRB84_11758.1	482	AIG55413.1 secreted protein [Thraustotheca clavata] OQS06830.1 hypothetical protein THRCLA_01150 [Thraustotheca clavata]	PF00264 Common central domain of tyrosinase	IPR002227 Tyrosinase copper-binding domain	GO:0008152 metabolic process / GO:0016491 oxidoreductase activity	+SP-TM
AeRB84_8561.1	334	KAF0682701.1 hypothetical protein As57867_025116, partial [Aphanomyces stellatus]	-	-	-	+SP-TM
AeRB84_6559.1	263	RHY63265.1 hypothetical protein DYB38_012349, partial [Aphanomyces astaci]	-	-	-	-SP
AeRB84_1100.1	658	OQR91120.1 ribosome biogenesis protein BMS1, partial [Thraustotheca clavata]	PF00615 Regulator of G protein signaling domain / PF00027 Cyclic nucleotide-binding domain	IPR000595 Cyclic nucleotide-binding domain / IPR016137 RGS domain	-	-SP
AeRB84_1929.1	164	XP_009833977.1 hypothetical protein, variant 1 [Aphanomyces astaci] ETV76431.1 hypothetical protein, variant 1 [Aphanomyces astaci]	-	-	-	-SP
AeRB84_4320.1	256	ABX55855.1 actin, partial [Spumella-like flagellate 1006]	PF00022 Actin	IPR004000 Actin family	-	-SP
AeRB84_17274.1	663	KAF1327905.1 putative Transposase, partial [Globisporangium splendens]	PF04937 Protein of unknown function (DUF 659) / PF05699 hAT family C-terminal dimerisation region	IPR008906 HAT, C-terminal dimerisation domain / IPR007021 Domain of unknown function DUF659	GO:0046983 protein dimerization activity	-SP
AeRB84_20443.1	186	KAF0730073.1 hypothetical protein AaE_009327, partial [Aphanomyces astaci]	PF00665 Integrase core domain	IPR001584 Integrase, catalytic core	GO:0015074 DNA integration	-SP
AeRB84_10628.1	415	-	-	-	-	-SP
AeRB84_9012.1	111	-	-	-	-	-SP
AeRB84_4651.1	333	-	-	-	-	-SP
AeRB84_13648.1	422	POM61757.1 WD repeat protein 23 [Phytophthora palmivora var. palmivora]	PF00400 WD domain, G-beta repeat	IPR001680 WD40 repeat	GO:0005515 protein binding	-SP
AeRB84_3959.1	266	OQR90613.1 cleavage induced hypothetical protein [Thraustotheca clavata]	PF00097 Zinc finger, C3HC4 type (RING finger)	IPR018957 Zinc finger, C3HC4 RING-type	GO:0046872 metal ion binding	-SP
AeRB84_113.1	941	XP_009843074.1 hypothetical protein, variant 1 [Aphanomyces astaci] ETV67510.1 hypothetical protein, variant 1 [Aphanomyces astaci]	PF10363 Required for nuclear transport of RNA pol II C-terminus 1	IPR019451 RNA polymerase II assembly factor Rtp1, C-terminal	-	-SP
AeRB84_15273.1	95	-	-	-	-	-SP
AeRB84_5496.1	261	OQR80926.1 SNARE associated Golgi protein [Thraustotheca clavata]	PF09335 SNARE associated Golgi protein	IPR032816 SNARE associated Golgi protein	-	+SP+TM
AeRB84_5343.1	374	KAE8969903.1 hypothetical protein PR001_g27363, partial [Phytophthora rubi] KAE9278314.1 hypothetical protein PR003_g28562, partial [Phytophthora rubi]	PF00665 Integrase core domain	IPR001584 Integrase, catalytic core	GO:0015074 DNA integration	-SP
AeRB84_14140.1	235	OQR88895.1 ATP-binding Cassette (ABC) Superfamily [Achlya hypogyna]	PF01061 ABC-2 type transporter	IPR013525 ABC-2 type transporter	GO:0016020 membrane	-SP
AeRB84_11615.1	132	XP_008881547.1 hypothetical protein H310_15342, partial [Aphanomyces invadans] ETV89821.1 hypothetical protein H310_15342, partial [Aphanomyces invadans]	-	-	-	-SP
AeRB84_5771.1	148	RHZ15536.1 hypothetical protein DYB37_012280, partial [Aphanomyces astaci]	PF01061 ABC-2 type transporter	IPR013525 ABC-2 type transporter	GO:0016020 membrane	-SP
AeRB84_2483.1	450	XP_009831524.1 Grx4 family monothiol glutaredoxin [Aphanomyces astaci] ETV78805.1 Grx4 family monothiol glutaredoxin [Aphanomyces astaci]	PF00462 Glutaredoxin	IPR002109 Glutaredoxin	GO:0015035 protein disulfide oxidoreductase activity / GO:0009055 electron carrier activity / GO:0045454 cell redox homeostasis	-SP
AeRB84_16149.1	613	OQS01494.1 ATP-binding Cassette (ABC) Superfamily [Achlya hypogyna]	PF01902 Diphthamide synthase / PF01497 Periplasmic binding protein	IPR002761 Diphthamide synthase domain / IPR002491 ABC transporter periplasmic binding domain	GO:0005488 binding	-SP
AeRB84_19029.1	447	XP_012210752.1 hypothetical protein SPRG_22364, partial [Saprolegnia parasitica CBS 223.65] KDO18544.1 hypothetical protein SPRG_22364, partial [Saprolegnia parasitica CBS 223.65]	-	-	-	-SP
AeRB84_7150.1	654	XP_008879053.1 TKL protein kinase, variant [Aphanomyces invadans] ETV92302.1 TKL protein kinase, variant [Aphanomyces invadans]	PF07714 Protein tyrosine kinase	IPR001245 Serine-threonine/tyrosine-protein kinase, catalytic domain	GO:0004672 protein kinase activity / GO:0006468 protein phosphorylation	+SP+TM
AeRB84_8314.1	234	KAF0704081.1 hypothetical protein AaE_015117, partial [Aphanomyces astaci]	PF10551 MULE transposase domain	IPR018289 MULE transposase domain	-	-SP
AeRB84_8171.1	331	WP_093416051.1 endo-1,4-beta-xylanase [Saccharopolyspora flava] SFS65196.1 endo-1,4-beta-xylanase [Saccharopolyspora flava]	PF00331 Glycosyl hydrolase family 10	IPR001000 Glycoside hydrolase family 10 domain	GO:0004553 hydrolase activity, hydrolyzing O-glycosyl compounds / GO:0005975 carbohydrate metabolic process	+SP-TM
AeRB84_544.1	636	XP_008862377.1 aspartate-tRNA ligase [Aphanomyces invadans] ETW08572.1 aspartate-tRNA ligase [Aphanomyces invadans]	PF02938 GAD domain / PF01336 OB-fold nucleic acid binding domain / PF00152 tRNA synthetases class II (D, K and N)	IPR004364 Aminoacyl-tRNA synthetase, class II (D/K/N) / IPR004365 OB-fold nucleic acid binding domain, AA-tRNA synthetase-type / IPR029351 GAD domain	GO:0005524 ATP binding / GO:0006418 tRNA aminoacylation for protein translation / GO:0000166 nucleotide binding / GO:0004812 aminoacyl-tRNA ligase activity / GO:0003676 nucleic acid binding	-SP
AeRB84_12993.1	297	AFB18275.1 crinkling and necrosis inducing protein 1 [Phytophthora capsici]	-	-	-	-SP
AeRB84_3171.1	296	XP_020914923.1 hydroxysteroid 11-beta-dehydrogenase 1-like protein [Exaiptasia pallida]	PF00106 short chain dehydrogenase	IPR002347 Short-chain dehydrogenase/reductase SDR	-	+SP-TM
AeRB84_16787.1	238	KAF1335330.1 60s ribosomal protein l6, partial [Globisporangium splendens]	PF01159 Ribosomal protein L6e	IPR000915 60S ribosomal protein L6E	GO:0005840 ribosome / GO:0006412 translation / GO:0005622 intracellular / GO:0003735 structural constituent of ribosome	-SP
AeRB84_7212.1	307	RHY78030.1 hypothetical protein DYB30_008048, partial [Aphanomyces astaci]	-	-	-	-SP
AeRB84_6024.1	225	-	-	-	-	+SP+TM
AeRB84_15798.1	767	XP_009821707.1 phosphate acetyltransferase [Aphanomyces astaci] ETV89307.1 phosphate acetyltransferase [Aphanomyces astaci]	PF07085 DRTGG domain / PF13500 AAA domain / PF01515 Phosphate acetyl/butaryl transferase	IPR010766 DRTGG / IPR002505 Phosphate acetyl/butaryl transferase	GO:0016746 transferase activity, transferring acyl groups / GO:0008152 metabolic process	-SP
AeRB84_13042.1	176	RHY41516.1 hypothetical protein DYB30_014085, partial [Aphanomyces astaci]	-	-	-	-SP
AeRB84_2653.1	1107	RLO05775.1 hypothetical protein DYB28_005595, partial [Aphanomyces astaci]	-	-	-	-SP
AeRB84_14634.1	455	-	-	-	-	-SP
AeRB84_16304.1	617	KAF0721112.1 hypothetical protein Ae201684_019225, partial [Aphanomyces euteiches]	-	-	-	-SP
AeRB84_11602.1	344	RHY27297.1 hypothetical protein DYB32_008786, partial [Aphanomyces invadans]	PF00248 Aldo/keto reductase family	IPR023210 NADP-dependent oxidoreductase domain	-	-SP
AeRB84_87.1	534	XP_008860913.1 sodium/hydrogen exchanger 3 [Aphanomyces invadans] ETW09502.1 sodium/hydrogen exchanger 3 [Aphanomyces invadans]	PF00999 Sodium/hydrogen exchanger family	IPR006153 Cation/H+ exchanger	GO:0055085 transmembrane transport / GO:0016021 integral component of membrane / GO:0015299 solute:proton antiporter activity / GO:0006812 cation transport	-SP
AeRB84_1975.1	838	XP_009828567.1 hypothetical protein, variant 1 [Aphanomyces astaci] ETV81830.1 hypothetical protein, variant 1 [Aphanomyces astaci]	PF00787 PX domain / PF00397 WW domain	IPR001202 WW domain / IPR001683 Phox homologous domain	GO:0005515 protein binding / GO:0035091 phosphatidylinositol binding	-SP
AeRB84_14644.1	426	-	-	-	-	-SP
AeRB84_9941.1	602	-	PF11051 Mannosyltransferase putative	IPR022751 Alpha-mannosyltransferase	GO:0006486 protein glycosylation / GO:0016757 transferase activity, transferring glycosyl groups	-SP
AeRB84_6956.1	379	CCA26104.1 jerky putative [Albugo laibachii Nc14]	PF03184 DDE superfamily endonuclease / PF03221 Tc5 transposase DNA-binding domain	IPR006600 HTH CenpB-type DNA-binding domain / IPR004875 DDE superfamily endonuclease domain	GO:0003676 nucleic acid binding	-SP
AeRB84_15715.1	177	RLO13232.1 hypothetical protein DYB28_004694, partial [Aphanomyces astaci]	-	-	-	-SP
AeRB84_12985.1	241	XP_009829343.1 hypothetical protein, variant 2 [Aphanomyces astaci] ETV81483.1 hypothetical protein, variant 2 [Aphanomyces astaci]	-	-	-	-SP
AeRB84_19423.1	362	RLN96931.1 hypothetical protein DYB28_010363, partial [Aphanomyces astaci]	PF00616 GTPase-activator protein for Ras-like GTPase	IPR001936 Ras GTPase-activating domain	GO:0043087 regulation of GTPase activity	-SP
AeRB84_15866.1	481	RHY44959.1 hypothetical protein DYB34_001972, partial [Aphanomyces astaci]	PF00173 Cytochrome b5-like Heme/Steroid binding domain	IPR001199 Cytochrome b5-like heme/steroid binding domain	-	-SP
AeRB84_11194.1	506	RHY50634.1 hypothetical protein DYB38_011334, partial [Aphanomyces astaci]	PF01363 FYVE zinc finger / PF01590 GAF domain	IPR000306 FYVE zinc finger / IPR003018 GAF domain	GO:0046872 metal ion binding / GO:0005515 protein binding	-SP
AeRB84_10812.1	363	XP_008867579.1 chaperone DnaJ [Aphanomyces invadans] ETW03350.1 chaperone DnaJ [Aphanomyces invadans]	PF01556 DnaJ C terminal domain / PF00684 DnaJ central domain / PF00226 DnaJ domain	IPR002939 Chaperone DnaJ, C-terminal / IPR001623 DnaJ domain / IPR001305 Heat shock protein DnaJ, cysteine-rich domain	GO:0051082 unfolded protein binding / GO:0031072 heat shock protein binding	+SP-TM
AeRB84_9771.1	532	RHY90407.1 hypothetical protein DYB35_013975, partial [Aphanomyces astaci]	PF11397 Glycosyltransferase (GlcNAc)	IPR021067 Glycosyltransferase, GlcNAc	-	-SP
AeRB84_20216.1	315	KAF0721058.1 hypothetical protein Ae201684_019235, partial [Aphanomyces euteiches]	-	-	-	-SP
AeRB84_18095.1	531	XP_008876349.1 TKL protein kinase [Aphanomyces invadans] ETV95176.1 TKL protein kinase [Aphanomyces invadans]	PF07714 Protein tyrosine kinase	IPR001245 Serine-threonine/tyrosine-protein kinase, catalytic domain	GO:0004672 protein kinase activity / GO:0006468 protein phosphorylation	+SP+TM
AeRB84_9564.1	219	-	PF00067 Cytochrome P450	IPR001128 Cytochrome P450	GO:0020037 heme binding / GO:0016705 oxidoreductase activity, acting on paired donors, with incorporation or reduction of molecular oxygen / GO:0005506 iron ion binding / GO:0055114 oxidation-reduction process	-SP
AeRB84_3869.1	195	RLO11677.1 hypothetical protein DYB28_008261, partial [Aphanomyces astaci]	PF07798 Protein of unknown function (DUF1640)	IPR024461 Coiled-coil domain-containing protein 90-like	-	-SP
AeRB84_6324.1	389	-	-	-	-	-SP
AeRB84_18682.1	323	-	PF00734 Fungal cellulose binding domain	IPR000254 Cellulose-binding domain, fungal	GO:0030248 cellulose binding / GO:0005975 carbohydrate metabolic process / GO:0005576 extracellular region	+SP-TM
AeRB84_16131.1	697	RHZ21881.1 hypothetical protein DYB37_010210, partial [Aphanomyces astaci]	-	-	-	-SP
AeRB84_1790.1	233	-	PF13639 Ring finger domain / PF00787 PX domain	IPR001841 Zinc finger, RING-type / IPR001683 Phox homologous domain	GO:0035091 phosphatidylinositol binding	-SP
AeRB84_4580.1	294	-	PF00650 CRAL/TRIO domain	IPR001251 CRAL-TRIO lipid binding domain	-	-SP
AeRB84_21208.1	318	KAF0723165.1 hypothetical protein AaE_009895, partial [Aphanomyces astaci]	-	-	-	-SP
AeRB84_9058.1	525	-	PF00149 Calcineurin-like phosphoesterase	IPR004843 Calcineurin-like phosphoesterase domain, ApaH type	GO:0016787 hydrolase activity	-SP
AeRB84_21414.1	711	XP_009831491.1 hypothetical protein, variant 1 [Aphanomyces astaci] ETV78772.1 hypothetical protein, variant 1 [Aphanomyces astaci]	PF05686 Glycosyl transferase family 90	IPR006598 Lipopolysaccharide-modifying protein	-	-SP
AeRB84_6707.1	145	-	-	-	-	-SP
AeRB84_5538.1	96	-	-	-	-	-SP
AeRB84_7665.1	226	-	-	-	-	-SP
AeRB84_4747.1	372	KAF1336857.1 Prolyl hydroxylase, partial [Globisporangium splendens]	PF01753 MYND finger / PF13640 2OG-Fe(II) oxygenase superfamily	IPR002893 Zinc finger, MYND-type / IPR005123 Oxoglutarate/iron-dependent dioxygenase	GO:0055114 oxidation-reduction process / GO:0016491 oxidoreductase activity	-SP
AeRB84_16836.1	666	KAF0717404.1 hypothetical protein As57867_002308, partial [Aphanomyces stellatus]	-	-	-	-SP
AeRB84_3333.1	367	-	-	-	-	-SP
AeRB84_21831.1	366	-	-	-	-	-SP
AeRB84_17153.1	173	GAY04821.1 choline-phosphate cytidylyltransferase B [Pythium insidiosum]	-	-	-	-SP
AeRB84_15877.1	418	KAF0715260.1 hypothetical protein AaE_011366, partial [Aphanomyces astaci]	-	-	-	-SP
AeRB84_21315.1	290	XP_024575979.1 Uncharacterized conserved protein [Plasmopara halstedii] CEG39610.1 Uncharacterized conserved protein [Plasmopara halstedii]	PF09756 DDRGK domain	IPR019153 DDRGK domain containing protein	-	-SP
AeRB84_19247.1	434	XP_009838871.1 hypothetical protein, variant 1 [Aphanomyces astaci] ETV71682.1 hypothetical protein, variant 1 [Aphanomyces astaci]	-	-	-	-SP
AeRB84_19979.1	369	-	-	-	-	-SP
AeRB84_3992.1	530	XP_009834656.1 TKL protein kinase [Aphanomyces astaci] ETV76014.1 TKL protein kinase [Aphanomyces astaci] RQM12772.1 hypothetical protein B5M09_003065 [Aphanomyces astaci]	PF00069 Protein kinase domain	IPR000719 Protein kinase domain	GO:0005524 ATP binding / GO:0004672 protein kinase activity / GO:0006468 protein phosphorylation	-SP
AeRB84_3606.1	287	KAF0711454.1 hypothetical protein As57867_005253, partial [Aphanomyces stellatus]	PF04116 Fatty acid hydroxylase superfamily	IPR006694 Fatty acid hydroxylase	GO:0005506 iron ion binding / GO:0055114 oxidation-reduction process / GO:0016491 oxidoreductase activity / GO:0008610 lipid biosynthetic process	-SP
AeRB84_7989.1	570	-	-	-	-	-SP
AeRB84_21116.1	270	RHZ03083.1 hypothetical protein DYB31_002565, partial [Aphanomyces astaci]	-	-	-	-SP
AeRB84_11382.1	699	KAF0706039.1 hypothetical protein AaE_014282, partial [Aphanomyces astaci]	-	-	-	-SP
AeRB84_14936.1	648	KAF0697745.1 hypothetical protein As57867_011554, partial [Aphanomyces stellatus]	PF00270 DEAD/DEAH box helicase / PF00271 Helicase conserved C-terminal domain	IPR011545 DEAD/DEAH box helicase domain / IPR001650 Helicase, C-terminal	GO:0005524 ATP binding / GO:0003676 nucleic acid binding	-SP
AeRB84_7703.1	200	XP_009827775.1 protein disulfide-isomerase domain [Aphanomyces astaci] ETV83104.1 protein disulfide-isomerase domain [Aphanomyces astaci] RQM26136.1 hypothetical protein B5M09_005829 [Aphanomyces astaci]	PF00085 Thioredoxin	IPR013766 Thioredoxin domain	GO:0045454 cell redox homeostasis	+SP+TM
AeRB84_5559.1	566	RHY65153.1 hypothetical protein DYB30_008373, partial [Aphanomyces astaci]	PF12796 Ankyrin repeats (3 copies) / PF13637 Ankyrin repeats (many copies)	IPR020683 Ankyrin repeat-containing domain	-	-SP
AeRB84_13877.1	519	-	PF03092 BT1 family	-	-	-SP
AeRB84_405.1	224	RHY81427.1 hypothetical protein DYB35_007736, partial [Aphanomyces astaci]	-	-	-	+SP+TM
AeRB84_14928.1	1699	XP_008876099.1 hypothetical protein H310_11276, partial [Aphanomyces invadans] ETV95398.1 hypothetical protein H310_11276, partial [Aphanomyces invadans]	PF12110 Nuclear protein 96 / PF04096 Nucleoporin autopeptidase	IPR007230 Peptidase S59, nucleoporin / IPR021967 Nuclear protein 96	GO:0005643 nuclear pore / GO:0006913 nucleocytoplasmic transport / GO:0017056 structural constituent of nuclear pore	-SP
AeRB84_15345.1	177	RHY80913.1 hypothetical protein DYB26_009322, partial [Aphanomyces astaci]	-	-	-	-SP
AeRB84_2945.1	245	XP_009830860.1 hypothetical protein H257_07127, partial [Aphanomyces astaci] ETV79924.1 hypothetical protein H257_07127, partial [Aphanomyces astaci]	PF10252 Casein kinase substrate phosphoprotein PP28 / PF02037 SAP domain	IPR003034 SAP domain / IPR019380 Casein kinase substrate, phosphoprotein PP28	-	-SP
AeRB84_1856.1	327	KAF0707104.1 hypothetical protein AaE_013771, partial [Aphanomyces astaci]	PF13855 Leucine rich repeat / PF13516 Leucine Rich repeat	IPR001611 Leucine-rich repeat	GO:0005515 protein binding	-SP
AeRB84_20526.1	1024	OQR98867.1 ankyrin repeat-containing protein [Achlya hypogyna]	PF12796 Ankyrin repeats (3 copies)	IPR020683 Ankyrin repeat-containing domain	-	-SP
AeRB84_17363.1	963	RHY05064.1 hypothetical protein DYB25_010429, partial [Aphanomyces astaci]	PF10354 Domain of unknown function (DUF2431)	IPR019446 Domain of unknown function DUF2431	-	-SP
AeRB84_979.1	479	RLO12857.1 hypothetical protein DYB28_015387, partial [Aphanomyces astaci]	PF01852 START domain	IPR002913 START domain	GO:0008289 lipid binding	-SP
AeRB84_17701.1	420	XP_008867250.1 hypothetical protein, variant 3 [Aphanomyces invadans] ETW04294.1 hypothetical protein, variant 3 [Aphanomyces invadans]	PF02854 MIF4G domain	IPR003890 MIF4G-like, type 3	GO:0003723 RNA binding / GO:0005515 protein binding	-SP
AeRB84_20243.1	421	-	PF01363 FYVE zinc finger	IPR000306 FYVE zinc finger	GO:0046872 metal ion binding	-SP
AeRB84_6893.1	390	AIG55603.1 secreted protein [Thraustotheca clavata] OQR97573.1 pectin lyase [Thraustotheca clavata]	PF00544 Pectate lyase	IPR002022 Pectate lyase	-	+SP-TM
AeRB84_5084.1	426	RHY22600.1 hypothetical protein DYB32_009452, partial [Aphanomyces invadans]	PF14223 gag-polypeptide of LTR copia-type	-	-	-SP
AeRB84_15811.1	348	RHY28498.1 hypothetical protein DYB25_012290, partial [Aphanomyces astaci]	PF00892 EamA-like transporter family	IPR000620 EamA domain	GO:0016020 membrane / GO:0016021 integral component of membrane	-SP
AeRB84_6844.1	252	XP_008874402.1 tRNA (guanine-N(7)-)-methyltransferase [Aphanomyces invadans] ETV97156.1 tRNA (guanine-N(7)-)-methyltransferase [Aphanomyces invadans]	PF02390 Putative methyltransferase	-	-	-SP
AeRB84_6427.1	887	RHY26436.1 hypothetical protein DYB32_007612, partial [Aphanomyces invadans]	-	-	-	-SP
AeRB84_3185.1	700	XP_009833197.1 hypothetical protein, variant 1 [Aphanomyces astaci] XP_009833198.1 hypothetical protein, variant 2 [Aphanomyces astaci] ETV77410.1 hypothetical protein, variant 1 [Aphanomyces astaci] ETV77411.1 hypothetical protein, variant 2 [Aphanomyces astaci]	PF02493 MORN repeat	IPR003409 MORN motif	-	-SP
AeRB84_6025.1	397	-	-	-	-	-SP
AeRB84_8943.1	423	-	-	-	-	-SP
AeRB84_17160.1	333	XP_008862068.1 hypothetical protein, variant 1 [Aphanomyces invadans] ETW08263.1 hypothetical protein, variant 1 [Aphanomyces invadans]	-	-	-	-SP
AeRB84_17952.1	511	KUF64362.1 Exonuclease 1 [Phytophthora nicotianae]	PF00752 XPG N-terminal domain / PF00867 XPG I-region	IPR006085 XPG N-terminal / IPR006086 XPG-I domain	GO:0006281 DNA repair / GO:0004518 nuclease activity	-SP
AeRB84_6333.1	124	-	-	-	-	-SP
AeRB84_2355.1	584	-	PF00643 B-box zinc finger	IPR000315 B-box-type zinc finger	GO:0008270 zinc ion binding / GO:0005622 intracellular	-SP
AeRB84_20930.1	489	KAF0720981.1 hypothetical protein Ae201684_019250, partial [Aphanomyces euteiches]	-	-	-	-SP
AeRB84_6133.1	206	-	-	-	-	+SP-TM
AeRB84_10973.1	260	KAF0703499.1 hypothetical protein As57867_007594, partial [Aphanomyces stellatus] KAF0707611.1 hypothetical protein As57867_006560, partial [Aphanomyces stellatus]	PF00734 Fungal cellulose binding domain	IPR000254 Cellulose-binding domain, fungal	GO:0030248 cellulose binding / GO:0005975 carbohydrate metabolic process / GO:0005576 extracellular region	+SP-TM
AeRB84_3407.1	601	OQS02479.1 hypothetical protein THRCLA_05150, partial [Thraustotheca clavata]	-	-	-	-SP
AeRB84_16487.1	1631	RQM19420.1 hypothetical protein B5M09_011063, partial [Aphanomyces astaci]	-	-	-	-SP
AeRB84_14011.1	98	-	-	-	-	+SP-TM
AeRB84_1159.1	347	XP_008875827.1 hypothetical protein, variant 1 [Aphanomyces invadans] ETV95634.1 hypothetical protein, variant 1 [Aphanomyces invadans]	-	-	-	-SP
AeRB84_16659.1	615	RHY71218.1 hypothetical protein DYB30_007346, partial [Aphanomyces astaci]	-	-	-	-SP
AeRB84_4597.1	135	RHY69062.1 hypothetical protein DYB38_007645, partial [Aphanomyces astaci] RHZ13450.1 hypothetical protein DYB31_007572 [Aphanomyces astaci] RHZ29242.1 hypothetical protein DYB26_007569 [Aphanomyces astaci] RLO02715.1 hypothetical protein DYB28_013813 [Aphanomyces astaci]	-	-	-	-SP
AeRB84_15708.1	429	OQR81618.1 bystin [Thraustotheca clavata]	PF05291 Bystin	IPR007955 Bystin	-	-SP
AeRB84_4581.1	212	OQR82582.1 Niemann-Pick C1 protein [Achlya hypogyna]	PF08555 Eukaryotic family of unknown function (DUF1754)	IPR013865 Protein of unknown function DUF1754, eukaryotic	-	-SP
AeRB84_1924.1	272	OQR92878.1 ras-like protein [Achlya hypogyna]	PF00071 Ras family	IPR001806 Small GTPase superfamily	GO:0005525 GTP binding / GO:0003924 GTPase activity	-SP
AeRB84_15401.1	1206	KAF0703917.1 hypothetical protein AaE_015198, partial [Aphanomyces astaci]	PF00078 Reverse transcriptase (RNA-dependent DNA polymerase)	IPR000477 Reverse transcriptase domain	-	-SP
AeRB84_8534.1	227	AIG56500.1 secreted protein [Achlya hypogyna] OQR80816.1 hypothetical protein ACHHYP_17180 [Achlya hypogyna]	-	-	-	+SP-TM
AeRB84_16186.1	661	RHY80754.1 hypothetical protein DYB26_009228, partial [Aphanomyces astaci]	PF13516 Leucine Rich repeat	IPR001611 Leucine-rich repeat	GO:0005515 protein binding	-SP
AeRB84_7916.1	483	RHY69062.1 hypothetical protein DYB38_007645, partial [Aphanomyces astaci] RHZ13450.1 hypothetical protein DYB31_007572 [Aphanomyces astaci] RHZ29242.1 hypothetical protein DYB26_007569 [Aphanomyces astaci] RLO02715.1 hypothetical protein DYB28_013813 [Aphanomyces astaci]	PF00082 Subtilase family	IPR000209 Peptidase S8/S53 domain	GO:0004252 serine-type endopeptidase activity / GO:0006508 proteolysis	+SP-TM
AeRB84_17381.1	319	AIG56259.1 secreted protein [Achlya hypogyna] OQR86645.1 serine protease family S01A [Achlya hypogyna]	PF00089 Trypsin	IPR001254 Serine proteases, trypsin domain	GO:0004252 serine-type endopeptidase activity / GO:0006508 proteolysis	-SP
AeRB84_20196.1	453	KAF0733955.1 hypothetical protein Ae201684_009133, partial [Aphanomyces euteiches]	PF07727 Reverse transcriptase (RNA-dependent DNA polymerase)	IPR013103 Reverse transcriptase, RNA-dependent DNA polymerase	-	-SP
AeRB84_1248.1	419	OQR97031.1 brefeldin A-inhibited guanine nucleotide-exchange protein [Thraustotheca clavata]	PF00170 bZIP transcription factor	IPR004827 Basic-leucine zipper domain	GO:0006355 regulation of transcription, DNA-templated / GO:0003700 transcription factor activity, sequence-specific DNA binding	-SP
AeRB84_17028.1	372	KAF0691598.1 hypothetical protein As57867_017155, partial [Aphanomyces stellatus]	PF00083 Sugar (and other) transporter	IPR005828 Major facilitator, sugar transporter-like	GO:0055085 transmembrane transport / GO:0016021 integral component of membrane / GO:0022857 transmembrane transporter activity	-SP
AeRB84_11177.1	1420	RHY05308.1 hypothetical protein DYB36_006305, partial [Aphanomyces astaci]	PF01590 GAF domain	IPR003018 GAF domain	GO:0005515 protein binding	-SP
AeRB84_8055.1	113	-	-	-	-	-SP
AeRB84_12768.1	195	OQR88266.1 hypothetical protein THRCLA_22894, partial [Thraustotheca clavata]	-	-	-	-SP
AeRB84_10367.1	235	OQS04364.1 lysosomal Pro-X carboxypeptidase [Thraustotheca clavata]	-	-	-	-SP
AeRB84_6032.1	246	-	-	-	-	-SP
AeRB84_10774.1	409	GAX99939.1 Hypothetical protein PINS_007764, partial [Pythium insidiosum]	PF05517 p25-alpha	IPR008907 P25-alpha	-	-SP
AeRB84_4894.1	99	-	-	-	-	-SP
AeRB84_7130.1	285	KAF0691236.1 hypothetical protein As57867_017434, partial [Aphanomyces stellatus]	PF00230 Major intrinsic protein	IPR000425 Major intrinsic protein	GO:0016020 membrane / GO:0055085 transmembrane transport / GO:0015267 channel activity	-SP
AeRB84_7127.1	287	KAF0691236.1 hypothetical protein As57867_017434, partial [Aphanomyces stellatus]	PF00230 Major intrinsic protein	IPR000425 Major intrinsic protein	GO:0016020 membrane / GO:0055085 transmembrane transport / GO:0015267 channel activity	-SP
AeRB84_13214.1	886	XP_008870835.1 leucine-tRNA ligase [Aphanomyces invadans] ETW00700.1 leucine-tRNA ligase [Aphanomyces invadans]	PF00133 tRNA synthetases class I (I, L, M and V) / PF08264 Anticodon-binding domain of tRNA	IPR013155 Methionyl/Valyl/Leucyl/Isoleucyl-tRNA synthetase, anticodon-binding / IPR002300 Aminoacyl-tRNA synthetase, class Ia	GO:0005524 ATP binding / GO:0006418 tRNA aminoacylation for protein translation / GO:0000166 nucleotide binding / GO:0004812 aminoacyl-tRNA ligase activity	-SP
AeRB84_12869.1	84	-	-	-	-	-SP
AeRB84_11967.1	345	OQR81454.1 crinkler (CRN) family protein [Thraustotheca clavata]	-	-	-	-SP
AeRB84_18853.1	919	RHY13889.1 hypothetical protein DYB36_005242, partial [Aphanomyces astaci]	PF06011 Transient receptor potential (TRP) ion channel	IPR010308 TRP-like family	-	+SP+TM
AeRB84_20483.1	408	KUF90530.1 RecQ-mediated genome instability protein 1 [Phytophthora nicotianae]	PF16099 Recq-mediated genome instability protein 1, C-terminal OB-fold / PF08585 RecQ mediated genome instability protein	IPR032199 Recq-mediated genome instability protein 1, C-terminal OB-fold domain / IPR013894 RecQ mediated genome instability protein, N-terminal	GO:0000166 nucleotide binding	-SP
AeRB84_19310.1	143	RHZ39721.1 hypothetical protein DYB26_016122, partial [Aphanomyces astaci]	PF00169 PH domain	IPR001849 Pleckstrin homology domain	-	-SP
AeRB84_6281.1	223	RHY95374.1 hypothetical protein DYB31_012664, partial [Aphanomyces astaci]	PF14769 Flagellar C1a complex subunit C1a-32	IPR032727 Flagellar C1a complex subunit C1a-32	-	-SP
AeRB84_6353.1	401	-	PF12796 Ankyrin repeats (3 copies)	IPR020683 Ankyrin repeat-containing domain	-	-SP
AeRB84_17995.1	410	XP_009839739.1 hypothetical protein, variant 1 [Aphanomyces astaci] ETV70676.1 hypothetical protein, variant 1 [Aphanomyces astaci]	-	-	-	-SP
AeRB84_13109.1	117	-	-	-	-	-SP
AeRB84_12521.1	435	AIG55664.1 secreted protein [Thraustotheca clavata] OQR91308.1 ubiquitin-activating enzyme (E1) [Thraustotheca clavata]	PF00899 ThiF family	IPR000594 THIF-type NAD/FAD binding fold	GO:0008641 small protein activating enzyme activity	-SP
AeRB84_10081.1	350	RHY85675.1 hypothetical protein DYB26_016461, partial [Aphanomyces astaci]	-	-	-	-SP
AeRB84_927.1	278	XP_009831621.1 hypothetical protein, variant 1 [Aphanomyces astaci] ETV78902.1 hypothetical protein, variant 1 [Aphanomyces astaci]	-	-	-	-SP
AeRB84_14824.1	372	XP_008869387.1 hypothetical protein, variant 1 [Aphanomyces invadans] ETW01539.1 hypothetical protein, variant 1 [Aphanomyces invadans]	PF00481 Protein phosphatase 2C	IPR001932 PPM-type phosphatase domain	GO:0003824 catalytic activity	+SP-TM
AeRB84_13236.1	447	OQS00755.1 transcription initiation factor TFIID subunit [Thraustotheca clavata]	PF09423 PhoD-like phosphatase	IPR018946 Alkaline phosphatase D-related	-	+SP+TM
AeRB84_316.1	368	RLO06968.1 hypothetical protein DYB28_009055, partial [Aphanomyces astaci]	PF00850 Histone deacetylase domain	IPR023801 Histone deacetylase domain	-	-SP
AeRB84_14660.1	487	XP_008871527.1 TKL protein kinase [Aphanomyces invadans] ETV99751.1 TKL protein kinase [Aphanomyces invadans]	PF07714 Protein tyrosine kinase	IPR001245 Serine-threonine/tyrosine-protein kinase, catalytic domain	GO:0004672 protein kinase activity / GO:0006468 protein phosphorylation	-SP
AeRB84_10119.1	1190	OQR86121.1 ATP-binding Cassette (ABC) Superfamily [Achlya hypogyna]	PF00664 ABC transporter transmembrane region / PF00005 ABC transporter	IPR003439 ABC transporter-like / IPR011527 ABC transporter type 1, transmembrane domain	GO:0055085 transmembrane transport / GO:0005524 ATP binding / GO:0042626 ATPase activity, coupled to transmembrane movement of substances / GO:0016021 integral component of membrane / GO:0016887 ATPase activity	-SP
AeRB84_17960.1	560	OQR97616.1 Major Facilitator Superfamily (MFS) [Achlya hypogyna]	PF07690 Major Facilitator Superfamily	IPR011701 Major facilitator superfamily	GO:0055085 transmembrane transport / GO:0016021 integral component of membrane	-SP
AeRB84_14341.1	554	XP_008865027.1 hypothetical protein, variant 1 [Aphanomyces invadans] ETW06952.1 hypothetical protein, variant 1 [Aphanomyces invadans]	-	-	-	-SP
AeRB84_6824.1	154	KAF0720993.1 hypothetical protein Ae201684_019246, partial [Aphanomyces euteiches]	PF00933 Glycosyl hydrolase family 3 N terminal domain	IPR001764 Glycoside hydrolase, family 3, N-terminal	GO:0004553 hydrolase activity, hydrolyzing O-glycosyl compounds / GO:0005975 carbohydrate metabolic process	+SP-TM
AeRB84_12867.1	442	OQR84880.1 sorting nexin [Achlya hypogyna]	PF09325 Vps5 C terminal like / PF00787 PX domain	IPR015404 Sorting nexin Vps5-like, C-terminal / IPR001683 Phox homologous domain	GO:0035091 phosphatidylinositol binding	-SP
AeRB84_11458.1	249	XP_009846305.1 hypothetical protein H257_18871, partial [Aphanomyces astaci] ETV64211.1 hypothetical protein H257_18871, partial [Aphanomyces astaci]	PF01738 Dienelactone hydrolase family	IPR002925 Dienelactone hydrolase	GO:0016787 hydrolase activity	-SP
AeRB84_4726.1	165	-	-	-	-	-SP
AeRB84_14849.1	626	OQS00655.1 peptidase [Achlya hypogyna]	PF03577 Peptidase family C69	IPR005322 Peptidase C69, dipeptidase A	GO:0006508 proteolysis / GO:0016805 dipeptidase activity	+SP+TM
AeRB84_2470.1	709	OQS00883.1 hypothetical protein THRCLA_05825, partial [Thraustotheca clavata]	-	-	-	-SP
AeRB84_1517.1	1009	RHY54979.1 hypothetical protein DYB34_002204, partial [Aphanomyces astaci]	PF07885 Ion channel / PF03493 Calcium-activated BK potassium channel alpha subunit	IPR013099 Potassium channel domain / IPR003929 Potassium channel, BK, alpha subunit	GO:0016020 membrane / GO:0006813 potassium ion transport	-SP
AeRB84_6619.1	502	KAF0711564.1 hypothetical protein As57867_005188, partial [Aphanomyces stellatus]	-	-	-	-SP
AeRB84_15652.1	321	XP_009823660.1 hypothetical protein, variant 1 [Aphanomyces astaci] ETV86860.1 hypothetical protein, variant 1 [Aphanomyces astaci]	PF00153 Mitochondrial carrier protein	IPR018108 Mitochondrial substrate/solute carrier	-	-SP
AeRB84_20504.1	87	XP_009520802.1 serine protease trypsin-like protein [Phytophthora sojae] EGZ25514.1 serine protease trypsin-like protein [Phytophthora sojae]	PF00089 Trypsin	IPR001254 Serine proteases, trypsin domain	GO:0004252 serine-type endopeptidase activity / GO:0006508 proteolysis	-SP
AeRB84_18799.1	858	-	-	-	-	-SP
AeRB84_6577.1	293	XP_009835531.1 protein RarD [Aphanomyces astaci] ETV75027.1 protein RarD [Aphanomyces astaci]	PF00892 EamA-like transporter family	IPR000620 EamA domain	GO:0016020 membrane / GO:0016021 integral component of membrane	-SP
AeRB84_4678.1	239	OQR88999.1 kinesin [Thraustotheca clavata]	PF12796 Ankyrin repeats (3 copies)	IPR020683 Ankyrin repeat-containing domain	-	-SP
AeRB84_14182.1	143	POM79980.1 Serine protease family S33 [Phytophthora palmivora var. palmivora]	-	-	-	-SP
AeRB84_13212.1	362	RHZ16792.1 hypothetical protein DYB31_010066, partial [Aphanomyces astaci]	PF01702 Queuine tRNA-ribosyltransferase	IPR002616 tRNA-guanine(15) transglycosylase-like	GO:0016763 transferase activity, transferring pentosyl groups / GO:0006400 tRNA modification	-SP
AeRB84_11420.1	591	KAF0749683.1 hypothetical protein AaE_006964, partial [Aphanomyces astaci]	PF03619 Organic solute transporter Ostalpha	IPR005178 Organic solute transporter subunit alpha/Transmembrane protein 184	-	-SP
AeRB84_21007.1	621	NP_001116443.1 myxovirus (influenza virus) resistance G [Danio rerio] CAD67761.2 MxG protein [Danio rerio]	PF00350 Dynamin family	IPR022812 Dynamin superfamily	-	-SP
AeRB84_9739.1	458	XP_008620058.1 aspartyl aminopeptidase [Saprolegnia diclina VS20] EQC26479.1 aspartyl aminopeptidase [Saprolegnia diclina VS20]	PF02127 Aminopeptidase I zinc metalloprotease (M18)	IPR001948 Peptidase M18	GO:0006508 proteolysis / GO:0004177 aminopeptidase activity / GO:0008270 zinc ion binding	-SP
AeRB84_20206.1	195	RHY83003.1 hypothetical protein DYB35_013055, partial [Aphanomyces astaci]	-	-	-	-SP
AeRB84_3332.1	246	OQR98894.1 indole-diterpene biosynthesis protein PaxU [Achlya hypogyna]	PF05705 Eukaryotic protein of unknown function (DUF829)	IPR008547 Protein of unknown function DUF829, TMEM53	-	-SP
AeRB84_9243.1	164	KAF0721381.1 hypothetical protein Ae201684_019159, partial [Aphanomyces euteiches]	PF00005 ABC transporter	IPR003439 ABC transporter-like	GO:0005524 ATP binding / GO:0016887 ATPase activity	-SP
AeRB84_17718.1	138	-	-	-	-	+SP-TM
AeRB84_11637.1	483	RHY02346.1 hypothetical protein DYB25_012030, partial [Aphanomyces astaci]	-	-	-	+SP-TM
AeRB84_4687.1	400	KAF1325990.1 Membrane protein, partial [Globisporangium splendens]	PF00098 Zinc knuckle	IPR001878 Zinc finger, CCHC-type	GO:0008270 zinc ion binding / GO:0003676 nucleic acid binding	-SP
AeRB84_17794.1	223	KAF0725098.1 hypothetical protein Ae201684_016375, partial [Aphanomyces euteiches]	-	-	-	-SP
AeRB84_5715.1	350	-	PF02535 ZIP Zinc transporter	IPR003689 Zinc/iron permease	GO:0016020 membrane / GO:0055085 transmembrane transport / GO:0046873 metal ion transmembrane transporter activity / GO:0030001 metal ion transport	+SP+TM
AeRB84_19143.1	352	WP_134830350.1 phosphotransferase [Leisingera sp. NJS201] QBR37098.1 choline kinase [Leisingera sp. NJS201]	PF01633 Choline/ethanolamine kinase	-	-	-SP
AeRB84_19707.1	356	RHY81238.1 hypothetical protein DYB31_010298, partial [Aphanomyces astaci]	-	-	-	-SP
AeRB84_11534.1	441	OQR86245.1 Drug/Metabolite Transporter (DMT) Superfamily [Achlya hypogyna]	PF00892 EamA-like transporter family	IPR000620 EamA domain	GO:0016020 membrane / GO:0016021 integral component of membrane	-SP
AeRB84_6967.1	210	XP_029417565.1 interferon-induced very large GTPase 1-like [Nannospalax galili]	-	-	-	-SP
AeRB84_7664.1	140	RLO09378.1 hypothetical protein DYB28_009749, partial [Aphanomyces astaci]	PF03184 DDE superfamily endonuclease	IPR004875 DDE superfamily endonuclease domain	GO:0003676 nucleic acid binding	-SP
AeRB84_17912.1	395	OQS06228.1 carbohydrate-binding protein [Thraustotheca clavata]	PF00704 Glycosyl hydrolases family 18	IPR001223 Glycoside hydrolase family 18, catalytic domain	GO:0005975 carbohydrate metabolic process	+SP-TM
AeRB84_13403.1	386	KAF0721343.1 hypothetical protein Ae201684_019173, partial [Aphanomyces euteiches]	-	-	-	-SP
AeRB84_18265.1	1220	RLO10232.1 hypothetical protein DYB28_008540, partial [Aphanomyces astaci]	PF00063 Myosin head (motor domain) / PF00612 IQ calmodulin-binding motif	IPR001609 Myosin head, motor domain / IPR000048 IQ motif, EF-hand binding site	GO:0005524 ATP binding / GO:0005515 protein binding / GO:0016459 myosin complex / GO:0003774 motor activity	-SP
AeRB84_11849.1	387	XP_008604366.1 cysteine synthase A [Saprolegnia diclina VS20] EQC41797.1 cysteine synthase A [Saprolegnia diclina VS20]	PF00291 Pyridoxal-phosphate dependent enzyme	IPR001926 Pyridoxal-phosphate dependent enzyme	-	-SP
AeRB84_19528.1	258	OQS00456.1 C2 domain-containing protein [Achlya hypogyna]	PF00168 C2 domain	IPR000008 C2 domain	-	+SP-TM
AeRB84_8728.1	110	RHY45007.1 hypothetical protein DYB34_013252, partial [Aphanomyces astaci]	-	-	-	-SP
AeRB84_1938.1	438	KAF0690364.1 hypothetical protein As57867_018137, partial [Aphanomyces stellatus]	-	-	-	-SP
AeRB84_12346.1	678	OQS03995.1 tRNA (cytosine-5-)-methyltransferase NSUN2 [Thraustotheca clavata]	PF01189 16S rRNA methyltransferase RsmB/F / PF13696 Zinc knuckle	IPR001678 SAM-dependent methyltransferase RsmB/NOP2-type / IPR025829 Zinc knuckle CX2CX3GHX4C	GO:0008168 methyltransferase activity	-SP
AeRB84_4274.1	703	XP_008864238.1 TKL/DICTY5 protein kinase [Aphanomyces invadans] ETW08145.1 TKL/DICTY5 protein kinase [Aphanomyces invadans]	PF07714 Protein tyrosine kinase	IPR001245 Serine-threonine/tyrosine-protein kinase, catalytic domain	GO:0004672 protein kinase activity / GO:0006468 protein phosphorylation	-SP
AeRB84_16616.1	395	-	PF01733 Nucleoside transporter	IPR002259 Equilibrative nucleoside transporter	GO:0005337 nucleoside transmembrane transporter activity / GO:1901642 nucleoside transmembrane transport / GO:0016021 integral component of membrane	-SP
AeRB84_14047.1	808	KAF0686723.1 hypothetical protein As57867_021402, partial [Aphanomyces stellatus]	PF13843 Transposase IS4	IPR029526 PiggyBac transposable element-derived protein	-	-SP
AeRB84_388.1	477	XP_009821326.1 hypothetical protein, variant 1 [Aphanomyces astaci] ETV88926.1 hypothetical protein, variant 1 [Aphanomyces astaci]	PF00067 Cytochrome P450	IPR001128 Cytochrome P450	GO:0020037 heme binding / GO:0016705 oxidoreductase activity, acting on paired donors, with incorporation or reduction of molecular oxygen / GO:0005506 iron ion binding / GO:0055114 oxidation-reduction process	-SP
AeRB84_5452.1	539	RHY52000.1 hypothetical protein DYB30_010279, partial [Aphanomyces astaci]	PF01363 FYVE zinc finger / PF01590 GAF domain	IPR000306 FYVE zinc finger / IPR003018 GAF domain	GO:0046872 metal ion binding / GO:0005515 protein binding	-SP
AeRB84_18225.1	798	RHY21736.1 hypothetical protein DYB36_011562, partial [Aphanomyces astaci]	PF00012 Hsp70 protein	IPR013126 Heat shock protein 70 family	-	-SP
AeRB84_18720.1	920	OQR84843.1 dihydroflavonol-4-reductase [Achlya hypogyna]	PF01363 FYVE zinc finger / PF13460 NAD(P)H-binding / PF00651 BTB/POZ domain	IPR000306 FYVE zinc finger / IPR016040 NAD(P)-binding domain / IPR000210 BTB/POZ domain	GO:0046872 metal ion binding / GO:0005515 protein binding	-SP
AeRB84_3042.1	202	RHY74333.1 hypothetical protein DYB30_009390, partial [Aphanomyces astaci] RHY80554.1 hypothetical protein DYB31_009400, partial [Aphanomyces astaci]	PF00447 HSF-type DNA-binding	IPR000232 Heat shock factor (HSF)-type, DNA-binding	GO:0005634 nucleus / GO:0006355 regulation of transcription, DNA-templated / GO:0043565 sequence-specific DNA binding / GO:0003700 transcription factor activity, sequence-specific DNA binding	-SP
AeRB84_1103.1	961	OQR91640.1 ribosome biogenesis protein BMS1 [Achlya hypogyna]	PF08142 AARP2CN (NUC121) domain / PF04950 40S ribosome biogenesis protein Tsr1 and BMS1 C-terminal	IPR012948 AARP2CN / IPR007034 Ribosome biogenesis protein BMS1/TSR1, C-terminal	GO:0042254 ribosome biogenesis / GO:0005634 nucleus	-SP
AeRB84_492.1	168	OQR99006.1 centrin [Achlya hypogyna]	PF13499 EF-hand domain pair	IPR002048 EF-hand domain	GO:0005509 calcium ion binding	-SP
AeRB84_9643.1	595	RLO10851.1 hypothetical protein DYB28_015597, partial [Aphanomyces astaci]	PF07004 Sperm-tail PG-rich repeat	IPR010736 Sperm-tail PG-rich repeat	-	-SP
AeRB84_18088.1	206	XP_009830955.1 hypothetical protein, variant 1 [Aphanomyces astaci] ETV80019.1 hypothetical protein, variant 1 [Aphanomyces astaci]	PF05916 GINS complex protein / PF16922 DNA replication complex GINS protein SLD5 C-terminus	IPR021151 GINS subunit, domain A / IPR031633 DNA replication complex GINS protein SLD5, C-terminal	-	-SP
AeRB84_8731.1	363	-	-	-	-	-SP
AeRB84_276.1	117	-	-	-	-	-SP
AeRB84_14333.1	54	-	-	-	-	-SP
AeRB84_17058.1	195	RHY89179.1 hypothetical protein DYB35_013324, partial [Aphanomyces astaci]	-	-	-	-SP
AeRB84_12483.1	1155	OQS00592.1 TATA-box-binding protein [Thraustotheca clavata]	PF00352 Transcription factor TFIID (or TATA-binding protein, TBP) / PF00169 PH domain	IPR000814 TATA-box binding protein / IPR001849 Pleckstrin homology domain	GO:0003677 DNA binding / GO:0006352 DNA-templated transcription, initiation	-SP
AeRB84_14623.1	672	KAF1772816.1 protein of unknown function DUF4205 [Phytophthora cactorum]	PF13898 Domain of unknown function (DUF4205)	IPR025257 Domain of unknown function DUF4205	-	-SP
AeRB84_6513.1	259	AIG55679.1 secreted protein [Thraustotheca clavata]	-	-	-	+SP-TM
AeRB84_16340.1	193	-	-	-	-	-SP
AeRB84_14268.1	153	-	-	-	-	-SP
AeRB84_3988.1	359	-	-	-	-	-SP
AeRB84_334.1	271	OQR83867.1 U2 snRNP component IST3 [Achlya hypogyna]	PF00076 RNA recognition motif. (a.k.a. RRM, RBD, or RNP domain)	IPR000504 RNA recognition motif domain	GO:0003676 nucleic acid binding	-SP
AeRB84_15213.1	241	KAF0698972.1 hypothetical protein As57867_010383, partial [Aphanomyces stellatus]	PF00006 ATP synthase alpha/beta family, nucleotide-binding domain	IPR000194 ATPase, F1/V1/A1 complex, alpha/beta subunit, nucleotide-binding domain	GO:0005524 ATP binding	-SP
AeRB84_4221.1	209	XP_008880891.1 hypothetical protein H310_14743, partial [Aphanomyces invadans] ETV90503.1 hypothetical protein H310_14743, partial [Aphanomyces invadans]	PF00734 Fungal cellulose binding domain / PF00112 Papain family cysteine protease	IPR000668 Peptidase C1A, papain C-terminal / IPR000254 Cellulose-binding domain, fungal	GO:0030248 cellulose binding / GO:0008234 cysteine-type peptidase activity / GO:0006508 proteolysis / GO:0005975 carbohydrate metabolic process / GO:0005576 extracellular region	-SP
AeRB84_912.1	591	OQR91956.1 lipin-like protein [Achlya hypogyna]	PF04571 lipin, N-terminal conserved region / PF08235 LNS2 (Lipin/Ned1/Smp2)	IPR013209 Lipin/Ned1/Smp2 (LNS2) / IPR007651 Lipin, N-terminal	-	-SP
AeRB84_14394.1	805	RHY11893.1 hypothetical protein DYB36_008110, partial [Aphanomyces astaci]	-	-	-	-SP
AeRB84_20139.1	5331	RHZ14319.1 hypothetical protein DYB31_004633, partial [Aphanomyces astaci]	PF13519 von Willebrand factor type A domain / PF07728 AAA domain (dynein-related subfamily)	IPR011704 ATPase, dynein-related, AAA domain / IPR002035 von Willebrand factor, type A	GO:0005524 ATP binding / GO:0016887 ATPase activity	-SP
AeRB84_15298.1	1312	XP_009828924.1 hypothetical protein, variant 2 [Aphanomyces astaci] ETV81066.1 hypothetical protein, variant 2 [Aphanomyces astaci]	PF00225 Kinesin motor domain	IPR001752 Kinesin motor domain	GO:0007018 microtubule-based movement / GO:0005524 ATP binding / GO:0003777 microtubule motor activity / GO:0008017 microtubule binding	-SP
AeRB84_3130.1	325	RHY28001.1 hypothetical protein DYB25_013073, partial [Aphanomyces astaci]	PF01636 Phosphotransferase enzyme family	IPR002575 Aminoglycoside phosphotransferase	-	-SP
AeRB84_14186.1	194	RHY91962.1 hypothetical protein DYB31_016599, partial [Aphanomyces astaci]	-	-	-	-SP
AeRB84_20072.1	74	-	-	-	-	-SP
AeRB84_7323.1	158	-	-	-	-	-SP
AeRB84_6142.1	181	-	-	-	-	+SP+TM
AeRB84_2431.1	909	-	-	-	-	-SP
AeRB84_2265.1	110	RHY28712.1 hypothetical protein DYB32_005762, partial [Aphanomyces invadans]	PF06294 CH-like domain in sperm protein	IPR010441 CH-like domain in sperm protein	-	-SP
AeRB84_17387.1	169	KAF0703917.1 hypothetical protein AaE_015198, partial [Aphanomyces astaci]	PF00078 Reverse transcriptase (RNA-dependent DNA polymerase)	IPR000477 Reverse transcriptase domain	-	-SP
AeRB84_17501.1	1997	KAF0685270.1 hypothetical protein As57867_022729, partial [Aphanomyces stellatus]	PF00550 Phosphopantetheine attachment site / PF00668 Condensation domain / PF00501 AMP-binding enzyme	IPR001242 Condensation domain / IPR009081 Phosphopantetheine binding ACP domain / IPR000873 AMP-dependent synthetase/ligase	GO:0008152 metabolic process / GO:0003824 catalytic activity	-SP
AeRB84_11041.1	1418	RLN89062.1 hypothetical protein DYB28_006140, partial [Aphanomyces astaci]	PF15288 Zinc knuckle / PF00439 Bromodomain / PF12157 Protein of unknown function (DUF3591)	IPR001487 Bromodomain / IPR022591 Transcription initiation factor TFIID subunit 1, domain of unknown function	GO:0005515 protein binding	-SP
AeRB84_17317.1	209	RHZ40340.1 hypothetical protein DYB31_014484, partial [Aphanomyces astaci]	-	-	-	-SP
AeRB84_12786.1	742	-	-	-	-	-SP
AeRB84_18131.1	464	RHY97398.1 hypothetical protein DYB31_010951, partial [Aphanomyces astaci]	-	-	-	-SP
AeRB84_20272.1	361	KAF0711725.1 hypothetical protein AaE_012189, partial [Aphanomyces astaci]	-	-	-	-SP
AeRB84_6882.1	376	OQR96364.1 carbohydrate-binding protein [Achlya hypogyna]	PF00704 Glycosyl hydrolases family 18	IPR001223 Glycoside hydrolase family 18, catalytic domain	GO:0005975 carbohydrate metabolic process	-SP
AeRB84_7680.1	404	RHY81747.1 hypothetical protein DYB31_007957, partial [Aphanomyces astaci]	PF08546 Ketopantoate reductase PanE/ApbA C terminal	IPR013752 Ketopantoate reductase, C-terminal domain	-	-SP
AeRB84_19330.1	449	RHY19403.1 hypothetical protein DYB32_010231, partial [Aphanomyces invadans]	PF01363 FYVE zinc finger	IPR000306 FYVE zinc finger	GO:0046872 metal ion binding	-SP
AeRB84_16573.1	285	XP_008881402.1 hypothetical protein H310_15195, partial [Aphanomyces invadans] ETV89964.1 hypothetical protein H310_15195, partial [Aphanomyces invadans]	PF12776 Myb/SANT-like DNA-binding domain	IPR024752 Myb/SANT-like domain	-	-SP
AeRB84_4686.1	809	RHZ40379.1 hypothetical protein DYB26_012080, partial [Aphanomyces astaci]	-	-	-	-SP
AeRB84_14238.1	115	-	-	-	-	-SP
AeRB84_14598.1	318	KAE9340397.1 hypothetical protein PF008_g11129, partial [Phytophthora fragariae]	PF00481 Protein phosphatase 2C	IPR001932 PPM-type phosphatase domain	GO:0003824 catalytic activity	-SP
AeRB84_1606.1	225	RLO03795.1 hypothetical protein DYB28_007637, partial [Aphanomyces astaci]	-	-	-	-SP
AeRB84_13285.1	863	XP_008868638.1 oxoglutarate dehydrogenase (succinyl-transferring), E1 component [Aphanomyces invadans] ETW03254.1 oxoglutarate dehydrogenase (succinyl-transferring), E1 component [Aphanomyces invadans]	PF02779 Transketolase, pyrimidine binding domain / PF16870 2-oxoglutarate dehydrogenase C-terminal / PF00676 Dehydrogenase E1 component	IPR001017 Dehydrogenase, E1 component / IPR005475 Transketolase-like, pyrimidine-binding domain / IPR031717 Multifunctional 2-oxoglutarate metabolism enzyme, C-terminal	GO:0008152 metabolic process / GO:0016624 oxidoreductase activity, acting on the aldehyde or oxo group of donors, disulfide as acceptor	-SP
AeRB84_4942.1	663	XP_008864968.1 AGC/PDK1 protein kinase [Aphanomyces invadans] ETW06893.1 AGC/PDK1 protein kinase [Aphanomyces invadans]	PF00069 Protein kinase domain	IPR000719 Protein kinase domain	GO:0005524 ATP binding / GO:0004672 protein kinase activity / GO:0006468 protein phosphorylation	-SP
AeRB84_1566.1	196	OQR88637.1 nuclear transcription factor Y subunit [Thraustotheca clavata]	-	-	-	-SP
AeRB84_15426.1	490	-	PF01490 Transmembrane amino acid transporter protein	IPR013057 Amino acid transporter, transmembrane domain	-	-SP
AeRB84_5358.1	391	KAF0701685.1 hypothetical protein As57867_007876, partial [Aphanomyces stellatus]	PF03184 DDE superfamily endonuclease / PF03221 Tc5 transposase DNA-binding domain	IPR006600 HTH CenpB-type DNA-binding domain / IPR004875 DDE superfamily endonuclease domain	GO:0003676 nucleic acid binding	-SP
AeRB84_1766.1	467	KAF0714374.1 hypothetical protein As57867_003888, partial [Aphanomyces stellatus]	-	-	-	-SP
AeRB84_18904.1	166	OQR82957.1 ribosomal protein L7Ae/L30e/S12e/Gadd4 [Achlya hypogyna]	PF01248 Ribosomal protein L7Ae/L30e/S12e/Gadd45 family	IPR004038 Ribosomal protein L7Ae/L30e/S12e/Gadd45	-	-SP
AeRB84_8855.1	347	OQS04594.1 carboxy terminal motor kinesin, partial [Thraustotheca clavata]	-	-	-	-SP
AeRB84_19175.1	325	XP_009821442.1 hypothetical protein, variant 1, partial [Aphanomyces astaci] ETV89042.1 hypothetical protein, variant 1, partial [Aphanomyces astaci]	PF02826 D-isomer specific 2-hydroxyacid dehydrogenase, NAD binding domain / PF00389 D-isomer specific 2-hydroxyacid dehydrogenase, catalytic domain	IPR006139 D-isomer specific 2-hydroxyacid dehydrogenase, catalytic domain / IPR006140 D-isomer specific 2-hydroxyacid dehydrogenase, NAD-binding domain	GO:0016616 oxidoreductase activity, acting on the CH-OH group of donors, NAD or NADP as acceptor / GO:0008152 metabolic process / GO:0051287 NAD binding / GO:0055114 oxidation-reduction process	-SP
AeRB84_11201.1	694	KAF0713866.1 hypothetical protein As57867_004168, partial [Aphanomyces stellatus]	-	-	-	-SP
AeRB84_8566.1	435	KAF0692132.1 hypothetical protein As57867_016694, partial [Aphanomyces stellatus]	-	-	-	-SP
AeRB84_437.1	290	CCA20058.1 AlNc14C85G5459 [Albugo laibachii Nc14]	-	-	-	-SP
AeRB84_20265.1	264	KAF0721494.1 hypothetical protein Ae201684_019114, partial [Aphanomyces euteiches]	-	-	-	-SP
AeRB84_15004.1	190	KAF1314937.1 PRELI/MSF1 domain containing protein, partial [Globisporangium splendens] KAF1318498.1 PRELI/MSF1 domain containing protein, partial [Globisporangium splendens] KAF1326683.1 PRELI/MSF1 domain containing protein, partial [Globisporangium splendens]	PF04707 PRELI-like family	IPR006797 PRELI/MSF1 domain	-	-SP
AeRB84_10923.1	524	OQR87896.1 transmembrane protein [Achlya hypogyna]	PF03092 BT1 family	-	-	-SP
AeRB84_19670.1	232	KAF0719238.1 hypothetical protein AaE_010486, partial [Aphanomyces astaci]	PF07727 Reverse transcriptase (RNA-dependent DNA polymerase)	IPR013103 Reverse transcriptase, RNA-dependent DNA polymerase	-	-SP
AeRB84_4454.1	128	-	-	-	-	-SP
AeRB84_5953.1	595	RLO09721.1 hypothetical protein DYB28_004456, partial [Aphanomyces astaci]	PF00787 PX domain	IPR001683 Phox homologous domain	GO:0035091 phosphatidylinositol binding	-SP
AeRB84_7578.1	535	RHY24989.1 hypothetical protein DYB32_008575, partial [Aphanomyces invadans]	-	-	-	-SP
AeRB84_9018.1	172	-	-	-	-	-SP
AeRB84_4445.1	295	-	-	-	-	+SP-TM
AeRB84_6386.1	220	KAF0692839.1 hypothetical protein As57867_016067, partial [Aphanomyces stellatus]	PF00083 Sugar (and other) transporter	IPR005828 Major facilitator, sugar transporter-like	GO:0055085 transmembrane transport / GO:0016021 integral component of membrane / GO:0022857 transmembrane transporter activity	-SP
AeRB84_18767.1	237	RHZ05226.1 hypothetical protein DYB31_016600, partial [Aphanomyces astaci]	PF05970 PIF1-like helicase	IPR010285 DNA helicase Pif1-like	GO:0006281 DNA repair / GO:0003678 DNA helicase activity / GO:0000723 telomere maintenance	-SP
AeRB84_13178.1	270	KAF0721353.1 hypothetical protein Ae201684_019168, partial [Aphanomyces euteiches]	PF00295 Glycosyl hydrolases family 28	IPR000743 Glycoside hydrolase, family 28	GO:0005975 carbohydrate metabolic process / GO:0004650 polygalacturonase activity	-SP
AeRB84_14157.1	141	-	-	-	-	-SP
AeRB84_2666.1	132	ETI46856.1 hypothetical protein, variant 1 [Phytophthora parasitica P1569] ETK86781.1 hypothetical protein, variant 1 [Phytophthora parasitica] ETO75541.1 hypothetical protein, variant 1 [Phytophthora parasitica P1976] ETP16646.1 hypothetical protein, variant 1 [Phytophthora parasitica CJ01A1] ETP44684.1 hypothetical protein, variant 1 [Phytophthora parasitica P10297] KUG00480.1 Bacterial MDR pro…	PF02150 RNA polymerases M/15 Kd subunit	IPR001529 DNA-directed RNA polymerase, M/15kDa subunit	GO:0006351 transcription, DNA-templated	-SP
AeRB84_7561.1	384	AIG55603.1 secreted protein [Thraustotheca clavata] OQR97573.1 pectin lyase [Thraustotheca clavata]	-	-	-	+SP+TM
AeRB84_19746.1	196	OQR85605.1 ras protein let-60 [Achlya hypogyna]	PF00071 Ras family	IPR001806 Small GTPase superfamily	GO:0005525 GTP binding / GO:0003924 GTPase activity	-SP
AeRB84_18898.1	898	-	PF00397 WW domain	IPR001202 WW domain	GO:0005515 protein binding	-SP
AeRB84_18254.1	304	XP_008868614.1 hypothetical protein, variant 1 [Aphanomyces invadans] ETW03230.1 hypothetical protein, variant 1 [Aphanomyces invadans]	PF01497 Periplasmic binding protein	IPR002491 ABC transporter periplasmic binding domain	GO:0005488 binding	-SP
AeRB84_17107.1	983	XP_024572159.1 dna polymerase type organellar and viral family protein [Plasmopara halstedii] CEG35790.1 dna polymerase type organellar and viral family protein [Plasmopara halstedii]	PF03175 DNA polymerase type B, organellar and viral	IPR004868 DNA-directed DNA polymerase, family B, mitochondria/virus	GO:0003887 DNA-directed DNA polymerase activity / GO:0003677 DNA binding / GO:0006260 DNA replication / GO:0000166 nucleotide binding	-SP
AeRB84_12350.1	243	OQS01500.1 U3 small nucleolar RNA-associated protein [Achlya hypogyna]	PF03998 Utp11 protein	IPR007144 Small-subunit processome, Utp11	GO:0032040 small-subunit processome / GO:0006364 rRNA processing	-SP
AeRB84_17961.1	259	KAF0701500.1 hypothetical protein As57867_008004, partial [Aphanomyces stellatus]	PF13495 Phage integrase, N-terminal SAM-like domain	IPR004107 Integrase, SAM-like, N-terminal	GO:0015074 DNA integration / GO:0003677 DNA binding	-SP
AeRB84_4944.1	434	KAF1774070.1 Zinc finger, RING/FYVE/PHD-type [Phytophthora cactorum]	-	-	-	-SP
AeRB84_261.1	372	RHZ28485.1 hypothetical protein DYB37_012494, partial [Aphanomyces astaci]	PF01603 Protein phosphatase 2A regulatory B subunit (B56 family)	IPR002554 Protein phosphatase 2A, regulatory B subunit, B56	GO:0007165 signal transduction / GO:0019888 protein phosphatase regulator activity / GO:0000159 protein phosphatase type 2A complex	-SP
AeRB84_20525.1	197	-	-	-	-	-SP
AeRB84_6040.1	659	RLO02540.1 hypothetical protein DYB28_014094, partial [Aphanomyces astaci]	-	-	-	-SP
AeRB84_4900.1	138	-	-	-	-	-SP
AeRB84_20630.1	819	RHY71150.1 hypothetical protein DYB30_006960, partial [Aphanomyces astaci]	PF04389 Peptidase family M28 / PF04253 Transferrin receptor-like dimerisation domain / PF02225 PA domain	IPR003137 PA domain / IPR007365 Transferrin receptor-like, dimerisation domain / IPR007484 Peptidase M28	-	-SP
AeRB84_18263.1	1041	RHY26598.1 hypothetical protein DYB32_008466, partial [Aphanomyces invadans]	-	-	-	-SP
AeRB84_19045.1	504	KAF0737874.1 hypothetical protein AaE_008885, partial [Aphanomyces astaci]	PF04515 Plasma-membrane choline transporter	IPR007603 Choline transporter-like	-	-SP
AeRB84_6765.1	457	XP_008873787.1 hypothetical protein, variant 1 [Aphanomyces invadans] ETV97576.1 hypothetical protein, variant 1 [Aphanomyces invadans]	PF01554 MatE	IPR002528 Multi antimicrobial extrusion protein	GO:0016020 membrane / GO:0055085 transmembrane transport / GO:0015238 drug transmembrane transporter activity / GO:0015297 antiporter activity / GO:0006855 drug transmembrane transport	-SP
AeRB84_12488.1	232	XP_008877022.1 hypothetical protein, variant 1 [Aphanomyces invadans] XP_008877023.1 hypothetical protein, variant 3 [Aphanomyces invadans] XP_008877024.1 hypothetical protein, variant 2 [Aphanomyces invadans] XP_008877025.1 hypothetical protein, variant 4 [Aphanomyces invadans] XP_008877026.1 hypothetical protein H310_11935 [Aphanomyces invadans] ETV94260.1 hypothetical protein H310_11935 [Aphan…	-	-	-	-SP
AeRB84_11378.1	692	KAF0728032.1 hypothetical protein Ae201684_014039, partial [Aphanomyces euteiches]	-	-	-	-SP
AeRB84_11229.1	368	XP_009822015.1 hypothetical protein, variant 2 [Aphanomyces astaci] ETV89615.1 hypothetical protein, variant 2 [Aphanomyces astaci]	-	-	-	-SP
AeRB84_1387.1	449	OQR90635.1 cysteine protease family C59 [Achlya hypogyna]	PF02275 Linear amide C-N hydrolases, choloylglycine hydrolase family	IPR029132 Choloylglycine hydrolase/NAAA C-terminal	-	-SP
AeRB84_18538.1	326	-	PF13359 DDE superfamily endonuclease	IPR027806 Harbinger transposase-derived nuclease domain	-	-SP
AeRB84_9152.1	185	NEP01338.1 ankyrin repeat domain-containing protein [Symploca sp. SIO2E9]	PF12796 Ankyrin repeats (3 copies) / PF13637 Ankyrin repeats (many copies)	IPR020683 Ankyrin repeat-containing domain	-	-SP
AeRB84_6734.1	287	KAF0691236.1 hypothetical protein As57867_017434, partial [Aphanomyces stellatus]	PF00230 Major intrinsic protein	IPR000425 Major intrinsic protein	GO:0016020 membrane / GO:0055085 transmembrane transport / GO:0015267 channel activity	-SP
AeRB84_17500.1	326	KAF0705951.1 hypothetical protein AaE_014312, partial [Aphanomyces astaci]	-	-	-	-SP
AeRB84_17599.1	329	XP_008881299.1 malate dehydrogenase, NAD-dependent [Aphanomyces invadans] ETV90066.1 malate dehydrogenase, NAD-dependent [Aphanomyces invadans] RHY24316.1 hypothetical protein DYB32_008892 [Aphanomyces invadans]	PF02866 lactate/malate dehydrogenase, alpha/beta C-terminal domain / PF00056 lactate/malate dehydrogenase, NAD binding domain	IPR022383 Lactate/malate dehydrogenase, C-terminal / IPR001236 Lactate/malate dehydrogenase, N-terminal	GO:0016616 oxidoreductase activity, acting on the CH-OH group of donors, NAD or NADP as acceptor / GO:0055114 oxidation-reduction process / GO:0016491 oxidoreductase activity	-SP
AeRB84_4647.1	309	RHY44617.1 hypothetical protein DYB34_006925, partial [Aphanomyces astaci] RHY59823.1 hypothetical protein DYB30_004194, partial [Aphanomyces astaci] RHY95163.1 hypothetical protein DYB31_003509, partial [Aphanomyces astaci] RHZ05268.1 hypothetical protein DYB26_004211, partial [Aphanomyces astaci]	PF00153 Mitochondrial carrier protein	IPR018108 Mitochondrial substrate/solute carrier	-	-SP
AeRB84_4534.1	935	XP_008865632.1 hypothetical protein, variant 1 [Aphanomyces invadans] ETW05855.1 hypothetical protein, variant 1 [Aphanomyces invadans]	PF03982 Diacylglycerol acyltransferase / PF07714 Protein tyrosine kinase	IPR007130 Diacylglycerol acyltransferase / IPR001245 Serine-threonine/tyrosine-protein kinase, catalytic domain	GO:0004672 protein kinase activity / GO:0006468 protein phosphorylation / GO:0016747 transferase activity, transferring acyl groups other than amino-acyl groups	-SP
AeRB84_789.1	439	KAF0750894.1 hypothetical protein AaE_006559, partial [Aphanomyces astaci]	-	-	-	-SP
AeRB84_4390.1	421	CCA22685.1 jerky putative [Albugo laibachii Nc14]	PF03221 Tc5 transposase DNA-binding domain / PF03184 DDE superfamily endonuclease	IPR006600 HTH CenpB-type DNA-binding domain / IPR004875 DDE superfamily endonuclease domain	GO:0003676 nucleic acid binding	-SP
AeRB84_15553.1	245	RHZ00414.1 hypothetical protein DYB35_012025, partial [Aphanomyces astaci]	-	-	-	-SP
AeRB84_12312.1	459	-	PF07712 Stress up-regulated Nod 19	IPR011692 Stress up-regulated Nod 19	-	+SP+TM
AeRB84_510.1	532	XP_009821828.1 Atypical/ABC1 protein kinase [Aphanomyces astaci] ETV89428.1 Atypical/ABC1 protein kinase [Aphanomyces astaci]	PF03109 ABC1 family	IPR004147 UbiB domain	-	-SP
AeRB84_8581.1	427	KUG00706.1 putative isomerase [Phytophthora nicotianae]	PF02567 Phenazine biosynthesis-like protein / PF00583 Acetyltransferase (GNAT) family	IPR000182 GNAT domain / IPR003719 Phenazine biosynthesis PhzF protein	GO:0009058 biosynthetic process / GO:0003824 catalytic activity	-SP
AeRB84_8499.1	492	RUS24704.1 nitric oxide synthase, partial [Jimgerdemannia flammicorona]	PF00258 Flavodoxin / PF02898 Nitric oxide synthase, oxygenase domain	IPR004030 Nitric oxide synthase, N-terminal / IPR008254 Flavodoxin/nitric oxide synthase	GO:0010181 FMN binding / GO:0004517 nitric-oxide synthase activity / GO:0055114 oxidation-reduction process / GO:0006809 nitric oxide biosynthetic process	-SP
AeRB84_19322.1	280	XP_012194173.1 serine/threonine protein kinase [Saprolegnia parasitica CBS 223.65] KDO34494.1 serine/threonine protein kinase [Saprolegnia parasitica CBS 223.65]	PF07714 Protein tyrosine kinase	IPR001245 Serine-threonine/tyrosine-protein kinase, catalytic domain	GO:0004672 protein kinase activity / GO:0006468 protein phosphorylation	-SP
AeRB84_10125.1	374	RQM25646.1 hypothetical protein B5M09_012259, partial [Aphanomyces astaci]	-	-	-	-SP
AeRB84_4379.1	163	RHY41516.1 hypothetical protein DYB30_014085, partial [Aphanomyces astaci]	-	-	-	-SP
AeRB84_6743.1	192	OQR81483.1 helitron helicase-like protein, partial [Achlya hypogyna]	-	-	-	-SP
AeRB84_6243.1	95	KAF1334495.1 hypothetical protein FI667_g2018, partial [Globisporangium splendens]	-	-	-	-SP
AeRB84_7055.1	382	OQR95679.1 SHQ1-like [Thraustotheca clavata]	PF01363 FYVE zinc finger / PF01590 GAF domain	IPR000306 FYVE zinc finger / IPR003018 GAF domain	GO:0046872 metal ion binding / GO:0005515 protein binding	-SP
AeRB84_263.1	2167	OQR90411.1 microtubule-associated protein [Thraustotheca clavata]	PF03451 HELP motif / PF00400 WD domain, G-beta repeat	IPR005108 HELP / IPR001680 WD40 repeat	GO:0005515 protein binding	-SP
AeRB84_7329.1	441	RHZ32816.1 hypothetical protein DYB26_007148, partial [Aphanomyces astaci]	-	-	-	-SP
AeRB84_7645.1	235	-	-	-	-	-SP
AeRB84_11787.1	685	OQR98189.1 serine/threonine-protein phosphatase 6 regulatory subunit [Achlya hypogyna]	PF04499 SIT4 phosphatase-associated protein	IPR007587 SIT4 phosphatase-associated protein family	-	-SP
AeRB84_7321.1	386	KAF0721339.1 hypothetical protein Ae201684_019175, partial [Aphanomyces euteiches]	PF00069 Protein kinase domain	IPR000719 Protein kinase domain	GO:0005524 ATP binding / GO:0004672 protein kinase activity / GO:0006468 protein phosphorylation	-SP
AeRB84_6127.1	96	KAF0764946.1 hypothetical protein AaE_003022, partial [Aphanomyces astaci]	PF03184 DDE superfamily endonuclease	IPR004875 DDE superfamily endonuclease domain	GO:0003676 nucleic acid binding	-SP
AeRB84_701.1	2993	RHY24183.1 hypothetical protein DYB25_006725, partial [Aphanomyces astaci]	PF01135 Protein-L-isoaspartate(D-aspartate) O-methyltransferase (PCMT) / PF02825 WWE domain / PF00622 SPRY domain / PF00632 HECT-domain (ubiquitin-transferase)	IPR004170 WWE domain / IPR000569 HECT domain / IPR003877 SPRY domain	GO:0005515 protein binding / GO:0004842 ubiquitin-protein transferase activity	-SP
AeRB84_19925.1	419	XP_008862200.1 calcium/proton exchanger [Aphanomyces invadans] ETW08395.1 calcium/proton exchanger [Aphanomyces invadans]	PF01699 Sodium/calcium exchanger protein	IPR004837 Sodium/calcium exchanger membrane region	GO:0055085 transmembrane transport / GO:0016021 integral component of membrane	-SP
AeRB84_12729.1	78	-	-	-	-	-SP
AeRB84_14835.1	324	XP_008606649.1 translation initiation factor 4E [Saprolegnia diclina VS20] EQC40175.1 translation initiation factor 4E [Saprolegnia diclina VS20]	PF01652 Eukaryotic initiation factor 4E	IPR001040 Translation Initiation factor eIF- 4e	GO:0006413 translational initiation / GO:0003743 translation initiation factor activity / GO:0003723 RNA binding / GO:0005737 cytoplasm	-SP
AeRB84_2180.1	467	XP_008873835.1 hypothetical protein, variant 2 [Aphanomyces invadans] ETV97626.1 hypothetical protein, variant 2 [Aphanomyces invadans]	PF14988 Domain of unknown function (DUF4515)	IPR032777 Domain of unknown function DUF4515	-	-SP
AeRB84_20604.1	129	-	-	-	-	-SP
AeRB84_12698.1	282	KMQ88472.1 retrovirus-related gag-pol polyprotein [Lasius niger] KMQ89488.1 retrovirus-related gag-pol polyprotein [Lasius niger]	PF14223 gag-polypeptide of LTR copia-type	-	-	-SP
AeRB84_2938.1	299	-	PF00067 Cytochrome P450	IPR001128 Cytochrome P450	GO:0020037 heme binding / GO:0016705 oxidoreductase activity, acting on paired donors, with incorporation or reduction of molecular oxygen / GO:0005506 iron ion binding / GO:0055114 oxidation-reduction process	-SP
AeRB84_19681.1	400	XP_024586609.1 Predicted coiled-coil protein [Plasmopara halstedii] CEG50240.1 Predicted coiled-coil protein [Plasmopara halstedii]	PF10152 Subunit CCDC53 of WASH complex	IPR019309 WASH complex subunit 3	GO:0071203 WASH complex	-SP
AeRB84_14036.1	102	-	-	-	-	-SP
AeRB84_2081.1	356	RLO08310.1 hypothetical protein DYB28_014746, partial [Aphanomyces astaci]	-	-	-	-SP
AeRB84_17101.1	637	KAF0748275.1 hypothetical protein AaE_007399, partial [Aphanomyces astaci]	PF14214 Helitron helicase-like domain at N-terminus	IPR025476 Helitron helicase-like domain	-	-SP
AeRB84_13091.1	337	OQR89680.1 12-oxophytodienoate reductase [Thraustotheca clavata]	PF00724 NADH:flavin oxidoreductase / NADH oxidase family	IPR001155 NADH:flavin oxidoreductase/NADH oxidase, N-terminal	GO:0010181 FMN binding / GO:0055114 oxidation-reduction process / GO:0016491 oxidoreductase activity	-SP
AeRB84_4906.1	159	-	-	-	-	+SP+TM
AeRB84_9032.1	912	KAF0717246.1 hypothetical protein As57867_002407, partial [Aphanomyces stellatus]	-	-	-	-SP
AeRB84_12937.1	629	XP_009830973.1 hypothetical protein H257_07219, partial [Aphanomyces astaci] ETV80037.1 hypothetical protein H257_07219, partial [Aphanomyces astaci]	PF14200 Ricin-type beta-trefoil lectin domain-like / PF00652 Ricin-type beta-trefoil lectin domain	IPR000772 Ricin B, lectin domain	-	+SP-TM
AeRB84_18547.1	251	-	-	-	-	-SP
AeRB84_2676.1	415	RHZ14012.1 hypothetical protein DYB26_003379, partial [Aphanomyces astaci]	-	-	-	-SP
AeRB84_11009.1	536	XP_009841203.1 hypothetical protein, variant 1 [Aphanomyces astaci] ETV69346.1 hypothetical protein, variant 1 [Aphanomyces astaci]	PF09766 Fms-interacting protein	IPR019163 THO complex, subunit 5	-	-SP
AeRB84_2064.1	834	OQS07536.1 ubiquitin-specific protease [Thraustotheca clavata]	PF00443 Ubiquitin carboxyl-terminal hydrolase / PF08610 Peroxisomal membrane protein (Pex16)	IPR001394 Peptidase C19, ubiquitin carboxyl-terminal hydrolase / IPR013919 Peroxisome membrane protein, Pex16	GO:0036459 thiol-dependent ubiquitinyl hydrolase activity / GO:0016579 protein deubiquitination	-SP
AeRB84_21238.1	122	-	-	-	-	-SP
AeRB84_17930.1	260	KAF1317773.1 Clasp n-terminal domain, partial [Globisporangium splendens]	-	-	-	-SP
AeRB84_21595.1	230	KAF0713294.1 hypothetical protein AaE_011821, partial [Aphanomyces astaci] RHY21166.1 hypothetical protein DYB36_011008, partial [Aphanomyces astaci] RHY61246.1 hypothetical protein DYB38_002342, partial [Aphanomyces astaci] RHY94910.1 hypothetical protein DYB26_004833, partial [Aphanomyces astaci] RHZ17554.1 hypothetical protein DYB31_004333, partial [Aphanomyces astaci]	PF00071 Ras family	IPR001806 Small GTPase superfamily	GO:0005525 GTP binding / GO:0003924 GTPase activity	-SP
AeRB84_16498.1	192	RHY69707.1 hypothetical protein DYB34_008513, partial [Aphanomyces astaci]	-	-	-	-SP
AeRB84_15783.1	1287	RHY13940.1 hypothetical protein DYB36_005537, partial [Aphanomyces astaci]	PF00013 KH domain	IPR004088 K Homology domain, type 1	GO:0003723 RNA binding	-SP
AeRB84_10072.1	1233	RHY93485.1 hypothetical protein DYB26_015154, partial [Aphanomyces astaci]	-	-	-	-SP
AeRB84_2293.1	299	OQS00021.1 alternative oxidase, mitochondrial precursor [Thraustotheca clavata]	PF01786 Alternative oxidase	IPR002680 Alternative oxidase	GO:0055114 oxidation-reduction process / GO:0009916 alternative oxidase activity	-SP
AeRB84_1227.1	443	RHY65532.1 hypothetical protein DYB30_002096, partial [Aphanomyces astaci]	PF02807 ATP:guanido phosphotransferase, N-terminal domain / PF00217 ATP:guanido phosphotransferase, C-terminal catalytic domain	IPR022413 ATP:guanido phosphotransferase, N-terminal / IPR022414 ATP:guanido phosphotransferase, catalytic domain	GO:0016301 kinase activity / GO:0016772 transferase activity, transferring phosphorus-containing groups	-SP
AeRB84_14149.1	451	RHY23664.1 hypothetical protein DYB25_013770, partial [Aphanomyces astaci]	PF00933 Glycosyl hydrolase family 3 N terminal domain	IPR001764 Glycoside hydrolase, family 3, N-terminal	GO:0004553 hydrolase activity, hydrolyzing O-glycosyl compounds / GO:0005975 carbohydrate metabolic process	+SP-TM
AeRB84_6175.1	118	-	-	-	-	+SP-TM
AeRB84_3910.1	601	RHZ03117.1 hypothetical protein DYB35_012442, partial [Aphanomyces astaci]	PF00664 ABC transporter transmembrane region / PF00005 ABC transporter	IPR003439 ABC transporter-like / IPR011527 ABC transporter type 1, transmembrane domain	GO:0055085 transmembrane transport / GO:0005524 ATP binding / GO:0042626 ATPase activity, coupled to transmembrane movement of substances / GO:0016021 integral component of membrane / GO:0016887 ATPase activity	-SP
AeRB84_3780.1	284	RHZ32807.1 hypothetical protein DYB37_013902, partial [Aphanomyces astaci]	-	-	-	-SP
AeRB84_6748.1	285	XP_009833967.1 hypothetical protein, variant 1 [Aphanomyces astaci] ETV76421.1 hypothetical protein, variant 1 [Aphanomyces astaci]	-	-	-	-SP
AeRB84_18183.1	674	RHY40438.1 hypothetical protein DYB30_014050, partial [Aphanomyces astaci]	PF04059 RNA recognition motif 2	IPR007201 Mei2/Mei2-like, C-terminal RNA recognition motif	-	-SP
AeRB84_3045.1	229	XP_008875405.1 hypothetical protein, variant 1 [Aphanomyces invadans] ETV96094.1 hypothetical protein, variant 1 [Aphanomyces invadans]	PF03083 Sugar efflux transporter for intercellular exchange	IPR004316 SWEET sugar transporter	GO:0016021 integral component of membrane	-SP
AeRB84_20111.1	447	XP_008863840.1 AGC protein kinase [Aphanomyces invadans] ETW07747.1 AGC protein kinase [Aphanomyces invadans]	PF00069 Protein kinase domain	IPR000719 Protein kinase domain	GO:0005524 ATP binding / GO:0004672 protein kinase activity / GO:0006468 protein phosphorylation	-SP
AeRB84_18535.1	1088	OQR96934.1 AP-3 complex subunit beta [Achlya hypogyna]	PF01602 Adaptin N terminal region / PF14796 Clathrin-adaptor complex-3 beta-1 subunit C-terminal	IPR029390 AP-3 complex subunit beta, C-terminal domain / IPR002553 Clathrin/coatomer adaptor, adaptin-like, N-terminal	GO:0006886 intracellular protein transport / GO:0030117 membrane coat / GO:0016192 vesicle-mediated transport	-SP
AeRB84_5532.1	258	-	-	-	-	-SP
AeRB84_12147.1	497	KAF1318550.1 La-related protein 6-like, partial [Globisporangium splendens]	PF05383 La domain	IPR006630 La-type HTH domain	-	-SP
AeRB84_20846.1	1080	XP_009826604.1 hypothetical protein, variant 1 [Aphanomyces astaci] ETV83172.1 hypothetical protein, variant 1 [Aphanomyces astaci]	PF00211 Adenylate and Guanylate cyclase catalytic domain	IPR001054 Adenylyl cyclase class-3/4/guanylyl cyclase	GO:0016849 phosphorus-oxygen lyase activity / GO:0009190 cyclic nucleotide biosynthetic process / GO:0035556 intracellular signal transduction	-SP
AeRB84_10513.1	691	-	-	-	-	-SP
AeRB84_15495.1	185	OQS07838.1 peroxisomal hydratase-dehydrogenase-epimerase, partial [Thraustotheca clavata]	PF13847 Methyltransferase domain	IPR025714 Methyltransferase domain	-	-SP
AeRB84_7000.1	662	RHY64186.1 hypothetical protein DYB34_007026, partial [Aphanomyces astaci]	PF07690 Major Facilitator Superfamily	IPR011701 Major facilitator superfamily	GO:0055085 transmembrane transport / GO:0016021 integral component of membrane	-SP
AeRB84_17875.1	795	XP_008614960.1 DNA excision repair protein ERCC-3 [Saprolegnia diclina VS20] EQC31561.1 DNA excision repair protein ERCC-3 [Saprolegnia diclina VS20]	PF04851 Type III restriction enzyme, res subunit / PF13625 Helicase conserved C-terminal domain / PF16203 ERCC3/RAD25/XPB C-terminal helicase	IPR032830 Helicase XPB/Ssl2, N-terminal domain / IPR006935 Helicase/UvrB, N-terminal / IPR032438 ERCC3/RAD25/XPB helicase, C-terminal domain	GO:0003677 DNA binding / GO:0016787 hydrolase activity / GO:0005524 ATP binding	-SP
AeRB84_14679.1	525	AIG55608.1 secreted protein [Thraustotheca clavata] OQR97033.1 hypothetical protein THRCLA_07107 [Thraustotheca clavata]	PF00264 Common central domain of tyrosinase	IPR002227 Tyrosinase copper-binding domain	GO:0008152 metabolic process / GO:0016491 oxidoreductase activity	+SP-TM
AeRB84_708.1	1169	OQS04776.1 RNA polymerase II elongator complex subunit [Thraustotheca clavata]	PF04762 IKI3 family	IPR006849 Elongator complex protein 1	GO:0002098 tRNA wobble uridine modification / GO:0033588 Elongator holoenzyme complex	-SP
AeRB84_8619.1	362	-	-	-	-	-SP
AeRB84_3903.1	653	OQS07573.1 long-chain-fatty-acid-CoA ligase [Thraustotheca clavata]	PF13193 AMP-binding enzyme C-terminal domain / PF00501 AMP-binding enzyme	IPR025110 AMP-binding enzyme, C-terminal domain / IPR000873 AMP-dependent synthetase/ligase	GO:0008152 metabolic process / GO:0003824 catalytic activity	-SP
AeRB84_8217.1	263	-	PF05406 WGR domain / PF02825 WWE domain	IPR008893 WGR domain / IPR004170 WWE domain	-	-SP
AeRB84_2981.1	510	XP_008871110.1 PEK protein kinase [Aphanomyces invadans] ETW00085.1 PEK protein kinase [Aphanomyces invadans]	PF00069 Protein kinase domain	IPR000719 Protein kinase domain	GO:0005524 ATP binding / GO:0004672 protein kinase activity / GO:0006468 protein phosphorylation	-SP
AeRB84_17658.1	201	-	PF04525 LURP-one-related	IPR007612 LURP-one-related	-	-SP
AeRB84_10460.1	459	OQS07638.1 Cation Diffusion Facilitator (CDF) Family [Thraustotheca clavata]	PF16916 Dimerisation domain of Zinc Transporter / PF01545 Cation efflux family	IPR027470 Cation efflux protein, cytoplasmic domain / IPR002524 Cation efflux protein	GO:0055085 transmembrane transport / GO:0016021 integral component of membrane / GO:0006812 cation transport / GO:0008324 cation transmembrane transporter activity	-SP
AeRB84_6416.1	195	RHY24792.1 hypothetical protein DYB25_012926, partial [Aphanomyces astaci]	PF12796 Ankyrin repeats (3 copies)	IPR020683 Ankyrin repeat-containing domain	-	-SP
AeRB84_4273.1	421	KAF0689645.1 hypothetical protein As57867_018854, partial [Aphanomyces stellatus]	PF07714 Protein tyrosine kinase	IPR001245 Serine-threonine/tyrosine-protein kinase, catalytic domain	GO:0004672 protein kinase activity / GO:0006468 protein phosphorylation	-SP
AeRB84_1577.1	1097	OQS00868.1 E3 ubiquitin-protein ligase RFWD3 isoform X1 [Achlya hypogyna]	PF13639 Ring finger domain	IPR001841 Zinc finger, RING-type	-	-SP
AeRB84_18180.1	150	KAF4044843.1 SnoaL-like domain [Phytophthora infestans] KAF4138518.1 SnoaL-like domain [Phytophthora infestans]	PF13577 SnoaL-like domain	IPR037401 SnoaL-like domain	-	-SP
AeRB84_14387.1	276	XP_008257571.2 PREDICTED: RNA polymerase II-associated protein 3 isoform X1 [Oryctolagus cuniculus] XP_008257573.1 PREDICTED: RNA polymerase II-associated protein 3 isoform X1 [Oryctolagus cuniculus] XP_008257574.1 PREDICTED: RNA polymerase II-associated protein 3 isoform X1 [Oryctolagus cuniculus]	-	-	-	-SP
AeRB84_12926.1	539	XP_008873763.1 hypothetical protein, variant 1 [Aphanomyces invadans] ETV97549.1 hypothetical protein, variant 1 [Aphanomyces invadans]	PF00400 WD domain, G-beta repeat	IPR001680 WD40 repeat	GO:0005515 protein binding	-SP
AeRB84_14663.1	718	-	-	-	-	-SP
AeRB84_17059.1	203	KAF0775927.1 hypothetical protein AaE_000373, partial [Aphanomyces astaci]	-	-	-	-SP
AeRB84_10151.1	268	KAF0683842.1 hypothetical protein As57867_024060, partial [Aphanomyces stellatus]	PF13639 Ring finger domain / PF00787 PX domain	IPR001841 Zinc finger, RING-type / IPR001683 Phox homologous domain	GO:0035091 phosphatidylinositol binding	-SP
AeRB84_9570.1	496	-	-	-	-	-SP
AeRB84_6327.1	421	-	-	-	-	-SP
AeRB84_16803.1	166	KAF0775812.1 hypothetical protein AaE_000488, partial [Aphanomyces astaci]	-	-	-	-SP
AeRB84_15831.1	756	RHY17230.1 hypothetical protein DYB32_010550, partial [Aphanomyces invadans]	PF14811 Protein of unknown function TPD sequence-motif	IPR029404 Protein of unknown function with TPD sequence-motif	-	-SP
AeRB84_7260.1	391	KAF0712809.1 hypothetical protein As57867_004662, partial [Aphanomyces stellatus]	-	-	-	-SP
AeRB84_5574.1	326	OTA77267.1 glycoside hydrolase family 43 protein [Hypoxylon sp. CO27-5]	PF04616 Glycosyl hydrolases family 43	IPR006710 Glycoside hydrolase, family 43	GO:0004553 hydrolase activity, hydrolyzing O-glycosyl compounds / GO:0005975 carbohydrate metabolic process	+SP-TM
AeRB84_9275.1	142	KAF0704555.1 hypothetical protein As57867_007305, partial [Aphanomyces stellatus]	-	-	-	-SP
[truncated: 19,896 more rows]

## Sheet: ST3b. AeNC1
ST1b. A. euteiches genome annotation (NC1 alfalfa strain)*
* Data are also available in AphanoDB repository : http://www.polebio.lrsv.ups-tlse.fr/aphanoDB/
** Signal Peptide (SP) prediction using SignalP V5 / Transmembrane domain ( TM ) prediction using TMHMM 2.0
ID	Size (AA)	blastAnnot (nr database)	Pfam	IPR	GO	**Signal Peptide/TM
AeNC1_5421.1	642	OQR96184.1 hypothetical protein THRCLA_07355, partial [Thraustotheca clavata]	PF04910 Transcriptional repressor TCF25	IPR006994 Transcription factor 25	-	-SP
AeNC1_7803.1	709	KAF0747260.1 hypothetical protein AaE_007788, partial [Aphanomyces astaci]	PF13499 EF-hand domain pair / PF13833 EF-hand domain pair / PF14825 Domain of unknown function (DUF4483)	IPR029147 Cilia- and flagella-associated protein 77 / IPR002048 EF-hand domain	GO:0005509 calcium ion binding	-SP
AeNC1_1690.1	445	RHY13924.1 hypothetical protein DYB25_007776, partial [Aphanomyces astaci]	PF00155 Aminotransferase class I and II	IPR004839 Aminotransferase, class I/classII	GO:0009058 biosynthetic process / GO:0030170 pyridoxal phosphate binding	-SP
[truncated: 19,908 more rows]

## Sheet: ST3c. AeMF1
ST1b. A. euteiches genome annotation (NC1 alfalfa strain)*
[truncated: 22,015 more rows]

## Sheet: ST3d. Ae109
ST1d. A. euteiches genome annotation (Ae109 pea strain)*
[truncated: 21,549 more rows]

[truncated: 5 more sheets: St3e_SSP_4Ae, ST3f_Crinklers_4Ae, ST3g.OG, ST3h. Venn_diagramm_OG, ST3i_PFAM_5Ae_main_secretome]
